# Supplementary material for: Genome-Wide SNP Discovery, Genotyping and Their Preliminary Applications for Population Genetic Inference in Spotted Sea Bass (Lateolabrax maculatus)
Source: PLoS One. 2016 Jun 23;11(6):e0157809. doi: 10.1371/journal.pone.0157809 (PMC4919078; doi:10.1371/journal.pone.0157809)
Supplement: S2 File — (VCF) [file pone.0157809.s005.vcf]

##fileformat=VCFv4.1
##fileDate=2011-06-08 15:00:50
##source=FGX_popgen.pl
##reference=file:N/A
##contig=N/A
##phasing=none
##INFO=<ID=NS,Number=1,Type=Integer,Description="Number of Samples With Data">
##INFO=<ID=DP,Number=1,Type=Integer,Description="Total Depth">
##INFO=<ID=AN,Number=1,Type=Integer,Description="Number of Alleles in Population">
##FILTER=<ID=q10,Description="Quality below 10">
##FILTER=<ID=s50,Description="Less than 50% of samples have data">
##FORMAT=<ID=GT,Number=1,Type=String,Description="FGX Consensus Genotype (threshold model)">
##FORMAT=<ID=DP,Number=1,Type=Integer,Description="Sample Read Depth">
##FORMAT=<ID=GQ,Number=1,Type=Integer,Description="Genotype Quality">
##FORMAT=<ID=EC,Number=.,Type=String,Description="Alternate Allele Counts in Sample">
##FORMAT=<ID=SG,Number=.,Type=String,Description="SAMtools Consensus Genotype (diploid model)">
#CHROM	POS	ID	REF	ALT	QUAL	FILTER	INFO	FORMAT	BHZL2	BHZL3	BHZL4	BHZL5	BHGX10	BHGX11	BHGX4	BHGX8	BHGX9	LNDD11	LNDD12	LNDD13	LNDD15	LNDD16	LNDD17	LNDD18	LNDD19	LNDD1	LNDD20	LNDD3	LNDD5	LNDD6	LNDD7	BHWS1	BHZL10	BHZL11	BHZL1	BHZL7	BHZL8	BHZL9
62620.fasta.result.contigs.fa_1	34	.	A	G	999	.	.	GT:PL:DP:SP:GQ	0/0:0,33,185:11:0:39	0/0:0,15,112:5:0:21	0/0:0,48,255:16:0:54	0/1:128,0,143:13:0:99	0/0:0,39,217:13:0:45	0/0:0,24,157:8:0:30	0/0:0,48,223:16:0:54	./.:0,9,93:3:0:16	0/0:0,84,225:28:0:90	0/1:39,0,58:4:0:33	0/1:125,0,139:19:0:99	0/1:55,0,134:7:0:49	0/0:0,18,139:6:0:24	0/0:0,72,255:24:0:78	0/0:0,60,254:20:0:66	0/0:0,24,166:8:0:30	0/0:0,69,255:23:0:75	0/0:0,18,167:6:0:24	0/0:0,15,127:5:0:21	0/1:93,0,72:7:0:82	0/0:0,30,168:10:0:36	./.:0,3,23:1:0:10	0/0:0,15,132:5:0:21	0/0:0,96,255:32:0:99	0/0:0,78,255:26:0:84	0/1:140,0,221:39:3:99	0/0:0,120,255:40:0:99	./.:0,255,255:120:0:99	0/0:0,24,194:8:0:30	0/0:0,102,255:34:0:99
1239172.fasta.result.contigs.fa_1	47	.	C	T	999	.	.	GT:PL:DP:SP:GQ	0/0:0,36,205:12:0:40	0/0:0,81,255:27:0:85	0/0:0,60,255:20:0:64	0/0:0,7,222:15:0:11	0/1:96,0,231:52:0:92	0/0:0,24,167:8:0:28	0/0:0,57,255:19:0:61	0/1:118,0,149:14:0:99	0/0:0,69,255:23:0:73	0/1:182,0,158:20:0:99	0/1:28,0,149:18:0:24	0/1:21,0,88:5:0:17	0/0:0,102,255:34:0:99	0/1:255,0,125:32:6:99	0/1:61,0,224:14:0:57	0/0:0,87,255:29:0:91	0/0:0,105,255:35:0:99	0/0:0,30,175:10:0:34	0/0:0,178,255:59:0:99	0/0:0,111,255:37:0:99	0/0:0,120,255:40:0:99	0/1:38,0,49:4:0:34	0/0:0,163,255:54:0:99	0/1:124,0,222:25:3:99	0/0:0,60,197:20:0:64	0/1:221,0,167:29:2:99	0/0:0,66,255:22:0:70	./.:0,255,255:116:0:99	0/0:0,45,255:15:0:49	0/0:0,68,255:35:0:72
1771402.fasta.result.contigs.fa_1	84	.	C	G	999	.	.	GT:PL:DP:SP:GQ	0/0:0,36,181:12:0:47	0/0:0,22,171:20:0:33	0/0:0,57,201:19:0:68	0/1:166,0,163:37:0:99	0/0:0,190,216:63:0:99	0/1:153,0,170:52:0:99	0/0:0,30,174:10:0:41	0/0:0,45,193:15:0:56	0/0:0,30,176:10:0:41	0/0:0,148,210:49:0:99	0/0:0,24,167:8:0:35	0/1:11,0,138:9:0:3	0/0:0,166,215:55:0:99	0/0:0,102,204:34:0:99	0/0:0,54,196:18:0:65	0/0:0,111,205:37:0:99	0/0:0,69,200:23:0:80	0/0:0,96,205:32:0:99	0/0:0,105,205:35:0:99	0/0:0,148,209:49:0:99	0/0:0,111,205:37:0:99	0/0:0,39,188:13:0:50	0/0:0,138,209:46:0:99	0/0:0,30,179:10:0:41	0/0:0,33,184:11:0:44	0/0:0,39,187:13:0:50	0/0:0,21,152:7:0:32	0/0:0,81,201:27:0:92	0/0:0,72,203:24:0:83	0/0:0,48,196:16:0:59
1822539.fasta.result.contigs.fa_1	218	.	T	A	999	.	.	GT:PL:DP:SP:GQ	1/1:178,30,0:10:0:38	0/1:152,0,135:18:0:99	1/1:164,18,0:6:0:26	./.:95,9,0:3:0:17	1/1:203,90,0:30:0:98	0/1:127,0,140:15:0:99	1/1:139,18,0:6:0:26	1/1:202,72,0:24:0:80	1/1:145,18,0:6:0:26	0/1:130,0,138:15:0:99	1/1:191,42,0:14:0:50	./.:69,6,0:2:0:15	1/1:213,157,0:52:0:99	1/1:199,75,0:25:0:83	1/1:189,36,0:12:0:44	1/1:210,135,0:45:0:99	1/1:206,108,0:36:0:99	1/1:181,58,0:32:0:66	1/1:206,114,0:38:0:99	1/1:202,69,0:23:0:77	1/1:194,99,0:43:0:99	1/1:183,33,0:11:0:41	1/1:212,151,0:50:0:99	1/1:153,21,0:7:0:29	1/1:157,21,0:7:0:29	1/1:188,39,0:13:0:47	1/1:147,18,0:6:0:26	0/1:135,0,168:36:0:99	1/1:200,60,0:20:0:68	1/1:180,33,0:11:0:41
1865245.fasta.result.contigs.fa_1	106	.	C	T	70.8	.	.	GT:PL:DP:SP:GQ	0/0:0,27,200:9:0:36	0/0:0,33,209:11:0:42	0/0:0,30,198:10:0:39	0/0:0,66,255:22:0:75	0/0:0,102,255:34:0:99	0/0:0,160,248:53:0:99	./.:27,3,0:1:0:10	0/0:0,12,132:4:0:21	0/0:0,126,255:42:0:99	0/0:0,24,148:8:0:33	0/1:86,0,155:13:0:77	0/1:22,0,106:6:0:14	0/0:0,105,247:35:0:99	0/0:0,39,168:13:0:48	0/0:0,78,238:26:0:87	0/0:0,33,212:11:0:42	0/1:18,0,188:11:0:10	0/0:0,27,187:9:0:36	0/0:0,69,255:23:0:78	0/0:0,87,223:29:0:96	0/0:0,54,237:18:0:63	./.:0,3,38:1:0:12	0/0:0,69,237:23:0:78	0/0:0,105,255:35:0:99	0/0:0,48,255:16:0:57	0/0:0,144,255:48:0:99	0/0:0,138,255:46:0:99	0/0:0,165,255:64:0:99	0/0:0,57,255:19:0:66	0/0:0,123,255:41:0:99
2919852.fasta.result.contigs.fa_1	335	.	A	G	999	.	.	GT:PL:DP:SP:GQ	0/0:0,24,164:8:0:34	0/0:0,21,155:7:0:31	./.:0,3,38:1:0:13	./.:0,3,38:1:0:13	0/0:0,36,189:12:0:46	0/0:0,18,167:6:0:28	0/0:0,24,162:8:0:34	0/0:0,24,166:8:0:34	0/0:0,30,178:10:0:40	0/0:0,36,188:12:0:46	0/0:0,33,184:11:0:43	0/1:71,0,61:5:0:61	0/0:0,33,182:11:0:43	0/1:162,0,109:18:0:99	0/1:96,0,52:6:0:68	0/0:0,69,203:23:0:79	0/0:0,66,199:22:0:76	0/0:0,60,201:20:0:70	0/0:0,69,201:23:0:79	0/0:0,39,188:13:0:49	0/0:0,81,201:27:0:91	0/0:0,54,200:18:0:64	0/0:0,81,204:27:0:91	0/0:0,30,180:10:0:40	0/0:0,30,178:10:0:40	0/0:0,12,108:4:0:22	0/0:0,18,146:6:0:28	0/0:0,69,203:23:0:79	0/0:0,21,150:7:0:31	0/0:0,12,116:4:0:22
2919852.fasta.result.contigs.fa_1	360	.	G	A	999	.	.	GT:PL:DP:SP:GQ	0/0:0,18,147:6:0:26	0/0:0,15,126:5:0:23	./.:0,3,38:1:0:11	./.:0,0,0:0:0:9	0/0:0,33,215:11:0:41	0/0:0,15,142:5:0:23	0/1:23,0,103:5:0:15	0/0:0,21,153:7:0:29	0/0:0,30,175:10:0:38	0/0:0,39,191:13:0:47	0/0:0,33,184:11:0:41	0/0:0,12,112:4:0:20	0/0:0,30,175:10:0:38	0/0:0,51,200:17:0:59	./.:0,9,89:3:0:17	0/0:0,63,200:21:0:71	0/0:0,51,194:17:0:59	0/0:0,54,195:18:0:62	0/0:0,54,196:18:0:62	0/1:100,0,128:13:0:92	0/1:159,0,136:22:0:99	0/0:0,57,200:19:0:65	0/0:0,69,198:23:0:77	0/0:0,36,183:12:0:44	0/1:130,0,69:10:0:83	0/0:0,12,101:4:0:20	0/0:0,15,132:5:0:23	0/0:0,69,202:23:0:77	0/0:0,12,116:4:0:20	0/0:0,12,111:4:0:20
254862.fasta.result.contigs.fa_1	110	.	A	G	999	.	.	GT:PL:DP:SP:GQ	0/0:0,135,207:45:0:99	./.:0,9,95:3:0:14	0/1:182,0,96:15:0:99	0/0:0,8,157:11:0:13	0/0:0,42,191:14:0:47	0/0:0,45,236:15:0:50	0/0:0,76,181:38:0:81	./.:58,0,29:3:0:40	0/0:0,96,203:32:0:99	0/1:11,0,138:9:0:7	0/0:0,134,193:57:0:99	0/0:0,18,147:6:0:23	0/0:0,51,236:17:0:56	0/1:156,0,29:14:0:40	0/1:176,0,202:34:0:99	0/0:0,18,135:6:0:23	0/0:0,12,115:4:0:17	0/1:18,0,116:6:0:13	0/0:0,30,180:10:0:35	0/0:0,33,181:11:0:38	./.:0,9,95:3:0:14	./.:0,9,95:3:0:14	0/0:0,33,180:11:0:38	0/0:0,129,247:43:0:99	0/0:0,136,232:57:0:99	0/1:127,0,167:31:0:99	0/0:0,96,204:32:0:99	./.:0,255,255:126:0:99	0/0:0,4,160:14:0:10	0/1:144,0,204:35:0:99
254862.fasta.result.contigs.fa_1	123	.	A	G	999	.	.	GT:PL:DP:SP:GQ	0/0:0,135,208:45:0:99	./.:0,9,95:3:0:16	0/0:0,45,236:15:0:52	0/0:5,0,147:11:0:4	0/0:0,42,192:14:0:49	0/0:0,45,235:15:0:52	0/0:0,111,204:38:0:99	./.:61,0,29:3:0:42	0/0:0,96,203:32:0:99	0/1:11,0,139:9:0:5	0/0:0,135,194:57:0:99	0/0:0,18,146:6:0:25	0/0:0,51,230:17:0:58	0/1:148,0,29:14:0:42	0/1:175,0,205:34:0:99	0/0:0,18,145:6:0:25	0/0:0,12,103:4:0:19	0/1:20,0,118:6:0:13	0/0:0,30,179:10:0:37	0/0:0,33,175:11:0:40	./.:0,9,95:3:0:16	./.:0,9,94:3:0:16	0/0:0,33,182:11:0:40	0/0:0,129,246:43:0:99	0/0:0,169,211:56:0:99	0/0:0,93,202:31:0:99	0/0:0,96,203:32:0:99	./.:0,255,255:126:0:99	0/0:0,4,162:14:0:12	0/0:0,105,244:35:0:99
613800.fasta.result.contigs.fa_1	20	.	C	T	999	.	.	GT:PL:DP:SP:GQ	0/1:141,0,167:38:0:99	0/0:0,105,206:35:0:99	0/0:0,42,191:14:0:48	0/0:0,36,185:12:0:42	0/0:0,27,169:9:0:33	0/0:0,42,189:14:0:48	0/0:0,60,194:20:0:66	0/0:0,8,144:8:0:14	0/0:0,72,201:24:0:78	./.:0,6,68:2:0:12	0/0:0,94,187:44:0:99	0/0:0,15,133:5:0:21	0/1:52,0,99:6:0:46	0/0:0,157,209:52:0:99	0/0:0,111,236:37:0:99	0/1:158,0,162:30:0:99	0/0:0,181,216:60:0:99	0/0:0,24,164:8:0:30	0/0:0,12,116:4:0:18	0/0:0,21,125:7:0:27	0/0:0,202,217:67:0:99	0/0:0,75,202:25:0:81	0/1:13,0,115:8:0:8	0/1:151,0,165:30:0:99	0/0:0,117,205:39:0:99	0/0:0,78,199:26:0:84	0/1:111,0,160:22:0:99	0/1:182,0,198:94:0:99	0/0:0,111,207:37:0:99	0/0:0,84,201:28:0:90
613800.fasta.result.contigs.fa_1	31	.	A	T	999	.	.	GT:PL:DP:SP:GQ	1/1:182,76,0:38:0:70	0/0:0,105,205:35:0:99	0/0:0,42,195:14:0:42	0/0:0,36,185:12:0:36	0/1:44,0,136:9:0:44	0/1:101,0,144:14:0:99	0/0:0,60,197:20:0:60	0/1:89,0,91:8:0:88	0/1:162,0,74:24:0:80	./.:32,0,32:2:0:31	0/0:0,94,185:44:0:94	0/0:0,15,133:5:0:15	0/1:52,0,98:6:0:52	0/0:0,157,213:52:0:99	0/0:0,111,236:37:0:99	0/1:156,0,159:30:0:99	0/1:170,0,165:60:0:99	0/1:14,0,137:8:0:14	0/0:0,12,115:4:0:12	0/1:88,0,61:7:0:67	0/0:0,202,221:67:0:99	0/0:0,75,201:25:0:75	0/1:14,0,134:8:0:14	0/1:168,0,163:30:0:99	0/1:160,0,169:39:0:99	0/0:0,78,201:26:0:78	1/1:199,66,0:22:0:60	0/1:179,0,197:94:0:99	1/1:171,13,0:38:0:8	0/0:0,84,202:28:0:84
613800.fasta.result.contigs.fa_1	64	.	T	G	999	.	.	GT:PL:DP:SP:GQ	0/1:169,0,141:38:0:99	0/0:0,105,206:35:0:99	0/0:0,48,255:16:0:52	0/1:183,0,59:13:0:69	0/0:0,27,173:9:0:31	0/0:0,42,192:14:0:46	0/0:0,63,238:21:0:67	0/0:0,24,163:8:0:28	0/1:190,0,71:25:0:81	./.:32,0,32:2:0:28	0/1:179,0,199:46:0:99	0/1:23,0,103:5:0:19	0/0:0,18,147:6:0:22	0/0:0,163,255:54:0:99	0/0:0,117,255:39:0:99	0/0:0,93,234:31:0:97	0/0:0,193,255:64:0:99	0/0:0,24,166:8:0:28	0/0:0,15,155:5:0:19	0/1:82,0,76:7:0:77	0/1:170,0,218:70:13:99	0/1:137,0,168:25:0:99	0/1:126,0,40:8:0:50	0/0:0,90,234:30:0:94	0/0:0,123,237:41:0:99	0/0:0,81,234:27:0:85	0/0:0,69,233:23:0:73	0/0:0,255,255:99:0:99	0/0:0,117,255:39:0:99	0/0:0,90,255:30:0:94
613800.fasta.result.contigs.fa_1	71	.	A	T	999	.	.	GT:PL:DP:SP:GQ	0/1:137,0,166:38:0:99	0/0:0,105,203:35:0:99	0/0:0,48,255:16:0:50	0/0:0,39,222:13:0:41	0/1:41,0,163:10:0:39	0/0:0,42,191:14:0:44	0/0:0,63,224:21:0:65	0/1:95,0,91:8:0:92	0/1:45,0,189:25:0:43	./.:0,6,67:2:0:8	0/0:0,100,249:46:0:99	0/1:54,0,82:5:0:52	0/1:52,0,100:6:0:50	0/0:0,163,255:54:0:99	0/0:0,117,255:39:0:99	1/1:235,93,0:31:0:85	0/0:0,196,255:65:0:99	0/1:14,0,138:8:0:13	0/0:0,15,153:5:0:17	0/0:0,21,146:7:0:23	0/0:0,211,255:70:0:99	0/0:0,75,199:25:0:77	0/1:2,0,128:8:0:3	0/1:170,0,165:30:0:99	0/0:0,123,232:41:0:99	0/1:187,0,187:28:0:99	1/1:255,72,0:24:0:64	0/1:255,0,244:99:6:99	0/1:203,0,229:41:2:99	0/0:0,90,255:31:0:92
613800.fasta.result.contigs.fa_1	87	.	G	A	999	.	.	GT:PL:DP:SP:GQ	0/1:168,0,196:40:0:99	0/0:0,108,234:36:0:99	0/0:0,51,255:17:0:55	0/0:0,39,218:13:0:43	0/1:41,0,169:10:0:37	0/0:0,42,189:14:0:46	0/0:0,66,255:22:0:70	0/1:83,0,89:8:0:79	0/0:0,78,255:26:0:82	./.:0,6,68:2:0:10	0/0:0,100,235:46:0:99	0/0:0,21,181:7:0:25	0/1:49,0,114:7:0:45	0/0:0,163,255:54:0:99	0/0:0,120,255:40:0:99	0/1:188,0,159:31:0:99	0/0:0,183,255:67:0:99	0/1:11,0,164:9:0:8	0/0:0,15,153:5:0:19	0/0:0,21,146:7:0:25	0/0:0,220,255:73:0:99	0/0:0,75,201:25:0:79	0/1:13,0,128:9:0:10	0/1:148,0,217:32:0:99	0/0:0,123,232:41:0:99	0/0:0,84,255:28:0:88	1/1:255,75,0:25:0:65	./.:0,255,255:101:0:99	0/1:223,0,253:44:0:99	0/0:0,93,255:31:0:97
613800.fasta.result.contigs.fa_1	125	.	G	A	999	.	.	GT:PL:DP:SP:GQ	0/0:0,111,255:37:0:99	0/0:0,114,255:38:0:99	0/0:0,60,255:20:0:68	0/0:0,39,215:13:0:47	0/0:0,30,207:10:0:38	0/0:0,39,213:13:0:47	0/0:0,66,255:22:0:74	0/0:0,21,148:7:0:29	0/1:27,0,254:27:0:19	./.:0,9,107:3:0:18	0/0:0,151,255:50:0:99	0/1:64,0,119:7:0:56	0/0:0,24,214:8:0:32	0/0:0,169,255:56:0:99	0/0:0,126,255:42:0:99	0/1:160,0,181:30:0:99	0/0:0,196,255:65:0:99	0/0:0,30,228:10:0:38	0/0:0,15,149:5:0:23	0/0:0,18,157:6:0:26	0/0:0,214,255:71:0:99	0/0:0,69,230:23:0:77	0/0:0,21,172:7:0:29	0/0:0,57,255:30:0:65	0/0:0,123,255:41:0:99	0/1:176,0,236:29:2:99	0/0:0,63,255:21:0:71	0/0:0,255,255:97:0:99	0/0:0,138,255:46:0:99	0/0:0,93,255:31:0:99
881278.fasta.result.contigs.fa_1	75	.	G	A	999	.	.	GT:PL:DP:SP:GQ	0/0:0,42,192:14:0:49	0/0:0,81,255:27:0:88	0/1:89,0,162:12:3:82	0/1:110,0,94:9:0:99	0/1:47,0,116:7:0:40	0/0:0,42,195:14:0:49	0/0:0,39,188:13:0:46	0/0:0,48,231:16:0:55	0/0:0,141,255:48:0:99	0/0:0,27,167:9:0:34	0/1:103,0,159:14:0:96	0/0:0,24,193:8:0:31	0/1:173,0,216:81:7:99	0/0:0,87,204:29:0:94	0/0:0,93,255:31:0:99	0/0:0,105,255:35:0:99	0/0:0,151,240:50:0:99	0/0:0,45,195:15:0:52	0/1:195,0,204:85:0:99	0/0:0,99,255:33:0:99	0/0:0,123,236:41:0:99	0/0:0,27,167:9:0:34	0/0:0,241,255:80:0:99	0/0:0,76,231:31:0:83	0/0:0,57,229:19:0:64	0/0:0,93,235:31:0:99	0/0:0,78,204:26:0:85	./.:0,255,255:109:0:99	0/0:0,63,233:21:0:70	0/0:0,126,248:42:0:99
881278.fasta.result.contigs.fa_1	76	.	A	T	999	.	.	GT:PL:DP:SP:GQ	0/0:0,26,176:14:0:33	0/0:0,81,255:27:0:88	0/1:76,0,172:12:3:69	0/1:110,0,94:9:0:99	0/1:49,0,116:7:0:42	0/0:0,42,194:14:0:49	0/0:0,39,181:13:0:46	0/0:0,48,227:16:0:55	0/0:0,128,255:48:0:99	0/0:0,27,172:9:0:34	0/1:105,0,158:14:0:98	0/0:0,24,188:8:0:31	0/1:172,0,226:82:10:99	0/0:0,87,203:29:0:94	0/0:0,93,255:31:0:99	0/0:0,105,255:35:0:99	0/0:0,151,241:50:0:99	0/0:0,45,193:15:0:52	0/1:196,0,204:85:0:99	0/0:0,99,255:33:0:99	0/0:0,123,236:41:0:99	0/0:0,27,165:9:0:34	0/0:0,241,255:80:0:99	0/0:0,93,231:31:0:99	0/0:0,57,228:19:0:64	0/0:0,93,234:31:0:99	0/0:0,78,203:26:0:85	./.:0,255,255:109:0:99	0/0:0,63,231:21:0:70	0/0:0,126,248:42:0:99
881278.fasta.result.contigs.fa_1	191	.	T	C	999	.	.	GT:PL:DP:SP:GQ	./.:0,6,67:2:0:11	0/0:0,21,149:7:0:26	0/1:80,0,55:5:0:66	0/1:58,0,54:4:0:53	./.:38,3,0:1:0:9	0/0:0,15,132:5:0:20	0/0:0,18,147:6:0:23	0/0:0,18,143:6:0:23	0/0:0,51,198:17:0:56	./.:0,6,68:2:0:11	0/1:89,0,23:5:0:34	0/0:0,12,103:4:0:17	0/0:0,81,203:27:0:86	0/0:0,27,172:9:0:32	0/0:0,36,186:12:0:41	0/0:0,36,185:12:0:41	0/0:0,51,199:17:0:56	0/0:0,15,133:5:0:20	0/1:157,0,167:32:0:99	0/1:144,0,41:10:0:52	0/0:0,42,193:14:0:47	1/1:147,18,0:6:0:8	0/0:0,51,198:17:0:56	0/0:0,39,190:13:0:44	0/0:0,27,173:9:0:32	0/0:0,42,195:14:0:47	0/0:0,30,171:10:0:35	0/0:0,126,209:42:0:99	0/0:0,36,184:12:0:41	0/0:0,42,191:14:0:47
881278.fasta.result.contigs.fa_1	266	.	A	G	999	.	.	GT:PL:DP:SP:GQ	0/0:0,12,113:4:0:17	0/1:104,0,142:13:0:99	./.:33,1,0:2:0:10	0/1:54,0,81:5:0:49	./.:0,3,38:1:0:9	0/0:0,24,166:8:0:29	0/0:0,15,133:5:0:20	0/0:0,15,133:5:0:20	0/0:0,51,198:17:0:56	./.:0,9,94:3:0:14	0/1:80,0,55:5:0:65	./.:0,9,93:3:0:14	0/0:0,81,204:27:0:86	0/0:0,42,189:14:0:47	0/0:0,42,190:14:0:47	1/1:163,27,0:9:0:16	0/0:0,63,202:21:0:68	0/1:18,0,118:6:0:13	0/1:146,0,169:29:0:99	0/0:0,39,188:13:0:44	0/0:0,36,187:12:0:41	0/0:0,15,126:5:0:20	0/0:0,81,201:28:0:86	0/0:0,39,188:13:0:44	0/0:0,15,133:5:0:20	0/0:0,30,180:10:0:35	0/0:0,36,182:12:0:41	0/0:0,114,206:38:0:99	0/0:0,36,188:12:0:41	0/0:0,48,195:16:0:53
1008400.fasta.result.contigs.fa_1	521	.	G	A	999	.	.	GT:PL:DP:SP:GQ	0/1:141,0,136:31:0:99	0/0:0,54,233:18:0:62	0/0:0,60,255:20:0:68	0/0:0,27,172:9:0:35	0/1:85,0,90:10:0:77	0/0:0,15,132:5:0:23	0/0:0,42,192:14:0:50	./.:0,9,95:3:0:17	0/0:0,96,235:32:0:99	./.:0,9,94:3:0:17	0/0:0,138,255:46:0:99	./.:0,6,67:2:0:15	0/0:0,39,227:13:0:47	0/0:0,123,204:41:0:99	0/0:0,117,255:39:0:99	0/0:0,120,255:40:0:99	0/0:0,96,204:32:0:99	0/0:0,18,146:6:0:26	0/0:0,42,186:14:0:50	0/0:0,18,147:6:0:26	0/0:0,123,206:41:0:99	0/0:0,21,145:7:0:29	0/0:0,60,199:20:0:68	0/0:0,117,255:39:0:99	0/0:0,93,236:32:0:99	0/0:0,111,255:37:0:99	0/1:127,0,111:34:0:99	./.:199,0,162:115:6:99	0/0:0,69,200:23:0:77	0/0:0,126,203:42:0:99
1008400.fasta.result.contigs.fa_1	522	.	T	A	999	.	.	GT:PL:DP:SP:GQ	0/1:140,0,125:31:0:99	0/0:0,54,231:18:0:62	0/0:0,60,255:20:0:68	0/0:0,27,165:9:0:35	0/1:80,0,90:10:0:72	0/0:0,15,121:5:0:23	0/0:0,42,206:14:0:50	./.:0,9,95:3:0:17	0/0:0,93,230:32:0:99	./.:0,9,90:3:0:17	0/0:0,138,255:46:0:99	./.:0,6,66:2:0:14	0/0:0,36,221:13:0:44	0/0:0,123,205:41:0:99	0/0:0,117,255:39:0:99	0/0:0,120,255:40:0:99	0/0:0,96,202:32:0:99	0/0:0,18,132:6:0:26	0/0:0,42,188:14:0:50	0/0:0,18,147:6:0:26	0/0:0,123,205:41:0:99	0/0:85,94,165:7:0:17	0/0:0,57,197:20:0:65	0/0:0,114,255:39:0:99	0/0:0,93,233:32:0:99	0/0:0,108,255:37:0:99	0/1:115,0,106:34:0:99	./.:193,0,163:115:6:99	0/0:0,69,200:23:0:77	0/0:0,126,203:42:0:99
1008400.fasta.result.contigs.fa_1	523	.	T	C	999	.	.	GT:PL:DP:SP:GQ	0/1:147,0,134:31:0:99	0/0:0,51,229:18:0:59	0/0:0,60,255:20:0:68	0/0:0,27,167:9:0:35	0/1:96,0,89:10:0:88	0/0:0,15,130:5:0:23	0/0:0,39,194:14:0:47	./.:0,9,92:3:0:17	0/0:0,96,232:32:0:99	./.:0,9,86:3:0:17	0/0:0,138,255:46:0:99	./.:0,6,68:2:0:15	0/0:0,39,226:13:0:47	0/0:0,123,206:41:0:99	0/0:0,117,255:39:0:99	0/0:0,120,255:40:0:99	0/0:0,96,205:32:0:99	0/0:0,18,142:6:0:26	0/0:0,42,184:14:0:50	0/0:0,18,146:6:0:26	0/0:0,123,208:41:0:99	0/0:0,18,130:7:0:26	0/0:0,60,197:20:0:68	0/0:0,117,255:39:0:99	0/0:0,96,236:32:0:99	0/0:0,111,255:37:0:99	0/1:114,0,95:34:0:99	./.:180,0,164:115:6:99	0/0:0,69,200:23:0:77	0/0:0,126,204:42:0:99
1134248.fasta.result.contigs.fa_1	295	.	T	G	999	.	.	GT:PL:DP:SP:GQ	0/0:0,33,188:16:0:38	0/1:17,0,125:7:0:12	0/0:0,12,116:4:0:17	0/1:39,0,40:4:0:34	0/0:0,21,153:7:0:26	0/0:0,15,133:5:0:20	0/1:89,0,126:10:0:84	0/1:58,0,55:5:0:53	0/0:0,30,176:10:0:35	0/0:0,15,119:5:0:20	0/0:0,51,242:17:0:56	0/0:0,12,115:4:0:17	0/0:0,27,173:9:0:32	0/1:44,0,135:9:0:39	0/1:146,0,5:11:0:16	0/0:0,54,198:18:0:59	0/0:0,45,193:15:0:50	./.:0,3,38:1:0:9	0/0:0,54,199:18:0:59	0/0:0,21,146:7:0:26	0/1:132,0,166:23:0:99	./.:0,6,69:2:0:11	0/0:0,21,157:7:0:26	0/0:0,45,194:15:0:50	0/0:0,30,180:10:0:35	0/1:144,0,137:17:0:99	0/0:0,21,155:7:0:26	0/0:0,132,210:44:0:99	./.:0,9,95:3:0:14	0/0:0,39,192:13:0:44
1409018.fasta.result.contigs.fa_1	560	.	T	C	999	.	.	GT:PL:DP:SP:GQ	0/0:0,90,199:31:0:97	0/1:51,0,101:6:0:44	0/0:0,57,201:19:0:64	0/0:0,39,190:13:0:46	0/0:0,12,70:4:0:19	0/0:0,21,122:7:0:28	0/0:0,48,191:16:0:55	./.:0,9,79:3:0:16	0/1:139,0,226:32:3:99	0/0:0,15,94:5:0:22	0/0:0,117,199:39:0:99	0/0:0,18,133:6:0:25	0/1:111,0,148:15:0:99	0/0:0,42,188:14:0:49	0/0:0,135,255:45:0:99	0/0:0,33,149:11:0:40	0/0:0,60,240:20:0:67	0/0:0,15,162:5:0:22	0/1:120,0,166:24:0:99	0/0:0,21,145:7:0:28	0/0:0,63,197:21:0:70	./.:0,3,38:1:0:11	0/0:0,24,130:8:0:31	0/0:0,151,240:51:0:99	0/0:0,111,236:38:0:99	0/0:0,105,238:35:0:99	0/1:165,0,126:35:0:99	0/0:0,160,255:53:0:99	./.:0,3,38:1:0:11	0/0:0,90,179:31:0:97
1409018.fasta.result.contigs.fa_1	566	.	C	A	999	.	.	GT:PL:DP:SP:GQ	0/0:0,93,203:31:0:99	0/1:34,0,115:6:0:26	0/1:104,0,161:19:0:96	0/0:0,39,188:13:0:47	0/0:0,12,70:4:0:20	0/0:0,21,120:7:0:29	0/0:0,48,195:16:0:56	./.:0,9,90:3:0:17	0/0:0,96,255:32:0:99	0/0:0,15,101:5:0:23	0/0:0,117,201:39:0:99	0/0:0,18,136:6:0:26	0/0:0,45,192:15:0:53	0/0:0,42,191:14:0:50	0/0:0,135,255:45:0:99	0/0:0,33,144:11:0:41	0/0:0,57,200:19:0:65	0/0:0,12,130:4:0:20	0/0:0,72,201:24:0:80	0/0:0,5,124:7:0:13	0/0:0,63,197:21:0:71	./.:0,3,38:1:0:12	0/0:0,24,133:8:0:32	0/0:0,132,207:50:0:99	0/1:155,0,166:37:0:99	0/1:144,0,201:35:0:99	0/0:0,105,223:35:0:99	0/0:0,141,255:53:0:99	./.:0,3,38:1:0:12	0/0:0,93,185:31:0:99
1530574.fasta.result.contigs.fa_1	265	.	C	A	999	.	.	GT:PL:DP:SP:GQ	1/1:149,21,0:7:0:31	1/1:166,27,0:9:0:37	1/1:109,12,0:4:0:22	1/1:141,21,0:7:0:31	1/1:200,60,0:20:0:70	1/1:202,84,0:28:0:94	1/1:142,18,0:6:0:28	1/1:181,39,0:13:0:49	1/1:169,27,0:9:0:37	0/1:72,0,79:6:0:69	0/1:17,0,125:7:0:33	./.:95,9,0:3:0:19	1/1:203,105,0:35:0:99	1/1:196,60,0:20:0:70	1/1:182,33,0:11:0:43	1/1:191,54,0:18:0:64	1/1:198,63,0:21:0:73	1/1:160,24,0:8:0:34	1/1:203,90,0:30:0:99	1/1:199,63,0:21:0:73	1/1:199,66,0:22:0:76	1/1:94,12,0:4:0:22	1/1:201,66,0:22:0:76	1/1:165,24,0:8:0:34	1/1:174,27,0:9:0:37	1/1:165,33,0:11:0:43	1/1:185,39,0:13:0:49	0/1:149,0,166:29:0:99	1/1:178,30,0:10:0:40	1/1:177,30,0:10:0:40
14408.fasta.result.contigs.fa_1	435	.	C	T	999	.	.	GT:PL:DP:SP:GQ	0/0:0,99,241:33:0:99	0/0:0,60,191:20:0:63	0/0:0,33,184:11:0:36	0/0:0,27,192:9:0:30	0/0:0,18,131:6:0:21	0/1:174,0,99:15:0:99	0/1:169,0,208:39:0:99	0/0:0,18,142:6:0:21	0/1:232,0,151:34:6:99	./.:28,0,8:2:0:17	0/0:0,99,194:33:0:99	0/1:56,0,87:7:0:53	0/0:0,27,172:9:0:30	0/1:232,0,221:70:0:99	0/1:154,0,229:28:6:99	0/1:158,0,171:42:0:99	0/0:0,224,255:87:0:99	0/1:118,0,14:7:0:23	0/0:0,15,141:5:0:19	0/0:0,33,202:11:0:36	0/0:0,220,255:74:0:99	0/0:0,132,235:45:0:99	0/0:0,15,103:5:0:19	0/0:0,129,240:43:0:99	0/0:0,81,195:27:0:84	0/0:0,84,199:40:0:87	0/0:0,78,255:26:0:81	./.:0,255,255:112:0:99	1/1:255,123,0:41:0:99	0/0:0,87,255:29:0:90
14408.fasta.result.contigs.fa_1	454	.	C	T	999	.	.	GT:PL:DP:SP:GQ	0/1:132,0,169:32:0:99	0/0:0,60,191:20:0:66	0/0:0,33,178:11:0:39	0/0:0,27,163:9:0:33	0/1:34,0,83:6:0:28	0/0:0,42,217:14:0:48	0/0:0,111,204:37:0:99	0/0:0,2,113:6:0:8	0/0:0,102,255:34:0:99	./.:0,6,49:2:0:12	0/0:0,99,202:33:0:99	0/0:0,18,143:6:0:24	0/1:67,0,93:8:0:61	0/0:0,208,255:69:0:99	0/0:0,75,202:25:0:81	0/0:0,126,208:42:0:99	0/0:0,255,255:86:0:99	0/0:0,21,153:7:0:27	0/0:0,15,150:5:0:21	0/0:0,30,176:10:0:36	0/1:187,0,205:71:0:99	0/1:152,0,159:44:0:99	0/0:0,15,131:5:0:21	0/1:156,0,152:42:0:99	0/0:0,81,198:27:0:87	0/1:115,0,136:39:0:99	0/0:0,78,255:26:0:84	./.:0,255,255:109:0:99	0/0:0,114,244:38:0:99	0/0:0,81,200:27:0:87
14408.fasta.result.contigs.fa_1	463	.	C	T	999	.	.	GT:PL:DP:SP:GQ	0/0:0,96,203:32:0:99	0/0:0,57,191:20:0:66	0/0:0,36,189:12:0:45	0/0:0,27,162:9:0:36	0/1:34,0,97:6:0:25	0/0:0,42,222:14:0:51	0/0:0,108,203:37:0:99	0/1:10,0,117:6:0:4	0/0:0,99,255:33:0:99	./.:0,6,51:2:0:15	0/0:0,99,202:33:0:99	0/0:0,18,142:6:0:27	0/0:0,24,144:8:0:33	0/0:0,205,255:68:0:99	0/0:0,75,202:25:0:84	0/0:0,126,207:42:0:99	0/0:0,255,231:85:0:99	0/0:0,21,146:7:0:30	0/0:0,12,115:4:0:21	0/0:0,30,164:10:0:39	0/0:0,211,255:70:0:99	0/0:0,135,207:45:0:99	0/0:0,15,115:5:0:24	0/1:163,0,156:42:0:99	0/0:0,81,201:27:0:90	0/1:122,0,146:39:0:99	0/0:0,75,255:25:0:84	./.:0,255,255:107:0:99	0/0:0,114,246:38:0:99	0/0:0,81,201:27:0:90
14408.fasta.result.contigs.fa_1	485	.	T	C	999	.	.	GT:PL:DP:SP:GQ	1/1:203,96,0:32:0:89	0/1:116,0,143:20:0:99	0/1:62,0,151:12:0:61	0/1:116,0,71:9:0:78	0/1:34,0,98:6:0:33	0/0:0,39,189:13:0:40	0/0:0,111,201:37:0:99	0/0:0,18,124:6:0:19	0/1:150,0,173:32:0:99	./.:10,13,44:2:0:5	0/1:147,0,166:33:0:99	0/1:10,0,114:6:0:10	0/1:67,0,76:8:0:66	0/0:0,199,255:67:0:99	0/0:0,75,201:25:0:76	0/0:0,88,186:42:0:89	1/1:233,255,0:85:0:99	0/1:49,0,110:7:0:48	0/0:0,12,115:4:0:13	0/1:53,0,132:10:0:52	0/0:0,208,220:69:0:99	0/0:0,135,201:45:0:99	0/1:55,0,73:5:0:54	0/0:0,126,203:42:0:99	0/0:0,81,193:27:0:82	0/1:135,0,137:39:0:99	0/0:0,72,234:24:0:73	./.:174,0,162:105:0:99	0/1:167,0,166:37:0:99	0/0:0,81,199:27:0:82
14408.fasta.result.contigs.fa_1	510	.	G	A	999	.	.	GT:PL:DP:SP:GQ	0/0:0,96,200:32:0:99	0/1:119,0,147:20:0:99	0/1:60,0,142:12:0:50	0/0:0,27,167:9:0:37	0/0:0,18,136:6:0:28	0/0:0,39,183:13:0:49	0/0:0,94,198:37:0:99	0/0:0,18,137:6:0:28	0/0:0,96,224:32:0:99	./.:0,6,51:2:0:16	0/0:0,99,204:33:0:99	0/0:0,18,137:6:0:28	0/1:67,0,91:8:0:57	0/0:0,202,255:67:0:99	0/0:0,75,202:25:0:85	0/0:0,126,209:42:0:99	0/0:0,255,233:85:0:99	0/0:0,21,150:7:0:31	0/0:0,12,115:4:0:22	0/0:0,30,173:10:0:40	0/0:0,205,219:68:0:99	0/0:0,135,202:45:0:99	0/0:0,15,127:5:0:25	0/0:0,126,203:42:0:99	0/0:0,81,197:27:0:91	0/0:0,117,195:39:0:99	0/0:0,69,198:23:0:79	./.:0,255,239:105:0:99	0/0:0,111,207:37:0:99	0/0:0,81,199:27:0:91
175318.fasta.result.contigs.fa_1	42	.	G	C	999	.	.	GT:PL:DP:SP:GQ	1/1:254,58,0:43:0:46	0/0:0,36,181:12:0:42	0/0:0,99,255:33:0:99	0/1:118,0,198:23:3:99	0/0:0,105,255:35:0:99	0/1:59,0,230:37:0:53	0/0:0,60,255:20:0:66	0/0:0,18,169:6:0:24	0/0:0,46,237:29:0:52	0/0:0,18,184:6:0:24	0/0:0,102,255:34:0:99	0/0:0,21,158:7:0:27	0/0:0,72,255:24:0:78	0/0:0,51,193:17:0:57	0/0:0,102,255:34:0:99	0/1:157,0,92:12:0:99	0/1:203,0,130:16:0:99	0/0:0,24,208:9:0:30	0/0:0,54,250:18:0:60	0/0:0,42,230:14:0:48	0/0:0,39,185:13:0:45	./.:0,0,0:0:0:6	0/0:0,72,198:24:0:78	0/0:0,105,255:35:0:99	0/0:0,135,255:45:0:99	0/0:0,102,255:35:0:99	0/1:223,0,186:43:0:99	./.:0,255,255:123:0:99	0/0:0,93,255:31:0:99	0/0:0,114,255:38:0:99
175318.fasta.result.contigs.fa_1	50	.	T	C	999	.	.	GT:PL:DP:SP:GQ	1/1:245,59,0:43:0:47	0/0:0,33,185:11:0:39	0/0:0,108,255:36:0:99	0/1:124,0,196:23:3:99	0/0:0,111,255:37:0:99	0/1:74,0,247:39:0:68	0/0:0,63,255:21:0:69	0/0:0,21,201:7:0:27	0/0:0,52,255:30:0:58	0/0:0,18,184:6:0:24	0/0:0,102,255:34:0:99	0/0:0,21,156:7:0:27	0/0:0,72,255:24:0:78	0/0:0,48,192:17:0:54	0/0:0,111,255:37:0:99	0/1:157,0,105:12:0:99	0/1:203,0,126:16:0:99	0/0:0,2,216:10:0:8	0/0:0,57,255:19:0:63	0/0:0,42,223:14:0:48	0/0:0,42,222:14:0:48	./.:0,0,0:0:0:6	0/0:0,75,231:25:0:81	0/0:0,105,255:35:0:99	0/0:0,135,255:45:0:99	0/0:0,105,255:35:0:99	0/1:244,0,187:44:2:99	./.:0,255,255:127:0:99	0/0:0,99,255:33:0:99	0/0:0,120,255:40:0:99
980303.fasta.result.contigs.fa_1	8	.	T	A	999	.	.	GT:PL:DP:SP:GQ	0/0:0,78,202:26:0:80	0/0:0,63,199:21:0:65	0/1:61,0,126:10:0:59	0/0:0,24,164:8:0:26	0/0:0,45,187:15:0:47	0/0:0,27,172:9:0:29	0/1:121,0,155:25:0:99	0/1:6,0,116:6:0:6	0/0:0,99,235:33:0:99	0/1:26,0,84:4:0:24	0/0:0,117,207:39:0:99	0/1:42,0,56:4:0:40	1/1:176,43,0:20:0:35	0/0:0,108,205:36:0:99	0/0:0,69,203:23:0:71	0/1:95,0,145:14:0:93	0/1:163,0,158:39:0:99	./.:15,0,61:3:0:13	0/0:0,90,203:30:0:92	0/0:0,24,163:8:0:26	0/1:112,0,163:24:0:99	0/0:0,30,173:10:0:32	0/1:95,0,104:13:0:93	0/1:151,0,167:38:0:99	0/1:100,0,167:37:0:98	0/0:0,132,207:44:0:99	0/0:0,75,203:25:0:77	0/0:0,255,255:96:0:99	0/1:95,0,161:24:0:93	0/0:0,87,202:29:0:89
980303.fasta.result.contigs.fa_1	79	.	G	A	999	.	.	GT:PL:DP:SP:GQ	1/1:205,16,0:29:0:17	1/1:232,66,0:22:0:67	0/1:54,0,212:13:3:61	1/1:228,33,0:11:0:34	1/1:191,45,0:15:0:46	0/1:89,0,143:10:0:96	1/1:221,72,0:24:0:73	1/1:129,18,0:6:0:19	0/1:145,0,225:35:0:99	0/1:83,0,22:4:0:21	0/1:161,0,164:38:0:99	1/1:133,15,0:5:0:16	1/1:187,60,0:20:0:61	1/1:237,111,0:37:0:99	1/1:255,75,0:25:0:76	1/1:190,42,0:14:0:43	1/1:237,120,0:40:0:99	0/1:46,0,64:4:0:53	0/1:209,0,181:33:0:99	0/1:121,0,47:8:0:46	1/1:199,72,0:24:0:73	0/0:0,33,199:11:0:26	0/1:124,0,96:13:0:95	0/1:150,0,214:41:0:99	0/1:125,0,241:40:3:99	1/1:255,144,0:48:0:99	1/1:242,43,0:27:0:44	./.:240,0,255:109:0:99	1/1:240,81,0:27:0:82	0/0:0,76,254:31:0:69
1658060.fasta.result.contigs.fa_3	6	.	A	T	999	.	.	GT:PL:DP:SP:GQ	0/1:53,0,130:10:0:47	0/0:0,87,204:29:0:93	0/0:0,33,173:11:0:39	0/0:0,129,208:43:0:99	0/0:0,223,226:74:0:99	0/0:0,226,228:75:0:99	./.:0,9,92:3:0:16	0/0:0,57,198:19:0:63	0/0:0,21,156:7:0:27	0/0:0,99,204:33:0:99	0/0:0,30,177:10:0:36	0/1:79,0,60:6:0:69	0/0:0,90,203:30:0:96	0/0:0,54,197:18:0:60	0/0:0,30,174:10:0:36	0/1:153,0,168:35:0:99	0/1:158,0,159:28:0:99	0/0:0,78,203:26:0:84	0/0:0,181,217:60:0:99	0/1:161,0,168:57:0:99	0/0:0,99,204:33:0:99	0/1:95,0,151:15:0:89	0/0:0,144,210:48:0:99	0/0:0,36,183:12:0:42	./.:0,9,95:3:0:16	0/0:0,27,171:9:0:33	0/0:0,21,149:7:0:27	0/0:0,102,205:34:0:99	0/0:0,84,203:28:0:90	0/0:0,45,191:15:0:51
2123777.fasta.result.contigs.fa_1	48	.	T	A	999	.	.	GT:PL:DP:SP:GQ	0/0:0,57,255:19:0:67	0/0:0,51,194:17:0:61	0/0:0,51,255:17:0:61	0/0:0,15,126:5:0:25	0/0:0,24,191:8:0:34	0/0:0,17,197:11:0:27	0/0:0,42,255:14:0:52	0/0:0,39,241:13:0:49	0/0:0,81,255:27:0:91	0/0:0,15,153:5:0:25	0/0:0,30,198:10:0:40	./.:0,9,86:3:0:19	./.:0,6,67:2:0:16	0/0:0,54,255:18:0:64	0/0:0,45,222:15:0:55	0/0:0,51,230:17:0:61	0/0:0,81,255:27:0:91	0/1:63,0,79:6:0:53	0/0:0,57,255:19:0:67	0/0:0,21,182:7:0:31	0/0:0,132,255:44:0:99	0/0:0,12,112:4:0:22	0/0:0,33,236:11:0:43	0/1:99,0,127:17:0:89	0/0:0,81,255:27:0:91	0/0:0,72,255:24:0:82	0/0:0,63,255:21:0:73	0/0:0,250,255:83:0:99	0/1:106,0,195:15:3:96	0/0:0,102,255:34:0:99
2492907.fasta.result.contigs.fa_1	186	.	G	A	999	.	.	GT:PL:DP:SP:GQ	0/0:0,24,167:8:0:31	0/0:0,42,194:14:0:49	0/0:0,18,146:6:0:25	0/0:0,39,192:13:0:46	0/0:0,75,204:25:0:82	0/0:0,102,206:34:0:99	0/1:58,0,56:4:0:51	0/1:55,0,75:5:0:48	0/0:0,42,194:14:0:49	0/0:0,12,114:4:0:19	0/1:17,0,128:7:0:11	./.:0,3,38:1:0:10	0/0:0,72,203:24:0:79	0/0:0,39,191:13:0:46	0/0:0,66,202:22:0:73	0/0:0,15,132:5:0:22	0/0:0,30,180:10:0:37	0/0:0,18,147:6:0:25	0/0:0,63,200:21:0:70	0/0:0,69,202:23:0:76	0/1:123,0,146:17:0:99	./.:0,3,38:1:0:10	0/0:0,66,202:22:0:73	0/0:0,33,185:11:0:40	0/0:0,15,131:5:0:22	0/1:138,0,146:18:0:99	0/0:0,24,167:8:0:31	0/0:0,63,202:21:0:70	0/0:0,21,149:7:0:28	0/1:14,0,134:8:0:8
2492907.fasta.result.contigs.fa_1	278	.	C	T	79	.	.	GT:PL:DP:SP:GQ	0/0:0,39,189:13:0:49	0/0:0,36,188:12:0:46	0/0:0,15,131:5:0:25	0/0:0,36,186:12:0:46	0/0:0,81,203:27:0:91	0/0:0,154,214:51:0:99	0/0:0,21,151:7:0:31	0/0:0,18,138:6:0:28	0/0:0,18,140:6:0:28	0/0:0,18,141:6:0:28	0/1:25,0,136:9:0:16	./.:0,0,0:0:0:10	0/0:0,75,204:25:0:85	0/0:0,39,192:13:0:49	0/0:0,45,196:15:0:55	0/0:0,30,169:10:0:40	0/1:41,0,116:7:0:31	0/0:0,15,133:5:0:25	0/0:0,75,204:25:0:85	0/0:0,75,201:25:0:85	0/1:83,0,148:14:0:73	./.:0,3,36:1:0:13	0/0:0,69,201:23:0:79	0/0:0,27,170:9:0:37	0/0:0,21,157:7:0:31	0/0:0,39,190:13:0:49	./.:0,6,66:2:0:16	0/0:0,51,198:17:0:61	0/0:0,24,159:8:0:34	0/0:0,15,129:5:0:25
2899291.fasta.result.contigs.fa_1	247	.	C	T	999	.	.	GT:PL:DP:SP:GQ	0/1:60,0,156:13:0:56	0/1:142,0,165:24:0:99	0/1:160,0,121:19:0:99	0/0:2,0,154:12:0:4	0/0:0,76,180:38:0:80	0/1:167,0,163:43:0:99	./.:32,0,32:2:0:28	0/0:0,102,202:34:0:99	0/0:0,21,148:7:0:25	0/0:0,75,204:25:0:79	0/0:0,27,136:9:0:31	0/1:112,0,48:7:0:58	0/0:0,144,211:48:0:99	0/0:0,72,196:24:0:76	0/0:0,51,189:17:0:55	0/1:169,0,145:32:0:99	0/0:0,78,200:26:0:82	0/1:167,0,166:52:0:99	0/0:0,157,213:52:0:99	0/0:0,87,202:29:0:91	0/0:0,105,200:35:0:99	0/0:0,93,203:31:0:97	0/0:0,160,213:53:0:99	0/0:0,15,126:5:0:19	0/0:0,39,185:13:0:43	0/0:0,24,165:8:0:28	0/0:0,30,165:10:0:34	0/0:0,48,205:16:0:52	0/0:0,90,204:30:0:94	0/1:150,0,63:12:0:73
1032954.fasta.result.contigs.fa_1	61	.	T	A	999	.	.	GT:PL:DP:SP:GQ	0/0:0,60,224:20:0:62	0/1:91,0,71:8:0:79	./.:0,6,68:2:0:9	0/0:0,21,195:7:0:23	0/0:0,15,128:5:0:17	./.:0,9,82:3:0:11	0/1:133,0,167:19:0:99	0/0:0,18,135:7:0:20	0/0:0,66,255:22:0:68	0/1:15,0,95:4:0:13	0/0:0,48,222:16:0:50	./.:67,6,0:2:0:4	0/0:0,48,255:16:0:50	0/1:207,0,154:27:0:99	0/1:137,0,133:16:0:99	0/0:0,151,255:50:0:99	0/0:0,151,255:50:0:99	0/1:75,0,3:4:0:11	0/1:181,0,191:21:0:99	0/0:0,21,189:7:0:23	0/1:222,0,208:47:4:99	0/0:0,45,210:15:0:47	0/1:99,0,5:6:0:13	0/1:226,0,219:32:2:99	0/1:114,0,154:28:0:99	0/0:0,14,176:10:0:16	0/0:0,81,255:27:0:83	0/0:0,160,255:53:0:99	0/0:0,57,222:19:0:59	1/1:209,17,0:17:0:10
2518258.fasta.result.contigs.fa_2	101	.	A	G	999	.	.	GT:PL:DP:SP:GQ	0/0:0,18,147:6:0:17	0/0:0,60,202:20:0:59	0/0:0,12,103:4:0:12	0/1:108,0,122:11:0:99	0/0:0,28,176:22:0:27	0/0:0,36,189:12:0:35	0/0:0,12,116:4:0:12	0/0:0,72,202:24:0:71	0/0:0,18,145:6:0:17	0/1:84,0,26:4:0:31	1/1:113,12,0:4:0:7	./.:61,0,29:3:0:34	1/1:209,138,0:46:0:99	0/1:133,0,155:24:0:99	0/1:94,0,112:9:0:95	1/1:204,102,0:34:0:97	1/1:197,51,0:17:0:46	0/1:87,0,144:12:0:88	0/1:159,0,171:41:0:99	0/0:0,48,196:16:0:47	1/1:205,102,0:34:0:97	1/1:189,39,0:13:0:34	1/1:207,117,0:39:0:99	0/0:0,15,132:5:0:14	0/0:0,15,116:5:0:14	0/0:0,18,143:6:0:17	0/0:0,30,178:10:0:29	0/0:0,81,204:27:0:80	0/1:156,0,140:21:0:99	0/0:0,36,189:12:0:35
2871950.fasta.result.contigs.fa_1	193	.	A	T	999	.	.	GT:PL:DP:SP:GQ	0/0:0,93,202:31:0:93	0/1:138,0,156:25:0:99	0/1:97,0,23:5:0:29	0/1:53,0,81:5:0:53	0/1:161,0,101:36:0:99	0/1:167,0,142:33:0:99	1/1:176,33,0:11:0:27	0/1:149,0,91:14:0:97	0/0:0,30,173:10:0:30	0/0:0,102,202:34:0:99	0/1:162,0,165:36:0:99	./.:0,0,0:0:0:3	0/1:170,0,163:81:0:99	0/0:0,69,202:23:0:69	0/0:0,24,155:8:0:24	0/0:0,99,204:33:0:99	0/1:167,0,160:46:0:99	0/1:169,0,163:51:0:99	0/0:0,169,214:57:0:99	0/0:0,123,206:41:0:99	0/0:0,138,209:46:0:99	0/1:143,0,153:21:0:99	0/1:166,0,170:79:0:99	0/0:0,57,200:19:0:57	0/0:0,57,198:19:0:57	1/1:178,33,0:11:0:27	0/1:115,0,92:10:0:98	0/0:0,129,208:43:0:99	1/1:128,15,0:5:0:9	0/0:0,33,184:11:0:33
877424.fasta.result.contigs.fa_1	45	.	C	T	999	.	.	GT:PL:DP:SP:GQ	0/0:0,45,189:15:0:53	0/0:0,81,230:28:0:89	0/0:0,54,227:18:0:62	0/0:0,36,180:12:0:44	0/0:0,30,195:10:0:38	0/0:0,39,215:13:0:47	0/0:0,25,172:20:0:33	0/1:62,0,76:6:0:54	0/1:195,0,141:33:0:99	0/0:0,12,118:5:0:20	0/0:0,60,200:20:0:68	0/0:0,12,113:4:0:20	0/0:0,12,110:4:0:20	0/0:0,151,244:50:0:99	0/0:0,72,230:24:0:80	0/0:0,93,230:31:0:99	0/0:0,93,203:32:0:99	./.:0,9,83:3:0:17	0/0:0,21,142:7:0:29	0/0:0,33,211:11:0:41	0/0:0,154,255:51:0:99	0/0:0,23,174:13:0:31	0/0:0,18,139:6:0:26	0/1:185,0,119:26:0:99	0/0:0,54,193:18:0:62	0/1:190,0,161:40:0:99	0/0:0,96,255:32:0:99	./.:0,255,255:117:0:99	0/0:0,105,255:35:0:99	0/0:0,73,236:37:0:81
1671526.fasta.result.contigs.fa_1	215	.	C	T	999	.	.	GT:PL:DP:SP:GQ	0/1:136,0,151:19:0:99	0/0:0,19,168:19:0:25	0/0:0,12,95:4:0:18	0/0:0,21,157:7:0:27	0/0:0,18,142:6:0:24	0/0:0,15,130:5:0:21	0/0:0,54,198:18:0:60	0/0:0,54,199:18:0:60	0/0:0,39,187:13:0:45	0/0:0,18,141:6:0:24	0/0:0,27,165:9:0:33	./.:23,0,52:3:0:17	0/0:0,45,191:15:0:51	0/1:74,0,113:8:0:68	./.:29,0,61:3:0:23	0/0:0,45,196:15:0:51	0/0:0,75,203:25:0:81	0/0:0,27,165:9:0:33	0/0:0,75,203:25:0:81	0/0:0,36,187:12:0:42	0/0:0,33,182:11:0:39	0/0:0,15,130:5:0:21	0/0:0,60,198:20:0:66	0/0:0,35,177:24:0:41	0/1:109,0,124:11:0:99	0/0:0,48,192:16:0:54	0/1:129,0,119:13:0:99	0/0:0,148,208:49:0:99	0/0:0,0,155:12:0:7	0/0:0,24,163:8:0:30
1671526.fasta.result.contigs.fa_1	277	.	C	T	999	.	.	GT:PL:DP:SP:GQ	0/0:0,45,195:15:0:49	0/0:0,30,167:10:0:34	./.:0,9,85:3:0:13	0/0:0,21,163:7:0:25	0/1:63,0,78:6:0:59	0/0:0,12,116:4:0:16	0/0:0,30,179:10:0:34	0/0:0,33,182:11:0:37	0/0:0,42,190:14:0:46	0/0:0,21,156:7:0:25	1/1:151,21,0:7:0:11	./.:0,6,69:2:0:11	0/1:141,0,63:12:0:73	0/0:0,33,182:11:0:37	./.:0,9,95:3:0:13	0/1:167,10,0:16:0:3	0/1:148,0,130:20:0:99	0/0:0,30,165:10:0:34	0/1:139,0,158:22:0:99	0/1:17,0,122:7:0:13	0/0:0,27,164:9:0:31	0/0:0,12,116:4:0:16	0/1:154,0,87:15:0:97	0/0:0,48,195:16:0:52	0/0:0,18,145:6:0:22	0/0:0,36,184:12:0:40	0/0:0,48,198:16:0:52	0/0:0,120,203:40:0:99	0/0:0,24,166:8:0:28	0/0:0,39,190:13:0:43
2050266.fasta.result.contigs.fa_1	11	.	A	G	999	.	.	GT:PL:DP:SP:GQ	0/0:0,126,207:42:0:99	0/0:0,4,149:25:0:9	0/1:14,0,156:19:0:10	0/0:0,13,168:17:0:18	0/1:162,0,165:33:0:99	0/0:0,126,237:42:0:99	0/0:0,25,172:21:0:30	./.:27,0,65:3:0:22	0/1:141,0,142:23:0:99	0/1:55,0,114:7:0:50	0/0:0,141,235:47:0:99	0/1:45,0,114:8:0:40	0/0:0,81,232:27:0:86	0/1:173,0,221:78:7:99	0/1:224,0,199:48:2:99	0/0:0,60,200:20:0:65	0/0:0,99,255:33:0:99	0/1:17,0,129:7:0:13	0/0:0,84,234:28:0:89	0/0:0,90,255:30:0:95	0/0:0,51,191:17:0:56	0/0:0,72,203:24:0:77	0/0:0,48,196:16:0:53	0/0:0,111,245:37:0:99	0/0:0,117,255:39:0:99	0/0:0,78,199:26:0:83	0/0:0,117,234:39:0:99	0/0:0,255,255:90:0:99	0/0:0,144,255:59:0:99	0/0:0,78,255:27:0:83
2050266.fasta.result.contigs.fa_1	189	.	A	G	999	.	.	GT:PL:DP:SP:GQ	1/1:199,60,0:20:0:52	0/1:126,0,150:19:0:99	0/1:129,0,104:12:0:99	0/1:57,0,144:11:0:55	0/1:135,0,43:10:0:51	0/0:0,57,201:19:0:59	1/1:149,17,0:9:0:10	./.:0,0,0:0:0:3	0/0:0,30,177:10:0:32	./.:0,9,93:3:0:11	0/0:0,54,199:18:0:56	0/1:24,0,81:4:0:22	0/0:0,45,192:15:0:47	0/0:0,102,204:34:0:99	0/0:0,75,200:25:0:77	0/1:141,0,59:11:0:67	0/1:78,0,151:13:0:76	./.:0,9,95:3:0:11	0/0:0,45,196:15:0:47	0/0:0,45,196:15:0:47	0/0:0,18,147:6:0:20	0/0:0,45,194:15:0:47	0/0:0,21,155:7:0:23	0/1:66,0,142:11:0:64	0/0:0,45,196:15:0:47	0/1:136,0,86:11:0:94	0/0:0,22,174:20:0:24	0/0:0,126,205:42:0:99	0/1:158,0,160:28:0:99	0/1:8,0,148:10:0:7
2050266.fasta.result.contigs.fa_1	268	.	T	A	999	.	.	GT:PL:DP:SP:GQ	0/0:0,36,188:12:0:41	0/1:11,0,144:9:0:7	0/1:23,0,90:5:0:18	0/0:0,24,160:8:0:29	0/1:130,0,113:14:0:99	0/0:0,51,199:17:0:56	0/0:0,30,172:10:0:35	./.:38,3,0:1:0:9	0/1:55,0,64:5:0:50	./.:0,3,38:1:0:9	0/0:0,66,201:22:0:71	0/1:14,0,81:5:0:9	0/0:0,33,182:11:0:38	0/1:169,0,144:30:0:99	0/1:117,0,131:14:0:99	0/0:0,27,171:9:0:32	0/0:0,36,177:12:0:41	./.:0,9,95:3:0:14	0/0:0,33,185:11:0:38	0/0:0,33,183:11:0:38	0/0:0,24,162:8:0:29	0/0:0,33,184:11:0:38	0/0:0,15,133:5:0:20	0/0:0,39,189:13:0:44	0/0:0,48,196:16:0:53	0/0:0,27,172:9:0:32	0/0:0,39,191:13:0:44	0/0:0,102,205:34:0:99	0/0:0,16,169:18:0:21	0/0:0,24,160:8:0:29
2802888.fasta.result.contigs.fa_1	86	.	G	A	999	.	.	GT:PL:DP:SP:GQ	0/0:0,93,229:31:0:99	0/0:0,51,205:17:0:60	0/0:0,27,223:9:0:36	0/0:0,36,175:12:0:45	0/1:47,0,58:4:0:38	0/0:0,21,155:7:0:30	0/0:0,3,158:12:0:12	./.:0,6,59:2:0:15	0/0:0,111,205:37:0:99	0/0:0,12,129:4:0:21	0/0:0,90,233:30:0:99	./.:0,9,95:3:0:18	0/0:0,15,128:5:0:24	0/0:0,163,255:54:0:99	0/0:0,84,255:29:0:93	0/0:0,51,197:17:0:60	./.:0,0,0:0:0:9	0/0:0,12,137:4:0:21	0/1:11,0,84:4:0:4	0/0:0,18,135:6:0:27	0/0:0,48,190:17:0:57	0/0:0,54,192:18:0:63	0/1:93,0,85:9:0:84	0/1:133,0,146:26:0:99	0/0:0,57,222:19:0:66	0/0:0,69,193:23:0:78	0/0:0,87,236:29:0:96	0/0:0,220,255:73:0:99	0/0:0,126,255:42:0:99	0/0:0,105,233:35:0:99
513386.fasta.result.contigs.fa_1	376	.	G	A	999	.	.	GT:PL:DP:SP:GQ	1/1:191,42,0:14:0:43	0/1:146,0,194:32:0:99	1/1:255,69,0:23:0:70	1/1:219,33,0:11:0:34	0/1:158,0,106:12:0:99	0/1:40,0,56:4:0:47	0/1:159,0,188:26:0:99	0/1:111,0,116:12:0:99	1/1:204,96,0:32:0:97	./.:0,3,36:1:0:6	0/1:165,0,158:34:0:99	./.:65,6,0:2:0:8	1/1:154,21,0:7:0:22	1/1:255,255,0:93:0:99	1/1:246,105,0:35:0:99	0/1:155,0,205:36:0:99	1/1:255,223,0:74:0:99	0/1:69,0,26:4:0:25	0/1:129,0,81:9:0:80	0/1:119,0,121:13:0:99	0/1:161,0,172:65:0:99	1/1:208,135,0:45:0:99	1/1:210,33,0:11:0:34	1/1:245,78,0:26:0:79	1/1:199,60,0:20:0:61	0/1:231,0,143:34:3:99	1/1:255,117,0:39:0:99	0/0:0,255,255:99:0:99	1/1:255,169,0:56:0:99	0/1:211,0,13:29:0:12
513386.fasta.result.contigs.fa_1	384	.	A	G	999	.	.	GT:PL:DP:SP:GQ	1/1:190,42,0:14:0:43	0/1:154,0,169:31:0:99	1/1:255,69,0:23:0:70	1/1:215,33,0:11:0:34	0/1:160,0,106:12:0:99	0/1:57,0,58:4:0:56	0/1:153,0,194:26:0:99	0/1:112,0,133:12:0:99	1/1:203,96,0:32:0:97	./.:0,3,38:1:0:6	0/1:169,0,161:34:0:99	./.:51,6,0:2:0:8	1/1:157,21,0:7:0:22	1/1:239,255,0:92:0:99	1/1:245,105,0:35:0:99	0/1:155,0,206:36:0:99	1/1:255,220,0:74:0:99	0/1:69,0,26:4:0:25	0/1:89,0,94:8:0:91	0/1:115,0,129:13:0:99	0/1:161,0,171:65:0:99	1/1:208,135,0:45:0:99	1/1:210,33,0:11:0:34	1/1:230,78,0:26:0:79	1/1:198,60,0:20:0:61	0/1:214,0,149:34:3:99	1/1:255,117,0:39:0:99	0/0:0,255,255:96:0:99	1/1:255,169,0:56:0:99	0/1:215,0,14:28:0:13
1001531.fasta.result.contigs.fa_1	248	.	T	A	999	.	.	GT:PL:DP:SP:GQ	0/0:0,33,176:11:0:33	0/1:63,0,21:4:0:27	0/0:0,24,158:8:0:24	0/1:56,0,123:9:0:56	0/1:23,0,98:5:0:23	1/1:188,39,0:13:0:33	0/0:0,27,170:9:0:27	0/1:58,0,58:4:0:57	0/1:79,0,110:9:0:79	0/0:0,15,120:5:0:15	1/1:179,30,0:10:0:24	./.:0,0,0:0:0:3	0/0:0,39,186:13:0:39	0/0:0,30,176:10:0:30	0/0:0,51,189:17:0:51	0/0:0,36,184:12:0:36	0/1:135,0,135:16:0:99	0/1:124,0,17:7:0:23	0/0:0,45,186:15:0:45	0/1:103,0,48:10:0:54	0/1:101,0,69:10:0:75	0/1:17,0,83:4:0:17	0/1:140,0,3:10:0:10	0/0:0,42,184:14:0:42	0/1:119,0,113:12:0:99	0/0:0,15,131:5:0:15	0/1:41,0,101:7:0:41	0/0:0,111,204:37:0:99	1/1:121,15,0:5:0:9	0/0:0,33,180:11:0:33
1039455.fasta.result.contigs.fa_1	279	.	T	C	98	.	.	GT:PL:DP:SP:GQ	0/0:0,33,168:12:0:43	0/0:0,54,176:19:0:64	0/0:0,30,172:10:0:40	./.:0,9,31:3:0:19	0/0:0,21,154:7:0:31	0/0:0,15,106:5:0:25	0/0:0,33,103:11:0:43	0/0:0,33,159:11:0:43	0/0:0,69,186:23:0:79	./.:0,6,60:2:0:16	0/0:0,66,181:22:0:76	./.:0,6,40:2:0:16	0/0:9,0,109:6:0:3	0/1:76,0,38:12:0:53	0/1:75,0,26:9:0:42	0/0:0,75,161:25:0:85	0/0:0,96,174:32:0:99	0/0:0,18,120:6:0:28	0/0:0,54,197:18:0:64	0/0:0,21,119:7:0:31	0/0:0,111,172:37:0:99	0/0:0,54,185:18:0:64	0/1:13,0,46:5:0:5	0/0:0,63,192:21:0:73	0/0:0,48,134:16:0:58	0/0:0,24,135:8:0:34	0/0:0,39,180:13:0:49	0/0:0,148,211:49:0:99	0/0:0,51,173:17:0:61	0/0:0,45,141:15:0:55
1039455.fasta.result.contigs.fa_1	295	.	C	T	69.4	.	.	GT:PL:DP:SP:GQ	0/0:0,33,171:11:0:41	0/0:0,35,169:17:0:43	0/0:1,0,142:10:0:7	./.:0,9,31:3:0:17	0/0:0,21,158:7:0:29	0/0:0,21,127:7:0:29	0/0:0,33,102:11:0:41	0/0:0,36,169:12:0:44	0/0:0,60,171:20:0:68	./.:0,6,53:2:0:14	0/0:0,63,176:21:0:71	./.:0,6,40:2:0:14	0/0:0,12,83:4:0:20	0/1:45,0,86:10:0:37	0/1:24,0,82:10:0:17	0/0:0,69,165:23:0:77	0/0:0,99,161:33:0:99	0/0:0,18,114:6:0:26	0/0:0,30,177:20:0:38	0/0:0,18,100:6:0:26	0/0:0,102,172:34:0:99	0/0:3,0,154:16:0:6	0/0:0,12,58:4:0:20	0/0:0,57,178:19:0:65	0/0:0,48,133:16:0:56	0/0:6,0,74:7:0:4	0/0:0,39,172:13:0:47	0/0:0,135,208:45:0:99	0/1:18,0,115:14:0:11	0/1:58,0,102:15:0:50
1259952.fasta.result.contigs.fa_1	121	.	T	C	999	.	.	GT:PL:DP:SP:GQ	0/0:0,72,202:24:0:80	0/0:0,111,187:55:0:99	0/0:0,35,184:21:0:43	0/0:0,21,158:7:0:29	0/0:0,12,116:4:0:20	0/0:0,15,131:5:0:23	0/1:145,0,63:12:0:77	0/0:0,132,209:44:0:99	0/0:0,39,191:13:0:47	./.:0,6,69:2:0:15	0/1:137,0,162:23:0:99	0/0:0,27,173:9:0:35	0/0:0,30,172:10:0:38	0/1:129,0,165:50:0:99	0/1:168,0,151:40:0:99	0/0:0,238,233:79:0:99	0/0:0,184,215:61:0:99	0/0:0,117,206:39:0:99	0/0:0,255,238:86:0:99	0/0:0,21,154:7:0:29	0/0:0,232,231:77:0:99	0/0:0,181,219:60:0:99	0/0:0,42,192:14:0:50	0/0:0,54,199:18:0:62	0/0:0,41,186:23:0:49	0/0:0,33,173:11:0:41	0/0:0,20,176:16:0:28	0/0:0,138,209:46:0:99	0/0:0,160,213:53:0:99	0/0:0,45,197:15:0:53
1259952.fasta.result.contigs.fa_1	134	.	G	C	999	.	.	GT:PL:DP:SP:GQ	0/1:169,0,140:26:0:99	0/0:0,35,132:60:0:33	0/1:15,0,159:23:0:17	0/1:17,0,127:7:0:19	0/1:49,0,75:5:0:51	0/1:99,0,77:7:0:81	1/1:180,33,0:11:0:29	0/0:0,132,210:44:0:99	0/0:0,3,161:13:0:4	./.:0,6,69:2:0:5	0/1:140,0,168:28:0:99	0/1:126,0,86:10:0:90	1/1:182,36,0:12:0:32	1/1:212,163,0:54:0:99	1/1:206,126,0:42:0:99	0/1:163,0,175:81:0:99	0/0:0,199,221:66:0:99	0/0:0,126,209:42:0:99	0/1:161,0,176:89:0:99	1/1:158,24,0:8:0:20	0/1:166,0,174:81:0:99	1/1:218,190,0:63:0:99	0/1:126,0,140:15:0:99	0/0:0,57,200:19:0:55	0/0:0,53,189:27:0:51	0/0:0,33,173:11:0:31	1/1:196,51,0:17:0:47	0/0:0,135,210:45:0:99	0/1:144,0,172:55:0:99	0/0:0,51,199:17:0:49
1259952.fasta.result.contigs.fa_1	187	.	A	G	999	.	.	GT:PL:DP:SP:GQ	0/0:0,90,205:30:0:96	0/0:0,144,206:57:0:99	0/0:0,27,179:18:0:33	0/0:0,24,166:8:0:30	./.:0,9,95:3:0:15	0/1:58,0,58:4:0:52	0/0:0,30,176:10:0:36	0/0:0,154,212:51:0:99	0/0:0,39,190:13:0:45	0/1:23,0,100:5:0:17	0/0:0,102,206:34:0:99	0/1:9,0,136:8:0:5	0/0:0,30,174:10:0:36	0/0:0,187,219:62:0:99	0/0:0,114,206:38:0:99	0/1:156,0,175:90:0:99	0/0:0,211,224:70:0:99	0/0:0,102,203:34:0:99	0/0:0,244,235:81:0:99	0/0:0,24,166:8:0:30	0/1:154,0,173:85:0:99	0/0:0,181,219:60:0:99	0/0:0,39,188:13:0:45	0/1:137,0,122:15:0:99	0/0:0,69,200:23:0:75	0/0:0,18,142:6:0:24	0/0:0,54,199:18:0:60	0/0:0,111,207:37:0:99	0/1:156,0,172:55:0:99	0/0:0,51,199:17:0:57
1259952.fasta.result.contigs.fa_1	212	.	G	T	999	.	.	GT:PL:DP:SP:GQ	0/1:162,0,161:30:0:99	0/0:0,53,154:49:0:50	0/1:41,0,157:14:0:44	0/0:0,24,167:8:0:21	./.:29,0,61:3:0:32	1/1:143,18,0:6:0:15	0/1:150,0,5:11:0:9	0/0:0,82,178:47:0:79	0/1:119,0,123:13:0:99	0/1:52,0,87:6:0:55	0/1:170,0,160:36:0:99	0/1:55,0,65:5:0:58	1/1:168,27,0:9:0:24	1/1:216,172,0:57:0:99	1/1:202,87,0:29:0:84	0/1:145,0,171:89:0:99	0/0:0,211,225:70:0:99	0/0:0,67,215:35:0:64	0/1:165,0,172:77:0:99	0/1:50,0,58:4:0:52	1/1:232,244,0:81:0:99	1/1:220,184,0:61:0:99	1/1:189,36,0:12:0:33	0/1:131,0,87:12:0:90	0/0:0,41,182:23:0:38	0/1:23,0,103:5:0:26	1/1:195,45,0:15:0:42	0/0:0,96,204:32:0:93	0/1:165,0,164:50:0:99	0/0:0,51,198:17:0:48
1259952.fasta.result.contigs.fa_1	268	.	C	T	999	.	.	GT:PL:DP:SP:GQ	0/0:0,96,203:32:0:99	0/0:0,105,202:35:0:99	./.:29,0,61:3:0:23	0/1:26,0,83:4:0:20	0/0:0,18,134:6:0:25	./.:29,0,54:3:0:23	0/0:0,39,182:13:0:46	0/0:0,102,203:34:0:99	0/0:0,24,149:8:0:31	0/0:0,18,144:6:0:25	0/0:0,114,202:38:0:99	./.:0,9,92:3:0:16	0/0:0,21,149:7:0:28	0/0:0,120,201:40:0:99	0/0:0,51,197:17:0:58	0/0:0,255,231:87:0:99	0/0:0,190,216:63:0:99	0/0:0,129,236:43:0:99	0/0:0,185,202:74:0:99	0/0:0,21,147:7:0:28	0/1:172,0,159:69:0:99	0/1:141,0,164:51:0:99	0/0:0,30,166:10:0:37	0/0:0,33,177:11:0:40	0/0:0,45,177:16:0:52	0/0:0,21,151:7:0:28	0/1:83,0,124:10:0:76	0/0:0,99,198:33:0:99	0/0:0,84,203:28:0:91	0/0:0,39,177:13:0:46
1259952.fasta.result.contigs.fa_1	277	.	C	T	999	.	.	GT:PL:DP:SP:GQ	0/0:0,96,206:32:0:99	0/0:0,105,251:35:0:99	./.:0,9,95:3:0:16	0/0:0,12,116:4:0:19	0/0:0,18,147:6:0:24	./.:58,0,29:3:0:41	0/0:0,39,190:13:0:45	0/0:0,93,204:31:0:99	0/0:0,24,161:8:0:30	0/1:52,0,101:6:0:46	0/0:0,91,203:36:0:97	./.:0,9,88:3:0:16	0/0:0,21,155:7:0:27	0/0:0,114,205:38:0:99	0/0:0,45,195:15:0:51	0/1:162,0,175:82:0:99	0/0:0,181,218:60:0:99	0/0:0,135,249:45:0:99	0/0:0,201,224:73:0:99	0/0:0,18,147:6:0:24	0/1:160,0,171:67:0:99	0/0:0,157,212:52:0:99	0/0:0,14,160:10:0:20	0/1:93,0,131:12:0:87	0/0:0,48,190:16:0:54	0/0:0,21,157:7:0:27	0/1:115,0,89:10:0:99	0/0:0,93,202:31:0:99	0/0:0,78,204:26:0:84	0/0:0,42,188:14:0:48
2567694.fasta.result.contigs.fa_1	47	.	C	T	999	.	.	GT:PL:DP:SP:GQ	0/0:0,57,197:19:0:61	0/0:0,40,135:39:0:44	0/0:0,24,164:8:0:28	0/1:58,0,58:4:0:54	0/0:0,36,189:12:0:40	0/0:0,18,147:6:0:22	0/0:0,69,180:23:0:73	0/1:72,0,134:12:0:68	0/0:0,63,228:21:0:67	0/1:84,0,26:4:0:36	0/0:0,160,245:53:0:99	0/1:23,0,91:5:0:19	0/1:140,0,115:17:0:99	0/1:247,0,145:99:6:99	0/1:200,0,152:52:0:99	0/0:0,51,200:17:0:55	0/0:0,169,224:56:0:99	0/1:58,0,58:4:0:54	0/0:0,81,219:27:0:85	./.:0,9,95:3:0:13	0/1:171,0,198:48:0:99	0/0:0,48,176:21:0:52	0/0:0,42,125:14:0:46	0/0:0,14,165:16:0:18	0/0:0,39,214:13:0:43	0/0:0,60,195:20:0:64	0/0:0,12,115:4:0:16	0/0:0,255,255:95:0:99	0/1:223,0,161:74:0:99	0/0:0,84,185:28:0:88
3155293.fasta.result.contigs.fa_1	27	.	T	C	999	.	.	GT:PL:DP:SP:GQ	0/0:0,111,244:37:0:99	0/1:157,0,212:39:3:99	0/1:19,0,86:5:0:16	0/1:4,0,127:8:0:3	./.:0,9,95:3:0:13	0/0:0,27,169:9:0:31	0/0:0,39,216:13:0:43	0/0:0,81,233:27:0:85	0/0:0,60,229:20:0:64	./.:38,3,0:1:0:7	0/1:160,0,154:25:0:99	0/1:54,0,82:5:0:50	0/0:0,15,123:5:0:19	0/1:219,0,224:58:0:99	0/1:148,0,168:31:0:99	0/0:0,255,255:88:0:99	0/0:0,181,218:60:0:99	0/1:127,0,41:10:0:51	0/0:0,175,255:58:0:99	0/0:0,21,156:7:0:25	0/1:173,0,217:86:6:99	0/0:0,172,255:58:0:99	0/0:0,12,115:4:0:16	0/0:0,45,193:15:0:49	0/0:0,54,231:18:0:58	0/0:0,17,226:18:0:21	0/1:119,0,126:14:0:99	0/0:0,120,236:40:0:99	0/0:0,144,240:48:0:99	0/0:0,51,196:17:0:55
3155293.fasta.result.contigs.fa_1	47	.	A	T	999	.	.	GT:PL:DP:SP:GQ	0/0:0,111,225:37:0:99	0/0:0,123,255:41:0:99	0/0:0,15,105:5:0:19	0/0:0,27,191:9:0:31	./.:0,9,94:3:0:13	0/0:0,30,209:10:0:34	0/0:0,39,196:13:0:43	0/0:0,5,145:27:0:9	0/1:177,0,99:21:3:99	./.:0,3,38:1:0:8	0/0:0,75,198:25:0:79	0/1:23,0,100:5:0:19	1/1:126,15,0:5:0:6	0/0:0,162,255:60:0:99	0/0:0,96,234:32:0:99	0/1:255,0,231:92:1:99	0/0:0,187,255:63:0:99	0/0:0,30,165:10:0:34	0/0:0,184,255:61:0:99	0/0:0,21,146:7:0:25	0/1:230,0,245:89:0:99	0/0:0,157,252:58:0:99	0/1:42,0,64:5:0:38	0/0:0,48,213:16:0:52	0/0:0,54,218:18:0:58	0/0:0,57,255:19:0:61	0/0:0,42,200:14:0:46	0/1:97,0,222:42:3:93	0/1:248,0,240:53:0:99	0/1:139,0,119:17:0:99
94945.fasta.result.contigs.fa_2	194	.	C	T	999	.	.	GT:PL:DP:SP:GQ	0/0:0,27,175:9:0:29	0/0:0,42,192:14:0:44	./.:0,3,37:1:0:6	./.:0,6,57:2:0:9	0/0:0,87,203:29:0:89	0/1:159,0,149:30:0:99	0/0:0,30,180:10:0:32	0/0:0,57,198:19:0:59	0/1:49,0,113:7:0:47	0/0:1,0,145:11:0:4	0/1:109,0,154:16:0:99	./.:38,3,0:1:0:6	0/0:0,57,198:19:0:59	0/1:57,0,134:10:0:55	0/1:14,0,74:5:0:12	0/1:131,0,118:13:0:99	1/1:202,69,0:23:0:61	0/0:0,27,174:9:0:29	0/0:0,57,199:19:0:59	0/0:0,63,201:21:0:65	0/1:115,0,100:12:0:99	0/0:0,45,185:15:0:47	0/1:171,0,151:37:0:99	0/1:9,0,140:9:0:8	0/0:0,18,147:6:0:20	0/0:0,27,167:9:0:29	0/0:0,18,137:6:0:20	0/1:167,0,132:30:0:99	0/0:0,39,183:13:0:41	0/0:0,12,116:4:0:14
490502.fasta.result.contigs.fa_1	80	.	A	G	999	.	.	GT:PL:DP:SP:GQ	1/1:255,108,0:36:0:99	1/1:255,84,0:28:0:89	1/1:255,66,0:22:0:71	1/1:215,33,0:11:0:38	1/1:146,18,0:6:0:23	1/1:197,48,0:16:0:53	1/1:237,148,0:50:0:99	1/1:155,21,0:7:0:26	0/1:185,0,255:47:7:99	1/1:116,12,0:4:0:17	1/1:204,111,0:37:0:99	0/1:79,0,63:6:0:58	1/1:172,27,0:9:0:32	1/1:239,151,0:50:0:99	1/1:255,129,0:43:0:99	1/1:255,172,0:57:0:99	0/1:172,0,192:56:0:99	1/1:165,24,0:8:0:29	1/1:255,105,0:35:0:99	1/1:194,45,0:15:0:50	1/1:255,193,0:64:0:99	1/1:192,45,0:15:0:50	1/1:194,48,0:16:0:53	0/1:168,0,183:46:0:99	1/1:255,59,0:32:0:64	0/1:1,0,181:23:0:12	1/1:225,96,0:44:0:99	0/0:0,208,255:69:0:99	1/1:174,27,0:9:0:32	0/1:171,0,163:46:0:99
490502.fasta.result.contigs.fa_1	238	.	C	A	999	.	.	GT:PL:DP:SP:GQ	0/0:0,54,199:18:0:56	0/0:0,29,174:18:0:31	0/1:100,0,99:10:0:98	0/0:0,18,142:6:0:20	./.:0,0,0:0:0:3	0/1:89,0,98:10:0:87	0/0:0,57,192:19:0:59	./.:69,6,0:2:0:4	0/0:0,1,96:13:0:5	./.:25,0,57:3:0:23	0/0:0,45,159:15:0:47	0/1:58,0,58:4:0:56	1/1:126,15,0:5:0:8	0/1:161,0,154:27:0:99	0/1:165,0,140:26:0:99	0/0:0,66,179:22:0:68	1/1:202,81,0:27:0:73	./.:0,3,38:1:0:6	0/0:0,51,196:17:0:53	0/1:68,0,92:7:0:66	0/1:169,0,147:30:0:99	0/0:0,18,143:6:0:20	0/0:0,24,127:8:0:26	0/0:0,69,199:23:0:71	0/0:0,36,164:12:0:38	0/0:0,30,171:10:0:32	0/0:0,63,202:21:0:65	0/0:0,81,202:27:0:83	0/0:0,15,118:5:0:17	0/1:127,0,96:16:0:99
490502.fasta.result.contigs.fa_1	251	.	T	C	164	.	.	GT:PL:DP:SP:GQ	0/0:0,57,200:19:0:64	0/0:0,54,194:18:0:61	0/0:0,30,168:10:0:37	0/0:0,15,123:5:0:22	./.:0,0,0:0:0:8	0/0:0,30,161:10:0:37	0/0:0,60,200:20:0:67	./.:0,9,93:3:0:16	0/1:85,1,0:13:0:12	./.:0,6,69:2:0:13	0/1:29,0,148:15:0:22	0/0:0,12,116:4:0:19	0/0:0,18,147:6:0:25	0/0:0,84,204:28:0:91	0/0:0,69,201:23:0:76	0/1:53,0,140:22:0:46	0/0:0,84,203:28:0:91	./.:0,3,38:1:0:10	0/0:0,51,198:17:0:58	0/0:0,18,157:6:0:25	0/0:0,87,204:29:0:94	0/0:0,24,165:8:0:31	0/1:48,0,53:8:0:41	0/0:0,69,202:23:0:76	0/0:0,36,156:12:0:43	0/0:0,27,164:9:0:34	0/0:0,63,199:21:0:70	0/0:0,69,202:23:0:76	0/0:0,18,141:6:0:25	0/1:37,0,141:14:0:30
1562406.fasta.result.contigs.fa_1	404	.	A	G	999	.	.	GT:PL:DP:SP:GQ	0/1:255,0,255:61:3:99	0/0:0,48,231:16:0:56	0/0:0,69,255:23:0:77	0/0:0,63,255:21:0:71	0/0:0,36,255:12:0:44	0/0:0,45,255:15:0:53	0/0:0,172,255:57:0:99	0/0:0,24,205:8:0:32	0/0:0,72,255:24:0:80	0/1:60,0,82:5:0:52	0/0:0,87,255:29:0:95	0/0:0,21,185:7:0:29	./.:0,9,95:3:0:17	0/0:0,42,255:14:0:50	0/0:0,114,255:38:0:99	0/0:0,36,209:12:0:44	0/0:0,39,255:13:0:47	0/1:36,0,93:5:4:28	./.:0,9,88:3:0:17	0/0:0,36,248:12:0:44	0/0:0,45,255:15:0:53	0/1:42,0,82:6:0:34	0/0:0,12,101:4:0:20	0/0:0,114,255:38:0:99	0/0:0,184,255:61:0:99	0/0:0,48,255:16:0:56	0/0:0,12,97:5:0:20	0/0:0,108,255:36:0:99	0/0:0,205,255:68:0:99	0/0:0,105,255:35:0:99
1854119.fasta.result.contigs.fa_1	9	.	C	T	999	.	.	GT:PL:DP:SP:GQ	0/0:0,117,196:39:0:99	0/0:0,160,204:55:0:99	0/0:0,39,183:13:0:49	0/0:0,18,122:6:0:28	./.:0,6,66:2:0:16	./.:0,6,63:2:0:16	0/0:0,60,190:20:0:70	0/0:0,39,180:13:0:49	0/1:112,0,132:17:0:99	0/0:0,18,135:6:0:28	0/0:0,141,201:47:0:99	./.:0,9,78:3:0:19	0/0:0,21,138:7:0:31	0/0:0,84,200:28:0:94	0/0:0,126,197:42:0:99	0/1:169,0,161:79:0:99	0/0:0,144,205:48:0:99	0/1:14,0,116:8:0:5	0/0:0,253,255:84:0:99	0/0:0,15,130:5:0:25	0/0:0,193,212:64:0:99	0/0:0,169,203:56:0:99	./.:0,9,85:3:0:19	0/0:0,42,178:14:0:52	0/0:0,75,195:25:0:85	0/0:0,42,170:14:0:52	0/0:0,93,196:31:0:99	0/0:0,223,215:74:0:99	0/0:0,184,246:61:0:99	0/0:0,42,167:14:0:52
1854119.fasta.result.contigs.fa_1	60	.	T	C	999	.	.	GT:PL:DP:SP:GQ	0/0:0,114,193:45:0:99	0/0:0,105,172:57:0:99	0/0:0,5,156:14:0:14	0/0:0,2,97:6:0:12	0/0:0,12,108:4:0:21	./.:0,9,73:3:0:18	0/0:0,75,185:25:0:84	0/0:0,10,157:15:0:19	0/0:0,54,188:18:0:63	0/1:13,0,102:7:0:5	0/0:0,154,200:53:0:99	./.:0,9,78:3:0:18	0/0:0,24,143:8:0:33	0/1:151,0,161:33:0:99	0/1:126,0,148:44:0:99	0/0:0,241,227:80:0:99	0/0:0,154,208:52:0:99	0/1:11,0,131:8:0:4	0/0:0,255,255:94:0:99	0/0:0,15,130:5:0:24	0/0:0,196,213:65:0:99	0/0:0,193,204:64:0:99	./.:0,9,51:3:0:18	0/0:0,51,180:17:0:60	0/0:0,87,183:30:0:96	0/0:0,42,167:15:0:51	0/0:0,96,195:33:0:99	0/0:0,244,213:84:0:99	0/0:0,190,248:63:0:99	0/0:0,45,166:16:0:54
1854119.fasta.result.contigs.fa_1	75	.	A	G	999	.	.	GT:PL:DP:SP:GQ	0/1:128,0,159:45:0:99	0/1:157,0,167:57:0:99	0/0:0,42,182:14:0:50	0/0:0,18,129:6:0:26	0/0:0,12,101:4:0:20	./.:0,9,80:3:0:17	0/0:0,75,198:25:0:83	0/0:0,45,183:15:0:53	0/0:0,54,189:18:0:62	0/0:0,21,144:7:0:29	0/0:0,141,201:53:0:99	./.:27,0,59:3:0:19	0/0:0,24,155:8:0:32	0/0:0,99,200:33:0:99	0/0:0,129,194:44:0:99	0/0:0,238,223:80:0:99	0/0:0,157,209:52:0:99	0/0:0,24,146:8:0:32	0/0:0,255,255:94:0:99	0/0:0,15,127:5:0:23	0/0:0,196,217:65:0:99	0/1:165,0,159:64:0:99	./.:0,9,91:3:0:17	0/0:0,51,186:17:0:59	0/0:0,90,197:30:0:98	0/0:0,45,180:15:0:53	0/0:0,99,200:33:0:99	0/0:0,253,224:84:0:99	0/0:0,154,229:63:0:99	0/0:0,48,180:16:0:56
1854119.fasta.result.contigs.fa_1	93	.	A	G	999	.	.	GT:PL:DP:SP:GQ	0/0:0,135,203:45:0:99	0/0:0,156,211:58:0:99	0/0:0,42,189:14:0:52	0/0:0,18,129:6:0:28	0/0:0,12,115:4:0:22	./.:0,9,87:3:0:19	0/1:121,0,163:25:0:99	0/0:0,45,184:15:0:55	0/0:0,54,193:18:0:64	0/0:0,21,157:7:0:31	0/0:0,160,210:53:0:99	./.:0,9,88:3:0:19	0/0:0,24,153:8:0:34	0/0:0,99,201:33:0:99	0/0:0,132,200:44:0:99	0/0:0,241,228:80:0:99	0/1:166,0,166:52:0:99	0/0:0,24,161:8:0:34	0/0:0,255,255:94:0:99	0/1:22,0,102:5:0:12	0/0:0,196,219:65:0:99	0/0:0,193,215:64:0:99	./.:0,9,87:3:0:19	0/0:0,51,192:17:0:61	0/0:0,53,179:30:0:63	0/0:0,42,182:14:0:52	0/0:0,99,203:33:0:99	0/0:0,253,228:84:0:99	0/0:0,190,255:63:0:99	0/0:0,48,189:16:0:58
2272242.fasta.result.contigs.fa_1	16	.	T	C	999	.	.	GT:PL:DP:SP:GQ	0/0:0,96,204:32:0:99	0/0:0,96,235:32:0:99	0/0:8,0,149:10:0:4	0/0:0,39,220:13:0:48	0/0:0,27,158:9:0:36	0/0:0,42,193:14:0:51	0/0:0,54,198:18:0:63	0/0:0,75,202:25:0:84	0/0:0,66,201:22:0:75	0/0:0,27,171:9:0:36	0/0:0,135,206:45:0:99	0/1:20,0,112:6:0:11	0/0:0,54,195:18:0:63	0/0:0,81,202:27:0:90	0/0:0,117,204:39:0:99	0/0:0,117,207:40:0:99	0/0:0,141,211:47:0:99	0/0:0,57,198:19:0:66	0/0:0,148,211:49:0:99	0/0:0,33,181:11:0:42	0/0:0,178,216:59:0:99	0/0:0,72,231:24:0:81	0/0:0,57,199:19:0:66	0/0:0,78,202:26:0:87	0/0:0,72,201:24:0:81	0/0:0,78,232:26:0:87	0/0:0,81,255:27:0:90	0/1:171,0,162:86:0:99	0/1:146,0,165:27:0:99	0/0:0,57,200:19:0:66
2272242.fasta.result.contigs.fa_1	43	.	T	C	999	.	.	GT:PL:DP:SP:GQ	1/1:201,96,0:32:0:95	0/1:132,0,224:33:3:99	1/1:176,30,0:10:0:29	0/1:0,1,186:13:0:5	1/1:169,27,0:9:0:26	1/1:187,42,0:14:0:41	0/1:1,0,184:20:7:7	1/1:238,81,0:27:0:80	1/1:204,31,0:23:0:30	0/1:34,0,129:9:0:39	0/0:0,135,207:45:0:99	0/1:79,0,70:6:0:71	0/1:154,0,74:18:0:75	1/1:200,81,0:27:0:80	1/1:234,120,0:40:0:99	0/1:171,0,156:40:0:99	0/1:159,0,171:47:0:99	0/1:145,0,131:19:0:99	0/1:162,0,168:49:0:99	0/0:0,33,180:11:0:28	0/0:0,181,243:60:0:99	0/0:0,72,229:24:0:67	0/0:0,57,199:19:0:52	1/1:173,37,0:26:0:36	1/1:195,72,0:24:0:71	0/1:217,0,100:27:0:99	0/1:208,0,137:27:3:99	0/1:169,0,161:86:0:99	0/1:145,0,162:27:0:99	1/1:195,57,0:19:0:56
2365938.fasta.result.contigs.fa_2	132	.	G	A	999	.	.	GT:PL:DP:SP:GQ	0/0:0,53,189:23:0:61	0/0:0,36,188:12:0:44	0/0:0,48,196:16:0:56	0/0:0,15,122:5:0:23	0/0:0,15,133:5:0:23	0/0:0,66,200:22:0:74	0/0:0,78,229:26:0:86	0/0:0,15,117:5:0:23	0/0:0,59,196:25:0:67	0/0:0,12,127:4:0:20	0/1:98,0,151:16:0:90	0/1:49,0,111:7:0:41	0/0:0,75,239:25:0:83	0/0:0,45,194:15:0:53	0/0:0,66,255:22:0:74	0/0:0,63,239:21:0:71	0/0:0,60,195:20:0:68	./.:0,9,90:3:0:17	0/0:0,45,196:15:0:53	0/0:0,33,194:11:0:41	0/0:0,27,173:9:0:35	./.:0,9,92:3:0:17	0/0:0,21,128:7:0:29	0/1:132,0,168:41:0:99	0/0:0,72,255:24:0:80	0/0:0,91,237:36:0:99	0/0:0,40,209:25:0:48	./.:0,255,249:110:0:99	0/1:143,0,62:11:0:76	0/0:0,81,202:27:0:89
579901.fasta.result.contigs.fa_1	489	.	C	T	999	.	.	GT:PL:DP:SP:GQ	0/0:0,39,221:13:0:40	0/1:195,0,70:15:0:77	0/0:0,33,225:11:0:34	0/1:136,0,78:10:0:85	0/0:0,45,250:15:0:46	0/1:132,0,94:14:0:99	0/1:118,0,112:13:0:99	0/0:0,15,155:5:0:16	0/1:175,0,195:47:0:99	0/0:0,18,164:6:0:19	0/0:0,24,148:8:0:25	0/1:58,0,26:4:0:33	0/1:247,0,114:32:3:99	0/1:195,0,193:47:0:99	0/1:92,0,113:10:0:91	0/0:0,169,255:56:0:99	0/1:255,0,240:66:0:99	0/1:39,0,57:4:0:38	0/1:239,0,175:61:2:99	0/0:0,15,149:5:0:16	0/0:0,255,255:88:0:99	1/1:195,27,0:9:0:20	0/0:0,91,233:36:0:92	0/0:0,78,238:26:0:79	0/0:0,45,189:15:0:46	0/0:0,109,255:42:0:99	0/1:127,0,245:32:6:99	0/0:0,232,255:77:0:99	1/1:200,69,0:23:0:62	0/0:0,105,255:35:0:99
579901.fasta.result.contigs.fa_1	497	.	A	T	999	.	.	GT:PL:DP:SP:GQ	0/1:116,0,120:12:0:99	0/0:0,45,253:15:0:52	0/1:108,0,147:11:0:99	0/0:0,30,193:10:0:37	0/0:0,45,252:15:0:52	0/0:0,42,190:14:0:49	0/0:0,39,189:13:0:46	0/0:0,15,158:5:0:22	0/1:186,0,189:46:0:99	0/0:0,18,155:6:0:25	0/0:0,24,144:8:0:31	0/0:0,12,96:4:0:19	0/0:0,96,255:32:0:99	0/0:0,138,244:46:0:99	0/0:0,30,175:10:0:37	0/0:0,166,255:55:0:99	0/0:0,196,255:65:0:99	0/1:25,0,78:4:0:19	0/0:0,184,255:61:0:99	0/0:0,15,149:5:0:22	0/1:240,0,116:85:0:99	0/0:0,24,163:8:0:31	0/1:162,0,208:36:8:99	0/0:0,78,201:26:0:85	0/0:0,45,190:15:0:52	0/0:0,120,255:40:0:99	0/0:0,17,192:31:9:24	0/0:0,220,255:73:0:99	0/0:0,66,199:23:0:73	0/0:0,82,255:33:0:89
679838.fasta.result.contigs.fa_1	33	.	G	A	999	.	.	GT:PL:DP:SP:GQ	0/0:0,186,255:82:0:99	0/0:0,57,226:19:0:64	0/1:170,0,66:11:0:79	0/0:0,51,194:17:0:58	0/0:0,24,213:8:0:31	0/0:0,24,158:8:0:31	0/0:0,87,254:29:0:94	./.:0,9,81:3:0:16	0/1:137,0,192:32:0:99	0/0:0,15,130:5:0:22	0/1:168,0,188:79:0:99	0/0:0,30,203:10:0:37	./.:0,6,48:2:0:13	0/0:0,66,230:22:0:73	0/0:0,154,255:51:0:99	0/0:0,48,192:16:0:55	0/0:0,57,199:19:0:64	0/0:0,12,109:4:0:19	0/0:0,18,165:6:0:25	0/1:118,0,23:5:0:36	0/0:0,105,202:35:0:99	0/0:0,12,166:9:0:19	./.:0,9,95:3:0:16	0/0:0,129,229:43:0:99	0/1:181,0,202:59:0:99	0/0:0,114,233:38:0:99	0/0:0,105,204:35:0:99	0/0:0,255,255:98:0:99	0/0:0,135,255:45:0:99	0/0:0,105,233:35:0:99
790911.fasta.result.contigs.fa_1	106	.	G	A	999	.	.	GT:PL:DP:SP:GQ	0/0:0,60,202:20:0:69	0/1:158,0,154:26:0:99	0/0:0,12,110:4:0:21	0/0:0,18,129:6:0:27	0/0:0,96,204:32:0:99	0/0:0,27,166:9:0:36	0/0:0,48,196:16:0:57	0/1:20,0,160:17:0:12	0/0:0,27,175:9:0:36	0/0:0,18,143:6:0:27	0/0:0,63,198:21:0:72	0/1:58,0,56:4:0:49	0/0:0,96,205:32:0:99	0/0:0,66,200:22:0:75	0/0:0,66,201:22:0:75	0/0:0,72,203:24:0:81	0/0:0,45,195:15:0:54	0/0:0,66,202:22:0:75	0/0:0,93,205:31:0:99	0/0:0,57,200:19:0:66	0/0:0,60,202:20:0:69	0/0:0,69,201:23:0:78	0/0:0,117,207:39:0:99	0/0:0,27,171:9:0:36	0/0:0,69,202:23:0:78	0/0:0,21,158:7:0:30	0/0:0,33,185:11:0:42	0/0:0,102,206:34:0:99	0/1:108,0,163:39:0:99	0/0:0,18,146:6:0:27
790911.fasta.result.contigs.fa_1	196	.	G	T	999	.	.	GT:PL:DP:SP:GQ	0/1:147,0,153:23:0:99	0/0:0,64,180:34:0:72	0/0:0,36,181:12:0:44	0/0:0,33,184:11:0:41	0/0:0,148,209:50:0:99	0/0:0,60,200:20:0:68	0/0:0,33,180:11:0:41	0/0:0,81,203:27:0:89	0/1:11,0,135:9:0:5	0/0:0,51,192:17:0:59	0/0:0,96,205:32:0:99	0/0:0,12,116:4:0:20	0/0:0,172,216:57:0:99	0/0:0,123,208:41:0:99	0/0:0,84,203:28:0:92	0/0:0,87,203:29:0:95	0/0:0,96,203:32:0:99	0/0:0,114,206:38:0:99	0/0:0,126,209:42:0:99	0/0:0,90,205:30:0:98	0/0:0,102,206:34:0:99	0/0:0,75,202:25:0:83	0/0:0,166,214:55:0:99	0/0:0,30,178:10:0:38	0/1:166,0,107:24:0:99	0/0:0,21,155:7:0:29	0/1:112,0,140:14:0:99	0/0:0,96,205:32:0:99	0/1:160,0,171:44:0:99	0/0:0,30,174:10:0:38
790911.fasta.result.contigs.fa_1	327	.	G	A	999	.	.	GT:PL:DP:SP:GQ	0/0:0,63,200:21:0:67	0/0:0,66,202:22:0:70	./.:0,9,92:3:0:14	./.:0,9,92:3:0:14	0/1:157,0,171:43:0:99	0/0:0,54,198:18:0:58	1/1:153,21,0:7:0:11	0/1:136,0,73:11:0:83	0/1:66,0,144:11:0:62	0/0:0,31,174:23:0:35	0/0:0,72,202:24:0:76	./.:0,0,0:0:0:5	0/0:0,163,214:54:0:99	0/0:0,84,202:28:0:88	0/0:0,42,184:14:0:46	0/1:152,0,146:22:0:99	0/0:0,81,204:27:0:85	0/1:162,0,154:29:0:99	0/0:0,114,205:38:0:99	0/1:164,0,137:31:0:99	0/0:0,87,204:29:0:91	0/0:0,54,199:18:0:58	0/0:0,160,212:53:0:99	0/0:0,24,165:8:0:28	0/0:0,39,190:13:0:43	0/0:0,21,152:7:0:25	0/0:0,18,145:6:0:22	0/1:130,0,158:23:0:99	0/0:0,51,198:17:0:55	0/0:0,18,133:6:0:22
1173560.fasta.result.contigs.fa_1	214	.	T	C	999	.	.	GT:PL:DP:SP:GQ	0/0:0,63,200:21:0:70	0/1:140,0,117:15:0:99	0/0:0,33,178:11:0:40	0/0:0,21,155:7:0:28	./.:0,9,93:3:0:16	0/0:0,18,145:6:0:25	0/0:0,36,188:12:0:43	0/1:155,0,60:14:0:73	0/1:103,0,22:5:0:35	0/0:0,12,115:4:0:19	0/0:0,75,203:25:0:82	./.:0,6,68:2:0:14	0/0:0,57,196:19:0:64	0/0:0,54,195:18:0:61	0/0:0,75,200:25:0:82	0/0:0,63,196:21:0:70	0/0:0,63,197:21:0:70	0/0:0,36,177:12:0:43	0/0:0,96,205:32:0:99	0/0:0,18,135:6:0:25	0/0:0,60,198:20:0:67	0/0:0,21,139:7:0:28	0/0:0,39,182:13:0:46	0/0:0,18,138:6:0:25	0/1:143,0,92:13:0:99	0/1:82,0,55:5:0:67	0/0:0,27,164:9:0:34	0/0:0,60,200:20:0:67	0/0:0,93,204:31:0:99	0/0:0,27,167:9:0:34
1444678.fasta.result.contigs.fa_1	172	.	C	G	999	.	.	GT:PL:DP:SP:GQ	0/0:0,87,203:29:0:95	0/0:0,105,205:35:0:99	0/0:0,2,151:10:0:10	./.:0,9,95:3:0:17	0/0:0,12,109:4:0:20	0/0:0,48,198:16:0:56	0/0:0,36,187:12:0:44	0/1:10,0,142:11:0:4	0/0:0,27,170:9:0:35	0/0:0,15,120:5:0:23	0/0:0,99,205:33:0:99	./.:0,9,95:3:0:17	0/0:0,15,131:5:0:23	0/0:0,114,206:38:0:99	0/0:0,129,206:43:0:99	0/0:0,48,197:16:0:56	0/0:0,117,205:39:0:99	./.:29,0,61:3:0:21	0/0:0,15,121:5:0:23	0/1:73,0,26:4:0:40	0/0:0,93,205:31:0:99	0/0:0,160,214:53:0:99	0/0:0,15,127:5:0:23	0/0:0,33,177:11:0:41	0/0:0,81,202:27:0:89	0/0:0,30,170:10:0:38	0/0:0,21,156:7:0:29	0/1:131,0,164:36:0:99	0/1:156,0,156:48:0:99	0/0:0,15,122:5:0:23
1444678.fasta.result.contigs.fa_1	312	.	G	A	999	.	.	GT:PL:DP:SP:GQ	0/0:0,81,193:27:0:86	0/1:166,0,142:31:0:99	0/0:0,27,168:9:0:32	0/0:0,18,146:6:0:23	1/1:198,57,0:19:0:46	0/0:0,63,199:21:0:68	0/0:0,30,175:10:0:35	0/0:0,24,159:8:0:29	0/1:74,0,71:6:0:69	./.:0,6,69:2:0:11	0/0:0,72,199:24:0:77	0/0:0,18,142:6:0:23	0/0:0,18,143:6:0:23	0/0:0,108,205:36:0:99	0/0:0,33,178:11:0:38	0/0:0,51,196:17:0:56	0/1:163,0,163:50:0:99	./.:0,9,95:3:0:14	0/1:106,0,19:6:0:30	0/0:0,45,192:15:0:50	0/1:155,0,166:30:0:99	0/0:0,178,211:59:0:99	0/0:0,21,153:7:0:26	0/0:0,57,197:19:0:62	0/0:0,63,198:21:0:68	0/0:0,51,197:17:0:56	0/1:102,0,23:5:0:34	0/0:0,102,202:34:0:99	0/0:0,78,201:26:0:83	0/0:0,24,163:8:0:29
1708726.fasta.result.contigs.fa_1	72	.	C	T	999	.	.	GT:PL:DP:SP:GQ	0/1:137,0,136:19:0:99	0/0:0,84,255:40:0:90	0/0:0,24,162:8:0:30	0/1:82,0,52:5:0:63	0/0:0,21,183:7:0:27	0/1:26,0,66:4:0:20	0/0:0,27,203:9:0:33	0/1:169,0,165:17:2:99	0/1:137,0,183:17:0:99	./.:0,6,49:2:0:12	0/0:0,10,163:16:0:16	0/0:0,12,101:4:0:18	0/1:49,0,49:4:0:43	0/0:0,87,255:29:0:93	0/0:0,66,234:22:0:72	0/1:189,0,227:59:0:99	0/0:0,126,206:42:0:99	0/0:0,18,137:6:0:24	0/0:0,111,255:37:0:99	0/0:0,15,127:5:0:21	0/0:0,126,255:42:0:99	0/0:0,78,199:26:0:84	./.:0,9,95:3:0:15	0/0:0,27,173:9:0:33	0/0:0,48,229:16:0:54	0/0:0,27,167:9:0:33	0/0:0,45,250:15:0:51	0/0:0,108,255:36:0:99	0/0:0,120,255:40:0:99	0/0:0,30,200:10:0:36
1708726.fasta.result.contigs.fa_1	99	.	C	T	999	.	.	GT:PL:DP:SP:GQ	0/1:11,0,193:20:0:7	0/1:225,0,156:40:6:99	0/0:0,27,192:9:0:32	0/0:0,12,109:4:0:17	0/1:49,0,135:7:0:44	0/0:0,12,108:4:0:17	0/0:0,27,204:9:0:32	0/0:0,51,255:17:0:56	0/0:0,60,255:20:0:65	./.:0,6,63:2:0:11	0/0:0,57,255:19:0:62	0/0:0,12,108:4:0:17	0/0:0,15,136:5:0:20	0/0:0,99,255:33:0:99	0/0:0,69,255:23:0:74	0/0:0,199,255:66:0:99	0/1:210,0,188:45:2:99	0/0:0,21,159:7:0:26	0/0:0,120,255:40:0:99	0/0:0,15,132:5:0:20	0/1:219,0,230:45:0:99	0/1:123,0,183:26:0:99	0/0:0,12,133:4:0:17	0/0:0,27,172:9:0:32	0/0:0,51,253:17:0:56	0/1:171,0,19:10:0:30	0/0:0,45,240:15:0:50	0/1:163,0,255:38:2:99	0/0:0,115,255:44:0:99	0/0:0,30,213:10:0:35
1708726.fasta.result.contigs.fa_1	120	.	A	T	999	.	.	GT:PL:DP:SP:GQ	0/1:106,0,203:22:6:99	0/1:214,0,221:41:0:99	0/0:0,27,192:9:0:25	0/1:22,0,60:4:0:24	0/1:134,0,84:8:0:88	0/0:0,12,107:4:0:10	0/0:0,24,188:8:0:22	0/1:175,0,178:18:0:99	0/0:0,57,255:19:0:55	./.:69,6,0:2:0:4	0/1:154,0,180:19:0:99	0/1:13,0,79:4:0:15	0/0:0,18,130:6:0:16	1/1:255,96,0:32:0:92	1/1:255,78,0:26:0:74	0/1:255,0,255:73:1:99	0/1:221,0,255:50:3:99	0/1:84,0,60:7:0:64	0/1:226,0,255:40:5:99	0/0:0,15,142:5:0:13	0/1:249,0,248:47:3:99	0/0:0,75,255:25:0:73	1/1:149,15,0:5:0:11	1/1:148,24,0:9:0:20	0/0:0,57,255:19:0:55	0/1:46,0,205:12:3:48	0/0:0,48,255:16:0:46	0/1:216,0,255:42:0:99	1/1:255,109,0:42:0:99	0/1:64,0,166:9:0:66
2520559.fasta.result.contigs.fa_1	302	.	T	C	999	.	.	GT:PL:DP:SP:GQ	0/1:74,0,112:9:0:86	1/1:148,24,0:8:0:30	./.:66,6,0:2:0:12	0/1:116,0,49:7:13:43	1/1:194,54,0:18:0:60	1/1:195,75,0:25:0:81	1/1:126,18,0:6:0:24	0/1:108,0,113:12:0:99	1/1:128,15,0:5:0:21	0/1:52,0,99:6:0:64	1/1:191,45,0:15:0:51	./.:38,3,0:1:0:10	1/1:174,33,0:11:0:39	1/1:86,12,0:4:0:18	1/1:193,48,0:16:0:54	1/1:109,12,0:4:0:18	1/1:112,21,0:7:0:27	1/1:178,36,0:12:0:42	1/1:188,45,0:15:0:51	1/1:186,39,0:13:0:45	1/1:193,48,0:16:0:54	./.:56,6,0:2:0:12	1/1:198,60,0:20:0:66	1/1:122,15,0:5:0:21	1/1:101,12,0:4:0:18	./.:86,9,0:3:0:15	0/1:20,0,113:6:0:32	0/1:81,0,152:15:0:93	1/1:161,24,0:8:0:30	1/1:135,21,0:7:0:27
2520559.fasta.result.contigs.fa_1	521	.	A	G	999	.	.	GT:PL:DP:SP:GQ	0/0:0,60,199:20:0:68	0/0:0,54,255:18:0:62	0/0:0,12,116:4:0:21	0/0:0,27,168:9:0:35	0/0:0,166,252:55:0:99	0/0:0,190,218:63:0:99	0/0:0,48,230:16:0:56	0/0:0,69,202:23:0:77	0/0:0,69,255:23:0:77	0/0:0,48,230:16:0:56	0/0:0,63,199:21:0:71	./.:25,0,61:3:0:17	0/1:153,0,166:32:0:99	0/0:0,48,192:16:0:56	0/0:0,87,241:29:0:95	0/0:0,45,194:15:0:53	0/0:0,66,237:22:0:74	0/0:0,54,197:18:0:62	0/1:179,0,203:43:0:99	0/0:0,117,248:39:0:99	0/0:0,75,202:25:0:83	0/0:0,30,180:10:0:38	0/0:0,169,255:56:0:99	0/0:0,27,172:9:0:35	0/0:0,33,217:11:0:41	0/0:0,36,183:12:0:44	0/0:0,39,185:13:0:47	0/0:0,108,255:36:0:99	0/1:148,0,134:18:0:99	0/0:0,66,219:22:0:74
304067.fasta.result.contigs.fa_1	46	.	C	T	999	.	.	GT:PL:DP:SP:GQ	0/0:0,53,194:23:0:63	0/0:0,148,255:49:0:99	0/0:0,18,167:6:0:28	0/1:153,0,142:14:0:99	0/0:0,30,180:10:0:40	0/0:0,33,205:11:0:43	0/0:0,20,168:12:0:30	0/0:0,57,255:19:0:67	0/0:0,69,198:23:0:79	0/0:0,21,181:7:0:31	0/0:0,84,203:28:0:94	0/0:0,18,134:6:0:28	0/0:0,39,214:13:0:49	0/0:0,172,255:57:0:99	0/0:0,75,255:25:0:85	0/0:0,250,255:83:0:99	0/0:0,193,246:64:0:99	0/1:38,0,135:12:0:28	0/0:0,135,255:45:0:99	0/0:0,21,143:7:0:31	0/0:0,255,255:90:0:99	0/0:0,102,229:34:0:99	0/0:0,42,244:15:0:52	0/0:0,75,232:25:0:85	0/0:0,78,230:26:0:88	0/0:0,123,255:41:0:99	0/0:0,105,255:35:0:99	0/0:0,255,255:88:0:99	0/1:212,0,169:37:7:99	0/0:0,102,255:34:0:99
304067.fasta.result.contigs.fa_1	47	.	G	T	999	.	.	GT:PL:DP:SP:GQ	0/0:0,69,198:23:0:79	0/0:0,148,255:49:0:99	0/0:0,18,154:6:0:28	0/1:153,0,151:14:0:99	0/0:0,30,180:10:0:40	0/0:0,33,210:11:0:43	0/0:0,36,173:12:0:46	0/0:0,57,255:19:0:67	0/0:0,69,198:23:0:79	0/0:0,21,182:7:0:31	0/0:0,84,202:28:0:94	0/0:0,18,144:6:0:28	0/0:0,39,214:13:0:49	0/0:0,175,255:58:0:99	0/0:0,75,255:25:0:85	0/0:0,250,255:83:0:99	0/0:0,193,255:64:0:99	0/1:53,0,142:12:0:43	0/0:0,135,255:45:0:99	0/0:0,6,131:7:0:16	0/0:0,255,255:90:0:99	0/0:0,99,227:34:0:99	0/0:0,45,249:15:0:55	0/0:0,75,240:25:0:85	0/0:0,78,229:26:0:88	0/0:0,123,255:41:0:99	0/0:0,105,255:35:0:99	0/0:0,255,255:88:0:99	0/1:210,0,169:37:7:99	0/0:0,102,255:34:0:99
723033.fasta.result.contigs.fa_1	73	.	T	A	999	.	.	GT:PL:DP:SP:GQ	0/0:0,12,115:4:0:18	0/0:0,30,180:10:0:36	0/1:44,0,138:9:0:38	0/0:0,18,146:6:0:24	0/0:0,45,197:15:0:51	0/0:0,45,194:15:0:51	0/0:0,15,130:5:0:21	0/1:88,0,113:9:0:82	0/0:0,30,180:10:0:36	./.:0,3,38:1:0:9	0/0:0,24,164:8:0:30	./.:0,9,95:3:0:15	0/0:0,57,201:19:0:63	0/0:0,42,194:14:0:48	0/0:0,33,184:11:0:39	0/1:129,0,157:21:0:99	0/0:0,45,196:15:0:51	0/0:0,18,140:6:0:24	0/0:0,69,203:23:0:75	0/1:143,0,144:18:0:99	0/0:0,57,200:19:0:63	0/1:26,0,84:4:0:20	0/0:0,36,189:12:0:42	0/0:0,27,175:9:0:33	0/1:100,0,23:5:0:35	0/1:122,0,116:12:0:99	0/0:0,30,180:10:0:36	0/0:0,60,201:20:0:66	0/0:0,39,192:13:0:45	0/0:0,24,167:8:0:30
1230849.fasta.result.contigs.fa_1	54	.	C	T	999	.	.	GT:PL:DP:SP:GQ	0/0:0,114,255:39:0:99	0/0:0,54,255:18:0:56	0/0:0,87,255:29:0:89	0/0:0,15,132:5:0:17	./.:0,9,95:3:0:11	0/0:0,42,210:14:0:44	0/0:0,112,255:43:0:99	0/0:0,12,114:4:0:14	0/0:0,102,255:34:0:99	0/1:14,0,179:8:0:13	1/1:255,87,0:29:0:79	0/0:0,15,152:5:0:17	1/1:197,27,0:9:0:19	0/1:205,0,241:56:0:99	0/1:255,0,188:33:0:99	0/0:0,45,249:15:0:47	1/1:255,75,0:25:0:67	0/1:92,0,23:5:0:31	0/1:85,0,61:7:0:69	1/1:233,30,0:10:0:22	0/0:0,27,166:9:0:29	0/0:0,12,130:4:0:14	./.:48,0,17:3:0:25	0/0:0,81,255:39:0:83	0/1:159,0,252:36:0:99	0/0:0,69,229:23:0:71	0/0:0,111,255:37:0:99	./.:0,255,255:107:0:99	0/0:0,84,255:28:0:86	0/0:0,96,255:32:0:98
2627236.fasta.result.contigs.fa_1	104	.	A	C	999	.	.	GT:PL:DP:SP:GQ	1/1:110,12,0:4:0:19	0/1:105,0,123:11:0:99	1/1:186,36,0:12:0:42	1/1:137,18,0:6:0:24	1/1:206,132,0:44:0:99	0/1:149,0,167:35:0:99	0/1:82,0,19:5:0:13	1/1:194,51,0:17:0:57	0/1:4,0,145:9:0:17	1/1:181,33,0:11:0:39	1/1:143,18,0:6:0:24	./.:46,6,0:2:0:13	1/1:203,84,0:28:0:90	1/1:195,48,0:16:0:54	1/1:192,39,0:13:0:45	1/1:191,39,0:13:0:45	1/1:201,66,0:22:0:72	1/1:197,48,0:16:0:54	1/1:202,66,0:22:0:72	1/1:202,108,0:36:0:99	1/1:196,48,0:16:0:54	1/1:143,18,0:6:0:24	1/1:198,75,0:25:0:81	./.:79,9,0:3:0:16	1/1:162,24,0:8:0:30	1/1:168,27,0:9:0:33	0/1:77,0,26:4:0:20	0/1:146,0,154:21:0:99	1/1:202,66,0:22:0:72	1/1:108,12,0:4:0:19
867607.fasta.result.contigs.fa_1	25	.	T	C	999	.	.	GT:PL:DP:SP:GQ	0/0:0,65,190:47:11:68	0/1:182,0,192:34:0:99	0/0:0,19,231:19:0:22	0/1:173,0,103:13:3:99	0/0:0,30,228:10:0:33	0/1:77,0,91:7:0:74	0/0:0,48,197:16:0:51	0/0:0,7,162:15:0:11	0/0:0,69,233:23:0:72	0/1:73,0,115:8:0:70	0/0:0,169,243:56:0:99	./.:0,9,88:3:0:13	0/0:0,12,116:4:0:16	0/1:224,0,222:85:2:99	0/1:145,0,223:56:3:99	0/0:0,24,166:8:0:27	0/1:156,0,171:40:0:99	0/1:60,0,99:7:0:57	0/0:0,21,177:7:0:24	0/1:134,0,49:7:0:58	0/0:0,81,235:27:0:84	0/0:0,169,255:56:0:99	0/0:0,15,132:5:0:18	0/0:0,102,205:34:0:99	0/0:0,108,206:36:0:99	0/0:0,69,202:23:0:72	0/1:181,0,220:34:0:99	0/0:0,255,255:95:0:99	0/1:219,0,244:87:0:99	0/0:0,120,237:40:0:99
1425795.fasta.result.contigs.fa_1	23	.	C	T	999	.	.	GT:PL:DP:SP:GQ	0/1:128,0,160:28:0:99	0/1:54,0,66:5:0:49	0/0:0,21,145:7:0:26	0/0:0,48,191:16:0:53	0/0:0,75,201:25:0:80	0/0:0,30,162:10:0:35	0/0:0,90,202:30:0:95	0/0:0,39,218:13:0:44	0/0:0,105,206:35:0:99	0/0:0,15,127:5:0:20	0/0:0,87,200:29:0:92	./.:0,6,69:2:0:11	0/0:0,76,193:31:0:81	0/0:0,39,183:13:0:44	0/0:0,120,206:40:0:99	0/0:0,36,180:12:0:41	0/0:0,30,176:10:0:35	0/0:0,12,107:4:0:17	0/1:168,0,168:28:0:99	0/0:0,45,189:15:0:50	0/1:144,0,113:17:0:99	./.:0,9,92:3:0:14	0/0:0,28,167:22:0:33	0/1:167,0,143:32:0:99	0/0:0,76,199:31:0:81	1/1:172,28,0:22:0:17	0/1:150,0,163:30:0:99	0/0:0,255,234:98:0:99	0/0:0,60,200:20:0:65	0/0:0,79,198:32:0:84
2363496.fasta.result.contigs.fa_1	43	.	G	T	999	.	.	GT:PL:DP:SP:GQ	1/1:225,69,0:23:0:72	1/1:192,48,0:16:0:51	1/1:255,51,0:17:0:54	1/1:119,18,0:6:0:21	1/1:132,12,0:4:0:15	0/1:112,0,109:11:0:99	1/1:255,132,0:44:0:99	1/1:229,54,0:18:0:57	1/1:255,99,0:33:0:99	0/1:100,0,13:6:0:11	0/1:81,0,174:17:0:90	./.:0,0,0:0:0:4	1/1:255,84,0:28:0:87	1/1:255,96,0:32:0:99	1/1:195,45,0:15:0:48	1/1:255,117,0:39:0:99	1/1:232,105,0:35:0:99	0/1:163,0,52:11:3:49	0/1:222,0,170:53:11:99	0/0:0,24,146:8:0:15	0/1:193,0,183:44:6:99	0/1:138,0,42:8:0:39	1/1:255,102,0:34:0:99	1/1:255,123,0:41:0:99	1/1:255,72,0:24:0:75	1/1:255,87,0:29:0:90	0/1:225,0,163:33:0:99	./.:0,255,255:103:0:99	1/1:184,33,0:11:0:36	1/1:255,94,0:39:0:97
3015288.fasta.result.contigs.fa_1	51	.	G	T	999	.	.	GT:PL:DP:SP:GQ	0/1:141,0,179:23:3:99	0/0:0,66,199:22:0:74	0/0:0,27,173:9:0:35	0/0:0,36,188:12:0:44	0/0:0,30,211:10:0:38	0/0:0,39,191:13:0:47	0/0:0,69,211:23:0:77	./.:0,9,95:3:0:18	0/0:0,117,253:39:0:99	0/0:0,18,127:6:0:26	0/0:0,57,198:19:0:65	0/1:16,0,123:7:0:8	0/0:0,36,187:12:0:44	0/0:0,39,186:13:0:47	0/0:0,54,199:18:0:62	0/0:0,18,156:6:0:26	0/0:0,18,143:6:0:26	./.:0,6,50:2:0:15	0/1:80,0,85:7:0:72	0/0:0,30,167:10:0:38	0/0:0,18,148:6:0:26	./.:0,0,0:0:0:9	0/0:0,33,180:11:0:41	0/0:0,94,198:44:0:99	0/1:185,0,148:21:0:99	0/0:0,114,255:38:0:99	0/0:0,138,255:46:0:99	./.:0,255,255:139:0:99	0/0:0,30,213:10:0:38	0/0:0,99,255:33:0:99
590550.fasta.result.contigs.fa_1	166	.	C	T	999	.	.	GT:PL:DP:SP:GQ	0/0:0,54,195:18:0:62	0/0:0,45,191:15:0:53	0/0:0,15,113:5:0:23	0/0:0,30,167:10:0:38	0/0:0,154,207:51:0:99	0/1:169,0,111:32:0:99	0/1:134,0,61:10:0:75	0/0:0,39,187:13:0:47	0/0:0,24,140:8:0:32	0/0:0,48,186:16:0:56	0/0:0,99,200:33:0:99	./.:0,6,75:2:0:14	0/0:0,132,206:44:0:99	0/0:0,57,193:19:0:65	0/0:0,63,194:21:0:71	0/0:0,66,187:22:0:74	0/0:0,72,193:24:0:80	0/0:0,96,200:32:0:99	0/0:0,102,203:34:0:99	0/0:0,84,201:28:0:92	0/0:0,81,199:27:0:89	0/1:142,0,86:14:0:99	0/0:0,144,207:48:0:99	0/1:122,0,68:11:0:82	0/0:0,36,171:12:0:44	0/0:0,24,155:8:0:32	0/0:5,0,140:11:0:5	0/0:0,117,196:39:0:99	0/0:0,72,198:24:0:80	0/0:0,30,173:10:0:38
590550.fasta.result.contigs.fa_1	334	.	T	C	999	.	.	GT:PL:DP:SP:GQ	0/0:0,33,183:11:0:43	0/0:0,21,139:7:0:31	0/0:0,12,85:4:0:22	./.:0,9,77:3:0:19	0/0:0,99,200:33:0:99	0/1:121,0,47:8:0:63	0/1:124,0,44:9:0:60	0/0:0,36,175:12:0:46	0/0:0,36,181:12:0:46	0/0:0,24,162:8:0:34	0/0:0,27,146:9:0:37	./.:0,6,64:2:0:16	0/0:0,66,195:22:0:76	0/0:0,30,154:10:0:40	0/0:0,48,182:16:0:58	0/0:0,39,187:13:0:49	0/0:0,39,181:13:0:49	0/0:0,24,147:8:0:34	0/0:0,72,202:24:0:82	0/0:0,66,195:22:0:76	0/0:0,48,185:16:0:58	./.:0,6,69:2:0:16	0/0:0,78,195:26:0:88	0/1:107,0,102:11:0:97	0/0:0,24,163:8:0:34	0/0:0,30,171:10:0:40	0/0:0,15,119:5:0:25	0/0:0,42,178:14:0:52	0/0:0,39,158:13:0:49	./.:0,6,66:2:0:16
590550.fasta.result.contigs.fa_1	358	.	A	G	138	.	.	GT:PL:DP:SP:GQ	0/0:0,21,158:7:0:31	0/0:0,12,109:4:0:22	0/0:0,12,111:4:0:22	./.:0,6,69:2:0:16	0/0:0,78,243:26:0:88	0/0:0,96,255:32:0:99	0/0:0,60,255:20:0:70	0/0:0,18,146:6:0:28	0/1:65,0,22:5:0:37	0/0:0,21,178:7:0:31	0/0:0,18,128:6:0:28	./.:0,0,0:0:0:10	0/0:0,36,174:12:0:46	0/0:0,21,137:7:0:31	0/0:0,36,185:12:0:46	0/0:0,30,209:10:0:40	0/1:67,0,94:9:0:57	0/0:0,18,144:6:0:28	0/0:0,39,191:13:0:49	0/0:0,45,189:15:0:55	0/0:0,33,211:11:0:43	0/0:0,24,190:8:0:34	0/0:0,60,245:20:0:70	0/0:0,66,255:22:0:76	0/1:76,0,79:6:0:66	0/0:0,27,223:9:0:37	0/0:0,12,131:4:0:22	0/0:0,30,175:10:0:40	0/0:0,33,230:11:0:43	./.:0,9,94:3:0:19
964988.fasta.result.contigs.fa_1	164	.	A	G	87.1	.	.	GT:PL:DP:SP:GQ	0/0:0,39,184:13:0:47	0/0:0,30,160:10:0:38	0/0:0,24,143:8:0:32	0/0:0,33,185:11:0:41	0/0:0,84,199:28:0:92	0/0:0,120,202:40:0:99	0/0:0,30,175:10:0:38	0/0:0,21,158:7:0:29	0/0:0,69,203:23:0:77	0/0:0,30,179:10:0:38	0/0:0,51,195:17:0:59	./.:0,3,46:3:0:11	0/0:0,81,198:27:0:89	0/0:0,60,201:20:0:68	0/0:0,63,200:21:0:71	0/1:64,0,89:11:0:56	0/0:0,12,103:4:0:20	0/0:0,15,112:5:0:23	0/1:12,0,101:6:0:6	0/0:0,99,198:33:0:99	0/1:45,0,54:9:0:37	./.:0,9,79:3:0:17	1/1:59,27,0:9:0:14	0/0:0,60,194:20:0:68	0/0:0,57,193:19:0:65	0/0:0,54,195:18:0:62	0/0:0,45,190:15:0:53	0/0:0,126,205:42:0:99	0/0:0,33,182:11:0:41	0/0:0,39,191:13:0:47
1370219.fasta.result.contigs.fa_1	27	.	T	C	999	.	.	GT:PL:DP:SP:GQ	0/0:0,41,219:37:0:44	1/1:255,78,0:26:0:69	0/1:145,0,175:17:0:99	0/1:189,0,11:9:0:20	0/0:0,15,129:5:0:18	0/0:0,33,178:11:0:36	0/1:243,0,145:38:5:99	0/1:17,0,129:7:0:14	0/0:0,114,255:38:0:99	0/0:0,18,169:6:0:21	0/1:166,0,190:38:8:99	0/1:26,0,77:4:0:23	0/0:0,27,164:9:0:30	0/0:0,87,203:29:0:90	0/0:0,93,201:31:0:96	0/0:0,123,255:41:0:99	0/0:0,69,200:23:0:72	./.:0,9,81:3:0:12	0/0:0,27,172:9:0:30	0/0:0,21,148:7:0:24	0/0:0,105,205:35:0:99	0/1:13,0,92:6:0:10	0/0:0,27,165:9:0:30	0/0:0,138,255:46:0:99	0/0:0,114,255:38:0:99	0/0:0,62,229:29:0:65	0/1:217,0,190:39:0:99	./.:0,255,255:113:0:99	1/1:233,57,0:19:0:48	0/0:0,105,255:35:0:99
1370219.fasta.result.contigs.fa_1	68	.	G	A	999	.	.	GT:PL:DP:SP:GQ	0/0:0,102,255:34:0:99	0/0:0,78,255:26:0:83	0/0:0,25,255:21:0:30	0/0:0,27,218:9:0:32	0/1:52,0,116:6:0:47	0/0:0,36,237:12:0:41	0/0:0,69,255:23:0:74	0/0:0,27,217:9:0:32	0/0:0,111,255:37:0:99	0/1:20,0,134:6:0:15	0/0:0,111,255:37:0:99	0/0:0,15,146:5:0:20	0/1:53,0,105:8:0:48	0/1:149,0,141:27:0:99	0/1:127,0,255:34:2:99	0/0:0,126,255:42:0:99	0/0:0,31,235:16:0:36	./.:0,9,98:3:0:14	0/0:0,33,236:11:0:38	0/0:0,15,104:5:0:20	0/1:207,0,239:38:0:99	0/0:0,15,121:5:0:20	0/0:0,24,154:8:0:29	0/0:0,114,255:38:0:99	0/0:0,105,255:35:0:99	0/0:0,59,255:28:0:64	0/1:172,0,232:33:2:99	./.:0,255,255:106:0:99	0/0:0,63,255:21:0:68	0/1:209,0,187:32:0:99
2545430.fasta.result.contigs.fa_1	306	.	A	G	999	.	.	GT:PL:DP:SP:GQ	0/1:32,0,162:15:0:33	0/0:0,63,200:21:0:62	0/0:0,24,160:8:0:23	0/1:51,0,99:6:0:52	./.:0,9,91:3:0:8	./.:31,0,32:2:0:31	0/0:0,15,128:5:0:14	0/0:0,12,116:4:0:11	0/0:0,24,158:8:0:23	0/1:54,0,58:4:0:55	1/1:198,57,0:19:0:52	./.:50,6,0:2:0:4	1/1:102,12,0:4:0:8	1/1:202,90,0:30:0:85	1/1:199,57,0:19:0:52	0/1:20,0,115:6:0:21	0/1:164,0,166:35:0:99	0/1:84,0,26:4:0:31	0/1:78,0,106:9:0:79	0/1:23,0,96:5:0:24	1/1:203,99,0:33:0:94	0/0:0,81,203:27:0:80	0/1:71,0,113:8:0:72	0/0:0,48,197:16:0:47	0/1:111,0,46:7:0:51	0/0:0,48,191:16:0:47	0/0:0,36,183:12:0:35	0/1:160,0,167:37:0:99	0/0:0,102,205:34:0:99	0/1:86,0,77:7:0:81
708690.fasta.result.contigs.fa_1	214	.	C	T	999	.	.	GT:PL:DP:SP:GQ	0/1:252,0,177:81:2:99	0/0:0,55,239:31:0:61	0/1:70,0,117:8:0:64	0/1:130,0,131:14:8:99	0/1:100,0,51:6:0:63	0/0:0,33,178:11:0:39	0/1:130,0,214:32:10:99	0/0:0,42,254:14:0:48	0/0:0,78,255:26:0:84	0/0:0,12,103:4:0:18	0/0:0,232,255:77:0:99	0/0:0,7,180:11:0:14	0/0:0,24,155:8:0:30	0/0:0,169,255:56:0:99	0/0:0,217,255:72:0:99	0/0:0,96,255:32:0:99	0/0:0,172,255:57:0:99	0/0:0,18,142:6:0:24	0/0:0,12,114:4:0:18	./.:0,6,67:2:0:13	0/0:0,81,255:27:0:87	0/0:0,93,236:31:0:99	0/0:0,15,117:5:0:21	0/0:0,151,255:50:0:99	0/1:238,0,255:73:0:99	0/0:0,42,181:23:0:48	0/0:0,72,255:24:0:78	0/0:0,255,255:98:0:99	0/0:0,166,255:55:0:99	0/0:0,72,255:24:0:78
708690.fasta.result.contigs.fa_1	246	.	T	A	999	.	.	GT:PL:DP:SP:GQ	0/0:0,241,255:81:0:99	0/0:0,73,231:30:0:80	0/0:0,24,177:8:0:31	0/0:0,22,175:13:0:29	0/1:101,0,50:6:0:63	0/0:0,33,178:11:0:40	0/1:168,0,142:29:0:99	0/0:0,39,214:13:0:46	0/0:0,58,224:25:0:65	0/0:0,12,112:4:0:19	0/0:0,209,252:76:0:99	0/0:0,30,160:11:0:37	0/0:0,24,158:8:0:31	0/0:0,166,252:55:0:99	0/0:0,199,255:66:0:99	0/0:0,87,242:29:0:94	0/0:0,172,211:57:0:99	0/0:0,18,128:6:0:25	0/0:0,12,116:4:0:19	./.:0,6,53:2:0:14	0/0:0,72,255:24:0:79	0/0:0,96,197:32:0:99	0/0:0,15,128:5:0:22	0/1:159,0,219:45:3:99	0/1:225,0,223:70:0:99	0/0:0,39,176:23:0:46	0/0:0,69,194:23:0:76	0/1:255,0,196:90:10:99	0/0:0,160,255:53:0:99	0/0:0,72,255:24:0:79
827411.fasta.result.contigs.fa_1	286	.	A	G	999	.	.	GT:PL:DP:SP:GQ	0/1:103,0,157:17:11:99	0/1:127,0,71:9:0:77	0/0:0,12,112:4:0:13	0/1:123,0,17:7:0:23	0/1:164,0,161:37:0:99	0/1:152,0,169:49:0:99	0/0:0,21,151:7:0:21	0/0:0,33,175:11:0:33	0/1:96,0,111:10:0:96	0/0:0,1,199:13:0:4	0/0:0,66,199:22:0:66	0/0:0,21,154:7:0:21	1/1:200,69,0:23:0:63	0/1:45,0,118:8:0:45	0/1:105,0,49:7:0:55	0/0:0,39,247:13:0:39	0/1:158,0,132:14:3:99	0/1:81,0,102:9:0:81	0/0:0,69,199:23:0:69	0/1:170,0,157:40:0:99	1/1:195,51,0:17:0:45	0/0:0,15,146:5:0:15	0/1:148,0,205:25:3:99	1/1:107,15,0:5:0:9	0/0:0,39,229:13:0:39	0/0:0,12,134:4:0:13	0/0:0,24,182:8:0:24	0/0:0,105,203:35:0:99	0/0:0,33,184:11:0:33	0/1:4,0,179:11:0:5
1643021.fasta.result.contigs.fa_1	291	.	A	C	78.4	.	.	GT:PL:DP:SP:GQ	0/0:0,66,202:22:0:76	0/0:0,51,199:17:0:61	0/0:0,30,180:10:0:40	0/0:0,15,133:5:0:25	0/0:0,36,184:12:0:46	0/0:0,36,189:12:0:46	0/0:0,12,116:4:0:22	0/1:58,0,54:4:0:48	0/1:65,0,112:8:0:55	0/0:0,18,147:6:0:28	0/0:0,51,199:17:0:61	./.:0,3,37:1:0:13	0/0:0,18,145:6:0:28	0/0:0,99,205:33:0:99	0/0:0,54,198:18:0:64	0/0:0,45,195:15:0:55	0/0:0,93,204:31:0:99	0/1:26,0,95:4:0:16	0/0:0,24,167:8:0:34	0/0:0,27,165:9:0:37	0/0:0,93,205:31:0:99	0/0:0,84,203:28:0:94	./.:0,9,95:3:0:19	0/0:0,33,184:11:0:43	0/0:0,36,187:12:0:46	0/0:0,24,167:8:0:34	0/0:0,18,146:6:0:28	0/0:0,154,211:52:0:99	0/0:0,54,200:18:0:64	0/0:0,33,183:11:0:43
2004310.fasta.result.contigs.fa_1	286	.	A	G	999	.	.	GT:PL:DP:SP:GQ	0/0:0,21,133:7:0:27	0/0:0,39,188:13:0:45	0/1:14,0,83:4:0:9	0/0:0,12,116:4:0:18	0/0:0,51,192:17:0:57	0/0:0,78,197:26:0:84	0/0:0,30,171:10:0:36	0/1:145,0,70:12:0:82	0/1:144,0,8:10:0:20	./.:3,0,32:2:0:4	0/0:0,54,192:18:0:60	./.:0,3,15:1:0:9	0/1:125,0,131:18:0:99	0/0:0,66,201:22:0:72	0/0:0,57,197:19:0:63	0/0:0,99,199:33:0:99	0/0:0,99,201:33:0:99	0/0:0,39,175:13:0:45	0/0:0,36,188:12:0:42	0/1:157,0,111:17:0:99	0/0:0,75,202:25:0:81	0/0:0,96,201:32:0:99	0/0:0,60,196:20:0:66	0/0:0,33,173:11:0:39	0/0:0,21,147:7:0:27	1/1:169,27,0:9:0:16	0/0:0,24,164:8:0:30	0/0:0,48,195:16:0:54	0/0:0,42,189:14:0:48	0/0:0,33,181:11:0:39
2004310.fasta.result.contigs.fa_1	305	.	C	T	999	.	.	GT:PL:DP:SP:GQ	0/0:0,21,133:7:0:26	0/0:4,0,148:11:0:3	./.:0,6,69:2:0:11	0/0:0,12,116:4:0:17	0/0:0,45,190:15:0:50	0/0:0,84,196:28:0:89	0/0:0,30,170:10:0:35	0/1:151,0,63:12:0:74	0/1:107,0,114:11:0:99	./.:0,9,73:3:0:14	0/0:0,57,191:19:0:62	./.:0,3,34:1:0:8	1/1:194,66,0:22:0:55	0/1:157,0,113:24:0:99	0/1:87,0,153:16:0:82	0/0:0,90,199:30:0:95	0/0:0,87,198:29:0:92	0/0:0,23,167:11:0:28	0/0:0,36,183:12:0:41	0/0:0,48,198:16:0:53	0/0:0,69,197:23:0:74	0/0:0,93,200:31:0:98	0/1:142,0,130:19:0:99	0/0:0,36,180:12:0:41	0/0:0,30,168:10:0:35	0/1:71,0,87:10:0:66	0/0:0,27,173:9:0:32	0/0:0,51,195:17:0:56	0/0:0,30,180:10:0:35	0/0:0,36,185:12:0:41
2004310.fasta.result.contigs.fa_1	320	.	A	T	999	.	.	GT:PL:DP:SP:GQ	0/0:0,24,145:8:0:29	0/1:124,0,74:10:0:85	./.:0,9,95:3:0:14	1/1:116,12,0:4:0:3	0/0:0,54,189:18:0:59	0/0:0,75,193:25:0:80	0/0:0,33,176:11:0:38	0/0:5,0,152:11:0:3	0/1:8,0,148:10:0:5	./.:0,9,73:3:0:14	0/1:114,0,127:17:0:99	./.:0,3,37:1:0:9	0/0:0,75,199:25:0:80	0/0:0,66,197:22:0:71	0/0:0,45,193:15:0:50	0/0:0,75,197:25:0:80	0/0:0,90,200:30:0:95	0/0:0,30,169:10:0:35	0/0:0,36,189:12:0:41	0/0:0,45,197:15:0:50	0/0:0,66,201:22:0:71	0/0:0,87,202:29:0:92	0/1:120,0,155:22:0:99	0/1:122,0,64:11:0:75	0/0:0,39,188:13:0:44	0/0:0,33,174:11:0:38	0/0:0,27,171:9:0:32	0/0:0,54,198:18:0:59	0/0:0,27,168:9:0:32	0/1:62,0,149:12:0:57
2819694.fasta.result.contigs.fa_1	233	.	G	T	999	.	.	GT:PL:DP:SP:GQ	0/0:0,63,196:21:0:69	0/0:0,84,204:28:0:90	0/0:0,39,188:13:0:45	0/1:59,0,95:7:0:53	0/0:0,117,206:39:0:99	0/0:0,93,201:32:0:99	0/0:0,48,195:16:0:54	0/0:0,81,200:27:0:87	0/0:0,24,156:8:0:30	0/1:149,0,154:22:0:99	0/0:0,78,200:26:0:84	./.:0,6,69:2:0:13	0/1:159,0,169:49:0:99	0/0:0,60,200:20:0:66	0/0:0,81,204:27:0:87	0/0:0,117,205:39:0:99	0/0:0,111,206:37:0:99	0/0:0,62,198:26:0:68	0/0:0,157,211:52:0:99	0/0:0,72,201:24:0:78	0/0:0,123,207:41:0:99	0/0:0,93,203:31:0:99	0/1:156,0,166:50:0:99	0/0:0,45,195:15:0:51	0/1:150,0,127:20:0:99	0/0:0,33,182:11:0:39	0/0:0,42,191:14:0:48	0/0:0,138,210:46:0:99	0/1:135,0,170:32:0:99	0/0:0,33,184:11:0:39
2945435.fasta.result.contigs.fa_1	186	.	T	G	999	.	.	GT:PL:DP:SP:GQ	0/0:0,15,130:5:0:17	0/0:1,0,133:9:0:3	0/1:148,0,147:26:0:99	0/0:0,33,185:11:0:35	0/0:0,57,201:19:0:59	0/0:0,87,203:29:0:89	./.:0,0,0:0:0:4	0/1:51,0,97:7:0:49	0/0:0,54,199:18:0:56	0/0:0,8,150:12:0:10	1/1:141,27,0:9:0:19	0/0:0,24,161:8:0:26	0/0:0,96,204:32:0:98	0/1:51,0,97:7:0:49	0/1:91,0,96:12:0:89	1/1:163,30,0:10:0:22	0/1:51,0,163:16:0:49	0/1:69,0,26:4:0:34	0/1:159,0,165:29:0:99	0/0:0,42,194:14:0:44	0/0:0,63,202:21:0:65	0/1:52,0,79:5:0:50	0/1:155,0,141:23:0:99	0/0:0,24,163:8:0:26	0/0:0,21,158:7:0:23	0/0:0,42,189:14:0:44	0/0:0,39,191:13:0:41	0/0:0,93,203:31:0:95	0/0:0,27,168:9:0:29	0/1:100,0,146:17:0:98
2945435.fasta.result.contigs.fa_1	224	.	G	A	999	.	.	GT:PL:DP:SP:GQ	0/0:0,12,116:4:0:22	0/0:0,36,177:12:0:46	0/0:0,81,198:27:0:91	0/0:0,39,188:13:0:49	0/0:0,78,201:26:0:88	0/0:0,117,202:39:0:99	./.:0,9,79:3:0:19	0/0:0,27,160:9:0:37	0/0:0,54,196:18:0:64	0/0:0,57,196:19:0:67	0/0:0,33,158:11:0:43	0/0:0,33,185:11:0:43	0/0:0,108,205:36:0:99	0/0:0,24,157:8:0:34	0/0:0,45,179:15:0:55	0/0:0,36,165:12:0:46	0/1:107,0,163:19:0:97	0/0:0,12,103:4:0:22	0/1:154,0,161:28:0:99	0/0:0,54,198:18:0:64	0/0:0,60,197:20:0:70	0/0:0,12,110:4:0:22	0/1:151,0,156:29:0:99	0/0:0,27,156:9:0:37	0/0:0,24,167:8:0:34	0/0:0,39,187:13:0:49	0/0:0,51,199:17:0:61	0/0:0,108,205:36:0:99	0/0:0,36,179:12:0:46	0/0:0,42,183:14:0:52
159528.fasta.result.contigs.fa_1	10	.	T	A	999	.	.	GT:PL:DP:SP:GQ	0/0:0,72,200:24:0:80	0/0:0,42,225:14:0:50	0/0:0,18,169:6:0:26	0/1:42,0,121:9:0:34	0/0:0,30,209:10:0:38	0/0:0,48,254:16:0:56	0/0:0,66,236:22:0:74	./.:0,9,91:3:0:17	0/0:0,120,255:40:0:99	./.:29,0,60:3:0:21	0/0:0,27,174:9:0:35	0/1:14,0,136:8:0:7	0/0:0,39,185:13:0:47	0/1:154,0,199:35:0:99	0/1:102,0,175:16:0:94	0/0:0,39,190:13:0:47	0/0:0,63,200:21:0:71	0/0:0,12,116:4:0:20	0/0:0,69,201:23:0:77	0/0:0,18,135:6:0:26	0/0:0,69,255:23:0:77	0/0:0,12,99:4:0:20	0/0:0,33,214:11:0:41	0/0:0,99,250:33:0:99	0/0:0,72,255:24:0:80	0/0:0,99,255:33:0:99	0/0:0,93,232:31:0:99	./.:0,255,255:105:0:99	0/0:0,63,255:21:0:71	0/0:0,108,255:36:0:99
2847436.fasta.result.contigs.fa_1	91	.	C	A	999	.	.	GT:PL:DP:SP:GQ	0/0:0,18,141:6:0:25	0/0:0,39,188:13:0:45	0/0:0,72,203:24:0:78	0/0:0,78,203:26:0:84	0/0:0,129,209:43:0:99	0/0:0,135,207:45:0:99	./.:0,9,95:3:0:16	0/0:0,39,192:13:0:45	0/0:0,30,180:10:0:36	0/0:0,54,198:18:0:60	0/1:109,0,120:11:0:99	0/0:0,60,201:20:0:66	0/1:165,0,97:19:0:99	0/0:0,36,184:12:0:42	0/0:0,18,147:6:0:25	0/0:0,18,146:6:0:25	0/0:0,30,178:10:0:36	0/0:0,33,185:11:0:39	0/0:0,57,201:19:0:63	0/1:169,0,121:30:0:99	0/1:123,0,108:11:0:99	0/0:0,21,157:7:0:27	0/0:0,114,205:38:0:99	0/0:0,21,150:7:0:27	0/0:0,18,139:6:0:25	0/1:84,0,26:4:0:39	0/1:124,0,86:10:0:98	0/0:0,90,203:30:0:96	0/0:0,18,146:6:0:25	0/0:0,42,190:14:0:48
2847436.fasta.result.contigs.fa_1	246	.	A	G	999	.	.	GT:PL:DP:SP:GQ	./.:8,0,32:2:0:7	0/0:0,30,255:10:0:32	0/1:67,0,216:20:0:65	0/0:0,69,255:23:0:71	0/0:0,84,255:28:0:86	0/1:173,0,157:20:0:99	0/0:0,18,128:6:0:20	0/0:0,36,235:12:0:38	0/0:0,27,230:9:0:29	0/0:0,36,255:12:0:38	./.:58,6,0:2:0:4	0/1:39,0,202:14:0:37	0/1:172,0,74:13:3:82	0/0:0,27,203:9:0:29	0/0:0,18,179:6:0:20	0/1:84,0,61:5:0:69	0/0:0,24,163:8:0:26	0/1:93,0,55:5:0:63	0/0:0,39,236:13:0:41	0/1:255,0,96:29:0:99	1/1:200,42,0:14:0:34	./.:53,0,28:3:0:36	0/1:175,0,136:19:0:99	./.:0,6,41:2:0:8	0/0:0,15,107:5:0:17	0/0:0,27,157:9:0:29	0/1:104,0,100:9:3:99	0/0:0,78,255:26:0:80	0/1:5,0,194:11:0:5	0/0:0,33,243:11:0:35
2847436.fasta.result.contigs.fa_1	261	.	A	G	999	.	.	GT:PL:DP:SP:GQ	./.:6,0,32:3:0:3	0/0:0,33,255:11:0:38	0/1:50,0,221:24:0:45	0/0:0,66,255:22:0:71	0/0:0,90,255:30:0:95	0/0:0,66,255:22:0:71	0/0:0,15,102:5:0:20	0/1:128,0,82:11:2:93	0/1:52,0,137:8:0:47	0/0:0,33,255:11:0:38	0/1:83,0,26:4:0:37	0/0:1,0,218:15:0:6	0/0:0,45,248:15:0:50	0/0:0,24,155:9:0:29	0/0:0,24,191:8:0:29	0/0:0,18,187:6:0:23	0/0:0,24,158:8:0:29	0/0:0,18,154:6:0:23	0/0:0,36,231:12:0:41	0/0:0,99,255:35:0:99	0/0:0,45,200:15:0:50	./.:28,0,61:3:0:23	0/1:183,0,125:21:0:99	./.:0,6,37:2:0:12	0/0:0,24,156:8:0:29	0/0:0,18,99:6:0:23	0/0:0,27,225:9:0:32	0/0:0,72,255:24:0:77	0/1:8,0,172:10:0:4	0/0:0,33,180:11:0:38
3043260.fasta.result.contigs.fa_1	15	.	T	G	999	.	.	GT:PL:DP:SP:GQ	1/1:201,69,0:23:0:76	1/1:233,105,0:35:0:99	0/1:150,0,128:18:0:99	1/1:189,39,0:13:0:46	1/1:168,27,0:9:0:34	1/1:182,42,0:14:0:49	0/1:74,0,143:12:0:87	1/1:180,30,0:10:0:37	1/1:199,63,0:21:0:70	1/1:129,15,0:5:0:22	1/1:203,111,0:37:0:99	0/1:90,0,70:7:0:63	1/1:130,15,0:5:0:22	1/1:205,108,0:36:0:99	1/1:207,120,0:40:0:99	0/1:166,0,169:47:0:99	1/1:216,178,0:59:0:99	1/1:131,15,0:5:0:22	1/1:209,141,0:47:0:99	1/1:167,33,0:11:0:40	1/1:208,144,0:48:0:99	1/1:175,30,0:10:0:37	1/1:184,33,0:11:0:40	1/1:175,37,0:25:0:44	1/1:201,84,0:28:0:91	1/1:203,78,0:26:0:85	1/1:198,63,0:21:0:70	0/1:157,0,170:74:0:99	1/1:236,48,0:16:0:55	1/1:201,75,0:25:0:82
209803.fasta.result.contigs.fa_1	36	.	C	G	999	.	.	GT:PL:DP:SP:GQ	0/0:0,106,242:47:0:99	0/1:8,0,133:9:0:4	0/0:0,27,225:9:0:34	0/0:0,51,219:17:0:58	0/0:0,12,116:4:0:19	0/0:0,27,167:9:0:34	0/1:139,0,242:39:6:99	./.:0,6,75:2:0:13	0/1:188,0,243:40:0:99	0/0:0,12,113:4:0:19	0/1:158,0,157:33:0:99	0/0:0,18,168:6:0:25	0/0:0,18,132:6:0:25	0/0:0,36,186:12:0:43	0/0:0,90,234:30:0:97	0/0:0,48,250:16:0:55	0/0:0,39,213:13:0:46	./.:0,9,81:3:0:16	0/0:0,42,247:14:0:49	0/0:0,12,110:4:0:19	0/0:0,69,202:23:0:76	./.:59,6,0:2:0:8	0/0:0,12,95:4:0:19	0/0:0,117,255:39:0:99	0/1:193,0,252:52:5:99	0/0:0,114,255:38:0:99	0/0:0,111,255:37:0:99	./.:0,255,255:117:0:99	0/0:0,60,255:20:0:67	0/0:0,75,198:25:0:82
1113858.fasta.result.contigs.fa_1	537	.	C	A	999	.	.	GT:PL:DP:SP:GQ	0/0:0,130,206:55:0:99	0/1:111,0,151:19:0:99	0/1:70,0,171:13:0:65	0/0:0,15,168:14:0:20	0/0:0,72,202:24:0:77	0/0:0,96,197:32:0:99	0/0:0,63,197:21:0:68	./.:0,3,38:1:0:9	0/0:0,54,198:18:0:59	0/1:49,0,99:7:0:44	0/0:0,126,204:42:0:99	0/0:0,14,157:10:0:19	0/0:0,45,193:15:0:50	0/0:0,111,202:37:0:99	0/0:0,102,242:34:0:99	0/0:0,42,192:14:0:47	0/0:0,63,201:21:0:68	0/0:0,6,152:11:0:11	0/1:63,0,111:9:0:58	0/0:0,48,187:16:0:53	0/0:0,51,225:17:0:56	0/0:0,51,192:17:0:56	0/1:127,0,113:17:0:99	0/0:0,57,232:19:0:62	0/1:83,0,205:26:0:78	0/0:0,36,185:12:0:41	0/1:14,0,154:14:0:9	0/0:0,144,246:48:0:99	0/1:92,0,207:35:0:87	0/0:0,30,175:10:0:35
1113858.fasta.result.contigs.fa_1	538	.	G	A	999	.	.	GT:PL:DP:SP:GQ	1/1:212,166,0:55:0:99	1/1:194,57,0:19:0:57	1/1:168,1,0:13:0:4	0/1:158,0,10:14:0:10	0/1:155,0,157:24:0:99	0/1:154,0,162:32:0:99	0/1:139,0,147:21:0:99	./.:38,3,0:1:0:5	0/1:140,0,132:18:0:99	1/1:142,21,0:7:0:22	0/1:167,0,156:42:0:99	0/1:91,0,115:10:0:97	0/1:98,0,149:15:0:99	1/1:205,111,0:37:0:99	1/1:248,102,0:34:0:99	1/1:191,42,0:14:0:42	1/1:200,63,0:21:0:63	0/1:151,0,5:11:0:6	1/1:161,27,0:9:0:27	0/1:119,0,136:16:0:99	0/1:137,0,161:17:0:99	1/1:195,51,0:17:0:51	1/1:220,51,0:17:0:51	0/0:0,57,232:19:0:50	1/1:187,8,0:26:0:9	0/1:100,0,128:12:0:99	0/1:14,0,156:14:0:21	0/0:0,144,243:48:0:99	0/1:94,0,208:35:0:99	1/1:178,30,0:10:0:30
1563224.fasta.result.contigs.fa_1	156	.	C	T	999	.	.	GT:PL:DP:SP:GQ	0/0:0,27,167:9:0:37	0/0:0,63,191:21:0:73	0/0:0,90,234:30:0:99	0/1:136,0,139:24:0:99	0/0:0,108,243:36:0:99	0/0:0,57,212:19:0:67	0/1:101,0,129:12:0:91	0/0:0,30,241:10:0:40	0/0:0,81,237:27:0:91	0/0:0,60,224:20:0:70	0/0:0,36,195:12:0:46	0/0:0,27,171:9:0:37	0/0:0,144,207:48:0:99	0/0:0,69,192:23:0:79	0/0:0,39,210:13:0:49	0/0:0,60,201:20:0:70	0/0:0,90,231:30:0:99	0/0:0,30,204:10:0:40	0/0:0,135,255:45:0:99	0/0:0,78,236:26:0:88	0/0:0,120,255:40:0:99	./.:0,6,69:2:0:16	0/0:0,144,255:48:0:99	0/0:0,63,190:21:0:73	./.:0,6,57:2:0:16	0/1:143,0,229:52:3:99	0/0:0,102,202:34:0:99	./.:0,255,255:117:0:99	0/0:0,48,192:16:0:58	0/0:0,99,231:33:0:99
2535178.fasta.result.contigs.fa_1	206	.	A	G	999	.	.	GT:PL:DP:SP:GQ	0/0:0,72,202:24:0:79	0/0:0,54,198:18:0:61	0/0:0,33,181:11:0:40	./.:0,9,92:3:0:16	0/0:0,18,135:6:0:25	./.:0,3,38:1:0:11	0/0:0,36,189:12:0:43	0/0:0,27,168:9:0:34	0/0:0,27,172:9:0:34	0/0:0,21,151:7:0:28	0/0:0,63,199:21:0:70	./.:0,6,69:2:0:13	0/1:167,0,145:27:0:99	0/0:0,93,205:31:0:99	0/0:0,72,201:24:0:79	0/0:0,120,206:40:0:99	0/0:0,96,206:32:0:99	0/1:49,0,114:7:0:42	0/0:0,84,203:28:0:91	./.:0,9,95:3:0:16	0/0:0,126,206:42:0:99	0/1:153,0,158:25:0:99	0/0:0,96,205:32:0:99	0/1:141,0,124:16:0:99	0/0:0,37,192:18:0:44	0/1:128,0,140:15:0:99	0/0:0,18,147:6:0:25	0/0:0,141,210:47:0:99	0/0:0,114,206:38:0:99	0/0:0,42,193:14:0:49
80452.fasta.result.contigs.fa_1	185	.	A	G	999	.	.	GT:PL:DP:SP:GQ	1/1:176,36,0:12:0:43	1/1:173,27,0:9:0:34	./.:66,6,0:2:0:13	1/1:116,12,0:4:0:19	0/1:142,0,151:21:0:99	1/1:201,96,0:32:0:99	1/1:158,24,0:8:0:31	./.:77,9,0:3:0:16	1/1:137,18,0:6:0:25	1/1:142,18,0:6:0:25	1/1:193,51,0:17:0:58	0/1:82,0,47:5:0:40	1/1:201,66,0:22:0:73	1/1:199,75,0:25:0:82	1/1:143,24,0:8:0:31	1/1:180,33,0:11:0:40	0/1:110,0,125:16:0:99	1/1:133,15,0:5:0:22	1/1:189,45,0:15:0:52	1/1:201,75,0:25:0:82	1/1:174,45,0:15:0:52	1/1:187,36,0:12:0:43	1/1:197,54,0:18:0:61	1/1:160,27,0:9:0:34	1/1:193,45,0:15:0:52	1/1:152,24,0:8:0:31	1/1:141,18,0:6:0:25	0/1:163,0,152:29:0:99	0/1:44,0,49:4:0:42	1/1:116,12,0:4:0:19
80452.fasta.result.contigs.fa_1	207	.	G	A	999	.	.	GT:PL:DP:SP:GQ	0/0:0,45,194:15:0:53	0/1:8,0,150:10:0:3	./.:60,0,29:3:0:42	0/0:0,27,168:9:0:35	0/0:0,57,200:19:0:65	0/1:135,0,166:26:0:99	0/0:0,21,150:7:0:29	0/0:0,12,110:4:0:20	0/0:0,21,158:7:0:29	0/0:0,21,154:7:0:29	0/0:0,60,200:20:0:68	0/0:0,21,155:7:0:29	0/0:0,81,203:27:0:89	0/0:0,78,201:26:0:86	0/0:0,33,181:11:0:41	0/0:0,39,191:13:0:47	0/0:0,51,186:17:0:59	0/0:0,18,142:6:0:26	0/0:0,42,184:14:0:50	0/0:0,81,203:27:0:89	0/1:132,0,128:18:0:99	0/0:0,42,190:14:0:50	0/0:0,63,199:21:0:71	0/0:0,27,161:9:0:35	0/0:0,1,146:10:0:9	0/0:0,30,178:10:0:38	0/0:0,12,113:4:0:20	0/0:0,96,202:32:0:99	0/1:68,0,95:7:0:60	0/0:0,18,145:6:0:26
80452.fasta.result.contigs.fa_1	344	.	A	G	999	.	.	GT:PL:DP:SP:GQ	0/0:0,60,201:20:0:64	0/0:0,24,167:8:0:28	0/0:0,57,201:19:0:61	0/0:0,28,174:22:0:32	0/1:160,0,138:26:0:99	0/0:0,93,205:31:0:97	0/0:0,51,198:17:0:55	0/0:0,45,193:15:0:49	0/0:0,42,188:14:0:46	0/1:120,0,13:7:0:23	0/1:144,0,167:28:0:99	0/0:3,0,148:11:0:3	0/0:0,102,205:34:0:99	0/0:0,102,202:34:0:99	0/0:0,81,203:27:0:85	0/0:0,75,201:25:0:79	0/1:102,0,164:25:0:98	0/0:0,27,163:9:0:31	0/1:167,0,135:29:0:99	0/1:104,0,165:28:0:99	0/0:0,60,202:20:0:64	0/1:140,0,143:19:0:99	0/0:0,117,206:39:0:99	0/1:110,0,162:23:0:99	0/0:0,51,199:17:0:55	0/1:84,0,22:4:0:32	0/0:0,36,187:12:0:40	0/0:0,114,205:38:0:99	0/1:162,0,146:25:0:99	0/0:0,21,152:7:0:25
80452.fasta.result.contigs.fa_1	399	.	G	T	999	.	.	GT:PL:DP:SP:GQ	0/0:0,39,191:13:0:47	0/0:0,24,166:8:0:32	0/0:0,66,201:22:0:74	0/0:0,51,199:17:0:59	0/1:166,0,137:27:0:99	0/0:0,78,203:26:0:86	0/0:0,57,201:19:0:65	0/0:0,27,170:9:0:35	0/0:0,54,233:18:0:62	./.:0,9,95:3:0:18	0/0:0,69,203:23:0:77	0/0:0,27,170:9:0:35	0/0:0,78,202:26:0:86	0/0:0,105,205:35:0:99	0/0:0,78,203:26:0:86	0/0:0,69,202:23:0:77	0/0:0,78,203:26:0:86	0/1:23,0,71:5:0:15	0/1:164,0,150:32:0:99	0/0:0,69,202:23:0:77	0/0:0,75,204:25:0:83	0/1:143,0,105:18:0:99	0/0:0,108,206:36:0:99	0/0:0,57,200:19:0:65	0/0:0,60,201:20:0:68	0/0:0,27,166:9:0:35	0/0:0,42,191:14:0:50	0/0:0,144,209:48:0:99	0/0:0,93,204:31:0:99	0/0:0,18,147:6:0:26
1121057.fasta.result.contigs.fa_1	309	.	C	A	999	.	.	GT:PL:DP:SP:GQ	0/0:0,18,147:6:0:23	0/1:11,0,145:9:0:7	0/0:0,21,154:7:0:26	0/0:0,18,141:6:0:23	0/0:0,12,76:4:0:17	./.:0,6,69:2:0:11	0/0:0,21,148:7:0:26	0/1:23,0,84:5:0:18	0/0:0,33,173:11:0:38	./.:0,6,69:2:0:11	0/0:0,30,170:10:0:35	./.:0,0,0:0:0:6	0/0:0,18,143:6:0:23	0/1:100,0,164:22:0:95	0/1:92,0,136:15:0:87	0/0:0,87,199:29:0:92	0/1:130,0,146:27:0:99	0/0:0,12,98:4:0:17	0/0:0,21,158:7:0:26	0/0:0,15,131:5:0:20	0/0:0,57,193:19:0:62	0/1:73,0,81:11:0:68	0/1:79,0,57:6:0:67	0/1:41,0,138:10:0:36	0/0:0,18,141:6:0:23	0/0:0,42,192:14:0:47	0/0:0,18,146:6:0:23	0/0:0,169,214:56:0:99	0/0:0,48,192:16:0:53	0/0:0,33,178:11:0:38
1121057.fasta.result.contigs.fa_1	515	.	A	T	999	.	.	GT:PL:DP:SP:GQ	0/0:0,29,176:19:0:33	0/0:0,63,255:21:0:67	0/0:0,8,210:12:0:12	0/0:0,27,172:9:0:31	0/0:0,21,153:7:0:25	0/0:0,15,113:5:0:19	0/0:0,57,194:19:0:61	0/0:0,48,255:16:0:52	0/0:0,81,199:27:0:85	0/1:44,0,40:4:0:39	0/1:139,0,115:24:0:99	0/0:0,12,106:4:0:16	0/0:0,72,235:24:0:76	0/0:0,154,255:51:0:99	0/0:0,78,255:26:0:82	0/0:0,181,255:60:0:99	0/1:144,0,170:56:0:99	0/1:5,0,128:8:0:3	0/1:99,0,153:21:0:95	0/0:0,24,166:8:0:28	0/1:162,0,108:47:0:99	0/1:76,0,142:16:0:72	0/0:0,36,186:12:0:40	0/0:0,96,241:32:0:99	0/0:0,63,193:21:0:67	0/0:0,108,255:36:0:99	0/1:154,0,123:23:0:99	./.:0,255,255:126:0:99	0/1:90,0,166:24:0:86	0/1:139,0,189:36:0:99
1211709.fasta.result.contigs.fa_1	235	.	A	T	999	.	.	GT:PL:DP:SP:GQ	0/0:0,66,255:22:0:66	0/0:0,54,198:18:0:54	0/0:0,36,214:12:0:36	0/0:0,40,208:26:0:40	0/0:0,232,255:77:0:99	0/0:0,166,249:55:0:99	0/0:0,51,255:17:0:51	0/0:0,5,159:14:0:6	0/0:0,51,192:17:0:51	0/1:116,0,147:17:0:99	1/1:232,78,0:27:0:72	1/1:118,15,0:5:0:10	1/1:236,126,0:43:0:99	1/1:255,154,0:51:0:99	1/1:197,48,0:16:0:42	0/1:55,0,158:19:0:55	1/1:194,78,0:26:0:72	0/1:94,0,108:10:0:94	0/1:211,0,164:52:8:99	1/1:199,90,0:31:0:84	0/1:106,0,157:27:0:99	0/0:0,27,158:9:0:27	0/1:128,0,160:60:0:99	0/0:0,69,255:23:0:69	0/0:0,48,189:16:0:48	0/0:0,42,221:14:0:42	0/0:0,42,211:14:0:42	0/0:0,105,255:36:0:99	0/0:0,93,240:32:0:93	0/0:0,36,215:12:0:36
2306889.fasta.result.contigs.fa_2	92	.	T	C	999	.	.	GT:PL:DP:SP:GQ	0/0:0,42,190:14:0:43	1/1:168,48,0:16:0:41	0/0:0,30,179:10:0:31	0/1:35,0,153:12:0:34	0/1:10,0,123:7:0:9	./.:0,3,38:1:0:6	0/0:0,30,175:10:0:31	0/0:0,24,166:8:0:25	0/0:0,42,191:14:0:43	0/1:4,0,83:4:0:5	0/1:82,0,132:13:0:81	./.:50,0,29:3:0:36	0/0:0,18,147:6:0:19	0/1:151,0,122:43:0:99	0/1:122,0,156:28:0:99	0/0:0,54,197:18:0:55	0/1:130,0,166:31:0:99	0/1:47,0,82:5:0:46	0/0:0,29,181:19:0:30	0/0:0,18,145:6:0:19	0/1:98,0,160:23:0:97	1/1:166,84,0:28:0:77	0/0:0,18,141:6:0:19	0/1:103,0,142:14:0:99	0/0:0,45,192:15:0:46	0/0:0,45,191:15:0:46	0/1:38,0,125:8:0:37	0/0:0,129,209:43:0:99	0/1:129,0,172:42:0:99	0/0:0,39,190:13:0:40
2306889.fasta.result.contigs.fa_2	127	.	C	T	999	.	.	GT:PL:DP:SP:GQ	0/0:0,57,199:19:0:58	1/1:184,60,0:20:0:53	0/0:0,21,156:7:0:22	0/0:0,36,189:12:0:37	0/1:11,0,116:6:0:10	./.:32,0,32:2:0:30	0/0:0,30,180:10:0:31	0/0:0,18,132:6:0:19	0/0:0,45,194:15:0:46	0/1:44,0,79:5:0:43	0/1:127,0,162:22:0:99	./.:51,0,29:3:0:36	0/0:0,30,174:10:0:31	0/1:146,0,130:39:0:99	0/1:140,0,151:31:0:99	0/0:0,66,200:22:0:67	0/1:144,0,166:39:0:99	0/1:13,0,103:5:0:12	0/0:0,44,185:24:0:45	0/0:0,18,144:6:0:19	0/1:131,0,164:29:0:99	1/1:192,102,0:34:0:95	0/0:0,30,178:10:0:31	0/1:66,0,135:11:0:65	0/0:0,39,189:13:0:40	0/0:0,51,197:17:0:52	0/1:44,0,100:6:0:43	0/0:0,129,209:43:0:99	0/1:155,0,157:46:0:99	0/0:118,136,247:12:0:19
2306889.fasta.result.contigs.fa_2	135	.	C	A	999	.	.	GT:PL:DP:SP:GQ	0/0:0,16,167:18:0:17	1/1:187,63,0:21:0:56	0/0:0,24,160:8:0:25	0/0:0,36,188:12:0:37	0/1:13,0,104:6:0:12	./.:32,0,31:2:0:30	0/0:0,30,178:10:0:31	0/0:0,21,156:7:0:22	0/0:0,45,196:15:0:46	0/1:56,0,55:4:0:54	0/1:116,0,165:22:0:99	./.:39,6,0:2:0:3	0/0:0,33,178:11:0:34	0/1:151,0,132:42:0:99	0/1:140,0,150:31:0:99	0/0:0,63,201:21:0:64	0/1:148,0,166:38:0:99	0/1:13,0,103:5:0:12	0/0:0,41,185:23:0:42	0/0:0,18,141:6:0:19	0/1:136,0,166:29:0:99	1/1:187,102,0:34:0:95	0/0:0,30,179:10:0:31	0/1:41,0,144:11:0:40	0/0:0,36,186:12:0:37	0/0:0,48,197:16:0:49	0/1:44,0,101:6:0:43	0/0:0,132,210:44:0:99	0/1:159,0,159:45:0:99	0/0:0,36,185:12:0:37
3015941.fasta.result.contigs.fa_1	181	.	T	C	999	.	.	GT:PL:DP:SP:GQ	0/0:0,126,207:42:0:99	0/1:41,0,160:18:0:34	0/0:0,54,200:18:0:61	0/1:88,0,154:17:0:81	0/0:0,33,180:11:0:40	0/0:0,42,187:14:0:49	0/0:0,75,201:25:0:82	0/0:0,30,176:10:0:37	0/0:0,93,205:31:0:99	0/0:0,21,152:7:0:28	0/0:0,187,218:62:0:99	0/0:0,30,180:10:0:37	0/0:0,15,126:5:0:22	0/0:0,202,219:67:0:99	0/0:0,235,229:78:0:99	0/0:0,57,200:19:0:64	0/0:0,82,181:40:0:89	0/0:0,27,171:9:0:34	0/0:0,15,131:5:0:22	0/0:0,12,116:4:0:19	0/1:106,0,165:22:0:99	0/0:0,15,126:5:0:22	0/0:0,33,183:11:0:40	0/0:0,99,204:33:0:99	0/1:146,0,168:39:0:99	0/0:0,102,203:34:0:99	0/0:0,81,202:27:0:88	0/0:0,255,245:100:0:99	0/0:0,193,220:64:0:99	0/1:93,0,167:28:0:86
3155006.fasta.result.contigs.fa_1	101	.	G	T	999	.	.	GT:PL:DP:SP:GQ	./.:0,9,95:3:0:14	0/0:0,57,201:19:0:62	0/1:104,0,144:13:0:99	0/0:0,12,116:4:0:17	0/0:0,18,144:6:0:23	0/0:0,15,129:5:0:20	0/1:48,0,66:5:0:43	0/0:0,108,206:36:0:99	0/1:94,0,97:8:0:89	0/1:14,0,136:8:0:10	0/1:113,0,49:7:0:60	0/0:0,12,113:4:0:17	0/0:0,66,203:22:0:71	0/0:0,78,204:26:0:83	0/0:0,60,202:20:0:65	0/1:164,0,150:26:0:99	0/0:0,81,204:27:0:86	0/1:131,0,131:14:0:99	0/0:0,135,210:45:0:99	./.:0,9,95:3:0:14	0/0:0,105,206:35:0:99	0/0:0,33,181:11:0:38	0/0:0,84,204:28:0:89	0/0:0,27,175:9:0:32	0/0:0,24,166:8:0:29	0/1:20,0,112:6:0:16	0/0:0,30,178:10:0:35	0/1:164,0,163:30:0:99	0/0:0,57,200:19:0:62	0/0:0,24,167:8:0:29
3155006.fasta.result.contigs.fa_1	236	.	T	A	239	.	.	GT:PL:DP:SP:GQ	0/0:0,24,165:8:0:31	0/0:0,60,199:20:0:67	0/0:0,12,109:4:0:19	./.:0,9,87:3:0:17	0/0:0,15,119:5:0:22	0/0:0,12,115:4:0:19	0/0:0,18,143:6:0:25	0/0:0,93,203:31:0:99	0/1:17,0,125:7:0:10	0/0:0,18,133:6:0:25	0/0:0,36,166:12:0:43	0/0:0,12,112:4:0:19	0/0:0,42,185:14:0:49	0/0:0,66,199:22:0:73	0/0:0,33,182:11:0:40	0/0:0,78,202:26:0:85	0/0:0,63,199:21:0:70	0/0:0,54,197:18:0:61	0/0:0,154,211:51:0:99	./.:0,6,69:2:0:14	0/0:0,93,200:31:0:99	0/0:0,51,186:17:0:58	0/0:0,69,199:23:0:76	0/1:53,0,77:6:0:46	0/0:0,21,147:7:0:28	0/1:84,0,82:8:0:77	0/1:68,0,112:9:0:61	0/0:0,48,195:16:0:55	0/0:0,60,195:20:0:67	0/1:105,0,111:10:0:98
4647.fasta.result.contigs.fa_1	159	.	A	C	999	.	.	GT:PL:DP:SP:GQ	0/1:16,0,152:26:0:14	0/1:26,0,78:4:0:24	0/0:0,36,178:12:0:38	0/0:0,42,184:14:0:44	0/1:33,0,87:6:0:31	0/1:82,0,162:28:0:80	0/0:0,69,201:23:0:71	0/0:0,15,129:5:0:17	0/1:42,0,144:34:0:40	0/0:0,12,105:4:0:14	0/0:0,99,200:33:0:99	0/1:14,0,127:8:0:12	0/0:2,0,125:8:0:3	0/1:23,0,100:5:0:21	0/1:119,0,165:25:0:99	./.:38,3,0:1:0:6	0/0:0,18,136:6:0:20	0/1:23,0,77:5:0:21	0/0:0,27,155:9:0:29	0/0:0,51,185:17:0:53	0/0:0,12,98:4:0:14	./.:0,3,37:1:0:6	0/0:0,24,159:8:0:26	0/0:0,60,191:20:0:62	0/0:0,87,202:29:0:89	0/0:0,102,203:34:0:99	0/1:35,0,144:36:0:33	0/1:18,0,96:84:0:16	0/0:0,10,164:16:0:12	0/1:84,0,161:29:0:82
4647.fasta.result.contigs.fa_1	222	.	A	T	52.9	.	.	GT:PL:DP:SP:GQ	0/0:0,93,204:31:0:99	0/1:15,0,127:7:0:6	0/0:0,63,198:21:0:73	0/0:0,51,190:17:0:61	0/0:0,30,178:10:0:40	0/0:0,51,191:17:0:61	0/0:0,16,168:18:0:26	0/0:0,21,156:7:0:31	0/0:0,84,202:28:0:94	0/0:0,18,147:6:0:28	0/0:0,99,203:33:0:99	0/0:0,24,152:8:0:34	0/0:0,21,153:7:0:31	0/0:0,15,131:5:0:25	0/0:0,129,208:43:0:99	./.:0,6,67:2:0:16	0/0:0,12,116:4:0:22	0/0:0,27,162:9:0:37	0/0:0,12,86:4:0:22	0/0:0,51,193:17:0:61	0/1:55,0,49:4:0:45	./.:0,6,59:2:0:16	0/0:0,24,164:8:0:34	0/0:0,93,204:31:0:99	0/0:0,87,200:29:0:97	0/0:0,93,202:31:0:99	0/0:0,132,209:44:0:99	0/0:0,247,227:83:0:99	0/1:52,0,161:27:0:42	0/0:0,96,201:32:0:99
4647.fasta.result.contigs.fa_1	253	.	T	C	95.9	.	.	GT:PL:DP:SP:GQ	0/0:0,99,203:33:0:99	0/1:11,0,132:9:0:5	0/0:0,66,195:22:0:73	0/1:16,0,152:15:0:10	0/0:0,36,182:12:0:43	0/0:0,42,186:14:0:49	0/0:0,66,202:22:0:73	0/1:16,0,127:7:0:10	0/0:0,61,176:33:0:68	0/0:0,15,131:5:0:22	0/0:0,23,153:36:0:30	0/0:0,23,176:11:0:30	0/1:20,0,106:6:0:13	0/0:0,12,115:4:0:19	0/0:0,148,210:49:0:99	0/0:0,15,124:5:0:22	0/1:50,0,100:6:0:43	0/0:0,27,173:9:0:34	0/0:0,12,101:4:0:19	0/0:0,54,196:18:0:61	./.:0,9,92:3:0:16	./.:0,6,69:2:0:13	0/0:0,30,172:10:0:37	0/0:0,93,204:31:0:99	0/0:0,16,154:29:0:23	0/0:0,117,207:39:0:99	0/0:0,141,210:47:0:99	0/0:0,255,235:89:0:99	0/0:0,87,202:29:0:94	0/1:76,0,150:37:0:69
63586.fasta.result.contigs.fa_1	486	.	C	T	999	.	.	GT:PL:DP:SP:GQ	0/0:0,187,218:62:0:99	0/0:0,10,153:16:0:17	0/0:0,63,255:21:0:70	0/0:0,21,156:7:0:28	0/0:0,27,159:9:0:34	0/0:0,33,180:11:0:40	0/0:0,66,195:23:0:73	0/1:29,0,110:7:0:22	0/0:0,93,201:31:0:99	0/1:15,0,70:4:0:9	0/0:0,60,201:20:0:67	./.:0,9,92:3:0:16	0/0:0,54,234:18:0:61	0/1:145,0,117:19:0:99	0/1:163,0,165:62:0:99	0/0:0,42,191:14:0:49	0/0:0,69,203:23:0:76	0/1:26,0,83:4:0:19	0/0:0,57,192:19:0:64	0/1:96,0,108:11:0:89	0/0:0,50,190:21:0:57	./.:0,6,66:2:0:13	0/0:0,27,174:9:0:34	0/0:0,66,197:22:0:73	0/0:0,96,199:32:0:99	0/0:0,75,237:25:0:82	0/0:0,69,234:23:0:76	0/0:0,117,204:40:0:99	0/0:0,27,167:18:0:34	0/0:0,48,222:16:0:55
63586.fasta.result.contigs.fa_1	487	.	T	C	999	.	.	GT:PL:DP:SP:GQ	0/0:0,187,217:62:0:99	0/1:68,0,155:16:0:67	0/0:0,63,255:21:0:64	0/0:0,21,156:7:0:22	0/1:110,0,71:9:0:78	0/0:0,33,180:11:0:34	0/1:135,0,147:23:0:99	0/1:97,0,31:7:0:38	0/0:0,66,186:31:0:67	0/1:15,0,72:4:0:14	0/0:0,60,200:20:0:61	./.:0,9,93:3:0:11	0/0:0,54,235:18:0:55	0/1:145,0,117:19:0:99	0/1:162,0,166:62:0:99	0/0:0,42,189:14:0:43	0/0:0,69,202:23:0:70	0/1:26,0,78:4:0:25	0/1:86,0,160:19:0:85	1/1:171,33,0:11:0:26	0/1:107,0,154:21:0:99	./.:0,6,66:2:0:8	0/0:0,27,174:9:0:28	0/1:104,0,163:22:0:99	0/1:139,0,163:32:0:99	0/1:141,0,165:25:0:99	0/0:0,69,227:23:0:70	0/0:0,120,204:40:0:99	0/0:0,27,169:18:0:28	0/1:102,0,139:16:0:99
274838.fasta.result.contigs.fa_1	40	.	C	T	999	.	.	GT:PL:DP:SP:GQ	0/0:0,160,255:53:0:99	0/0:0,48,223:16:0:54	0/0:0,51,219:17:0:57	0/0:0,39,239:13:0:45	0/0:0,57,255:19:0:63	0/0:0,21,153:7:0:27	0/0:0,90,255:30:0:96	0/0:0,12,111:4:0:18	0/0:0,99,255:33:0:99	./.:29,0,60:3:0:23	0/1:158,0,167:50:0:99	0/1:26,0,84:4:0:20	0/0:0,48,253:16:0:54	0/0:0,190,255:63:0:99	0/0:0,130,255:59:0:99	0/0:0,60,232:20:0:66	0/0:0,111,255:37:0:99	0/1:50,0,58:4:0:44	0/1:183,0,147:34:0:99	0/0:0,42,225:14:0:48	0/1:186,0,180:28:0:99	0/1:159,0,129:25:0:99	0/0:0,75,255:25:0:81	0/0:0,138,255:46:0:99	0/0:0,151,255:50:0:99	0/0:0,105,200:35:0:99	0/0:0,114,204:38:0:99	./.:0,255,255:121:0:99	0/0:0,120,255:40:0:99	0/0:0,108,255:36:0:99
274838.fasta.result.contigs.fa_1	41	.	T	A	999	.	.	GT:PL:DP:SP:GQ	0/0:0,160,255:53:0:99	0/0:0,48,225:16:0:54	0/0:0,51,227:17:0:57	0/0:0,39,239:13:0:45	0/0:0,57,255:19:0:63	0/0:0,21,146:7:0:27	0/0:0,90,255:30:0:96	0/0:0,12,114:4:0:18	0/0:0,99,255:33:0:99	./.:29,0,61:3:0:23	0/1:154,0,168:50:0:99	0/1:26,0,84:4:0:20	0/0:0,48,255:16:0:54	0/0:0,190,255:63:0:99	0/0:0,144,255:60:0:99	0/0:0,60,234:20:0:66	0/0:0,111,255:37:0:99	0/1:30,0,56:4:0:24	0/1:188,0,147:34:0:99	0/0:0,42,217:14:0:48	0/1:186,0,183:28:0:99	0/1:153,0,133:25:0:99	0/0:0,75,255:25:0:81	0/0:0,141,255:47:0:99	0/0:0,151,255:50:0:99	0/0:0,105,201:35:0:99	0/0:0,114,204:38:0:99	./.:0,255,255:122:0:99	0/0:0,120,255:40:0:99	0/0:0,108,255:36:0:99
274838.fasta.result.contigs.fa_1	50	.	C	A	999	.	.	GT:PL:DP:SP:GQ	0/0:0,151,255:51:0:99	0/0:0,48,225:16:0:54	0/0:0,51,230:17:0:57	0/0:0,39,252:13:0:45	0/0:0,57,255:19:0:63	0/0:0,21,146:7:0:27	0/0:0,90,255:30:0:96	0/0:0,12,113:4:0:18	0/0:0,93,255:32:0:99	./.:34,5,30:3:0:23	0/1:160,0,168:50:0:99	0/1:26,0,84:4:0:20	0/0:0,51,255:17:0:57	0/0:0,196,255:65:0:99	0/0:0,143,255:60:0:99	0/0:0,60,231:20:0:66	0/0:0,111,255:37:0:99	0/1:57,0,58:4:0:51	0/1:185,0,141:34:0:99	0/0:0,39,222:13:0:45	0/1:190,0,176:28:0:99	0/1:172,0,129:24:0:99	0/0:0,78,255:26:0:84	0/0:0,148,255:49:0:99	0/0:0,148,255:49:0:99	0/0:0,105,201:35:0:99	0/0:0,120,255:40:0:99	./.:0,255,255:122:0:99	0/0:0,120,255:40:0:99	0/0:0,105,241:37:8:99
418255.fasta.result.contigs.fa_1	321	.	C	G	999	.	.	GT:PL:DP:SP:GQ	0/0:0,57,194:19:0:62	0/0:0,39,186:13:0:44	0/0:0,24,161:8:0:29	0/1:47,0,108:8:0:42	./.:0,9,95:3:0:14	0/0:0,12,115:4:0:17	0/1:135,0,56:10:0:67	0/0:0,21,161:7:0:26	0/0:0,54,236:18:0:59	./.:32,0,32:2:0:27	0/0:0,84,202:28:0:89	0/1:76,0,96:7:0:71	0/0:0,18,141:6:0:23	0/1:111,0,153:17:0:99	0/1:205,0,123:27:3:99	0/1:118,0,130:13:0:99	0/0:0,27,173:9:0:32	0/1:15,0,125:7:0:10	0/0:0,15,132:5:0:20	0/0:0,18,153:6:0:23	0/0:0,36,188:12:0:41	./.:0,3,38:1:0:9	0/0:0,21,188:7:0:26	0/0:0,51,233:18:0:56	0/0:0,42,192:14:0:47	0/0:0,60,234:20:0:65	0/0:0,45,186:15:0:50	0/0:0,105,204:35:0:99	0/0:0,69,255:23:0:74	0/0:0,48,255:16:0:53
452634.fasta.result.contigs.fa_1	166	.	T	A	999	.	.	GT:PL:DP:SP:GQ	0/0:0,48,197:16:0:58	0/0:0,60,201:20:0:70	0/0:0,27,172:9:0:37	0/0:0,12,116:4:0:22	./.:0,6,69:2:0:16	0/0:0,12,113:4:0:22	0/0:0,48,197:16:0:58	0/0:0,18,138:6:0:28	0/1:141,0,130:15:0:99	0/0:0,12,115:4:0:22	0/0:0,51,195:17:0:61	0/0:0,15,131:5:0:25	0/0:0,36,183:12:0:46	0/0:0,96,203:32:0:99	0/0:0,75,203:25:0:85	0/0:0,99,205:33:0:99	0/0:0,102,203:34:0:99	./.:0,9,92:3:0:19	0/0:0,15,128:5:0:25	0/0:0,18,143:6:0:28	0/0:0,96,205:32:0:99	0/1:125,0,164:22:0:99	0/0:0,21,142:7:0:31	0/1:128,0,131:16:0:99	0/0:0,60,200:20:0:70	0/0:0,33,184:11:0:43	0/0:0,54,198:18:0:64	0/0:0,157,213:52:0:99	0/0:0,72,201:24:0:82	0/0:0,45,195:15:0:55
676016.fasta.result.contigs.fa_1	217	.	C	G	999	.	.	GT:PL:DP:SP:GQ	1/1:190,51,0:17:0:49	0/1:116,0,63:12:0:65	./.:69,6,0:2:0:5	1/1:94,12,0:4:0:10	0/1:123,0,69:10:0:71	1/1:169,30,0:10:0:28	1/1:132,21,0:7:0:19	./.:33,3,0:1:0:3	1/1:178,33,0:11:0:31	./.:0,9,94:3:0:6	0/1:159,0,125:23:0:99	./.:32,0,32:2:0:32	0/1:118,0,20:6:0:22	0/0:0,6,157:24:0:4	0/1:85,0,122:11:0:89	0/0:0,69,200:23:0:65	0/0:0,84,203:28:0:80	0/1:114,0,12:7:0:14	0/0:0,57,197:19:0:53	0/1:121,0,17:7:0:19	1/1:194,78,0:26:0:76	0/1:126,0,132:16:0:99	0/0:0,12,113:4:0:9	1/1:161,24,0:8:0:22	0/1:77,0,96:7:0:81	0/1:59,0,113:8:0:63	0/0:0,27,169:9:0:23	0/0:0,123,206:41:0:99	1/1:185,42,0:14:0:40	1/1:201,60,0:20:0:58
2663590.fasta.result.contigs.fa_1	67	.	G	A	55.5	.	.	GT:PL:DP:SP:GQ	./.:0,0,0:0:0:9	0/0:0,30,180:10:0:38	0/0:0,18,143:6:0:26	0/0:0,12,112:4:0:20	0/0:0,69,202:23:0:77	0/0:0,48,196:16:0:56	./.:0,9,92:3:0:17	0/1:20,0,118:6:0:12	0/0:0,33,184:11:0:41	0/0:0,33,181:11:0:41	./.:0,9,92:3:0:17	0/0:0,12,114:4:0:20	0/0:0,66,202:22:0:74	0/1:36,0,49:7:0:28	0/1:42,0,137:14:0:34	0/0:0,30,171:10:0:38	0/0:0,15,121:5:0:23	0/0:0,33,182:11:0:41	0/0:0,54,201:18:0:62	0/0:0,78,204:26:0:86	0/0:0,42,193:14:0:50	0/0:0,12,116:4:0:20	0/1:37,0,119:20:0:29	0/0:0,18,141:6:0:26	0/0:0,21,158:7:0:29	0/0:0,18,147:6:0:26	0/0:0,18,147:6:0:26	0/0:0,48,193:16:0:56	0/0:0,15,132:5:0:23	0/0:0,36,188:12:0:44
2663590.fasta.result.contigs.fa_1	111	.	A	G	999	.	.	GT:PL:DP:SP:GQ	./.:32,0,32:2:0:27	0/0:0,39,192:13:0:44	0/0:0,18,147:6:0:23	0/0:0,18,144:6:0:23	0/0:0,96,205:32:0:99	0/1:162,0,160:34:0:99	0/0:0,12,115:4:0:17	0/0:0,18,136:6:0:23	0/0:0,30,180:10:0:35	0/0:0,42,193:14:0:47	0/1:49,0,116:7:0:44	0/0:0,15,133:5:0:20	0/0:0,108,206:36:0:99	0/0:0,36,167:12:0:41	0/0:0,48,181:16:0:53	0/0:0,48,197:16:0:53	0/0:2,0,153:12:0:5	0/0:0,36,186:12:0:41	0/0:0,72,203:24:0:77	0/0:0,90,205:30:0:95	0/0:0,63,203:21:0:68	0/1:16,0,116:6:0:11	0/0:0,99,189:33:0:99	0/0:0,30,180:10:0:35	0/0:0,24,164:8:0:29	1/1:147,18,0:6:0:8	0/0:0,15,131:5:0:20	0/0:0,78,204:26:0:83	0/1:129,0,40:8:0:51	0/1:140,0,114:14:0:99
2663590.fasta.result.contigs.fa_1	114	.	G	A	999	.	.	GT:PL:DP:SP:GQ	./.:0,6,69:2:0:8	0/0:0,42,195:14:0:43	0/1:116,0,20:6:0:27	0/0:0,18,144:6:0:19	0/0:0,96,205:32:0:97	0/0:0,105,204:35:0:99	0/0:0,12,113:4:0:13	0/1:17,0,116:6:0:16	0/1:81,0,136:11:0:80	0/1:131,0,128:14:0:99	0/0:0,21,158:7:0:22	0/0:0,15,133:5:0:16	0/0:0,111,206:37:0:99	0/1:29,0,134:12:0:28	0/1:80,0,136:16:0:79	0/0:0,45,196:15:0:46	0/1:141,0,86:12:0:93	0/0:0,33,180:11:0:34	0/1:158,0,152:23:0:99	0/1:136,0,171:31:0:99	1/1:203,63,0:21:0:56	0/0:0,18,144:6:0:19	1/1:190,99,0:33:0:92	0/0:0,30,177:10:0:31	0/0:0,24,167:8:0:25	0/0:0,18,147:6:0:19	1/1:116,12,0:4:0:6	0/0:0,78,203:26:0:79	0/1:40,0,129:8:0:39	0/1:112,0,142:14:0:99
2663590.fasta.result.contigs.fa_1	137	.	G	A	999	.	.	GT:PL:DP:SP:GQ	0/0:0,12,108:4:0:11	0/1:122,0,122:12:0:99	./.:95,9,0:3:0:6	0/1:17,0,124:7:0:18	0/0:0,99,205:33:0:98	0/1:162,0,169:39:0:99	0/0:0,12,116:4:0:11	0/1:68,0,124:9:0:69	1/1:179,30,0:10:0:25	0/1:125,0,154:17:0:99	0/0:0,27,175:9:0:26	0/1:82,0,55:5:0:60	0/0:0,108,207:36:0:99	1/1:162,36,0:12:0:31	1/1:178,45,0:15:0:40	0/1:118,0,147:16:0:99	0/1:134,0,128:15:0:99	0/0:0,36,182:12:0:35	0/1:157,0,142:20:0:99	0/0:0,93,205:31:0:92	0/1:146,0,163:23:0:99	0/0:0,24,165:8:0:23	1/1:191,108,0:36:0:99	0/1:109,0,123:11:0:99	0/0:0,24,167:8:0:23	0/0:0,18,147:6:0:17	0/1:128,0,47:8:0:52	0/0:0,69,201:23:0:68	0/1:66,0,127:9:0:67	0/1:100,0,142:13:0:99
2663590.fasta.result.contigs.fa_1	314	.	T	G	999	.	.	GT:PL:DP:SP:GQ	0/0:0,42,192:14:0:50	0/0:0,24,160:8:0:32	0/1:14,0,124:8:0:7	0/0:0,12,97:4:0:20	0/0:0,166,214:55:0:99	0/0:0,129,205:43:0:99	0/0:0,18,142:6:0:26	0/0:0,30,176:10:0:38	0/0:0,24,162:8:0:32	0/0:0,36,180:12:0:44	0/0:0,54,197:18:0:62	./.:0,9,91:3:0:17	0/1:165,0,168:44:0:99	0/0:0,51,199:17:0:59	0/0:0,15,133:5:0:23	0/0:0,36,184:12:0:44	0/1:79,0,75:6:0:71	0/0:0,27,198:9:0:35	0/1:113,0,155:19:0:99	0/0:0,144,210:48:0:99	0/1:159,0,123:20:0:99	0/0:0,21,156:7:0:29	0/0:0,29,160:32:0:37	0/0:0,36,180:12:0:44	0/0:0,30,171:10:0:38	0/0:0,39,190:13:0:47	0/0:0,30,178:10:0:38	0/0:0,105,203:35:0:99	0/0:0,15,132:5:0:23	0/0:0,21,147:7:0:29
195237.fasta.result.contigs.fa_1	264	.	C	T	999	.	.	GT:PL:DP:SP:GQ	0/1:75,0,53:5:0:50	1/1:193,42,0:14:0:45	1/1:184,33,0:11:0:36	0/1:166,0,141:24:0:99	1/1:212,151,0:50:0:99	1/1:222,199,0:66:0:99	1/1:158,21,0:7:0:24	1/1:177,30,0:10:0:33	0/1:94,0,102:9:0:98	1/1:205,84,0:28:0:87	0/1:63,0,162:18:0:72	./.:29,0,61:3:0:38	1/1:207,120,0:40:0:99	1/1:199,51,0:17:0:54	1/1:191,39,0:13:0:42	0/1:155,0,120:20:0:99	1/1:198,51,0:17:0:54	1/1:173,19,0:19:0:22	0/1:129,0,164:25:0:99	1/1:211,141,0:47:0:99	1/1:202,72,0:24:0:75	./.:95,9,0:3:0:12	1/1:207,114,0:38:0:99	0/1:81,0,155:14:0:90	./.:95,9,0:3:0:12	1/1:183,36,0:12:0:39	0/1:61,0,97:7:0:70	0/0:0,120,205:40:0:99	0/1:83,0,61:7:0:58	1/1:201,57,0:19:0:60
264472.fasta.result.contigs.fa_1	130	.	C	T	999	.	.	GT:PL:DP:SP:GQ	0/1:112,0,13:7:0:24	0/0:0,15,125:5:0:20	0/1:14,0,102:5:0:9	1/1:173,30,0:10:0:19	0/0:0,36,171:13:0:41	0/0:0,57,199:19:0:62	0/0:0,15,115:5:0:20	0/0:0,15,128:5:0:20	0/0:0,21,125:7:0:26	0/0:0,21,154:7:0:26	0/0:0,27,145:9:0:32	./.:0,9,88:3:0:14	0/0:0,36,168:12:0:41	0/1:32,0,95:6:0:27	0/1:106,0,152:17:0:99	0/0:0,33,176:11:0:38	0/0:0,33,178:11:0:38	0/0:0,18,128:7:0:23	0/0:0,39,177:13:0:44	0/1:101,0,122:17:0:96	0/0:0,36,165:12:0:41	./.:0,6,34:2:0:11	0/0:0,54,177:18:0:59	0/0:0,12,86:4:0:17	0/0:0,42,188:14:0:47	./.:0,9,84:3:0:14	0/0:0,27,163:9:0:32	0/0:0,45,181:15:0:50	0/1:99,0,121:13:0:94	0/0:0,21,145:7:0:26
264472.fasta.result.contigs.fa_1	145	.	C	A	999	.	.	GT:PL:DP:SP:GQ	0/0:0,27,127:9:0:36	0/0:0,18,136:6:0:27	0/0:0,21,152:7:0:30	0/0:0,33,173:11:0:42	0/0:0,51,189:17:0:60	0/0:0,75,201:25:0:84	0/0:0,24,152:8:0:33	0/0:0,15,126:5:0:24	0/1:33,0,103:7:0:24	0/0:0,24,148:8:0:33	0/0:0,39,179:13:0:48	0/0:0,12,107:4:0:21	0/0:0,45,184:15:0:54	0/0:0,24,155:8:0:33	0/0:0,60,200:20:0:69	0/0:0,33,170:11:0:42	0/0:0,48,190:16:0:57	0/0:0,24,148:8:0:33	0/1:94,0,129:15:0:85	0/0:0,57,187:19:0:66	0/0:0,45,187:15:0:54	0/0:3,0,45:4:0:7	0/1:139,0,96:21:0:99	0/0:0,6,106:8:0:16	0/0:0,39,174:13:0:48	0/0:0,12,114:4:0:21	0/0:0,33,165:11:0:42	0/0:0,66,185:22:0:75	0/0:0,20,168:16:0:29	0/0:0,18,132:6:0:27
264472.fasta.result.contigs.fa_1	147	.	A	G	127	.	.	GT:PL:DP:SP:GQ	0/0:0,30,165:10:0:40	0/0:0,18,145:6:0:28	0/0:0,21,147:7:0:31	0/0:0,33,179:11:0:43	0/0:0,57,197:19:0:67	0/0:0,78,201:26:0:88	0/0:0,24,164:8:0:34	0/0:0,15,130:5:0:25	0/1:18,0,114:7:0:9	0/0:0,24,160:8:0:34	0/0:0,39,183:13:0:49	0/0:0,12,103:4:0:22	0/0:0,48,188:16:0:58	0/0:0,24,162:8:0:34	0/0:0,60,201:20:0:70	0/0:0,33,174:11:0:43	0/0:0,48,186:16:0:58	0/0:0,24,155:8:0:34	0/1:77,0,131:15:0:67	0/0:0,57,190:19:0:67	0/0:0,45,190:15:0:55	0/0:0,12,87:4:0:22	0/1:102,0,125:21:0:92	0/0:0,30,154:10:0:40	0/0:0,42,188:14:0:52	0/0:0,12,115:4:0:22	0/0:0,33,179:11:0:43	0/0:0,69,198:23:0:79	0/0:0,48,193:16:0:58	0/0:0,18,141:6:0:28
264472.fasta.result.contigs.fa_1	148	.	G	A	118	.	.	GT:PL:DP:SP:GQ	0/0:0,30,154:10:0:40	0/0:0,18,121:6:0:28	0/1:17,0,115:7:0:8	0/0:0,33,182:11:0:43	0/0:0,57,181:19:0:67	0/0:0,81,199:27:0:91	0/0:0,24,159:8:0:34	0/0:0,15,124:5:0:25	0/0:0,21,119:7:0:31	0/0:0,24,147:8:0:34	0/0:0,23,173:13:0:33	0/0:0,12,104:4:0:22	0/0:0,48,179:16:0:58	0/0:0,24,154:8:0:34	0/0:0,60,198:20:0:70	0/0:0,33,173:11:0:43	0/0:0,48,185:16:0:58	0/1:55,0,93:8:0:45	0/0:0,45,177:15:0:55	0/0:0,57,181:19:0:67	0/0:0,23,172:16:0:33	0/0:0,12,54:4:0:22	0/0:0,63,175:21:0:73	0/0:0,2,109:11:0:12	0/0:0,42,182:14:0:52	0/0:0,15,128:5:0:25	0/0:0,33,161:11:0:43	0/0:0,56,177:24:0:66	0/1:116,0,139:16:0:99	0/0:0,18,133:6:0:28
264472.fasta.result.contigs.fa_1	275	.	G	T	999	.	.	GT:PL:DP:SP:GQ	0/1:140,0,156:20:0:99	0/1:14,0,130:8:0:8	0/0:0,39,231:13:0:46	0/1:165,0,138:29:0:99	0/0:0,75,203:25:0:82	0/0:0,138,208:46:0:99	0/0:0,54,199:18:0:61	0/0:0,30,178:10:0:37	0/0:0,2,127:7:0:9	0/0:0,54,199:18:0:61	0/0:0,51,198:17:0:58	0/1:64,0,57:4:0:57	0/0:0,75,202:25:0:82	0/0:0,45,195:15:0:52	0/0:0,51,199:17:0:58	0/0:0,66,201:22:0:73	0/0:0,60,200:20:0:67	0/0:0,21,157:7:0:28	0/0:0,51,197:17:0:58	0/0:0,90,204:30:0:97	0/0:0,93,204:31:0:99	0/0:0,27,172:9:0:34	0/0:0,72,203:24:0:79	0/0:0,51,199:17:0:58	0/0:0,39,189:13:0:46	0/1:123,0,104:11:0:99	0/0:0,30,175:10:0:37	0/0:0,87,204:29:0:94	0/1:49,0,156:13:0:42	0/0:0,33,185:11:0:40
420223.fasta.result.contigs.fa_1	98	.	A	G	999	.	.	GT:PL:DP:SP:GQ	1/1:180,42,0:14:0:41	0/1:162,0,144:32:0:99	1/1:113,15,0:5:0:14	./.:0,3,38:1:0:4	1/1:255,255,0:100:0:99	0/1:22,0,150:63:0:27	./.:53,0,29:3:0:30	0/0:0,102,255:34:0:97	1/1:221,39,0:13:0:38	1/1:165,19,0:19:0:18	1/1:173,30,0:10:0:29	./.:34,3,0:1:0:4	1/1:246,151,0:50:0:99	0/1:115,0,199:24:0:99	0/1:104,0,136:11:0:99	0/1:117,0,186:27:7:99	0/1:204,0,159:39:0:99	0/1:193,0,133:28:0:99	0/1:191,0,255:49:4:99	1/1:252,178,0:59:0:99	0/0:0,90,203:30:0:85	0/0:0,72,255:24:0:67	0/1:151,0,227:53:3:99	0/1:98,0,122:14:0:99	0/1:98,0,15:6:0:16	0/1:88,0,111:10:0:93	1/1:205,54,0:18:0:53	0/0:0,163,255:54:0:99	0/1:157,0,166:28:0:99	1/1:169,39,0:13:0:38
420223.fasta.result.contigs.fa_1	114	.	G	T	999	.	.	GT:PL:DP:SP:GQ	0/0:0,42,172:15:0:50	0/1:159,0,137:32:0:99	0/0:0,15,121:5:0:23	./.:0,3,38:1:0:12	./.:0,255,255:102:0:99	0/0:0,171,255:63:0:99	./.:0,9,89:3:0:17	0/0:0,102,255:34:0:99	0/0:0,39,218:13:0:47	0/0:0,57,199:19:0:65	0/0:0,33,168:11:0:41	./.:0,3,38:1:0:12	0/0:0,151,247:50:0:99	0/0:0,69,199:23:0:77	0/0:0,30,175:10:0:38	0/0:0,81,250:27:0:89	0/0:0,117,244:39:0:99	0/1:197,0,143:28:0:99	0/0:0,144,255:48:0:99	0/0:0,181,255:60:0:99	0/0:0,90,200:30:0:98	0/0:0,72,255:24:0:80	0/1:153,0,228:53:3:99	0/0:0,42,194:14:0:50	0/0:0,18,124:6:0:26	0/0:0,30,166:10:0:38	0/0:0,51,173:17:0:59	0/0:0,163,255:54:0:99	0/0:0,84,205:28:0:92	0/1:54,0,143:13:0:46
420223.fasta.result.contigs.fa_1	143	.	G	A	999	.	.	GT:PL:DP:SP:GQ	0/1:87,0,136:15:0:82	0/0:0,96,200:32:0:99	0/0:0,15,115:5:0:20	./.:0,3,38:1:0:9	./.:107,0,177:102:0:99	0/0:0,187,217:62:0:99	./.:0,9,78:3:0:14	0/0:0,61,218:33:0:66	0/0:0,36,177:12:0:41	0/0:0,57,197:19:0:62	0/0:0,33,168:11:0:38	./.:16,3,0:1:0:6	0/0:0,148,210:49:0:99	0/0:0,69,199:23:0:74	0/0:0,30,180:10:0:35	0/1:106,0,157:26:0:99	0/0:0,117,243:39:0:99	0/1:141,0,166:27:0:99	0/0:0,138,255:46:0:99	0/0:0,178,215:59:0:99	0/0:0,90,201:30:0:95	0/0:0,69,235:23:0:74	0/0:0,154,207:51:0:99	0/0:0,39,182:14:0:44	0/1:55,0,62:6:0:50	0/1:96,0,89:10:0:90	0/1:112,0,81:17:0:92	0/0:0,148,243:49:0:99	0/0:0,46,178:28:0:51	0/0:0,39,180:13:0:44
625854.fasta.result.contigs.fa_1	351	.	T	C	999	.	.	GT:PL:DP:SP:GQ	0/0:0,48,197:16:0:55	0/0:0,24,166:8:0:31	0/0:0,39,190:13:0:46	0/0:0,24,164:8:0:31	0/0:0,39,191:13:0:46	0/0:0,66,202:22:0:73	0/0:0,42,193:14:0:49	0/0:0,6,159:11:0:13	0/0:0,48,197:16:0:55	0/0:0,12,115:4:0:19	0/0:0,54,200:18:0:61	0/0:0,18,144:6:0:25	0/0:0,18,145:6:0:25	0/0:0,48,197:16:0:55	0/0:0,96,204:32:0:99	0/0:0,54,200:18:0:61	0/0:0,54,200:18:0:61	./.:0,3,38:1:0:11	0/1:118,0,167:25:0:99	0/0:0,27,172:9:0:34	0/0:0,54,199:18:0:61	./.:0,6,69:2:0:13	0/1:69,0,135:10:0:62	0/0:0,51,199:17:0:58	0/1:107,0,161:21:0:99	0/1:29,0,158:13:0:22	0/0:0,42,192:14:0:49	0/0:0,148,213:49:0:99	0/1:137,0,159:22:0:99	0/0:0,45,195:15:0:52
625854.fasta.result.contigs.fa_1	372	.	G	A	999	.	.	GT:PL:DP:SP:GQ	0/0:0,42,191:14:0:49	0/0:0,21,158:7:0:28	0/0:0,42,193:14:0:49	0/0:0,24,166:8:0:31	0/0:0,48,197:16:0:55	0/0:0,66,203:22:0:73	0/0:0,39,190:13:0:46	0/1:11,0,143:9:0:6	0/0:0,48,198:16:0:55	0/0:0,15,117:5:0:22	0/0:0,48,197:16:0:55	0/0:0,15,131:5:0:22	0/0:0,15,133:5:0:22	0/0:0,51,198:17:0:58	0/0:0,93,201:31:0:99	0/0:0,60,198:20:0:67	0/0:0,45,194:15:0:52	./.:0,3,38:1:0:10	0/1:74,0,167:21:0:67	0/0:0,33,184:11:0:40	0/0:0,54,199:18:0:61	./.:0,6,69:2:0:13	0/1:59,0,130:11:0:52	0/0:0,51,199:17:0:58	0/1:81,0,165:22:0:74	0/1:23,0,159:14:0:16	0/0:0,45,193:15:0:52	0/0:0,141,212:47:0:99	0/1:110,0,160:20:0:99	0/0:0,54,199:18:0:61
1559935.fasta.result.contigs.fa_1	57	.	G	T	999	.	.	GT:PL:DP:SP:GQ	0/0:0,99,202:33:0:99	0/0:0,72,255:24:0:82	0/0:0,48,255:16:0:58	0/1:18,0,196:10:0:9	0/0:0,48,246:16:0:58	0/0:0,51,255:17:0:61	0/0:0,75,255:25:0:85	0/0:0,21,173:7:0:31	0/0:0,96,255:32:0:99	0/0:0,12,122:4:0:22	0/0:0,117,234:39:0:99	0/0:0,24,192:8:0:34	0/0:0,12,110:4:0:22	./.:0,255,255:105:0:99	0/0:0,157,255:52:0:99	0/0:0,123,255:41:0:99	0/0:0,166,255:55:0:99	0/1:61,0,58:4:0:51	0/0:0,24,194:8:0:34	0/0:0,48,255:16:0:58	0/0:0,90,255:30:0:99	0/0:0,51,248:17:0:61	0/0:0,30,208:10:0:40	0/0:0,114,255:38:0:99	0/0:0,132,255:44:0:99	0/0:0,111,255:38:0:99	0/0:0,102,255:34:0:99	./.:0,255,255:104:0:99	0/1:255,0,153:38:12:99	0/0:0,111,255:37:0:99
1701411.fasta.result.contigs.fa_1	185	.	G	T	999	.	.	GT:PL:DP:SP:GQ	0/0:0,75,201:25:0:74	0/0:0,57,185:19:0:56	0/1:20,0,118:6:0:21	0/0:0,27,160:9:0:26	0/0:0,51,197:17:0:50	./.:0,0,0:0:0:3	0/1:17,0,128:7:0:18	0/0:0,20,172:12:0:19	0/0:0,24,159:8:0:23	0/1:55,0,78:5:0:56	1/1:202,84,0:28:0:79	./.:28,0,28:2:0:27	0/1:138,0,155:25:0:99	1/1:116,12,0:4:0:8	1/1:203,72,0:24:0:67	1/1:143,18,0:6:0:13	0/0:0,21,154:7:0:20	0/1:147,0,8:10:0:13	0/1:152,0,132:20:0:99	0/0:0,15,131:5:0:14	1/1:179,33,0:11:0:28	1/1:114,12,0:4:0:8	0/1:159,0,129:21:0:99	0/0:0,33,178:11:0:32	0/1:152,0,93:15:0:98	0/0:0,27,172:9:0:26	0/0:0,42,184:14:0:41	0/1:161,0,168:41:0:99	0/0:0,55,178:31:0:54	0/0:0,18,141:6:0:17
695092.fasta.result.contigs.fa_1	186	.	G	A	999	.	.	GT:PL:DP:SP:GQ	0/0:0,30,179:10:0:40	0/1:151,0,121:19:0:99	0/0:0,45,196:15:0:55	0/0:0,30,173:10:0:40	0/0:0,84,203:28:0:94	0/0:0,105,206:35:0:99	0/0:0,27,174:9:0:37	0/0:0,48,195:16:0:58	0/1:127,0,144:16:0:99	0/0:0,27,168:9:0:37	0/0:0,18,147:6:0:28	./.:0,9,95:3:0:19	0/0:0,114,207:38:0:99	0/0:0,111,206:37:0:99	0/0:0,54,199:18:0:64	0/0:0,126,210:42:0:99	0/0:0,99,206:33:0:99	0/0:0,27,174:9:0:37	0/0:0,105,206:35:0:99	0/0:0,78,204:26:0:88	0/0:0,126,209:42:0:99	0/0:0,33,176:11:0:43	0/1:166,0,165:36:0:99	0/0:0,63,201:21:0:73	0/0:0,24,166:8:0:34	0/0:0,39,190:13:0:49	0/0:0,27,174:9:0:37	0/0:0,154,241:51:0:99	0/0:0,63,201:21:0:73	0/0:0,60,201:20:0:70
1154426.fasta.result.contigs.fa_1	292	.	C	A	999	.	.	GT:PL:DP:SP:GQ	0/0:0,78,203:26:0:87	0/0:0,72,201:24:0:81	./.:0,6,65:2:0:15	0/1:20,0,117:6:0:11	0/0:0,48,197:16:0:57	0/0:0,45,196:15:0:54	0/0:0,24,155:8:0:33	0/0:0,0,154:12:0:9	0/0:0,27,174:9:0:36	0/0:0,21,158:7:0:30	0/0:0,57,201:19:0:66	0/0:0,12,125:4:0:21	0/0:0,72,203:24:0:81	0/0:0,78,202:26:0:87	0/0:0,45,194:15:0:54	0/0:0,135,208:45:0:99	0/0:0,117,207:39:0:99	0/1:11,0,145:9:0:4	0/0:0,126,208:42:0:99	0/0:0,45,190:15:0:54	0/0:0,99,205:33:0:99	0/0:0,90,203:30:0:99	0/0:0,69,203:23:0:78	0/0:0,30,175:10:0:39	0/0:0,57,199:19:0:66	0/1:69,0,137:10:0:60	0/0:0,39,187:13:0:48	0/0:0,123,208:41:0:99	0/1:171,0,144:30:0:99	0/0:0,36,189:12:0:45
1154426.fasta.result.contigs.fa_1	397	.	A	C	999	.	.	GT:PL:DP:SP:GQ	0/1:155,0,77:15:0:91	0/0:0,42,192:19:0:50	0/1:26,0,84:4:0:18	0/0:0,15,117:5:0:23	0/0:0,39,191:13:0:47	0/0:0,30,172:10:0:38	0/0:0,51,190:17:0:59	0/0:0,27,167:9:0:35	0/0:0,33,168:11:0:41	0/0:0,15,115:5:0:23	0/0:0,45,196:15:0:53	./.:0,9,95:3:0:18	0/0:0,48,196:16:0:56	0/0:0,96,203:32:0:99	0/0:0,51,195:17:0:59	0/0:0,141,211:47:0:99	0/0:0,93,204:31:0:99	0/0:0,18,142:6:0:26	0/0:0,87,205:29:0:95	0/0:0,45,193:15:0:53	0/0:0,138,211:46:0:99	0/0:0,60,199:20:0:68	0/0:0,63,201:21:0:71	0/0:0,42,183:14:0:50	0/0:0,48,194:16:0:56	0/0:0,45,196:15:0:53	0/0:0,30,174:10:0:38	0/0:0,132,206:44:0:99	0/1:142,0,151:19:0:99	0/1:88,0,113:11:0:80
3741.fasta.result.contigs.fa_1	37	.	G	T	999	.	.	GT:PL:DP:SP:GQ	1/1:187,123,0:42:0:99	./.:6,0,52:3:0:10	1/1:139,10,0:16:0:8	0/1:120,0,17:12:5:19	1/1:190,45,0:15:0:43	0/0:0,30,167:10:0:26	0/1:164,0,222:48:2:99	0/1:31,0,49:6:0:35	0/1:198,0,233:53:12:99	0/1:101,0,16:6:0:18	1/1:202,138,0:46:0:99	0/1:51,0,90:6:0:55	0/1:76,0,60:7:0:62	0/1:35,0,133:8:0:39	0/1:66,0,243:37:0:70	0/1:98,0,71:7:0:73	1/1:90,15,0:5:0:13	./.:28,0,29:3:0:29	1/1:111,18,0:6:0:16	0/0:0,18,118:6:0:14	0/0:0,12,94:4:0:9	./.:38,3,0:1:0:3	0/0:0,24,188:8:0:20	0/0:0,62,243:44:0:58	0/1:255,0,255:87:2:99	0/1:199,0,179:44:0:99	1/1:159,47,0:25:0:45	./.:0,255,255:131:0:99	0/1:135,0,86:11:0:88	1/1:211,81,0:39:0:79
266101.fasta.result.contigs.fa_1	185	.	A	G	999	.	.	GT:PL:DP:SP:GQ	0/1:128,0,141:16:0:99	0/0:0,69,203:23:0:70	0/1:23,0,103:5:0:22	0/1:44,0,102:9:0:43	./.:69,6,0:2:0:4	0/0:0,12,115:4:0:13	0/1:77,0,98:7:0:76	0/1:112,0,155:16:0:99	0/1:112,0,94:9:0:99	0/1:57,0,54:5:0:55	0/0:0,90,205:30:0:91	./.:0,3,38:1:0:5	0/1:24,0,84:4:0:23	0/1:145,0,163:23:0:99	0/1:112,0,143:15:0:99	0/0:0,111,205:37:0:99	0/0:0,126,209:42:0:99	0/0:0,48,197:16:0:49	0/0:0,120,207:40:0:99	./.:0,3,38:1:0:5	0/1:168,0,152:35:0:99	0/0:0,45,195:15:0:46	0/0:0,12,116:4:0:13	0/1:44,0,138:9:0:43	0/0:0,60,201:20:0:61	1/1:180,30,0:10:0:23	0/1:112,0,122:12:0:99	0/0:0,129,210:43:0:99	0/0:0,90,203:30:0:91	0/0:0,33,185:11:0:34
500692.fasta.result.contigs.fa_1	38	.	A	G	999	.	.	GT:PL:DP:SP:GQ	1/1:255,129,0:43:0:99	0/0:0,69,252:24:0:68	0/0:0,27,198:9:0:26	0/1:148,0,60:9:0:65	0/1:86,0,105:10:0:87	0/0:0,30,161:11:0:29	0/0:0,93,217:31:0:92	0/0:0,12,131:4:0:11	0/0:0,43,221:26:0:42	0/1:137,0,16:6:0:21	0/1:232,0,150:53:0:99	./.:0,3,38:1:0:4	0/0:0,48,220:16:0:47	1/1:255,187,0:63:0:99	1/1:255,132,0:44:0:99	0/1:159,0,158:24:7:99	0/1:215,0,173:59:0:99	./.:79,9,0:3:0:5	0/0:0,75,255:25:0:74	0/0:0,27,167:9:0:26	0/1:183,0,237:46:2:99	0/1:144,0,116:15:0:99	1/1:203,30,0:10:0:25	1/1:255,72,0:24:0:67	0/1:255,0,153:43:4:99	0/0:0,57,255:38:0:56	0/1:185,0,222:34:2:99	0/0:0,226,255:75:0:99	0/1:206,0,240:44:0:99	0/0:0,72,241:25:0:71
2516404.fasta.result.contigs.fa_1	97	.	G	T	999	.	.	GT:PL:DP:SP:GQ	0/0:0,36,186:12:0:46	0/0:0,66,201:22:0:76	0/0:0,33,184:11:0:43	0/0:0,36,189:12:0:46	0/0:0,138,212:46:0:99	0/0:0,87,205:29:0:97	0/0:0,30,179:10:0:40	0/0:0,78,204:26:0:88	0/0:0,54,199:18:0:64	0/0:0,45,195:15:0:55	0/0:0,36,188:12:0:46	./.:0,9,95:3:0:19	0/0:0,163,215:54:0:99	0/0:0,96,206:32:0:99	0/0:0,54,200:18:0:64	0/0:0,117,208:39:0:99	0/1:153,0,170:33:0:99	0/0:0,93,206:31:0:99	0/1:172,0,166:61:0:99	0/0:0,126,209:42:0:99	0/1:155,0,172:53:0:99	0/0:0,72,202:24:0:82	0/0:0,181,218:60:0:99	0/0:0,51,199:17:0:61	0/0:0,30,180:10:0:40	0/0:0,33,184:11:0:43	0/0:0,27,166:9:0:37	0/0:0,105,206:35:0:99	0/0:0,81,205:27:0:91	0/0:0,33,184:11:0:43
2516404.fasta.result.contigs.fa_1	241	.	C	G	999	.	.	GT:PL:DP:SP:GQ	0/0:0,54,196:18:0:62	0/0:0,84,204:28:0:92	0/0:0,27,172:9:0:35	0/0:0,24,164:8:0:32	0/0:0,154,213:51:0:99	0/0:0,105,205:35:0:99	0/0:0,21,154:7:0:29	0/0:0,42,193:14:0:50	0/0:0,27,174:9:0:35	0/0:0,81,203:27:0:89	0/0:0,51,199:17:0:59	./.:0,6,72:2:0:15	0/0:0,154,212:51:0:99	0/0:0,93,204:31:0:99	0/0:0,39,187:13:0:47	0/0:0,157,211:52:0:99	0/1:155,0,164:30:0:99	0/0:0,114,204:38:0:99	0/1:172,0,163:58:0:99	0/0:0,144,211:48:0:99	0/1:165,0,167:35:0:99	0/0:0,102,204:34:0:99	0/0:0,181,219:60:0:99	0/0:0,54,197:18:0:62	0/0:0,36,184:12:0:44	0/0:0,45,190:15:0:53	0/1:103,0,141:13:0:95	0/0:0,99,205:33:0:99	0/0:0,57,200:19:0:65	0/0:0,33,181:11:0:41
1881636.fasta.result.contigs.fa_1	10	.	A	G	999	.	.	GT:PL:DP:SP:GQ	0/1:147,0,166:39:0:99	0/0:0,18,135:6:0:26	0/0:0,42,222:14:0:50	0/0:0,14,189:10:0:22	0/0:0,15,131:5:0:23	0/0:0,27,169:9:0:35	0/0:0,141,255:47:0:99	./.:0,9,92:3:0:17	0/0:0,105,255:36:0:99	0/1:39,0,138:9:0:31	0/0:0,105,230:37:0:99	0/0:0,36,238:12:0:44	0/0:0,30,201:10:0:38	0/0:0,30,178:10:0:38	0/0:0,120,255:40:0:99	0/0:0,27,202:9:0:35	0/1:127,0,56:9:0:70	./.:0,3,16:1:0:12	0/0:0,36,183:12:0:44	0/0:0,24,163:8:0:32	0/0:0,18,136:6:0:26	./.:32,0,32:2:0:24	0/0:0,21,148:7:0:29	0/0:0,120,230:40:0:99	0/0:0,120,255:41:0:99	0/0:0,96,200:32:0:99	0/0:0,78,251:26:0:86	./.:0,255,255:104:0:99	0/0:0,27,202:9:0:35	0/0:0,108,255:36:0:99
1936013.fasta.result.contigs.fa_1	188	.	C	A	999	.	.	GT:PL:DP:SP:GQ	0/1:14,0,135:8:0:8	0/0:0,60,200:20:0:67	0/0:0,69,201:23:0:76	0/0:0,57,186:29:0:64	0/0:0,226,227:75:0:99	0/0:0,177,218:65:0:99	0/0:0,12,112:4:0:19	0/0:0,87,200:29:0:94	0/0:0,36,187:12:0:43	0/1:160,0,169:47:0:99	0/0:0,18,146:6:0:25	0/1:141,0,78:12:0:91	0/0:0,187,218:62:0:99	0/0:0,60,202:20:0:67	0/0:0,45,196:15:0:52	0/0:0,96,201:32:0:99	0/1:165,0,115:20:0:99	0/0:0,108,203:36:0:99	1/1:209,144,0:48:0:99	0/0:0,255,237:90:0:99	0/0:0,111,204:37:0:99	0/0:0,39,187:13:0:46	0/0:0,217,225:72:0:99	0/0:0,24,155:8:0:31	0/0:0,45,186:15:0:52	0/0:0,33,182:11:0:40	0/0:0,42,188:14:0:49	0/0:0,87,203:29:0:94	0/0:0,48,191:16:0:55	0/0:0,39,185:13:0:46
2306778.fasta.result.contigs.fa_1	201	.	C	G	999	.	.	GT:PL:DP:SP:GQ	0/1:139,0,116:15:0:99	0/0:0,15,126:5:0:22	0/0:0,12,116:4:0:19	0/1:26,0,95:4:0:19	0/0:0,42,191:14:0:49	0/0:0,27,169:9:0:34	0/0:0,24,167:8:0:31	./.:0,0,0:0:0:8	0/0:0,15,133:5:0:22	0/0:0,18,147:6:0:25	0/0:0,48,198:16:0:55	./.:0,3,38:1:0:10	0/0:0,90,205:30:0:97	0/0:0,84,202:28:0:91	./.:0,3,38:1:0:10	0/0:0,51,197:17:0:58	0/0:0,84,202:28:0:91	0/0:0,39,190:13:0:46	0/0:0,84,203:28:0:91	0/0:0,24,164:8:0:31	0/1:160,0,156:25:0:99	0/0:0,51,197:17:0:58	0/0:0,84,204:28:0:91	0/0:0,45,196:15:0:52	0/0:0,27,168:9:0:34	0/1:69,0,124:11:0:62	0/1:101,0,131:12:0:94	0/0:0,114,208:38:0:99	./.:0,6,66:2:0:13	0/0:0,36,185:12:0:43
2306778.fasta.result.contigs.fa_1	260	.	C	T	999	.	.	GT:PL:DP:SP:GQ	0/0:0,54,194:18:0:61	0/0:0,48,193:16:0:55	./.:0,9,90:3:0:16	0/0:0,12,131:4:0:19	0/0:0,36,185:12:0:43	0/0:0,36,185:12:0:43	0/0:0,24,157:8:0:31	0/0:0,27,168:9:0:34	0/0:0,12,110:4:0:19	0/0:0,21,156:7:0:28	0/0:0,57,201:19:0:64	./.:29,0,61:3:0:22	0/0:0,108,203:37:0:99	0/0:0,111,205:37:0:99	0/0:0,18,147:6:0:25	0/0:0,75,204:25:0:82	0/1:166,0,157:36:0:99	0/0:0,33,176:11:0:40	0/0:0,114,206:38:0:99	0/1:127,0,146:16:0:99	0/0:0,138,208:46:0:99	0/1:155,0,157:25:0:99	0/0:0,129,206:43:0:99	0/0:0,51,198:17:0:58	0/0:0,27,168:9:0:34	0/0:0,14,162:17:0:21	0/0:0,39,189:13:0:46	0/0:0,141,209:47:0:99	0/0:0,33,180:11:0:40	0/1:134,0,104:13:0:99
2306778.fasta.result.contigs.fa_1	305	.	T	C	999	.	.	GT:PL:DP:SP:GQ	1/1:197,57,0:19:0:63	1/1:201,63,0:21:0:69	1/1:148,21,0:7:0:27	./.:31,0,32:2:0:26	0/1:42,0,159:14:0:54	1/1:172,27,0:9:0:33	1/1:134,18,0:6:0:24	1/1:192,45,0:15:0:51	1/1:115,12,0:4:0:18	1/1:189,39,0:13:0:45	1/1:200,63,0:21:0:69	./.:69,6,0:2:0:12	1/1:209,129,0:43:0:99	1/1:204,99,0:33:0:99	1/1:195,48,0:16:0:54	1/1:202,69,0:23:0:75	1/1:202,75,0:25:0:81	1/1:157,21,0:7:0:27	1/1:209,129,0:43:0:99	1/1:195,54,0:18:0:60	1/1:206,123,0:41:0:99	1/1:200,63,0:21:0:69	1/1:208,129,0:43:0:99	0/1:136,0,147:18:0:99	1/1:157,24,0:8:0:30	1/1:195,57,0:19:0:63	0/1:146,0,94:14:0:88	0/0:0,141,210:47:0:99	1/1:196,51,0:17:0:57	0/1:158,0,54:15:0:48
2306778.fasta.result.contigs.fa_1	342	.	C	T	999	.	.	GT:PL:DP:SP:GQ	0/0:0,60,201:20:0:67	0/1:151,0,151:22:0:99	0/0:0,18,142:6:0:25	./.:0,9,94:3:0:16	0/1:128,0,142:20:0:99	0/0:0,30,178:10:0:37	0/0:0,15,132:5:0:22	0/0:0,72,200:24:0:79	0/1:74,0,113:8:0:67	0/1:32,0,155:13:0:25	0/0:0,57,198:19:0:64	./.:0,9,87:3:0:16	0/0:0,135,209:45:0:99	0/0:0,105,205:35:0:99	0/0:0,75,200:25:0:82	0/0:0,72,201:24:0:79	0/0:0,66,202:22:0:73	0/0:0,42,193:14:0:49	0/0:0,151,211:50:0:99	0/0:0,51,198:17:0:58	0/0:0,111,205:37:0:99	0/0:0,48,196:16:0:55	0/0:0,129,208:43:0:99	0/0:0,57,193:19:0:64	0/0:0,27,172:9:0:34	0/0:0,60,197:21:0:67	0/0:0,33,181:11:0:40	0/0:0,154,211:51:0:99	0/1:141,0,154:23:0:99	0/0:0,51,198:17:0:58
2306778.fasta.result.contigs.fa_1	452	.	G	T	999	.	.	GT:PL:DP:SP:GQ	./.:29,0,59:3:0:25	0/0:0,4,160:14:0:9	0/1:41,0,144:10:0:37	0/1:61,0,79:5:0:57	0/0:0,48,192:16:0:52	1/1:133,15,0:5:0:6	0/1:79,0,44:6:0:54	0/1:92,0,154:15:0:88	0/0:0,30,176:10:0:34	0/0:0,18,146:6:0:22	0/0:0,39,192:13:0:43	./.:0,6,66:2:0:10	0/0:0,102,205:34:0:99	0/0:0,72,203:24:0:76	0/0:0,48,198:16:0:52	0/0:0,66,202:22:0:70	0/0:0,60,201:20:0:64	0/0:0,30,178:10:0:34	0/0:0,93,205:31:0:97	0/0:0,21,155:7:0:25	0/1:156,0,164:28:0:99	0/0:0,30,180:10:0:34	0/0:0,75,203:25:0:79	0/0:0,24,160:8:0:28	0/1:105,0,124:11:0:99	0/0:0,39,188:13:0:43	0/0:0,27,168:9:0:31	0/0:0,114,207:38:0:99	0/1:165,0,137:25:0:99	0/0:0,24,162:8:0:28
58840.fasta.result.contigs.fa_1	24	.	G	A	999	.	.	GT:PL:DP:SP:GQ	0/0:0,78,234:26:0:79	0/0:0,151,255:50:0:99	0/1:152,0,174:15:5:99	0/0:0,15,128:5:0:16	0/0:0,36,220:12:0:37	0/1:159,0,130:15:0:99	1/1:255,45,0:15:0:38	0/0:0,16,255:18:0:17	0/1:138,0,101:14:0:99	0/1:73,0,72:6:0:71	0/1:183,0,168:39:0:99	0/1:70,0,110:7:0:69	0/0:0,30,180:10:0:31	0/0:0,84,255:28:0:85	0/0:0,75,255:25:0:76	0/1:185,0,255:72:6:99	0/1:190,0,169:50:0:99	0/0:0,42,187:14:0:43	0/0:0,184,255:61:0:99	0/0:0,169,216:56:0:99	0/1:227,0,174:54:0:99	0/0:0,114,255:38:0:99	0/0:0,27,172:9:0:28	0/1:26,0,151:15:0:25	0/1:207,0,145:22:0:99	0/0:0,51,230:17:0:52	0/1:166,0,193:27:0:99	0/0:0,169,255:56:0:99	1/1:255,69,0:47:0:62	0/1:121,0,205:21:3:99
929951.fasta.result.contigs.fa_1	234	.	A	C	999	.	.	GT:PL:DP:SP:GQ	0/0:0,18,147:6:0:25	0/0:0,21,157:7:0:28	0/0:0,27,162:9:0:34	0/0:0,21,154:7:0:28	0/0:0,24,155:8:0:31	0/0:0,12,113:4:0:19	0/0:0,33,183:11:0:40	./.:0,6,69:2:0:13	0/0:0,57,200:19:0:64	1/1:125,21,0:7:0:8	0/1:117,0,42:8:0:55	./.:0,0,0:0:0:8	0/0:0,42,184:14:0:49	0/0:0,12,115:4:0:19	0/0:0,30,173:10:0:37	0/1:55,0,96:8:0:48	0/0:0,18,140:6:0:25	0/0:0,21,202:7:0:28	0/1:100,0,128:12:0:93	0/0:0,21,153:7:0:28	0/0:0,30,178:10:0:37	./.:0,3,38:1:0:11	0/0:0,60,201:20:0:67	0/0:0,54,199:18:0:61	0/0:0,18,145:6:0:25	0/0:0,39,191:13:0:46	0/0:0,42,192:14:0:49	0/0:0,111,206:37:0:99	0/0:0,33,182:11:0:40	0/0:0,42,193:14:0:49
1582932.fasta.result.contigs.fa_1	27	.	C	G	999	.	.	GT:PL:DP:SP:GQ	0/0:0,60,199:20:0:68	0/0:0,45,192:15:0:53	0/0:0,27,171:9:0:35	0/0:0,84,233:28:0:92	0/0:0,93,204:31:0:99	0/0:0,108,205:36:0:99	0/0:0,81,197:29:0:89	0/0:0,42,187:14:0:50	0/0:0,105,202:35:0:99	0/0:0,27,168:9:0:35	0/0:0,60,193:20:0:68	./.:0,9,93:3:0:18	0/0:0,120,204:41:0:99	0/0:0,78,201:26:0:86	0/0:0,33,183:11:0:41	0/1:152,0,149:22:0:99	0/0:0,90,202:30:0:98	0/0:0,18,119:6:0:26	0/1:160,0,146:28:0:99	0/1:162,0,139:25:0:99	0/0:0,90,201:31:0:98	0/0:0,18,133:6:0:26	0/0:0,108,205:36:0:99	0/0:0,51,183:17:0:59	0/0:0,40,173:26:0:48	0/1:134,0,162:25:0:99	0/0:0,78,194:26:0:86	0/0:0,220,225:74:0:99	0/0:0,48,195:16:0:56	0/0:0,99,231:34:0:99
1732748.fasta.result.contigs.fa_1	355	.	T	A	999	.	.	GT:PL:DP:SP:GQ	0/0:0,69,200:23:0:75	0/1:126,0,203:22:3:99	0/0:0,36,222:12:0:42	0/0:0,5,114:7:0:11	./.:0,9,83:3:0:15	0/0:0,18,133:6:0:24	0/0:0,72,228:26:0:78	0/0:0,15,118:5:0:21	0/0:0,69,255:23:0:75	0/0:0,12,113:4:0:18	0/0:0,81,236:27:0:87	0/1:105,0,55:7:0:67	0/0:0,21,149:8:0:27	0/0:0,144,202:49:0:99	0/0:0,69,198:24:0:75	0/1:157,0,170:46:0:99	0/0:0,126,245:42:0:99	0/0:0,21,152:7:0:27	0/0:0,60,198:20:0:66	0/0:0,12,103:4:0:18	1/1:214,163,0:54:0:99	0/0:0,75,186:25:0:81	0/1:151,0,115:18:0:99	0/1:158,0,109:21:0:99	0/0:0,102,233:34:0:99	0/0:0,69,199:23:0:75	0/0:0,69,199:24:0:75	0/0:0,255,255:89:0:99	0/0:0,93,203:31:0:99	0/0:0,37,220:19:0:43
1930650.fasta.result.contigs.fa_1	49	.	C	G	999	.	.	GT:PL:DP:SP:GQ	0/0:0,33,196:11:0:41	0/0:0,42,214:14:0:50	0/0:0,93,255:31:0:99	0/0:0,69,230:23:0:77	0/0:0,96,255:32:0:99	0/0:0,99,232:33:0:99	0/1:115,0,154:18:0:99	0/0:0,24,193:8:0:32	0/0:0,90,228:30:0:98	./.:0,9,89:3:0:18	0/0:0,24,147:8:0:32	0/1:134,0,30:7:0:44	0/0:0,84,234:28:0:92	0/0:0,63,188:22:0:71	0/0:0,30,232:10:0:38	0/1:149,0,144:17:0:99	0/0:0,90,203:30:0:98	./.:25,0,30:2:0:17	0/0:0,69,233:23:0:77	0/0:0,102,255:34:0:99	0/0:0,93,255:31:0:99	0/0:0,15,81:6:0:23	0/0:0,66,231:22:0:74	0/0:0,102,252:36:0:99	0/0:0,33,171:12:0:41	0/0:0,51,250:17:0:59	0/0:0,63,255:21:0:71	./.:0,255,255:106:0:99	0/0:0,48,220:16:0:56	0/0:0,102,233:36:0:99
2290802.fasta.result.contigs.fa_1	47	.	A	T	999	.	.	GT:PL:DP:SP:GQ	0/0:0,81,236:27:0:85	0/0:0,33,178:11:0:37	0/1:129,0,47:8:0:57	0/0:0,15,150:5:0:19	0/1:136,0,151:20:0:99	0/0:0,48,198:16:0:52	0/1:38,0,139:11:0:34	0/1:58,0,57:4:0:54	0/0:0,33,173:11:0:37	0/0:0,21,151:7:0:25	0/0:0,69,231:23:0:73	./.:0,9,95:3:0:13	0/0:0,60,199:20:0:64	0/0:0,42,191:14:0:46	0/0:0,66,202:22:0:70	0/1:112,0,81:9:0:91	0/1:106,0,134:12:0:99	0/0:0,21,148:7:0:25	0/0:0,15,132:5:0:19	0/0:0,81,239:27:0:85	0/1:17,0,119:7:0:13	./.:0,9,79:3:0:13	0/1:62,0,150:12:0:58	0/0:0,33,180:11:0:37	0/0:0,42,182:14:0:46	0/1:147,0,91:16:0:99	0/0:0,42,185:14:0:46	0/0:0,117,230:40:0:99	0/1:126,0,91:10:0:99	0/0:0,31,181:16:0:35
2290802.fasta.result.contigs.fa_1	60	.	A	G	999	.	.	GT:PL:DP:SP:GQ	0/1:188,0,154:27:0:99	0/0:0,36,184:12:0:41	0/1:45,0,128:8:0:40	0/1:23,0,118:5:0:18	0/0:0,63,201:21:0:68	0/1:113,0,186:18:0:99	0/0:2,0,155:12:0:5	0/0:0,12,113:4:0:18	0/0:0,39,188:13:0:44	0/0:0,24,154:8:0:29	0/0:0,69,231:23:0:74	./.:0,9,94:3:0:15	0/0:0,66,231:22:0:71	0/0:0,45,194:15:0:50	0/0:0,69,234:23:0:74	0/0:0,27,175:9:0:32	0/0:0,36,186:12:0:41	0/0:0,21,157:7:0:26	0/1:52,0,101:6:0:47	0/0:0,81,232:27:0:86	0/0:0,21,152:7:0:26	0/0:0,15,127:5:0:21	0/0:0,36,181:12:0:41	0/0:0,33,179:11:0:38	0/0:0,45,193:15:0:50	0/0:0,54,196:18:0:59	0/0:0,4,156:14:0:10	0/0:0,123,255:41:0:99	0/1:86,0,126:10:0:81	0/1:156,0,15:18:0:27
2290802.fasta.result.contigs.fa_1	175	.	A	G	999	.	.	GT:PL:DP:SP:GQ	0/0:0,33,255:11:0:35	0/0:0,33,255:11:0:35	0/0:0,27,205:9:0:29	./.:0,0,0:0:0:4	0/0:0,51,255:17:0:53	0/0:0,57,255:19:0:59	0/1:20,0,137:6:0:18	0/1:25,0,83:4:0:23	0/0:0,42,255:14:0:44	0/1:122,0,51:6:3:59	0/0:0,57,255:19:0:59	0/1:20,0,115:6:0:18	0/1:172,0,170:15:5:99	1/1:255,30,0:10:0:22	1/1:217,36,0:13:0:28	0/0:0,27,229:9:0:29	0/0:0,27,246:9:0:29	./.:29,0,60:3:0:27	0/0:0,30,255:10:0:32	0/1:253,0,234:28:6:99	0/0:0,15,161:5:0:17	0/0:0,18,136:6:0:20	0/0:0,48,255:16:0:50	0/1:115,0,59:7:3:67	0/1:71,0,123:8:0:69	0/0:0,18,176:6:0:20	0/1:84,0,134:8:0:82	0/0:0,69,255:23:0:71	0/0:0,18,169:6:0:20	0/0:0,2,190:11:0:5
2381257.fasta.result.contigs.fa_1	30	.	G	A	999	.	.	GT:PL:DP:SP:GQ	0/0:0,78,202:26:0:77	0/1:16,0,180:14:0:17	0/0:0,48,247:16:0:47	0/0:0,27,202:9:0:26	0/0:0,12,99:4:0:11	0/0:0,30,180:10:0:29	0/0:0,54,224:18:0:53	0/1:116,0,55:6:0:60	0/0:0,73,255:30:0:72	0/1:64,0,26:4:0:31	1/1:194,87,0:30:0:82	0/1:75,0,26:4:0:31	1/1:97,12,0:4:0:8	0/1:175,0,161:22:0:99	0/1:115,0,255:35:5:99	1/1:125,15,0:5:0:10	1/1:175,21,0:7:0:16	0/1:40,0,87:6:0:41	./.:79,9,0:3:0:5	1/1:200,24,0:8:0:19	0/0:0,33,213:11:0:32	1/1:124,21,0:7:0:16	1/1:127,18,0:6:0:13	0/1:173,0,186:32:3:99	0/0:0,93,255:31:0:92	0/0:0,93,255:31:0:92	0/0:0,81,237:27:0:80	0/0:0,255,255:88:0:99	0/0:0,72,255:24:0:71	0/0:0,84,255:28:0:83
437708.fasta.result.contigs.fa_1	480	.	G	A	999	.	.	GT:PL:DP:SP:GQ	0/0:0,118,197:46:0:99	0/0:0,30,165:10:0:38	0/0:0,45,232:15:0:53	0/0:0,12,113:4:0:20	0/0:0,24,145:8:0:32	0/0:0,21,134:7:0:29	0/0:0,91,255:37:0:99	0/0:0,39,248:13:0:47	0/0:0,28,197:22:0:36	./.:0,0,0:0:0:9	0/0:0,67,255:35:0:75	0/0:0,27,238:9:0:35	0/1:135,0,147:18:0:99	0/0:0,27,196:9:0:35	0/0:0,66,255:22:0:74	0/1:170,0,68:15:0:82	0/0:0,39,187:13:0:47	0/0:0,18,119:6:0:26	0/0:0,60,237:20:0:68	0/0:0,30,232:10:0:38	0/0:0,75,255:25:0:83	./.:0,9,81:3:0:17	0/1:178,0,207:29:2:99	0/0:0,138,255:47:0:99	0/0:0,105,252:36:0:99	0/0:0,87,255:29:0:95	0/0:0,114,255:38:0:99	./.:0,255,255:107:0:99	0/1:162,0,182:20:0:99	0/0:0,108,255:36:0:99
437708.fasta.result.contigs.fa_1	499	.	T	C	999	.	.	GT:PL:DP:SP:GQ	0/0:0,135,197:46:0:99	0/0:0,30,165:10:0:39	0/0:0,45,230:15:0:54	0/1:99,12,0:4:0:5	0/0:0,24,165:8:0:33	0/0:0,21,142:7:0:30	0/0:0,111,255:37:0:99	0/0:0,30,169:10:0:39	0/1:128,0,163:22:0:99	./.:0,0,0:0:0:10	0/0:0,102,255:34:0:99	0/0:0,24,199:8:0:33	0/0:0,54,223:18:0:63	0/0:0,24,164:8:0:33	0/0:0,60,255:20:0:69	0/0:0,26,176:14:0:35	0/0:0,39,189:13:0:48	0/0:0,18,136:6:0:27	0/1:144,0,140:19:0:99	0/0:0,24,164:8:0:33	0/0:0,69,238:23:0:78	./.:0,9,88:3:0:18	0/0:0,81,242:27:0:90	0/0:0,129,255:43:0:99	0/0:0,105,234:35:0:99	0/0:0,84,244:28:0:93	0/0:0,114,255:38:0:99	0/0:0,255,255:100:0:99	0/0:0,57,255:20:0:66	0/0:0,96,255:34:0:99
954373.fasta.result.contigs.fa_1	26	.	C	T	999	.	.	GT:PL:DP:SP:GQ	0/1:48,0,79:6:0:47	0/0:0,19,173:16:0:20	0/0:0,19,255:19:0:20	0/1:158,0,141:25:0:99	1/1:255,175,0:58:0:99	0/0:0,255,255:99:0:99	0/0:0,63,195:21:0:64	0/0:0,27,163:9:0:28	0/0:0,93,255:31:0:94	1/1:192,54,0:18:0:47	0/1:137,0,126:17:0:99	0/1:91,0,60:5:0:67	0/1:202,0,165:47:0:99	0/0:0,90,255:30:0:91	0/0:0,21,148:7:0:22	1/1:195,48,0:16:0:41	0/0:0,69,199:23:0:70	0/1:122,0,45:8:0:52	0/0:0,87,244:29:0:88	1/1:243,184,0:61:0:99	0/0:0,78,197:26:0:79	0/0:0,12,108:4:0:13	0/1:171,0,161:56:0:99	0/0:0,102,203:34:0:99	0/0:0,45,181:15:0:46	0/0:0,96,255:32:0:97	0/1:165,0,208:30:0:99	./.:0,255,255:101:0:99	0/1:116,0,49:7:0:56	0/0:0,111,255:37:0:99
954373.fasta.result.contigs.fa_1	71	.	C	A	999	.	.	GT:PL:DP:SP:GQ	1/1:122,18,0:6:0:19	1/1:223,10,0:16:0:11	1/1:255,25,0:21:0:26	0/1:207,0,203:29:0:99	1/1:255,162,0:60:0:99	./.:250,0,255:106:1:99	1/1:249,60,0:20:0:61	1/1:169,27,0:9:0:28	1/1:255,93,0:31:0:94	1/1:255,54,0:18:0:55	1/1:180,45,0:15:0:46	0/1:61,0,93:5:0:68	0/1:215,0,255:50:2:99	0/0:0,93,255:31:0:86	0/0:0,21,200:7:0:14	1/1:188,48,0:16:0:49	0/1:135,0,229:26:6:99	0/1:109,0,47:8:0:46	1/1:255,43,0:31:0:44	1/1:255,196,0:65:0:99	0/1:197,0,134:26:0:99	./.:76,9,0:3:0:10	1/1:255,187,0:63:0:99	0/0:0,117,255:39:0:99	1/1:168,45,0:15:0:46	1/1:255,70,0:34:0:71	1/1:255,63,0:32:0:64	./.:0,255,255:107:0:99	0/1:135,0,47:8:0:46	0/1:212,0,170:35:0:99
1315256.fasta.result.contigs.fa_1	368	.	A	C	999	.	.	GT:PL:DP:SP:GQ	0/0:0,33,182:11:0:41	0/0:0,15,128:5:0:23	0/0:0,18,141:6:0:26	0/1:22,0,97:5:0:14	0/0:0,241,228:80:0:99	0/0:0,255,238:97:0:99	0/0:0,30,177:10:0:38	0/0:0,57,186:19:0:65	0/1:83,0,94:9:0:75	0/1:157,0,151:35:0:99	0/0:0,33,178:11:0:41	./.:0,3,36:1:0:12	0/0:0,229,224:76:0:99	0/0:0,87,203:29:0:95	./.:0,6,69:2:0:15	0/0:0,117,194:39:0:99	0/0:0,108,203:36:0:99	0/0:0,117,204:39:0:99	0/0:0,132,199:44:0:99	0/1:149,0,171:81:0:99	0/0:0,148,209:49:0:99	0/0:0,81,203:27:0:89	0/0:0,255,236:89:0:99	0/0:0,36,178:12:0:44	0/0:0,33,171:11:0:41	0/0:0,18,132:6:0:26	0/0:0,54,195:18:0:62	0/0:0,84,204:28:0:92	0/0:0,36,183:12:0:44	0/0:0,21,135:7:0:29
2149216.fasta.result.contigs.fa_1	471	.	G	A	999	.	.	GT:PL:DP:SP:GQ	0/1:238,0,202:44:2:99	0/0:0,75,255:25:0:85	0/0:0,42,255:14:0:52	0/0:0,39,217:13:0:49	0/1:76,0,70:6:0:66	0/0:0,12,100:4:0:22	0/0:0,50,255:22:0:60	0/0:0,21,186:7:0:31	0/0:0,132,255:44:0:99	./.:0,9,58:3:0:19	0/0:0,166,255:55:0:99	./.:0,9,58:3:0:19	0/0:0,57,220:19:0:67	0/0:0,150,255:56:0:99	0/0:0,166,255:55:0:99	0/0:0,48,255:16:0:58	0/0:0,48,241:16:0:58	0/0:0,27,206:9:0:37	0/0:0,63,255:21:0:73	0/0:0,24,165:8:0:34	0/0:0,48,223:16:0:58	0/0:0,51,255:17:0:61	0/0:0,60,255:20:0:70	0/0:0,76,255:38:0:86	0/0:0,90,255:30:0:99	0/0:0,90,255:30:0:99	0/0:0,93,255:31:0:99	0/0:0,255,255:100:0:99	0/0:0,157,255:52:0:99	0/1:244,0,224:41:0:99
2614055.fasta.result.contigs.fa_1	294	.	G	T	999	.	.	GT:PL:DP:SP:GQ	0/0:0,27,167:9:0:29	0/1:108,0,159:21:0:99	0/1:97,0,107:8:0:95	0/1:108,0,154:16:0:99	0/1:168,0,161:34:0:99	0/0:0,57,200:19:0:59	0/0:0,24,166:8:0:26	0/0:0,42,193:14:0:44	0/0:0,15,131:5:0:17	./.:29,0,61:3:0:27	0/1:133,0,137:16:0:99	0/0:0,15,131:5:0:17	0/1:170,0,164:49:0:99	0/0:0,60,201:20:0:62	0/0:0,48,196:16:0:50	0/1:153,0,160:25:0:99	0/1:136,0,171:30:0:99	0/0:0,39,191:13:0:41	0/0:0,128,193:55:0:99	0/0:0,81,202:27:0:83	0/1:187,0,166:32:0:99	0/0:0,24,167:8:0:26	0/0:0,205,224:68:0:99	0/1:104,0,140:14:0:99	0/1:148,0,111:15:0:99	0/0:0,45,194:15:0:47	0/0:0,42,191:14:0:44	0/0:0,132,209:44:0:99	0/1:149,0,113:15:0:99	0/1:63,0,149:12:0:61
2614055.fasta.result.contigs.fa_1	400	.	A	G	999	.	.	GT:PL:DP:SP:GQ	0/0:0,15,93:5:0:16	0/1:107,0,11:9:0:18	0/1:83,0,108:9:0:82	0/0:0,12,115:4:0:13	0/1:129,0,134:19:0:99	0/1:83,0,122:12:0:82	0/1:131,0,88:13:0:95	0/0:0,26,172:14:0:27	0/0:0,36,186:12:0:37	./.:0,3,10:1:0:5	0/1:64,0,126:9:0:63	0/1:23,0,102:5:0:22	0/1:156,0,168:39:0:99	0/0:0,42,190:14:0:43	0/0:0,51,195:17:0:52	0/0:0,63,200:21:0:64	1/1:182,42,0:14:0:35	0/0:0,27,171:9:0:28	0/1:152,0,91:29:0:98	0/0:0,72,200:24:0:73	0/1:156,0,145:26:0:99	0/1:77,0,26:4:0:33	0/0:0,132,205:44:0:99	0/1:99,0,146:15:0:98	1/1:151,7,0:12:0:3	0/0:0,22,169:17:0:23	0/1:117,0,163:22:0:99	0/0:0,90,204:30:0:91	0/0:0,36,179:12:0:37	0/1:96,0,111:12:0:95
2614055.fasta.result.contigs.fa_1	405	.	G	A	999	.	.	GT:PL:DP:SP:GQ	0/0:0,15,120:5:0:19	0/0:0,27,163:9:0:31	0/0:0,27,170:9:0:31	0/0:0,12,113:4:0:16	0/0:0,54,195:18:0:58	0/1:86,0,132:12:0:82	0/1:141,0,79:12:0:89	0/1:23,0,145:12:0:19	0/0:0,36,184:12:0:40	./.:10,3,0:1:0:4	0/0:0,24,151:8:0:28	0/1:23,0,103:5:0:19	0/0:0,114,205:38:0:99	0/0:0,42,193:14:0:46	0/0:0,48,195:16:0:52	0/1:140,0,154:21:0:99	0/0:0,42,187:14:0:46	0/0:0,27,174:9:0:31	0/1:97,0,159:27:0:93	0/0:0,72,199:24:0:76	0/0:0,72,201:24:0:76	0/0:0,12,116:4:0:16	0/0:0,85,182:41:0:89	0/0:0,45,190:15:0:49	0/0:0,33,180:11:0:37	0/0:0,48,193:16:0:52	0/1:112,0,164:22:0:99	0/0:0,90,203:30:0:94	1/1:187,36,0:12:0:26	0/0:0,33,180:11:0:37
2614055.fasta.result.contigs.fa_1	420	.	T	C	999	.	.	GT:PL:DP:SP:GQ	0/0:0,12,102:4:0:18	0/0:0,18,136:6:0:23	0/0:2,0,144:9:0:5	./.:29,0,61:3:0:24	0/0:0,54,196:18:0:59	0/0:0,24,163:8:0:29	0/0:0,36,186:12:0:41	0/0:0,30,169:10:0:35	0/0:0,30,177:10:0:35	./.:0,3,10:1:0:9	0/0:0,21,156:7:0:26	./.:0,9,95:3:0:15	0/0:0,93,205:31:0:98	0/1:63,0,139:11:0:58	0/1:114,0,143:15:0:99	0/0:0,54,198:18:0:59	0/0:0,39,185:13:0:44	0/0:0,18,146:6:0:23	0/1:147,0,135:21:0:99	0/1:152,0,142:20:0:99	0/0:0,60,200:20:0:65	0/1:77,0,26:4:0:37	0/1:137,0,168:33:0:99	0/0:0,36,188:12:0:41	0/0:0,27,173:9:0:32	0/0:0,42,194:14:0:47	0/0:0,57,201:19:0:62	0/0:0,84,205:28:0:89	0/0:0,36,186:12:0:41	0/0:0,33,183:11:0:38
15055.fasta.result.contigs.fa_1	24	.	A	G	999	.	.	GT:PL:DP:SP:GQ	0/1:131,0,141:23:0:99	0/0:0,25,170:21:0:27	0/1:140,0,85:10:0:93	0/0:0,30,230:10:0:32	0/0:0,54,255:18:0:56	0/1:64,0,114:7:0:62	0/0:0,75,229:25:0:77	0/0:0,42,218:14:0:44	0/1:80,0,221:23:3:78	1/1:150,30,0:10:0:22	0/1:148,0,162:35:0:99	./.:6,0,61:3:0:5	0/1:155,0,255:65:3:99	0/0:0,75,231:25:0:77	0/0:0,102,255:34:0:99	0/0:0,75,255:25:0:77	0/0:0,78,202:26:0:80	0/1:217,7,0:15:0:4	0/1:161,0,197:54:0:99	0/1:20,0,117:6:0:18	0/0:0,93,255:31:0:95	0/0:0,27,165:9:0:29	0/0:0,193,255:64:0:99	0/0:0,57,188:20:0:59	0/0:0,84,223:29:0:86	0/0:0,66,255:22:0:68	0/0:0,69,196:23:0:71	0/1:216,0,166:70:0:99	0/1:158,0,131:17:10:99	0/0:0,45,218:15:0:47
211791.fasta.result.contigs.fa_1	116	.	T	G	999	.	.	GT:PL:DP:SP:GQ	0/0:0,66,255:22:0:68	0/1:218,0,223:25:0:99	0/0:0,36,255:12:0:38	./.:0,9,70:3:0:12	0/0:0,12,107:4:0:15	0/1:23,0,58:5:0:21	0/1:135,0,49:7:0:57	0/0:0,15,132:5:0:17	0/1:79,0,171:12:3:77	0/1:26,0,84:4:0:24	1/1:255,42,0:14:0:34	0/0:0,12,103:4:0:15	0/0:0,12,116:4:0:15	0/1:137,0,182:14:0:99	0/1:245,0,245:34:4:99	0/0:0,78,255:26:0:80	0/0:0,54,255:18:0:56	0/0:0,48,255:16:0:50	0/0:0,117,255:39:0:99	./.:0,3,34:1:0:7	0/0:0,81,255:27:0:83	0/1:172,0,183:16:0:99	0/0:0,27,192:9:0:29	0/0:0,60,255:20:0:62	0/1:47,0,161:8:0:45	0/0:0,54,255:18:0:56	0/1:84,0,168:12:0:82	0/1:217,0,255:41:4:99	0/0:0,63,255:21:0:65	0/0:0,72,255:24:0:74
211791.fasta.result.contigs.fa_1	171	.	A	T	999	.	.	GT:PL:DP:SP:GQ	0/1:196,0,204:26:2:99	0/0:0,63,243:21:0:70	0/1:11,0,172:9:0:5	0/1:49,0,0:7:4:14	./.:0,6,69:2:0:14	0/0:0,21,102:7:0:28	0/0:0,21,183:7:0:28	0/1:70,0,108:7:0:63	0/1:102,0,130:13:0:95	0/0:0,15,132:5:0:22	0/0:0,45,234:15:0:52	0/0:0,15,138:5:0:22	0/0:0,15,115:5:0:22	0/0:0,42,236:14:0:49	0/0:0,78,255:26:0:85	0/0:0,66,255:22:0:73	0/0:0,48,233:16:0:55	0/0:0,28,220:13:0:35	0/0:0,90,255:30:0:97	./.:0,0,0:0:0:8	0/0:0,75,255:25:0:82	0/0:0,24,164:8:0:31	0/0:0,39,245:13:0:46	0/0:0,57,235:19:0:64	0/0:0,24,178:8:0:31	0/0:0,54,232:18:0:61	0/0:0,39,255:13:0:46	0/0:0,166,255:55:0:99	0/0:0,39,192:13:0:46	0/0:0,54,192:18:0:61
3215260.fasta.result.contigs.fa_1	48	.	C	T	999	.	.	GT:PL:DP:SP:GQ	0/0:0,51,234:17:0:58	0/0:0,45,228:15:0:52	0/1:191,0,171:17:2:99	0/1:156,0,165:17:0:99	0/0:0,208,255:69:0:99	0/0:0,126,255:43:0:99	0/1:189,0,242:31:0:99	0/0:0,36,242:12:0:43	0/0:0,51,255:17:0:58	0/0:0,42,227:14:0:49	0/0:0,54,245:18:0:61	0/0:0,18,166:6:0:25	0/0:0,220,255:73:0:99	0/0:0,81,255:27:0:88	0/0:0,63,255:21:0:70	0/1:161,0,220:28:0:99	0/0:0,84,240:28:0:91	0/1:150,0,120:13:0:99	0/0:0,141,255:47:0:99	0/0:0,205,255:68:0:99	0/0:0,117,255:39:0:99	0/0:0,15,129:5:0:22	0/0:0,205,255:68:0:99	0/0:0,111,255:37:0:99	0/0:0,75,255:25:0:82	0/0:0,78,231:26:0:85	0/0:0,123,255:41:0:99	./.:0,255,255:111:0:99	0/0:0,36,239:12:0:43	0/0:0,93,255:32:0:99
183188.fasta.result.contigs.fa_1	178	.	C	T	999	.	.	GT:PL:DP:SP:GQ	0/0:0,39,190:13:0:42	0/0:0,96,205:32:0:99	0/0:0,30,180:10:0:33	0/0:0,12,116:4:0:15	./.:28,0,61:3:0:25	0/1:93,0,52:6:0:61	0/1:11,0,139:9:0:9	0/0:0,19,170:19:0:22	0/1:124,0,140:15:0:99	./.:0,6,69:2:0:9	0/0:0,57,199:19:0:60	0/1:64,0,57:4:0:60	./.:0,9,79:3:0:12	0/0:0,114,208:38:0:99	0/0:0,90,204:30:0:93	0/0:0,108,206:36:0:99	0/1:166,0,146:27:0:99	0/1:60,0,156:13:0:57	0/0:0,27,172:9:0:30	0/1:116,0,39:7:0:48	0/0:0,72,203:24:0:75	0/0:0,105,205:35:0:99	1/1:133,15,0:5:0:7	0/0:0,39,190:13:0:42	0/1:135,0,115:14:0:99	0/0:0,30,174:10:0:33	0/0:0,24,166:8:0:27	0/0:0,120,207:40:0:99	1/1:184,82,0:40:0:73	0/0:0,30,179:10:0:33
404086.fasta.result.contigs.fa_1	109	.	C	G	106	.	.	GT:PL:DP:SP:GQ	0/0:0,24,100:9:0:28	0/1:32,0,58:8:0:28	./.:0,3,24:1:0:8	0/0:0,15,50:5:0:19	0/0:0,33,136:11:0:37	0/0:0,41,125:19:0:45	0/0:0,58,144:24:0:62	./.:0,0,0:0:0:5	0/0:0,11,134:37:0:15	0/0:0,12,81:4:0:16	0/0:0,44,147:19:0:48	0/1:27,0,82:5:0:23	0/0:0,22,120:30:0:26	0/1:42,0,91:23:0:38	./.:0,0,0:0:0:5	0/1:25,0,72:9:0:21	0/0:0,3,54:6:0:8	./.:0,6,37:2:0:11	0/0:0,12,89:4:0:16	0/1:6,0,127:17:0:4	0/1:25,0,41:9:0:21	0/0:0,15,78:5:0:19	0/1:7,0,110:29:0:5	0/0:0,79,164:49:0:83	0/1:33,0,46:9:0:29	0/0:0,81,195:32:0:85	0/0:0,25,151:26:0:29	0/0:0,160,143:98:0:99	./.:17,6,0:2:0:4	0/0:0,28,140:27:0:32
404086.fasta.result.contigs.fa_1	157	.	A	T	999	.	.	GT:PL:DP:SP:GQ	0/1:30,0,78:18:0:27	0/1:23,0,36:8:0:20	./.:0,3,24:1:0:7	0/0:0,10,80:6:0:13	0/1:72,0,80:22:0:69	0/1:44,0,91:26:0:41	0/0:1,0,130:40:0:4	0/0:0,12,42:4:0:15	0/0:0,90,167:61:0:93	0/1:47,0,36:6:0:41	0/0:0,30,147:26:0:33	0/0:0,15,106:5:0:18	0/1:77,0,110:34:0:74	0/0:0,67,144:49:0:70	./.:0,6,40:2:0:9	0/0:0,16,112:23:0:19	0/1:15,0,87:23:0:13	0/0:0,0,74:5:0:5	0/0:0,2,73:10:0:6	0/1:18,0,115:21:0:16	0/0:1,0,78:21:0:4	0/0:0,10,67:13:0:13	0/1:87,0,104:39:0:84	0/0:0,29,126:78:0:32	0/0:0,29,75:17:0:32	0/1:19,0,152:52:0:16	0/1:13,0,121:35:0:11	./.:0,121,162:150:0:99	./.:0,3,38:1:0:7	0/0:0,28,142:46:0:31
404086.fasta.result.contigs.fa_1	186	.	G	T	999	.	.	GT:PL:DP:SP:GQ	0/1:8,0,93:21:0:7	0/0:0,33,45:11:0:35	./.:0,3,45:3:0:7	0/1:57,0,32:9:0:40	0/0:0,60,145:20:0:62	0/0:0,82,113:33:0:84	0/1:62,0,113:53:0:60	0/0:0,15,41:5:0:18	0/1:71,0,104:59:0:69	0/0:0,18,107:6:0:21	0/1:81,0,84:25:0:78	0/1:7,0,85:6:0:6	0/1:43,0,91:29:0:41	0/0:0,148,123:69:0:99	0/1:55,0,4:5:0:13	0/0:0,57,98:29:0:59	0/0:0,99,131:33:0:99	0/1:7,0,79:6:0:6	0/1:14,0,66:14:0:12	0/0:0,41,123:27:0:43	0/0:0,13,41:25:0:16	0/0:0,44,100:19:0:46	0/0:0,11,103:34:0:14	0/1:12,0,71:83:0:10	0/0:0,1,16:24:0:5	0/1:10,0,83:63:0:8	0/0:0,101,161:39:0:99	./.:0,44,61:178:0:46	./.:35,3,0:3:0:7	0/0:2,0,79:61:0:3
404086.fasta.result.contigs.fa_1	232	.	A	G	38.4	.	.	GT:PL:DP:SP:GQ	0/0:0,51,135:17:0:59	0/0:0,9,14:10:0:17	./.:0,9,67:3:0:17	0/0:0,10,88:8:0:18	0/0:0,22,120:16:0:30	0/0:0,18,73:23:0:26	0/0:0,99,182:43:0:99	0/0:0,15,41:5:0:23	0/0:0,65,153:47:0:73	0/0:0,12,78:4:0:20	0/0:0,4,116:18:0:12	0/0:0,15,93:5:0:23	0/0:0,51,132:17:0:59	0/1:41,0,69:56:0:33	0/0:0,15,73:5:0:23	0/1:14,0,55:23:0:7	0/1:42,0,68:30:0:34	0/0:0,15,93:5:0:23	0/0:0,15,83:11:0:23	0/1:9,0,38:20:0:4	0/0:0,5,60:21:0:13	0/0:0,23,92:17:0:31	0/0:0,45,131:23:0:53	0/0:0,98,157:59:0:99	0/0:0,33,81:19:0:41	0/0:0,118,173:45:0:99	0/1:8,0,88:28:0:3	./.:0,222,165:137:0:99	./.:0,9,41:3:0:17	0/1:12,0,130:48:0:6
2663513.fasta.result.contigs.fa_1	130	.	T	A	999	.	.	GT:PL:DP:SP:GQ	0/0:0,42,194:14:0:48	0/0:0,87,202:29:0:93	0/1:40,0,111:16:0:34	./.:0,9,93:3:0:15	0/0:0,12,109:4:0:18	0/0:0,15,128:5:0:21	0/0:0,30,180:10:0:36	0/1:115,0,136:14:0:99	0/1:74,0,151:13:0:68	./.:0,3,33:1:0:10	0/0:0,51,198:17:0:57	./.:0,6,66:2:0:13	0/0:0,12,116:4:0:18	0/0:0,102,206:34:0:99	0/0:0,66,200:22:0:72	0/0:0,126,209:42:0:99	0/0:0,102,204:34:0:99	0/0:0,15,120:5:0:21	0/0:0,172,214:57:0:99	0/0:0,15,127:5:0:21	0/0:0,163,215:54:0:99	0/0:0,63,202:21:0:69	0/0:0,36,189:12:0:42	0/0:0,39,191:13:0:45	0/1:124,0,67:10:0:79	0/1:137,0,126:16:0:99	0/0:0,3,153:14:0:10	0/0:0,114,205:38:0:99	0/0:0,96,204:32:0:99	0/1:73,0,159:16:0:67
495163.fasta.result.contigs.fa_1	538	.	C	A	999	.	.	GT:PL:DP:SP:GQ	0/0:0,66,188:22:0:70	0/0:0,111,199:37:0:99	0/0:0,84,148:28:0:88	0/0:0,51,186:17:0:55	0/1:127,0,150:25:0:99	0/0:0,114,193:38:0:99	0/1:140,0,17:18:0:27	0/1:82,0,89:12:0:78	0/1:156,0,129:30:0:99	0/0:4,0,73:4:0:3	0/0:0,66,196:22:0:70	0/0:0,18,49:6:0:22	0/0:0,33,168:11:0:37	0/0:0,189,195:75:0:99	0/0:0,57,170:19:0:61	./.:0,255,252:111:0:99	0/0:0,255,223:100:0:99	0/1:10,0,30:5:0:7	0/0:0,48,134:16:0:52	0/0:0,30,161:10:0:34	./.:0,0,0:0:0:5	0/1:157,0,161:64:0:99	0/0:0,18,79:6:0:22	1/1:162,16,0:18:0:7	0/0:0,33,126:11:0:37	0/0:0,87,186:29:0:91	0/1:112,0,108:26:0:99	0/0:0,114,203:39:0:99	0/0:0,144,196:48:0:99	0/0:0,84,189:28:0:88
1135842.fasta.result.contigs.fa_1	65	.	G	C	999	.	.	GT:PL:DP:SP:GQ	0/0:0,51,198:17:0:54	0/0:0,12,115:4:0:15	0/0:0,12,96:4:0:15	0/0:0,18,185:6:0:21	0/0:0,42,194:14:0:45	0/1:112,0,48:7:0:57	0/1:137,0,193:44:0:99	./.:0,3,15:1:0:7	0/0:0,90,244:30:0:93	0/0:0,18,143:6:0:21	0/0:0,78,199:26:0:81	0/0:0,15,107:5:0:18	0/1:135,0,118:14:0:99	0/0:0,30,178:10:0:33	0/0:0,99,255:33:0:99	0/1:62,0,53:5:0:57	0/1:72,0,145:12:0:69	./.:0,3,38:1:0:7	0/0:0,18,135:6:0:21	0/1:75,0,84:7:0:72	0/1:61,0,44:6:0:52	./.:0,3,38:1:0:7	0/1:100,0,148:16:0:97	0/0:0,123,255:41:0:99	0/0:0,87,196:29:0:90	0/0:0,102,203:34:0:99	0/1:132,0,202:39:0:99	./.:0,255,255:122:0:99	1/1:164,21,0:7:0:12	0/0:0,120,245:40:0:99
2023664.fasta.result.contigs.fa_1	165	.	C	G	999	.	.	GT:PL:DP:SP:GQ	0/0:0,84,186:28:0:84	0/0:0,181,124:60:0:99	0/1:41,0,131:10:0:41	0/1:33,0,87:6:0:33	1/1:201,78,0:26:0:72	0/0:0,18,69:6:0:18	0/0:0,30,69:10:0:30	0/1:156,0,171:65:0:99	./.:0,3,21:1:0:5	0/0:0,21,73:7:0:21	0/1:72,0,35:27:0:41	./.:22,0,46:3:0:22	0/0:0,148,110:49:0:99	0/0:0,108,192:36:0:99	0/0:0,105,190:35:0:99	0/1:31,0,30:60:0:30	1/1:195,135,0:45:0:99	0/1:77,0,71:62:0:74	0/1:48,0,42:78:0:45	0/0:0,99,148:34:0:99	1/1:198,141,0:47:0:99	0/1:26,0,37:41:0:26	0/0:0,255,213:85:0:99	1/1:50,15,0:5:0:9	0/0:0,48,191:16:0:48	0/0:0,12,67:4:0:13	0/0:0,42,141:14:0:42	0/0:0,69,201:23:0:69	0/1:160,0,169:55:0:99	0/1:6,0,39:5:0:7
2023664.fasta.result.contigs.fa_1	282	.	T	C	999	.	.	GT:PL:DP:SP:GQ	0/0:0,87,201:29:0:97	0/0:0,163,209:54:0:99	0/1:27,0,127:8:0:17	0/0:0,21,156:7:0:31	0/0:0,111,205:37:0:99	0/0:0,15,129:5:0:25	0/0:0,27,163:9:0:37	0/0:0,91,182:43:0:99	0/0:0,15,111:5:0:25	0/0:0,24,158:8:0:34	0/0:0,69,198:23:0:79	./.:0,6,67:2:0:16	0/0:0,193,216:64:0:99	0/0:0,114,204:38:0:99	0/0:0,45,184:15:0:55	0/0:0,184,214:61:0:99	0/0:0,151,208:50:0:99	0/1:162,0,169:59:0:99	0/0:0,202,219:67:0:99	0/1:73,0,144:47:0:63	0/0:0,163,213:54:0:99	0/0:0,163,209:55:0:99	0/0:0,255,238:92:0:99	./.:0,9,90:3:0:19	0/0:0,42,189:14:0:52	./.:0,9,95:3:0:19	0/0:0,12,102:4:0:22	0/0:0,39,188:13:0:49	0/0:0,69,202:23:0:79	./.:0,9,92:3:0:19
2023664.fasta.result.contigs.fa_1	312	.	C	A	999	.	.	GT:PL:DP:SP:GQ	0/0:0,69,200:23:0:76	0/0:0,126,204:42:0:99	0/0:0,18,138:6:0:25	0/1:17,0,117:6:0:10	0/0:0,99,204:33:0:99	0/0:0,21,130:7:0:28	0/0:0,27,160:9:0:34	0/0:0,108,245:36:0:99	./.:0,6,68:2:0:13	0/0:0,33,176:11:0:40	0/0:0,72,195:24:0:79	./.:0,3,38:1:0:11	0/0:0,214,214:71:0:99	0/1:151,0,167:34:0:99	0/1:81,0,101:9:0:74	0/0:0,160,208:53:0:99	0/0:0,141,205:47:0:99	0/0:0,178,207:59:0:99	0/1:160,0,164:66:0:99	0/0:0,157,207:52:0:99	0/1:164,0,166:48:0:99	0/0:0,184,207:61:0:99	0/0:0,255,237:92:0:99	./.:0,9,68:3:0:16	0/0:0,1,153:13:0:9	./.:0,9,69:3:0:16	0/0:0,15,127:5:0:22	0/0:0,39,187:13:0:46	0/0:0,57,199:19:0:64	0/0:0,18,114:6:0:25
2591861.fasta.result.contigs.fa_1	238	.	C	T	999	.	.	GT:PL:DP:SP:GQ	1/1:124,27,0:9:0:27	1/1:205,117,0:39:0:99	0/1:30,0,116:7:0:36	./.:32,0,9:2:0:10	1/1:201,63,0:21:0:63	0/0:0,15,120:5:0:9	1/1:124,15,0:5:0:15	0/1:171,0,157:42:0:99	0/1:97,0,23:5:0:23	0/1:160,0,25:15:0:25	1/1:156,4,0:14:0:5	./.:79,9,0:3:0:10	1/1:203,84,0:28:0:84	0/1:147,0,103:17:0:99	0/1:41,0,138:10:0:47	1/1:203,105,0:35:0:99	1/1:201,63,0:21:0:63	1/1:153,43,0:38:0:43	1/1:210,132,0:44:0:99	0/0:0,15,133:5:0:9	1/1:188,87,0:29:0:87	1/1:197,123,0:41:0:99	0/1:172,0,101:46:0:99	0/1:82,0,13:5:0:13	0/1:138,0,14:8:0:14	1/1:155,24,0:8:0:24	0/1:51,0,82:5:0:57	0/0:0,63,199:21:0:57	0/0:0,78,203:26:0:72	0/1:129,0,17:7:0:17
2591861.fasta.result.contigs.fa_1	338	.	G	A	999	.	.	GT:PL:DP:SP:GQ	1/1:142,45,0:15:0:42	0/0:0,255,255:90:0:99	0/0:0,27,140:9:0:24	0/1:58,0,52:8:0:54	1/1:228,90,0:30:0:87	0/0:0,24,185:8:0:21	0/0:0,6,116:7:0:5	1/1:212,152,0:63:0:99	0/1:7,0,107:7:0:10	0/1:142,0,131:24:0:99	0/0:0,41,210:26:0:38	0/1:68,0,26:4:0:29	1/1:169,25,0:51:0:22	1/1:157,69,0:23:0:66	1/1:98,6,0:11:0:5	1/1:255,154,0:51:0:99	0/0:0,120,237:40:0:99	0/1:238,0,120:61:5:99	0/0:0,176,255:93:0:99	0/0:0,18,137:6:0:15	0/1:108,0,159:46:0:99	0/1:85,0,255:85:13:88	1/1:255,183,0:67:0:99	1/1:87,18,0:6:0:15	0/1:26,0,154:16:0:29	0/1:116,0,124:15:0:99	0/1:49,0,87:6:0:52	0/0:0,72,255:33:0:69	0/0:0,160,255:53:0:99	0/1:35,0,140:13:0:38
2591861.fasta.result.contigs.fa_1	391	.	G	T	999	.	.	GT:PL:DP:SP:GQ	0/0:0,45,134:15:0:46	0/0:0,253,222:84:0:99	0/1:3,0,118:9:0:4	0/1:26,0,60:7:0:26	1/1:197,87,0:29:0:80	0/0:0,21,145:7:0:22	0/0:0,18,111:6:0:19	0/1:78,0,145:61:0:77	0/1:12,0,72:6:0:12	0/1:92,0,152:24:0:91	0/0:0,75,193:25:0:76	0/1:26,0,68:4:0:26	1/1:194,148,0:49:0:99	0/1:64,0,96:22:0:63	0/1:85,0,32:11:0:39	0/0:0,141,204:47:0:99	0/0:0,117,200:39:0:99	1/1:108,17,0:57:0:11	0/0:0,253,255:85:0:99	0/1:79,0,51:6:0:57	0/1:103,0,158:46:0:99	0/0:0,235,237:78:0:99	0/1:163,0,111:64:0:99	0/1:54,0,21:6:0:28	0/0:0,48,176:16:0:49	0/0:0,42,172:14:0:43	0/1:42,0,95:6:0:41	0/0:0,90,192:30:0:91	0/0:0,154,204:51:0:99	0/0:0,39,165:13:0:40
258432.fasta.result.contigs.fa_1	350	.	A	T	999	.	.	GT:PL:DP:SP:GQ	0/0:0,33,183:11:0:30	0/1:124,0,155:18:0:99	./.:69,6,0:2:0:5	0/0:0,12,108:4:0:9	0/1:159,0,105:17:0:99	0/1:20,0,118:6:0:23	0/1:19,0,112:6:0:22	1/1:199,54,0:18:0:51	0/1:129,0,45:8:0:48	1/1:157,21,0:7:0:18	0/0:0,42,192:14:0:39	./.:0,3,38:1:0:3	0/1:156,0,112:54:0:99	1/1:204,108,0:36:0:99	1/1:155,21,0:7:0:18	0/1:157,0,170:42:0:99	0/0:0,151,213:50:0:99	1/1:187,61,0:30:0:58	0/1:170,0,163:61:0:99	0/1:133,0,120:13:0:99	0/1:164,0,166:45:0:99	1/1:205,108,0:36:0:99	0/1:156,0,172:65:0:99	0/1:111,0,126:13:0:99	0/1:83,0,107:9:0:86	0/0:0,36,184:12:0:33	0/0:0,33,180:11:0:30	0/0:0,114,207:38:0:99	1/1:152,21,0:7:0:18	1/1:164,24,0:8:0:21
258432.fasta.result.contigs.fa_1	369	.	G	A	999	.	.	GT:PL:DP:SP:GQ	0/0:0,21,154:7:0:21	0/1:118,0,139:14:0:99	./.:69,6,0:2:0:3	./.:0,9,86:3:0:10	0/0:0,30,177:10:0:30	0/0:0,15,133:5:0:16	0/0:0,21,156:7:0:21	0/1:101,0,147:14:0:99	0/1:118,0,47:8:0:53	0/1:47,0,128:8:0:47	0/0:0,42,192:14:0:42	./.:0,6,68:2:0:7	0/0:0,154,213:51:0:99	1/1:204,108,0:36:0:99	1/1:129,15,0:5:0:9	0/1:145,0,170:34:0:99	0/0:0,135,209:45:0:99	0/1:106,0,169:28:0:99	0/1:168,0,169:51:0:99	0/1:122,0,122:12:0:99	0/0:0,126,206:42:0:99	0/1:168,0,156:34:0:99	0/1:155,0,172:62:0:99	0/1:119,0,124:13:0:99	0/0:0,27,169:9:0:27	0/0:0,33,179:11:0:33	0/0:0,36,186:12:0:36	0/0:0,108,206:36:0:99	0/1:82,0,37:5:0:43	0/1:111,0,94:9:0:99
341298.fasta.result.contigs.fa_1	165	.	C	T	999	.	.	GT:PL:DP:SP:GQ	0/0:0,57,197:19:0:67	0/0:0,12,116:4:0:22	0/0:0,12,114:4:0:22	0/0:0,21,154:7:0:31	0/0:0,27,165:9:0:37	0/0:0,60,197:20:0:70	0/1:71,0,148:9:0:61	0/1:23,0,100:5:0:14	0/0:0,36,184:12:0:46	0/0:0,15,133:5:0:25	0/0:0,63,202:21:0:73	0/0:0,12,108:4:0:22	0/0:0,18,143:6:0:28	0/0:0,108,205:36:0:99	0/0:0,96,205:32:0:99	0/0:0,12,98:4:0:22	0/0:0,24,160:8:0:34	0/0:0,12,113:4:0:22	0/0:0,18,145:6:0:28	0/0:0,18,130:6:0:28	0/0:0,15,128:5:0:25	./.:0,0,0:0:0:10	0/0:0,18,128:6:0:28	0/0:0,27,172:9:0:37	0/1:156,0,91:17:0:99	0/0:0,33,182:11:0:43	0/0:0,24,165:8:0:34	0/0:0,111,205:37:0:99	0/0:0,63,202:21:0:73	0/0:0,18,146:6:0:28
341298.fasta.result.contigs.fa_1	190	.	G	A	999	.	.	GT:PL:DP:SP:GQ	0/0:0,51,197:17:0:57	0/1:96,0,77:7:0:86	0/0:0,12,116:4:0:18	0/0:0,33,183:11:0:39	0/1:87,0,124:11:0:81	0/0:0,66,199:22:0:72	0/0:0,27,207:9:0:33	0/1:54,0,78:5:0:48	0/0:0,36,189:12:0:42	0/0:0,15,133:5:0:21	0/0:0,60,201:20:0:66	0/0:0,18,145:6:0:24	0/0:0,15,130:5:0:21	0/1:153,0,167:30:0:99	0/1:164,0,164:34:0:99	0/0:0,15,129:5:0:21	0/0:0,21,155:7:0:27	0/0:0,12,115:4:0:18	0/0:0,12,109:4:0:18	0/1:92,0,26:7:0:38	0/0:0,15,121:5:0:21	./.:0,0,0:0:0:6	0/0:0,24,164:8:0:30	0/0:0,36,183:12:0:42	0/0:0,36,188:12:0:42	0/0:0,21,158:7:0:27	0/0:0,18,147:6:0:24	0/0:0,126,209:42:0:99	0/1:163,0,137:22:0:99	0/0:0,21,155:7:0:27
615601.fasta.result.contigs.fa_1	22	.	A	T	999	.	.	GT:PL:DP:SP:GQ	0/1:157,0,168:38:0:99	0/0:0,61,180:33:0:63	0/1:182,0,60:13:0:68	0/1:135,0,41:10:0:49	0/1:119,0,113:12:0:99	0/0:0,33,184:11:0:35	0/1:152,0,165:33:0:99	0/0:0,54,193:18:0:56	0/1:160,0,191:34:0:99	./.:0,6,65:2:0:9	0/0:0,99,199:39:0:99	0/0:1,0,151:11:0:4	0/0:0,30,171:10:0:32	0/0:0,196,218:65:0:99	0/0:0,96,204:32:0:98	0/0:0,111,205:37:0:99	0/1:167,0,169:58:0:99	0/1:52,0,98:6:0:50	0/1:91,0,45:6:0:53	0/0:0,30,172:10:0:32	0/0:0,183,218:67:0:99	0/1:160,0,163:34:0:99	0/1:100,0,23:5:0:31	0/0:0,57,193:20:0:59	0/0:0,75,196:25:0:77	0/1:161,0,154:25:0:99	0/0:0,78,198:26:0:80	0/1:171,0,166:88:0:99	0/0:0,135,209:45:0:99	0/0:0,90,200:30:0:92
1665076.fasta.result.contigs.fa_1	289	.	T	A	999	.	.	GT:PL:DP:SP:GQ	0/0:0,78,191:26:0:87	0/1:57,0,111:12:0:48	0/0:0,33,173:11:0:42	0/0:0,45,188:15:0:54	0/1:121,0,155:20:0:99	0/0:0,132,190:44:0:99	0/0:0,45,165:15:0:54	./.:0,6,51:2:0:16	0/0:0,30,175:10:0:39	0/0:0,39,155:13:0:48	0/0:0,105,185:35:0:99	./.:0,0,0:0:0:10	0/1:163,0,53:19:0:68	0/0:0,27,160:9:0:36	0/0:0,99,202:33:0:99	0/0:0,27,142:9:0:36	0/0:0,48,178:16:0:57	0/0:0,21,145:7:0:30	0/0:0,57,176:19:0:66	0/0:0,69,170:23:0:78	0/0:0,39,156:13:0:48	./.:0,0,0:0:0:10	0/0:0,54,188:18:0:63	0/0:0,54,193:18:0:63	0/0:0,51,175:17:0:60	0/0:0,21,150:7:0:30	0/0:0,27,147:9:0:36	./.:0,9,85:3:0:18	0/0:0,78,196:26:0:87	0/0:0,36,176:12:0:45
2640139.fasta.result.contigs.fa_1	115	.	T	C	999	.	.	GT:PL:DP:SP:GQ	0/0:0,54,199:18:0:54	0/0:0,93,203:31:0:93	0/0:0,36,181:12:0:36	0/0:0,99,244:33:0:99	0/0:0,232,227:78:0:99	0/0:0,244,232:81:0:99	0/0:0,54,200:18:0:54	0/0:0,99,202:33:0:99	0/0:0,24,160:8:0:24	0/1:163,0,169:41:0:99	0/1:142,0,126:16:0:99	0/1:131,0,14:8:0:20	1/1:218,184,0:61:0:99	0/1:144,0,169:28:0:99	0/1:157,0,118:20:0:99	1/1:203,96,0:32:0:90	0/1:167,0,155:33:0:99	0/1:161,0,169:51:0:99	1/1:188,106,0:48:0:99	0/0:0,214,225:71:0:99	1/1:205,111,0:37:0:99	1/1:156,21,0:7:0:15	1/1:221,202,0:67:0:99	0/0:0,48,194:16:0:48	0/1:158,0,152:26:0:99	0/0:0,27,172:9:0:27	0/0:0,45,193:15:0:45	0/0:0,123,206:41:0:99	0/0:0,45,196:15:0:45	0/0:0,24,166:8:0:24
2640139.fasta.result.contigs.fa_1	212	.	C	T	999	.	.	GT:PL:DP:SP:GQ	0/0:0,72,201:24:0:80	0/0:0,51,198:17:0:59	0/0:0,39,222:13:0:47	0/0:0,87,255:29:0:95	0/0:0,238,231:79:0:99	0/1:170,0,170:79:0:99	0/1:39,0,53:4:0:31	0/0:0,72,200:24:0:80	0/0:0,33,184:11:0:41	0/0:0,105,205:35:0:99	0/0:0,60,200:20:0:68	./.:0,9,87:3:0:18	0/0:0,208,223:69:0:99	0/0:0,81,202:27:0:89	0/0:0,51,197:17:0:59	0/0:0,78,203:26:0:86	0/0:0,84,204:28:0:92	0/0:0,154,213:51:0:99	0/0:0,144,211:48:0:99	0/0:0,211,223:70:0:99	0/0:0,117,207:39:0:99	0/0:0,51,198:17:0:59	0/0:0,190,219:63:0:99	0/0:0,42,190:14:0:50	0/1:94,0,99:10:0:86	./.:29,0,61:3:0:21	0/0:0,36,183:12:0:44	0/0:0,99,202:33:0:99	0/0:0,33,179:11:0:41	0/0:0,12,109:4:0:20
2920029.fasta.result.contigs.fa_1	422	.	G	A	999	.	.	GT:PL:DP:SP:GQ	0/0:0,93,203:31:0:96	0/0:0,81,199:27:0:84	0/0:0,39,230:13:0:42	./.:0,9,88:3:0:13	0/1:104,0,25:11:0:34	0/0:0,15,126:5:0:18	0/0:0,24,152:8:0:27	0/0:0,12,95:4:0:15	0/0:0,99,255:34:0:99	0/1:77,0,23:5:0:32	0/1:142,0,152:39:0:99	0/0:0,18,137:6:0:21	./.:38,3,0:1:0:7	0/0:0,253,239:84:0:99	0/0:0,123,220:41:0:99	0/1:86,0,112:12:0:83	0/0:0,39,190:13:0:42	0/0:0,18,120:6:0:21	0/0:0,48,233:16:0:51	0/0:0,21,139:7:0:24	0/0:0,66,197:22:0:69	0/0:0,54,195:18:0:57	0/1:82,0,49:7:0:58	1/1:148,43,0:27:0:34	0/1:128,0,215:29:3:99	0/0:0,60,196:20:0:63	0/0:0,66,255:22:0:69	0/1:138,0,251:70:6:99	0/0:0,160,255:53:0:99	0/1:115,0,150:19:0:99
2920029.fasta.result.contigs.fa_1	488	.	A	G	999	.	.	GT:PL:DP:SP:GQ	0/0:0,76,201:31:0:80	0/0:0,81,200:27:0:85	0/1:106,0,132:12:0:99	./.:0,9,93:3:0:13	0/0:0,33,159:11:0:37	0/0:0,15,123:5:0:19	0/1:68,0,96:8:0:64	0/0:0,12,94:4:0:16	0/0:0,64,222:34:0:68	0/0:0,15,114:5:0:19	0/1:150,0,146:40:0:99	0/0:0,18,142:6:0:22	./.:0,3,38:1:0:8	0/0:0,253,204:84:0:99	0/0:0,120,184:40:0:99	0/0:0,20,164:12:0:24	0/1:24,0,157:13:0:20	0/1:34,0,74:6:0:30	0/0:0,45,194:15:0:49	0/0:0,21,147:7:0:25	0/1:91,0,161:22:0:87	0/0:0,54,197:18:0:58	0/1:61,0,75:7:0:57	0/0:0,81,184:27:0:85	0/1:20,0,144:27:0:16	0/1:155,0,133:20:0:99	0/1:122,0,158:19:0:99	0/0:0,202,216:67:0:99	0/0:0,157,214:52:0:99	0/0:0,57,195:19:0:61
3204819.fasta.result.contigs.fa_2	203	.	T	C	999	.	.	GT:PL:DP:SP:GQ	1/1:135,18,0:6:0:22	1/1:141,30,0:10:0:34	./.:31,9,0:3:0:13	0/1:66,0,109:11:0:76	1/1:193,87,0:29:0:91	0/1:58,0,163:38:0:68	0/1:0,7,120:6:0:4	1/1:62,12,0:4:0:16	0/1:41,0,116:7:0:51	1/1:172,39,0:13:0:43	1/1:125,30,0:10:0:34	0/1:122,0,134:15:0:99	1/1:180,69,0:23:0:73	1/1:12,15,0:5:0:18	1/1:166,51,0:17:0:55	1/1:153,27,0:9:0:31	1/1:198,96,0:32:0:99	./.:69,6,0:2:0:10	1/1:133,27,0:9:0:31	1/1:179,45,0:15:0:49	0/1:98,0,151:16:0:99	1/1:195,102,0:34:0:99	1/1:172,75,0:25:0:79	1/1:110,7,0:15:0:11	./.:78,9,0:3:0:13	0/1:119,0,93:11:0:89	0/1:0,0,116:7:0:10	0/0:0,63,201:21:0:53	1/1:138,39,0:13:0:43	1/1:111,21,0:7:0:25
285105.fasta.result.contigs.fa_1	247	.	A	G	999	.	.	GT:PL:DP:SP:GQ	0/0:0,15,131:5:0:19	0/1:153,0,136:20:0:99	0/0:0,24,165:8:0:28	0/1:18,0,103:5:0:14	./.:0,3,38:1:0:8	0/0:0,18,147:6:0:22	0/0:0,12,101:4:0:16	0/0:0,75,201:25:0:79	0/1:133,0,144:18:0:99	0/1:111,0,85:10:0:95	0/0:0,27,175:9:0:31	0/1:84,0,22:4:0:32	0/0:0,84,203:28:0:88	0/0:0,78,201:26:0:82	0/0:0,48,195:16:0:52	0/1:155,0,169:36:0:99	0/0:0,72,201:24:0:76	0/1:157,0,26:14:0:36	0/0:0,99,203:33:0:99	./.:29,0,32:2:0:25	0/0:0,90,203:30:0:94	0/0:0,48,197:16:0:52	0/1:96,0,158:17:0:92	0/0:0,30,175:10:0:34	0/0:0,30,174:10:0:34	0/0:0,4,159:22:0:9	0/0:0,30,170:10:0:34	0/0:0,111,205:37:0:99	0/0:0,54,193:18:0:58	0/0:0,51,199:17:0:55
285105.fasta.result.contigs.fa_1	250	.	C	G	999	.	.	GT:PL:DP:SP:GQ	0/0:0,15,133:5:0:18	0/0:0,60,200:20:0:63	0/0:0,24,158:8:0:27	0/1:54,0,82:5:0:51	./.:0,3,38:1:0:7	0/1:52,0,99:6:0:49	0/0:0,12,108:4:0:15	0/0:0,75,201:25:0:78	0/0:0,57,198:19:0:60	0/0:0,30,174:10:0:33	0/1:113,0,94:9:0:99	0/1:26,0,80:4:0:23	0/1:167,0,126:27:0:99	0/0:0,78,202:26:0:81	0/0:0,45,195:15:0:48	0/0:0,108,206:36:0:99	0/0:0,72,202:24:0:75	0/0:0,1,156:13:0:5	0/1:154,0,168:34:0:99	./.:0,6,68:2:0:9	1/1:201,87,0:29:0:78	0/1:125,0,141:15:0:99	0/0:0,51,194:17:0:54	0/0:0,30,166:10:0:33	0/1:11,0,143:9:0:9	0/1:138,0,160:23:0:99	0/0:0,30,164:10:0:33	0/0:0,108,205:36:0:99	0/1:144,0,127:18:0:99	0/0:0,54,200:18:0:57
1433724.fasta.result.contigs.fa_1	291	.	C	G	999	.	.	GT:PL:DP:SP:GQ	0/0:0,81,204:27:0:90	0/0:0,69,200:23:0:78	0/0:0,33,184:11:0:42	0/0:0,18,147:6:0:27	0/1:14,0,135:8:0:6	0/0:0,39,183:13:0:48	0/0:0,51,198:17:0:60	0/0:0,33,185:11:0:42	0/0:0,27,172:9:0:36	./.:0,6,69:2:0:15	0/0:0,66,201:22:0:75	0/0:0,18,144:6:0:27	0/0:0,15,107:5:0:24	0/0:0,99,202:33:0:99	0/0:0,81,201:27:0:90	0/1:166,0,168:48:0:99	0/0:0,114,205:38:0:99	0/0:0,15,129:5:0:24	0/1:152,0,168:38:0:99	0/0:0,15,133:5:0:24	0/0:0,102,205:34:0:99	0/0:0,87,202:29:0:96	0/0:0,12,105:4:0:21	0/0:0,54,231:18:0:63	0/0:0,60,200:20:0:69	0/0:0,33,185:11:0:42	0/0:0,27,173:9:0:36	0/0:0,99,204:33:0:99	0/0:0,132,209:44:0:99	0/1:52,0,132:10:0:43
1515398.fasta.result.contigs.fa_1	141	.	G	C	99.6	.	.	GT:PL:DP:SP:GQ	0/0:0,60,199:20:0:70	0/0:0,39,177:13:0:49	0/0:0,21,144:7:0:31	./.:0,6,69:2:0:16	0/0:0,99,203:33:0:99	0/0:0,12,112:4:0:22	0/0:0,30,174:10:0:40	0/0:0,42,192:14:0:52	0/0:0,24,167:8:0:34	0/0:0,15,130:5:0:25	0/0:0,45,190:15:0:55	./.:0,6,69:2:0:16	0/1:74,0,157:49:0:64	0/0:0,96,203:32:0:99	./.:0,3,27:1:0:13	0/0:0,135,208:45:0:99	0/0:0,111,205:37:0:99	0/0:0,166,211:55:0:99	0/0:0,196,219:65:0:99	0/0:0,117,204:39:0:99	0/0:0,138,208:46:0:99	0/0:0,141,210:47:0:99	0/1:17,0,132:50:0:8	0/0:0,12,169:16:0:22	0/0:0,45,194:15:0:55	0/1:78,0,123:10:0:68	0/0:0,15,126:5:0:25	0/0:0,99,203:33:0:99	0/0:0,30,171:10:0:40	0/0:0,30,175:10:0:40
2366182.fasta.result.contigs.fa_1	168	.	A	G	999	.	.	GT:PL:DP:SP:GQ	0/0:0,51,190:17:0:61	0/0:0,24,159:8:0:34	./.:0,3,37:1:0:13	0/0:0,12,110:4:0:22	0/0:0,99,204:33:0:99	0/0:0,114,206:38:0:99	0/1:45,0,82:5:0:35	./.:0,6,66:2:0:16	0/0:0,24,156:8:0:34	0/0:0,27,172:9:0:37	0/0:0,66,200:22:0:76	./.:0,6,66:2:0:16	0/0:0,33,173:11:0:43	0/0:0,93,200:31:0:99	0/0:0,21,158:7:0:31	0/0:0,129,208:43:0:99	0/1:168,0,164:39:0:99	0/0:0,42,186:14:0:52	0/0:0,108,204:36:0:99	0/0:0,63,195:21:0:73	0/0:0,129,204:43:0:99	0/1:161,0,160:38:0:99	0/0:0,66,195:22:0:76	0/0:0,33,183:11:0:43	0/0:0,27,157:9:0:37	./.:0,3,34:1:0:13	0/0:0,33,183:11:0:43	0/0:0,96,202:32:0:99	0/0:0,18,140:6:0:28	0/0:0,24,161:8:0:34
2366182.fasta.result.contigs.fa_1	246	.	C	A	999	.	.	GT:PL:DP:SP:GQ	0/0:0,75,199:25:0:79	0/0:0,96,203:32:0:99	0/0:0,18,140:6:0:22	0/0:0,24,159:8:0:28	0/0:0,90,204:30:0:94	0/1:138,0,165:61:0:99	0/0:0,15,123:6:0:19	0/1:11,0,126:9:0:8	0/0:0,15,129:5:0:19	0/1:153,0,77:15:0:87	0/0:0,72,201:24:0:76	./.:32,0,32:2:0:28	0/0:0,36,185:12:0:40	0/1:154,0,163:29:0:99	0/1:109,0,111:11:0:99	0/0:0,160,210:53:0:99	0/1:163,0,166:45:0:99	0/1:157,0,118:19:0:99	1/1:203,105,0:35:0:95	0/0:0,90,202:30:0:94	0/0:0,157,212:52:0:99	0/0:0,96,202:32:0:99	0/0:0,57,196:19:0:61	0/0:0,36,182:12:0:40	0/0:0,51,198:17:0:55	0/0:0,18,145:6:0:22	0/0:0,12,110:4:0:16	0/0:0,114,206:38:0:99	0/0:0,99,206:33:0:99	0/0:0,33,181:11:0:37
2366182.fasta.result.contigs.fa_1	324	.	G	T	999	.	.	GT:PL:DP:SP:GQ	0/0:0,81,201:27:0:91	0/0:0,157,209:52:0:99	0/0:0,51,194:17:0:61	0/0:0,27,169:9:0:37	0/0:0,72,201:24:0:82	0/0:0,132,205:44:0:99	0/0:0,11,151:9:0:21	0/1:14,0,157:19:0:6	0/0:0,24,165:8:0:34	0/0:8,0,149:10:0:4	0/0:0,39,187:13:0:49	./.:0,9,94:3:0:19	0/0:0,39,187:13:0:49	0/1:132,0,168:32:0:99	0/1:83,0,154:15:0:73	0/0:0,184,215:61:0:99	0/0:0,126,205:42:0:99	0/0:0,69,201:23:0:79	0/0:0,96,204:32:0:99	0/0:0,87,200:29:0:97	0/0:0,154,209:51:0:99	0/0:0,105,203:35:0:99	0/0:0,45,187:15:0:55	0/0:0,48,194:16:0:58	0/0:0,51,195:17:0:61	0/0:0,27,163:9:0:37	0/0:0,12,99:4:0:22	0/0:0,108,204:36:0:99	0/0:0,117,204:45:0:99	0/0:0,33,174:11:0:43
2616042.fasta.result.contigs.fa_2	90	.	C	A	999	.	.	GT:PL:DP:SP:GQ	0/0:0,42,186:14:0:52	0/0:0,30,175:10:0:40	0/0:0,27,190:9:0:37	0/0:0,18,137:6:0:28	0/0:0,75,255:25:0:85	0/0:0,60,191:20:0:70	0/0:0,60,202:20:0:70	0/0:0,48,213:16:0:58	0/0:0,90,255:30:0:99	0/1:52,0,84:6:0:42	0/0:0,36,174:12:0:46	./.:0,6,59:2:0:16	0/0:0,141,255:47:0:99	0/0:0,111,241:37:0:99	0/0:0,66,196:22:0:76	0/0:0,138,255:46:0:99	0/1:171,0,154:41:0:99	0/0:0,27,147:9:0:37	0/0:0,193,255:64:0:99	0/1:226,0,153:30:3:99	0/0:0,217,255:72:0:99	0/0:0,45,194:15:0:55	0/0:0,117,202:39:0:99	0/0:0,90,197:30:0:99	0/0:0,66,255:22:0:76	0/0:0,108,246:36:0:99	0/0:0,93,201:31:0:99	./.:0,255,255:109:0:99	0/0:0,21,119:7:0:31	0/0:0,126,255:42:0:99
604916.fasta.result.contigs.fa_1	134	.	A	T	999	.	.	GT:PL:DP:SP:GQ	0/1:130,0,145:17:0:99	0/1:186,0,156:36:0:99	1/1:184,54,0:18:0:55	1/1:184,48,0:16:0:49	1/1:210,169,0:56:0:99	0/1:159,0,172:61:0:99	1/1:121,15,0:5:0:16	1/1:174,46,0:28:0:47	0/1:130,0,137:16:0:99	1/1:200,84,0:29:0:85	0/1:122,0,138:15:0:99	1/1:130,15,0:5:0:16	0/0:0,166,214:55:0:99	1/1:209,129,0:43:0:99	1/1:203,69,0:23:0:70	0/1:168,0,160:58:0:99	1/1:209,141,0:47:0:99	1/1:184,42,0:24:0:43	1/1:205,123,0:41:0:99	1/1:208,166,0:55:0:99	0/1:163,0,164:61:0:99	0/1:161,0,140:31:0:99	0/0:0,187,215:62:0:99	0/1:110,0,69:10:0:68	0/1:116,0,117:12:0:99	1/1:180,33,0:11:0:34	1/1:184,33,0:11:0:34	0/1:146,0,166:31:0:99	0/0:0,49,158:39:0:42	0/1:128,0,89:11:0:88
604916.fasta.result.contigs.fa_1	223	.	A	G	999	.	.	GT:PL:DP:SP:GQ	0/1:114,0,149:16:0:99	1/1:201,84,0:28:0:83	1/1:125,21,0:7:0:20	1/1:166,27,0:9:0:26	1/1:210,205,0:68:0:99	0/1:163,0,172:70:0:99	0/1:52,0,87:6:0:57	1/1:183,59,0:25:0:58	0/1:148,0,101:16:0:99	1/1:187,60,0:20:0:59	0/0:0,63,198:21:0:58	./.:61,0,29:3:0:30	1/1:214,172,0:57:0:99	0/0:0,138,210:46:0:99	0/0:0,42,192:14:0:37	0/1:160,0,172:58:0:99	0/1:142,0,171:44:0:99	1/1:169,19,0:19:0:18	0/1:163,0,158:43:0:99	0/1:164,0,163:52:0:99	0/1:64,0,172:48:0:69	0/1:120,0,170:40:0:99	1/1:207,148,0:49:0:99	1/1:164,27,0:9:0:26	0/1:63,0,146:11:0:68	0/1:88,0,124:11:0:93	1/1:153,24,0:8:0:23	0/1:155,0,171:35:0:99	0/0:0,108,207:36:0:99	0/1:62,0,127:9:0:67
604916.fasta.result.contigs.fa_1	224	.	T	G	124	.	.	GT:PL:DP:SP:GQ	0/0:0,48,197:16:0:58	0/0:0,84,202:28:0:94	0/0:0,21,125:7:0:31	0/0:0,12,145:9:0:22	0/0:0,211,212:70:0:99	0/0:0,214,221:71:0:99	0/0:0,18,139:6:0:28	0/1:31,0,162:25:0:21	0/0:0,48,192:16:0:58	0/1:101,0,144:21:0:91	0/0:0,66,200:22:0:76	./.:0,9,95:3:0:19	0/0:0,175,215:58:0:99	0/0:0,138,208:46:0:99	0/0:0,42,191:14:0:52	0/0:0,178,218:59:0:99	0/0:0,129,206:43:0:99	0/0:0,57,197:19:0:67	0/0:0,132,204:44:0:99	0/0:0,157,210:52:0:99	0/1:63,0,172:49:0:53	0/0:0,117,200:40:0:99	0/0:0,148,206:49:0:99	0/0:0,27,162:9:0:37	0/0:0,33,184:11:0:43	0/0:0,33,176:11:0:43	0/0:0,24,154:8:0:34	0/0:0,105,206:35:0:99	0/0:0,108,206:36:0:99	0/0:0,27,171:9:0:37
604916.fasta.result.contigs.fa_1	251	.	G	A	999	.	.	GT:PL:DP:SP:GQ	0/1:59,0,150:12:0:71	1/1:200,72,0:24:0:78	./.:77,9,0:3:0:15	1/1:125,15,0:5:0:21	1/1:205,181,0:60:0:99	0/1:166,0,170:63:0:99	1/1:109,15,0:5:0:21	1/1:175,57,0:19:0:63	1/1:173,30,0:10:0:36	1/1:190,57,0:19:0:63	1/1:200,63,0:21:0:69	0/1:83,0,26:4:0:20	1/1:210,157,0:52:0:99	1/1:206,114,0:38:0:99	1/1:171,30,0:10:0:36	1/1:209,129,0:43:0:99	1/1:205,114,0:38:0:99	1/1:184,36,0:12:0:42	1/1:205,108,0:36:0:99	1/1:206,129,0:43:0:99	0/1:93,0,171:46:0:99	0/1:124,0,171:34:0:99	1/1:206,135,0:45:0:99	1/1:157,21,0:7:0:27	0/1:40,0,114:7:0:52	1/1:160,30,0:10:0:36	1/1:142,21,0:7:0:27	0/1:165,0,160:33:0:99	1/1:204,72,0:24:0:78	1/1:156,24,0:8:0:30
1128827.fasta.result.contigs.fa_1	60	.	G	C	999	.	.	GT:PL:DP:SP:GQ	0/0:0,93,255:31:0:99	0/0:0,69,255:23:0:77	0/1:152,0,112:16:0:99	0/0:0,48,255:16:0:56	0/0:0,36,247:12:0:44	0/0:0,18,143:6:0:26	0/1:162,0,173:37:0:99	0/1:14,0,127:7:0:7	0/0:0,114,255:38:0:99	0/0:0,12,98:4:0:20	0/1:144,0,119:16:0:99	0/0:0,12,131:4:0:20	0/0:0,24,155:8:0:32	0/0:0,102,255:34:0:99	0/0:0,81,255:27:0:89	0/0:0,81,249:27:0:89	0/0:0,90,255:30:0:98	0/0:0,30,238:10:0:38	0/0:0,181,255:60:0:99	0/0:0,30,174:10:0:38	0/0:0,132,255:44:0:99	0/0:0,27,176:9:0:35	0/0:0,48,219:16:0:56	0/0:0,132,255:44:0:99	0/0:0,90,255:30:0:98	0/0:0,111,255:37:0:99	0/1:122,0,211:35:6:99	./.:0,255,255:127:0:99	0/0:0,78,255:26:0:86	0/0:0,105,255:35:0:99
1821249.fasta.result.contigs.fa_1	221	.	T	A	999	.	.	GT:PL:DP:SP:GQ	0/0:0,63,198:21:0:67	0/0:0,87,199:29:0:91	0/1:76,0,24:4:0:34	1/1:150,24,0:8:0:14	0/0:0,67,183:32:0:71	0/0:0,105,197:35:0:99	0/0:0,33,171:11:0:37	0/0:0,87,199:29:0:91	0/0:0,39,177:13:0:43	0/0:0,33,177:11:0:37	0/0:0,66,188:22:0:70	./.:0,6,63:2:0:11	0/1:152,0,166:46:0:99	0/0:0,117,201:39:0:99	0/0:0,57,183:19:0:61	0/1:159,0,164:65:0:99	0/0:0,117,202:39:0:99	0/0:0,90,199:30:0:94	0/0:0,190,213:63:0:99	0/1:153,0,125:28:0:99	0/0:0,148,205:49:0:99	0/0:0,60,193:20:0:64	0/1:165,0,156:50:0:99	0/1:106,0,88:11:0:97	0/1:95,0,122:12:0:91	./.:0,9,68:3:0:14	0/0:0,27,143:9:0:31	0/0:0,111,203:37:0:99	0/0:0,96,201:32:0:99	0/0:0,21,135:7:0:25
1821249.fasta.result.contigs.fa_1	355	.	T	C	999	.	.	GT:PL:DP:SP:GQ	0/0:0,45,191:15:0:55	0/0:0,78,201:26:0:88	0/0:0,12,98:4:0:22	0/0:0,12,101:4:0:22	0/0:0,105,202:35:0:99	0/0:0,75,188:25:0:85	./.:0,3,38:1:0:13	0/0:0,66,199:22:0:76	0/0:0,18,142:6:0:28	0/0:0,27,156:9:0:37	0/0:0,45,181:15:0:55	0/0:0,12,101:4:0:22	0/1:162,0,157:36:0:99	0/0:0,108,199:36:0:99	0/0:0,27,171:9:0:37	0/0:0,169,211:57:0:99	0/0:0,123,203:41:0:99	0/0:0,72,196:24:0:82	0/1:168,0,158:47:0:99	0/0:0,93,194:31:0:99	0/0:0,111,196:37:0:99	0/0:0,90,200:30:0:99	0/1:162,0,161:47:0:99	0/0:0,27,168:9:0:37	0/0:0,33,170:11:0:43	0/0:0,15,120:5:0:25	0/0:0,15,112:5:0:25	0/0:0,69,198:23:0:79	0/0:0,57,196:19:0:67	./.:0,6,68:2:0:16
1997414.fasta.result.contigs.fa_1	15	.	G	A	999	.	.	GT:PL:DP:SP:GQ	0/0:0,63,255:21:0:67	0/0:0,39,220:13:0:43	0/0:0,42,220:14:0:46	0/0:0,21,147:7:0:25	0/1:100,0,52:6:0:62	0/0:0,17,155:11:0:21	0/1:139,0,151:22:0:99	./.:32,0,10:2:0:20	0/0:0,60,208:20:0:64	0/1:33,0,89:5:0:29	0/0:0,21,136:7:0:25	0/0:0,12,116:4:0:16	0/1:66,0,49:5:0:57	0/0:0,111,202:37:0:99	0/0:0,39,186:13:0:43	0/0:0,15,119:5:0:19	0/0:0,69,199:24:0:73	0/0:0,15,126:5:0:19	./.:0,0,0:0:0:5	0/0:0,24,159:8:0:28	0/0:0,12,115:4:0:16	./.:29,0,53:3:0:25	0/1:72,0,97:8:0:68	0/1:158,0,166:36:0:99	0/0:0,39,177:13:0:43	0/0:0,70,199:29:0:74	0/0:0,105,233:35:0:99	0/0:0,255,255:94:0:99	0/0:0,45,232:15:0:49	0/1:161,0,190:31:0:99
1997414.fasta.result.contigs.fa_1	17	.	T	A	999	.	.	GT:PL:DP:SP:GQ	0/0:0,63,255:21:0:67	0/0:0,39,222:13:0:43	0/0:0,42,229:14:0:46	0/0:0,21,158:7:0:25	0/1:88,0,51:6:0:61	0/0:0,33,174:11:0:37	0/1:132,0,151:22:0:99	./.:32,0,32:2:0:28	0/0:0,60,207:20:0:64	0/1:51,0,74:5:0:47	0/0:0,21,142:7:0:25	0/0:0,12,116:4:0:16	0/1:55,0,55:5:0:51	0/0:0,111,203:37:0:99	0/0:0,39,190:13:0:43	0/0:0,15,131:5:0:19	0/0:0,72,201:24:0:76	0/0:0,15,122:5:0:19	./.:0,0,0:0:0:5	0/0:0,24,152:8:0:28	0/0:0,12,116:4:0:16	./.:29,0,56:3:0:25	0/1:59,0,114:8:0:55	0/1:162,0,166:36:0:99	0/0:0,36,176:13:0:40	0/0:0,87,201:29:0:91	0/0:0,105,233:35:0:99	0/0:0,255,255:94:0:99	0/0:0,45,227:15:0:49	0/1:159,0,191:31:0:99
1997414.fasta.result.contigs.fa_1	52	.	T	G	999	.	.	GT:PL:DP:SP:GQ	0/0:0,63,255:21:0:66	0/1:100,0,155:13:0:97	0/0:0,48,255:16:0:51	0/0:0,21,158:7:0:24	0/0:0,18,142:6:0:21	0/0:0,36,212:12:0:39	0/0:0,69,231:23:0:72	./.:0,6,62:2:0:9	0/1:154,0,116:20:0:99	0/0:0,15,150:5:0:18	0/0:0,21,144:7:0:24	0/1:58,0,58:4:0:55	0/1:54,0,73:5:0:51	0/1:158,0,197:37:0:99	0/1:124,0,106:13:0:99	0/0:0,15,126:5:0:18	0/1:152,0,205:26:3:99	0/0:0,15,114:5:0:18	./.:0,0,0:0:0:4	0/0:0,24,159:8:0:27	1/1:152,15,0:5:0:7	./.:6,0,60:3:0:5	0/1:101,0,58:8:0:67	0/0:0,114,235:38:0:99	0/1:104,0,115:13:0:99	0/0:0,90,233:30:0:93	0/0:0,105,233:35:0:99	./.:0,255,255:102:0:99	0/1:182,0,99:15:0:99	0/0:0,102,255:34:0:99
1997414.fasta.result.contigs.fa_1	60	.	A	T	999	.	.	GT:PL:DP:SP:GQ	0/0:0,63,255:21:0:65	0/1:102,0,154:13:0:99	0/0:0,51,255:17:0:53	0/0:0,21,157:7:0:23	0/0:0,18,146:6:0:20	0/0:0,36,213:12:0:38	0/0:0,69,227:23:0:71	./.:0,6,68:2:0:9	0/1:157,0,104:20:0:99	0/0:0,15,136:5:0:17	0/0:0,18,119:7:0:20	0/1:58,0,54:4:0:55	0/1:54,0,66:5:0:52	0/1:152,0,243:39:6:99	0/1:131,0,117:14:0:99	0/0:0,15,119:5:0:17	0/1:156,0,233:27:7:99	0/0:0,15,131:5:0:17	./.:0,0,0:0:0:4	0/0:0,24,164:8:0:26	1/1:152,15,0:5:0:7	./.:25,0,59:3:0:23	0/1:103,0,70:8:0:78	0/0:0,114,233:38:0:99	0/1:115,0,117:13:0:99	0/0:0,93,255:31:0:95	0/0:0,108,255:37:0:99	./.:0,255,255:107:0:99	0/1:180,0,99:15:0:99	0/0:0,102,255:34:0:99
2655433.fasta.result.contigs.fa_1	188	.	G	A	999	.	.	GT:PL:DP:SP:GQ	0/1:169,0,163:40:0:99	0/0:0,26,184:14:0:25	0/1:123,0,67:9:0:72	0/1:87,0,145:12:0:88	1/1:200,72,0:24:0:67	0/0:0,99,202:33:0:98	0/0:0,51,198:17:0:50	0/0:0,30,180:10:0:29	1/1:180,33,0:11:0:28	0/1:151,0,33:12:0:38	0/0:0,87,203:29:0:86	0/1:47,0,123:8:0:48	1/1:195,54,0:18:0:49	0/0:0,105,205:35:0:99	0/0:0,111,206:37:0:99	0/1:130,0,115:13:0:99	0/0:0,33,176:11:0:32	0/1:76,0,97:7:0:77	0/0:0,33,184:11:0:32	1/1:195,75,0:25:0:70	0/0:0,29,182:18:0:28	0/0:0,48,197:16:0:47	0/1:138,0,165:27:0:99	0/1:95,0,160:16:0:96	1/1:202,66,0:22:0:61	0/1:57,0,153:14:0:58	0/0:0,13,161:17:0:12	0/1:152,0,170:47:0:99	1/1:214,166,0:55:0:99	0/1:87,0,136:12:0:88
194406.fasta.result.contigs.fa_1	20	.	A	C	999	.	.	GT:PL:DP:SP:GQ	0/0:0,78,202:26:0:88	0/0:0,90,202:30:0:99	0/0:0,63,255:21:0:73	0/0:0,27,172:9:0:37	0/0:0,33,180:11:0:43	0/0:0,24,166:8:0:34	0/1:154,0,141:22:0:99	0/0:0,63,232:21:0:73	0/0:0,111,231:37:0:99	0/0:0,18,135:6:0:28	0/1:125,0,165:28:0:99	0/0:0,12,139:4:0:22	0/0:0,160,237:53:0:99	0/0:0,148,255:49:0:99	0/0:0,96,255:32:0:99	0/0:0,157,240:52:0:99	0/0:0,135,239:45:0:99	0/0:0,54,195:18:0:64	0/0:0,255,255:87:0:99	0/1:97,0,110:8:0:87	0/0:0,163,239:54:0:99	0/0:0,24,137:8:0:34	0/0:0,151,208:50:0:99	0/0:0,93,201:31:0:99	0/0:0,78,201:26:0:88	0/0:0,66,195:22:0:76	0/0:0,59,224:25:0:69	0/0:0,226,218:75:0:99	0/0:0,66,203:22:0:76	0/0:0,84,255:28:0:94
194406.fasta.result.contigs.fa_1	25	.	G	A	999	.	.	GT:PL:DP:SP:GQ	0/0:0,78,202:26:0:86	0/0:0,74,199:30:0:82	0/0:0,63,255:21:0:71	0/1:100,0,93:9:0:91	0/1:46,0,144:11:0:38	0/0:0,27,195:9:0:35	0/0:0,69,194:23:0:77	0/1:137,0,164:21:0:99	0/0:0,111,230:37:0:99	0/0:0,18,131:6:0:26	0/0:0,84,202:28:0:92	0/0:0,12,129:4:0:20	0/0:0,160,240:53:0:99	0/0:0,151,255:50:0:99	0/0:0,96,255:32:0:99	0/0:0,157,250:52:0:99	0/1:192,0,196:46:0:99	0/0:0,54,195:18:0:62	0/0:0,242,255:87:0:99	0/0:0,24,192:8:0:32	0/0:0,163,235:54:0:99	0/0:0,24,157:8:0:32	0/0:0,154,247:51:0:99	0/0:0,93,199:31:0:99	0/0:0,78,202:26:0:86	0/0:0,66,197:22:0:74	0/0:0,75,229:25:0:83	0/0:0,226,218:75:0:99	0/0:0,66,200:22:0:74	0/0:0,87,255:29:0:95
444593.fasta.result.contigs.fa_2	14	.	C	T	999	.	.	GT:PL:DP:SP:GQ	0/1:109,0,80:9:0:90	0/0:0,17,240:11:0:21	0/0:0,27,220:9:0:31	0/1:147,0,20:6:0:30	0/0:0,24,208:8:0:28	0/1:77,0,92:7:0:73	0/0:0,18,170:6:0:22	0/0:0,15,153:5:0:19	0/0:0,21,186:8:0:25	./.:38,3,0:1:0:8	0/0:0,57,255:19:0:61	0/1:84,0,55:5:0:65	0/1:74,0,143:8:3:70	0/0:0,114,255:38:0:99	0/0:0,84,255:28:0:88	0/0:0,36,255:12:0:40	0/0:0,111,255:37:0:99	0/0:0,12,132:4:0:16	0/1:20,0,123:6:0:16	0/0:0,18,143:6:0:22	0/0:0,63,255:21:0:67	0/0:0,69,255:23:0:73	0/0:0,21,180:7:0:25	0/0:0,18,145:6:0:22	0/0:0,27,187:9:0:31	0/0:0,24,208:8:0:28	0/0:3,12,79:4:0:14	0/0:0,102,255:34:0:99	0/1:253,0,255:50:1:99	0/1:52,0,116:6:0:48
444593.fasta.result.contigs.fa_2	18	.	C	T	999	.	.	GT:PL:DP:SP:GQ	0/1:112,0,88:9:0:98	0/0:0,36,255:12:0:40	0/0:0,27,221:9:0:31	0/1:147,0,20:6:0:30	0/0:0,24,214:8:0:28	0/1:77,0,85:7:0:73	0/0:0,18,169:6:0:22	0/0:0,15,154:5:0:19	0/0:0,24,215:8:0:28	./.:38,3,0:1:0:8	0/0:0,60,255:20:0:64	0/1:92,0,55:5:0:65	0/1:94,0,140:9:0:90	0/0:0,114,255:38:0:99	0/0:0,84,255:28:0:88	0/0:0,36,255:12:0:40	0/0:0,111,255:37:0:99	0/0:0,12,129:4:0:17	0/1:20,0,137:6:0:16	0/0:0,18,146:6:0:22	0/0:0,66,255:22:0:70	0/0:0,69,255:23:0:73	0/0:0,21,200:7:0:25	0/0:0,18,142:6:0:22	0/0:0,27,195:9:0:31	0/0:0,24,213:8:0:28	0/0:0,12,111:4:0:17	0/0:0,102,255:34:0:99	0/1:230,0,255:52:4:99	0/1:49,0,116:6:0:45
832118.fasta.result.contigs.fa_1	99	.	T	C	999	.	.	GT:PL:DP:SP:GQ	0/0:0,39,189:13:0:42	0/0:0,54,226:18:0:57	0/1:20,0,117:6:0:17	0/1:142,0,32:13:0:41	0/0:0,154,212:51:0:99	0/0:0,157,208:52:0:99	0/0:0,21,158:7:0:24	0/0:2,0,149:23:0:3	0/0:0,18,135:6:0:21	0/0:0,68,186:33:0:71	0/0:0,33,180:11:0:36	./.:68,6,0:2:0:5	0/0:0,151,212:50:0:99	0/1:148,0,140:24:0:99	0/1:108,0,150:16:0:99	0/0:0,69,200:23:0:72	0/1:139,0,151:19:0:99	0/1:159,0,167:41:0:99	0/0:0,117,205:39:0:99	0/0:0,148,212:49:0:99	0/1:165,0,133:26:0:99	0/0:0,51,196:17:0:54	0/1:165,0,166:52:0:99	0/0:0,24,166:8:0:27	0/0:0,54,199:18:0:57	0/1:54,0,52:4:0:51	0/1:51,0,100:6:0:48	0/0:0,84,204:28:0:87	0/1:143,0,119:18:0:99	0/0:0,21,149:7:0:24
832118.fasta.result.contigs.fa_1	106	.	A	G	999	.	.	GT:PL:DP:SP:GQ	1/1:194,45,0:15:0:49	0/1:126,0,160:19:0:99	0/1:100,0,52:6:0:48	1/1:192,45,0:15:0:49	0/1:171,0,165:59:0:99	1/1:214,169,0:56:0:99	1/1:156,21,0:7:0:25	0/1:135,0,167:26:0:99	1/1:142,18,0:6:0:22	0/1:147,0,172:35:0:99	1/1:187,36,0:12:0:40	./.:69,6,0:2:0:11	1/1:212,141,0:53:0:99	1/1:200,78,0:26:0:82	1/1:198,54,0:18:0:58	1/1:201,72,0:24:0:76	1/1:201,66,0:22:0:70	1/1:207,135,0:45:0:99	0/1:169,0,160:46:0:99	1/1:212,151,0:50:0:99	0/1:168,0,140:28:0:99	1/1:197,51,0:17:0:55	1/1:214,166,0:55:0:99	1/1:171,27,0:9:0:31	1/1:202,60,0:20:0:64	1/1:127,15,0:5:0:20	1/1:147,18,0:6:0:22	0/1:136,0,171:31:0:99	1/1:200,63,0:21:0:67	0/1:76,0,98:7:0:86
877079.fasta.result.contigs.fa_1	16	.	C	T	999	.	.	GT:PL:DP:SP:GQ	0/0:0,18,137:6:0:22	0/0:0,42,186:14:0:46	0/0:0,24,154:8:0:28	0/1:71,0,108:9:0:67	0/0:0,24,164:8:0:28	./.:0,9,92:3:0:13	0/0:0,42,183:14:0:46	0/0:0,69,200:23:0:73	0/1:143,0,183:26:0:99	./.:25,0,45:3:0:21	0/1:120,0,85:10:0:95	./.:32,0,32:2:0:28	0/0:0,2,106:6:0:7	0/0:0,81,203:27:0:85	0/0:0,30,180:10:0:34	0/0:0,144,207:48:0:99	0/1:148,0,67:37:0:77	0/0:0,12,115:4:0:16	0/0:0,138,204:46:0:99	0/1:136,0,47:8:0:57	0/1:159,0,170:60:0:99	0/0:0,6,156:14:0:10	0/1:143,0,58:12:0:68	0/0:0,30,167:10:0:34	0/0:0,42,183:14:0:46	0/0:0,75,226:25:0:79	0/0:0,84,200:28:0:88	0/0:0,181,216:60:0:99	0/1:88,0,165:19:0:84	0/0:0,66,195:22:0:70
877079.fasta.result.contigs.fa_1	60	.	C	T	999	.	.	GT:PL:DP:SP:GQ	0/0:0,18,129:6:0:20	1/1:191,42,0:14:0:34	0/1:88,0,82:8:0:85	0/1:71,0,114:9:0:69	0/0:0,24,164:8:0:26	./.:95,9,0:3:0:4	0/0:0,42,168:14:0:44	0/0:0,75,255:25:0:77	0/0:0,78,228:26:0:80	./.:0,9,83:3:0:11	0/1:85,0,121:10:0:83	./.:69,6,0:2:0:4	0/0:0,18,129:6:0:20	0/0:0,87,255:29:0:89	0/0:0,30,180:10:0:32	0/0:0,151,255:50:0:99	0/1:67,0,148:37:0:65	0/1:57,0,57:4:0:55	0/1:117,0,211:48:0:99	0/0:0,24,184:8:0:26	0/0:0,190,255:63:0:99	0/1:67,0,152:14:0:65	0/0:0,36,181:12:0:38	0/0:0,30,175:10:0:32	0/1:6,0,152:14:0:6	0/0:0,78,255:26:0:80	0/0:0,90,255:30:0:92	0/1:23,0,156:62:0:21	0/1:88,0,164:19:0:86	0/0:0,69,227:23:0:71
925444.fasta.result.contigs.fa_1	37	.	A	T	999	.	.	GT:PL:DP:SP:GQ	0/0:0,49,172:29:0:51	0/0:0,15,153:5:0:17	0/0:0,52,255:23:0:54	0/1:124,0,168:15:0:99	0/0:0,2,145:9:0:6	0/1:124,0,88:10:0:96	0/1:165,0,154:27:0:99	./.:0,0,0:0:0:4	0/1:176,0,189:32:0:99	0/0:0,12,108:4:0:14	0/1:162,0,162:32:0:99	./.:0,9,79:3:0:11	0/1:84,0,73:7:0:78	0/0:0,72,240:24:0:74	0/0:0,102,255:34:0:99	0/0:0,21,155:7:0:23	0/1:125,0,71:9:0:79	0/1:95,0,26:4:0:34	0/0:0,24,186:8:0:26	0/0:0,30,211:10:0:32	0/0:0,24,160:8:0:26	./.:0,3,36:1:0:6	0/0:0,15,122:5:0:17	1/1:255,117,0:39:0:99	0/1:168,0,169:36:0:99	0/1:198,0,192:40:0:99	0/0:0,88,233:42:0:90	./.:210,0,255:120:2:99	0/0:0,36,225:12:0:38	0/0:0,76,239:38:0:78
1044375.fasta.result.contigs.fa_1	327	.	C	T	999	.	.	GT:PL:DP:SP:GQ	0/0:0,33,182:11:0:37	0/0:0,24,157:8:0:28	./.:36,3,0:1:0:8	0/1:23,0,97:5:0:19	0/0:0,24,167:8:0:28	./.:0,3,33:1:0:8	0/1:100,0,23:5:0:33	0/0:0,30,175:10:0:34	0/0:0,33,180:11:0:37	./.:0,6,63:2:0:10	0/0:0,51,196:17:0:55	./.:89,9,0:3:0:4	0/0:0,18,145:6:0:22	0/1:170,0,146:37:0:99	0/1:142,0,129:18:0:99	0/0:0,90,202:30:0:94	0/0:0,93,205:31:0:97	0/0:0,33,175:11:0:37	0/0:0,129,208:43:0:99	0/0:0,12,113:4:0:16	0/0:0,114,207:38:0:99	0/0:0,93,205:31:0:97	0/0:0,48,191:16:0:52	0/1:124,0,118:13:0:99	0/1:18,0,116:6:0:14	0/0:0,48,195:16:0:52	0/0:0,27,168:9:0:31	0/0:0,96,205:32:0:99	0/0:0,40,177:25:0:44	0/1:136,0,87:12:0:97
2643380.fasta.result.contigs.fa_1	320	.	C	T	999	.	.	GT:PL:DP:SP:GQ	0/0:0,78,198:26:0:86	./.:90,9,0:3:0:6	./.:0,0,0:0:0:8	0/0:0,12,73:4:0:20	0/1:98,0,108:10:0:90	0/0:0,21,149:7:0:29	0/0:0,30,167:10:0:38	0/0:0,15,125:5:0:23	0/1:76,0,77:7:0:68	./.:0,6,69:2:0:14	0/0:0,42,188:14:0:50	./.:0,0,0:0:0:8	0/0:0,33,178:11:0:41	0/0:0,54,196:18:0:62	0/0:0,24,161:8:0:32	0/0:0,51,197:17:0:59	0/0:0,45,187:15:0:53	0/0:0,12,102:4:0:20	0/0:0,30,160:10:0:38	0/1:89,0,108:9:0:81	0/0:0,72,199:24:0:80	0/0:0,36,186:12:0:44	0/0:0,15,111:5:0:23	0/0:0,27,172:9:0:35	0/0:0,45,187:15:0:53	0/0:0,24,162:8:0:32	0/0:0,12,115:4:0:20	0/0:0,102,201:40:0:99	0/0:0,15,133:5:0:23	0/0:0,12,94:4:0:20
2812744.fasta.result.contigs.fa_1	480	.	G	A	999	.	.	GT:PL:DP:SP:GQ	./.:0,9,75:3:0:16	0/0:0,21,136:7:0:28	0/0:0,15,105:5:0:22	0/0:0,18,144:6:0:25	0/0:0,72,201:24:0:79	0/0:0,30,166:10:0:37	./.:0,3,38:1:0:11	0/0:0,21,155:7:0:28	0/0:0,21,157:7:0:28	0/0:0,12,85:4:0:19	0/0:0,21,148:7:0:28	./.:0,3,38:1:0:11	0/1:134,0,84:12:0:97	0/1:84,0,131:14:0:77	0/1:95,0,123:11:0:88	0/0:0,60,192:20:0:67	0/0:0,30,174:10:0:37	0/0:0,15,121:5:0:22	0/1:161,0,120:25:0:99	0/0:0,30,173:10:0:37	0/1:154,0,56:26:0:69	0/0:0,21,152:7:0:28	0/0:0,36,173:23:0:43	0/0:0,15,129:5:0:22	0/0:0,18,141:6:0:25	0/0:0,15,130:5:0:22	0/0:0,15,128:5:0:22	0/0:0,93,205:31:0:99	0/0:0,45,192:15:0:52	0/0:0,15,128:5:0:22
124077.fasta.result.contigs.fa_1	188	.	G	A	999	.	.	GT:PL:DP:SP:GQ	0/1:142,0,112:14:0:99	0/0:0,57,195:20:0:61	0/1:52,0,100:6:0:48	0/1:41,0,139:10:0:37	0/0:0,24,157:8:0:28	0/0:0,24,159:8:0:28	0/0:0,42,193:14:0:46	0/0:0,15,133:5:0:19	0/0:0,51,199:17:0:55	./.:0,0,0:0:0:5	0/1:161,0,130:20:0:99	0/0:0,15,122:5:0:19	0/1:74,0,112:8:0:70	0/0:0,102,205:34:0:99	0/0:0,81,203:27:0:85	0/1:167,0,132:47:0:99	0/0:0,141,209:47:0:99	0/0:0,18,145:6:0:22	0/0:0,27,169:9:0:31	0/1:51,0,101:6:0:47	0/1:170,0,159:55:0:99	0/1:149,0,163:27:0:99	0/0:0,15,132:5:0:19	0/0:0,51,197:17:0:55	0/0:0,33,183:11:0:37	0/0:0,42,194:14:0:46	0/0:0,42,195:14:0:46	0/0:0,129,206:43:0:99	0/0:0,108,204:36:0:99	0/0:0,54,195:18:0:58
220462.fasta.result.contigs.fa_1	78	.	G	A	999	.	.	GT:PL:DP:SP:GQ	0/0:0,30,177:10:0:34	0/0:0,54,185:18:0:58	0/0:0,18,141:6:0:22	0/0:0,15,127:6:0:19	0/0:0,39,187:13:0:43	0/0:0,21,172:7:0:25	0/1:78,0,124:9:0:74	0/1:140,0,170:16:0:99	0/1:178,0,126:22:3:99	0/0:0,24,170:9:0:28	0/1:53,0,117:9:0:49	./.:0,9,58:3:0:13	0/1:162,0,97:27:0:99	0/0:0,39,255:13:0:43	0/0:0,36,203:12:0:40	0/1:80,0,124:14:0:76	0/1:179,0,105:20:0:99	0/1:108,0,79:10:0:89	0/0:0,135,255:45:0:99	0/0:0,30,170:10:0:34	0/0:0,93,253:33:0:97	0/0:0,27,156:9:0:31	0/0:0,90,192:31:0:94	0/0:0,39,164:13:0:43	0/1:41,0,49:4:0:37	0/0:0,54,255:18:0:58	0/0:0,54,219:19:0:58	0/0:0,154,255:51:0:99	0/0:0,45,244:15:0:49	0/1:190,0,102:18:3:99
340200.fasta.result.contigs.fa_1	54	.	G	A	999	.	.	GT:PL:DP:SP:GQ	0/1:132,0,148:16:0:99	0/0:0,87,255:29:0:96	0/0:0,36,255:12:0:45	0/0:0,66,255:22:0:75	0/0:0,84,241:28:0:93	0/0:0,157,255:52:0:99	0/0:0,36,185:12:0:45	0/0:0,48,255:16:0:57	0/0:0,108,255:36:0:99	0/0:0,51,223:17:0:60	0/0:6,0,156:19:0:5	0/0:0,18,168:6:0:27	0/0:0,211,255:70:0:99	0/0:0,69,240:23:0:78	0/0:0,57,255:19:0:66	0/0:0,126,255:42:0:99	0/0:0,166,255:55:0:99	0/1:88,0,170:11:3:79	0/0:0,123,236:41:0:99	0/0:0,114,255:38:0:99	0/0:0,160,214:53:0:99	./.:0,6,67:2:0:15	0/0:0,169,216:56:0:99	0/0:0,55,255:32:0:64	0/0:0,10,232:27:0:19	0/1:255,0,153:40:4:99	0/0:0,63,228:21:0:72	0/0:0,255,255:99:0:99	0/0:0,51,255:17:0:60	0/0:0,90,255:30:0:99
1182904.fasta.result.contigs.fa_1	16	.	G	A	999	.	.	GT:PL:DP:SP:GQ	0/0:0,108,204:36:0:99	0/1:151,0,110:16:0:99	0/0:0,27,224:9:0:33	0/0:0,18,146:6:0:24	0/1:49,0,106:7:0:43	0/0:0,42,190:14:0:48	0/1:128,0,198:35:0:99	0/0:0,12,95:4:0:18	0/0:0,72,234:24:0:78	0/0:0,12,103:4:0:18	0/0:0,81,202:27:0:87	./.:0,0,0:0:0:7	0/1:73,0,161:22:0:67	0/0:0,135,255:45:0:99	0/0:0,48,198:16:0:54	0/0:0,117,207:39:0:99	0/0:0,102,204:34:0:99	./.:0,3,36:1:0:10	0/0:0,78,202:26:0:84	0/1:171,0,54:13:0:66	0/0:0,126,207:42:0:99	0/0:0,36,187:12:0:42	0/0:0,51,194:17:0:57	0/0:0,96,255:32:0:99	0/1:185,0,158:31:0:99	0/0:0,126,236:42:0:99	0/0:0,99,255:33:0:99	./.:0,255,255:112:0:99	0/0:0,69,255:23:0:75	0/0:0,96,203:32:0:99
1182904.fasta.result.contigs.fa_1	49	.	C	G	999	.	.	GT:PL:DP:SP:GQ	0/1:194,0,158:37:0:99	0/0:0,51,230:17:0:57	0/0:0,30,222:10:0:36	0/0:0,21,178:7:0:27	0/1:116,0,49:7:0:61	0/0:0,45,222:15:0:51	0/0:0,70,227:36:0:76	0/0:26,35,109:4:0:15	0/0:0,72,231:24:0:78	0/0:3,0,83:4:0:5	0/0:0,87,255:29:0:93	./.:0,0,0:0:0:7	0/0:0,69,241:23:0:75	0/0:0,135,255:45:0:99	0/0:0,51,231:17:0:57	0/0:0,120,236:40:0:99	0/1:163,0,161:34:0:99	./.:25,3,0:1:0:9	0/0:0,81,232:27:0:87	0/1:38,0,227:15:3:32	0/0:0,132,255:44:0:99	0/0:0,36,187:12:0:42	0/0:0,54,226:18:0:60	0/0:0,105,255:35:0:99	0/0:0,93,234:31:0:99	0/0:0,126,235:42:0:99	0/1:130,0,224:33:3:99	./.:0,255,255:117:0:99	0/0:0,75,255:25:0:81	0/0:0,99,231:33:0:99
1629017.fasta.result.contigs.fa_1	182	.	A	G	999	.	.	GT:PL:DP:SP:GQ	0/0:0,48,111:16:0:56	0/0:0,7,165:15:0:15	0/0:0,27,141:9:0:35	0/0:0,60,191:20:0:68	0/0:0,129,207:43:0:99	0/0:0,112,207:43:0:99	0/0:0,39,188:13:0:47	0/0:0,45,181:15:0:53	0/0:0,39,158:13:0:47	0/0:0,16,148:18:0:24	0/1:141,0,103:13:0:99	./.:0,6,69:2:0:15	0/0:0,111,207:37:0:99	0/0:0,66,201:22:0:74	0/0:0,42,194:14:0:50	0/1:64,0,164:20:0:56	0/0:0,36,188:12:0:44	0/0:0,54,197:18:0:62	0/0:0,78,203:26:0:86	0/1:172,0,163:46:0:99	0/0:0,69,192:23:0:77	0/0:0,18,138:6:0:26	0/0:0,114,207:38:0:99	0/0:0,36,189:12:0:44	0/0:0,45,193:15:0:53	0/0:0,36,189:12:0:44	0/0:0,21,129:7:0:29	0/1:132,0,167:45:0:99	0/0:0,57,201:19:0:65	0/0:0,48,196:16:0:56
1629017.fasta.result.contigs.fa_1	404	.	C	T	999	.	.	GT:PL:DP:SP:GQ	0/0:0,39,178:13:0:31	1/1:144,21,0:7:0:23	./.:0,6,60:2:0:4	0/1:102,0,110:10:0:99	1/1:204,175,0:58:0:99	1/1:230,255,0:85:0:99	1/1:164,24,0:8:0:26	0/1:124,0,103:11:0:99	0/0:0,24,157:8:0:16	0/1:142,0,104:18:0:99	1/1:185,36,0:12:0:38	./.:0,0,0:0:0:4	1/1:210,160,0:53:0:99	1/1:193,54,0:18:0:56	1/1:114,12,0:4:0:14	1/1:198,63,0:21:0:65	1/1:195,51,0:17:0:53	1/1:187,42,0:14:0:44	1/1:202,102,0:34:0:99	1/1:216,190,0:63:0:99	0/1:144,0,152:24:0:99	0/1:95,0,32:6:0:30	1/1:209,157,0:52:0:99	1/1:133,33,0:11:0:35	0/1:129,0,130:16:0:99	1/1:182,33,0:11:0:35	0/1:111,0,116:12:0:99	0/1:162,0,165:36:0:99	1/1:132,15,0:5:0:17	1/1:177,39,0:13:0:41
1629017.fasta.result.contigs.fa_1	411	.	G	T	999	.	.	GT:PL:DP:SP:GQ	0/0:0,36,169:12:0:28	1/1:152,24,0:8:0:26	./.:0,3,34:1:0:6	0/1:84,0,111:9:0:92	1/1:202,169,0:56:0:99	1/1:228,241,0:81:0:99	1/1:165,24,0:8:0:26	0/1:119,0,107:11:0:99	0/0:0,24,164:8:0:16	0/1:146,0,109:17:0:99	1/1:176,30,0:10:0:32	./.:0,0,0:0:0:4	1/1:211,157,0:52:0:99	1/1:194,54,0:18:0:56	./.:91,9,0:3:0:12	1/1:199,60,0:20:0:62	1/1:196,51,0:17:0:53	1/1:188,42,0:14:0:44	1/1:201,99,0:33:0:99	1/1:220,193,0:64:0:99	0/1:133,0,150:24:0:99	0/1:81,0,32:6:0:30	1/1:207,144,0:48:0:99	1/1:131,30,0:10:0:32	0/1:133,0,128:16:0:99	1/1:178,30,0:10:0:32	0/1:109,0,107:11:0:99	0/1:165,0,164:34:0:99	1/1:116,12,0:4:0:14	1/1:176,36,0:12:0:38
2758480.fasta.result.contigs.fa_1	40	.	C	T	999	.	.	GT:PL:DP:SP:GQ	0/0:0,99,200:33:0:99	0/0:0,42,191:14:0:46	0/1:133,0,87:12:0:97	0/0:0,27,162:9:0:31	0/0:0,12,94:4:0:16	0/0:0,24,165:8:0:28	0/0:0,30,172:10:0:34	0/1:26,0,81:4:0:22	0/0:0,132,207:44:0:99	0/1:84,0,21:4:0:31	0/0:0,157,212:52:0:99	0/0:0,12,101:4:0:16	0/0:0,15,122:5:0:19	0/1:167,0,147:26:0:99	0/1:171,0,161:41:0:99	0/0:0,42,193:14:0:46	0/1:150,0,85:14:0:95	0/0:0,18,164:6:0:22	0/0:0,45,193:15:0:49	0/1:52,0,99:6:0:48	0/0:0,66,197:22:0:70	./.:69,6,0:2:0:6	0/1:71,0,114:8:0:67	0/0:0,108,201:36:0:99	0/0:0,75,202:25:0:79	0/0:0,109,231:42:0:99	0/0:0,71,199:29:0:75	0/0:0,242,255:87:0:99	0/0:0,73,182:37:0:77	0/0:0,105,234:35:0:99
2944523.fasta.result.contigs.fa_1	200	.	G	A	999	.	.	GT:PL:DP:SP:GQ	0/0:0,66,182:22:0:64	1/1:166,45,0:15:0:41	0/1:26,0,59:4:0:28	./.:32,0,32:2:0:32	1/1:187,81,0:27:0:77	0/1:37,0,108:11:0:39	0/0:0,30,126:10:0:28	1/1:197,72,0:24:0:68	1/1:136,24,0:8:0:20	0/1:37,0,25:6:0:28	0/0:0,81,189:27:0:79	./.:21,0,32:2:0:23	1/1:200,151,0:50:0:99	0/0:0,87,191:29:0:85	0/0:0,48,186:16:0:46	0/1:147,0,130:38:0:99	0/1:156,0,139:34:0:99	0/0:0,91,186:48:0:89	0/1:143,0,158:47:0:99	1/1:153,46,0:28:0:42	0/1:122,0,152:22:0:99	0/1:138,0,150:37:0:99	0/1:147,0,155:55:0:99	0/1:91,0,27:12:0:31	0/0:0,27,150:9:0:25	0/1:22,0,62:6:0:24	0/1:19,0,62:6:0:21	0/0:0,60,196:20:0:58	0/1:135,0,141:19:0:99	0/1:77,0,51:5:0:55
2944523.fasta.result.contigs.fa_1	219	.	A	T	999	.	.	GT:PL:DP:SP:GQ	0/1:135,0,131:24:0:99	0/0:0,72,197:24:0:76	0/0:0,21,151:7:0:26	0/1:81,0,24:4:0:35	0/1:116,0,155:31:0:99	0/0:0,27,150:9:0:31	0/0:0,33,167:11:0:37	0/0:0,102,204:34:0:99	0/0:0,36,170:12:0:40	0/0:0,24,106:8:0:28	0/0:0,90,197:30:0:94	0/0:0,12,107:4:0:17	0/0:0,187,211:62:0:99	0/1:115,0,167:31:0:99	0/1:140,0,148:21:0:99	0/1:157,0,157:45:0:99	0/0:0,114,200:38:0:99	0/0:0,151,219:50:0:99	0/1:156,0,164:54:0:99	0/0:0,90,192:30:0:94	0/1:162,0,143:26:0:99	0/0:0,123,199:41:0:99	0/0:0,202,210:67:0:99	0/1:110,0,12:13:0:23	0/0:0,48,181:16:0:52	0/0:0,24,115:8:0:28	0/0:0,12,122:7:0:17	0/0:0,78,200:26:0:82	0/0:0,84,202:28:0:88	0/0:0,27,171:9:0:31
31368.fasta.result.contigs.fa_1	208	.	T	A	999	.	.	GT:PL:DP:SP:GQ	0/0:0,63,202:21:0:73	0/0:0,69,202:23:0:79	0/0:0,36,188:12:0:46	0/0:0,12,113:4:0:22	./.:0,9,94:3:0:19	./.:0,9,76:3:0:19	0/0:65,89,215:11:0:34	0/0:0,60,201:20:0:70	0/0:0,27,174:9:0:37	0/0:0,24,164:8:0:34	0/0:0,54,200:18:0:64	./.:0,3,38:1:0:13	0/0:0,24,166:8:0:34	0/0:0,66,202:22:0:76	0/0:0,69,201:23:0:79	0/0:0,93,203:31:0:99	0/0:0,90,203:30:0:99	0/0:0,45,196:15:0:55	0/0:0,163,214:54:0:99	./.:0,3,38:1:0:13	0/0:0,93,203:31:0:99	0/0:0,63,198:21:0:73	0/0:0,33,180:11:0:43	0/0:0,36,183:12:0:46	0/0:0,39,192:13:0:49	0/1:109,0,112:12:0:99	0/0:0,33,185:11:0:43	0/1:140,0,164:30:0:99	0/0:0,63,202:21:0:73	0/1:48,0,91:8:0:38
31368.fasta.result.contigs.fa_1	225	.	A	G	999	.	.	GT:PL:DP:SP:GQ	0/0:0,57,200:19:0:62	0/0:0,72,201:24:0:77	0/0:0,36,187:12:0:41	0/0:0,15,132:5:0:20	./.:0,9,95:3:0:14	1/1:101,12,0:4:0:4	0/0:0,33,183:11:0:38	0/1:145,0,147:22:0:99	0/1:115,0,70:8:0:81	0/0:0,27,173:9:0:32	0/0:0,57,199:19:0:62	./.:32,0,32:2:0:27	0/0:0,21,158:7:0:26	0/1:137,0,160:21:0:99	0/1:153,0,161:25:0:99	0/0:0,93,205:31:0:98	0/1:149,0,165:30:0:99	0/0:0,22,174:20:0:27	0/0:0,151,212:50:0:99	./.:0,0,0:0:0:6	0/0:0,93,204:31:0:98	0/0:0,78,203:26:0:83	0/0:0,36,188:12:0:41	0/0:0,42,191:14:0:47	0/1:134,0,119:13:0:99	0/0:0,33,181:11:0:38	0/0:0,33,184:11:0:38	0/0:0,87,202:29:0:92	0/0:0,60,201:20:0:65	0/0:0,24,162:8:0:29
421991.fasta.result.contigs.fa_1	120	.	T	G	102	.	.	GT:PL:DP:SP:GQ	0/0:0,39,191:13:0:48	0/0:0,33,181:11:0:42	0/0:0,36,176:12:0:45	0/0:0,12,116:4:0:21	0/0:0,33,179:11:0:42	./.:0,3,38:1:0:12	0/0:0,33,185:11:0:42	0/0:0,18,145:6:0:27	0/0:0,27,172:9:0:36	./.:0,9,95:3:0:18	0/0:0,30,180:10:0:39	./.:0,9,93:3:0:18	0/1:80,0,81:9:0:71	0/0:0,57,198:19:0:66	0/0:0,78,203:26:0:87	0/0:0,45,188:15:0:54	0/0:0,75,201:25:0:84	0/1:15,0,84:4:0:7	0/0:0,39,187:13:0:48	0/0:0,15,128:5:0:24	0/0:0,54,196:18:0:63	0/0:0,30,177:10:0:39	0/0:0,39,190:13:0:48	./.:76,9,0:3:0:7	0/0:0,15,169:12:0:24	0/0:0,36,183:12:0:45	0/0:0,27,173:9:0:36	0/0:0,87,203:29:0:96	0/0:0,87,203:29:0:96	0/1:17,0,129:7:0:9
421991.fasta.result.contigs.fa_1	131	.	G	A	999	.	.	GT:PL:DP:SP:GQ	0/0:0,39,191:13:0:47	0/0:0,39,187:13:0:47	0/0:0,36,176:12:0:44	0/0:0,12,116:4:0:21	0/0:0,39,191:13:0:47	./.:0,3,38:1:0:12	0/1:109,0,124:11:0:99	0/0:0,21,150:7:0:29	0/1:97,0,89:9:0:88	./.:0,9,95:3:0:18	0/0:0,30,179:10:0:38	0/1:17,0,84:4:0:9	0/0:0,27,143:9:0:35	0/0:0,60,199:20:0:68	0/0:0,78,202:26:0:86	0/0:0,48,192:16:0:56	0/0:0,75,203:25:0:83	0/0:0,15,120:5:0:23	0/0:0,42,193:14:0:50	0/1:81,0,55:5:0:68	0/0:0,60,201:20:0:68	0/0:0,27,173:9:0:35	0/0:0,39,189:13:0:47	./.:0,6,37:2:0:15	0/0:0,39,184:13:0:47	0/0:0,36,179:12:0:44	0/0:0,24,159:8:0:32	0/0:0,99,203:33:0:99	0/0:0,93,204:31:0:99	0/0:0,24,166:8:0:32
499042.fasta.result.contigs.fa_1	105	.	G	T	999	.	.	GT:PL:DP:SP:GQ	1/1:110,63,0:21:0:57	0/1:50,0,23:5:0:29	0/0:0,30,255:17:0:30	0/1:53,0,21:4:0:27	./.:38,6,0:2:0:3	0/1:24,0,70:5:0:24	0/0:0,78,253:26:0:78	./.:0,9,105:3:0:9	0/1:81,0,193:27:7:81	0/1:37,0,52:6:0:37	0/1:70,0,167:27:0:70	0/0:0,12,120:4:0:12	0/0:0,27,197:9:0:27	0/1:0,0,89:5:0:3	0/0:0,90,255:30:0:90	./.:71,9,0:3:0:5	1/1:89,18,0:6:0:13	0/0:0,12,101:4:0:12	0/0:0,12,108:5:0:12	0/0:0,18,169:6:0:18	0/0:0,12,115:4:0:12	./.:21,3,0:1:0:4	0/0:0,21,184:7:0:21	0/1:72,0,157:38:0:72	0/1:35,0,189:25:0:35	1/1:167,120,0:40:0:99	0/0:0,117,255:39:0:99	./.:35,0,254:102:5:35	0/0:0,30,226:10:0:30	0/1:62,0,155:26:0:62
499042.fasta.result.contigs.fa_1	107	.	A	T	112	.	.	GT:PL:DP:SP:GQ	0/0:0,63,100:21:0:71	0/0:0,15,88:5:0:23	0/0:0,51,255:17:0:59	0/0:0,12,83:4:0:20	./.:0,6,38:2:0:14	0/0:0,15,114:5:0:23	0/0:0,78,248:26:0:86	./.:0,9,107:3:0:17	0/0:0,81,235:27:0:89	0/1:8,0,79:6:0:3	0/1:64,0,169:27:0:56	0/0:0,12,132:4:0:20	0/0:0,27,189:9:0:35	0/0:0,15,113:5:0:23	0/0:0,90,255:30:0:98	./.:0,9,71:3:0:17	0/1:21,0,54:6:0:13	0/0:0,12,131:4:0:20	0/0:0,15,119:5:0:23	0/0:0,18,167:6:0:26	0/0:0,12,116:4:0:20	./.:0,3,21:1:0:11	0/0:0,21,199:7:0:29	0/0:0,94,183:38:0:99	0/1:42,0,188:25:0:34	0/0:0,123,168:41:0:99	0/0:0,100,255:40:0:99	./.:0,255,255:103:0:99	0/0:0,30,232:10:0:38	0/1:62,0,152:26:0:54
625722.fasta.result.contigs.fa_1	242	.	G	A	999	.	.	GT:PL:DP:SP:GQ	0/1:107,0,131:17:0:99	0/0:0,93,198:31:0:97	0/0:3,0,120:7:0:4	0/1:24,0,53:4:0:20	0/0:0,18,124:6:0:22	./.:0,9,87:3:0:14	0/0:0,21,149:7:0:25	0/0:0,84,199:28:0:88	0/0:0,12,114:4:0:16	0/0:0,69,188:23:0:73	0/1:127,0,95:18:0:99	0/0:0,15,103:5:0:19	0/0:0,93,199:31:0:97	0/1:99,0,67:11:0:77	1/1:70,12,0:4:0:4	0/0:0,71,197:29:0:75	0/1:165,0,139:33:0:99	0/0:0,108,202:36:0:99	0/1:95,0,136:34:0:91	0/1:106,0,106:14:0:99	0/0:0,102,201:34:0:99	0/0:0,36,154:12:0:40	0/0:0,178,214:59:0:99	0/0:0,15,120:5:0:19	0/0:0,33,170:11:0:37	0/0:0,21,147:7:0:25	./.:0,3,33:1:0:8	0/0:0,51,190:17:0:55	0/0:0,63,189:21:0:67	0/0:0,18,100:6:0:22
1349702.fasta.result.contigs.fa_1	245	.	T	G	999	.	.	GT:PL:DP:SP:GQ	1/1:164,16,0:18:0:20	1/1:255,84,0:28:0:88	1/1:180,19,0:19:0:23	0/1:142,0,14:7:0:10	1/1:194,27,0:9:0:31	1/1:192,45,0:15:0:49	1/1:163,35,0:23:0:39	0/1:167,0,132:27:0:99	0/1:123,0,146:19:0:99	1/1:146,21,0:7:0:25	0/1:129,0,158:23:0:99	1/1:215,33,0:11:0:37	1/1:181,39,0:13:0:43	1/1:255,238,0:79:0:99	1/1:192,39,0:13:0:43	0/1:164,0,197:71:0:99	1/1:255,232,0:77:0:99	0/1:161,0,153:45:0:99	1/1:255,242,0:87:0:99	1/1:191,24,0:8:0:28	1/1:233,255,0:86:0:99	1/1:201,123,0:41:0:99	1/1:196,75,0:25:0:79	1/1:200,78,0:26:0:82	0/1:147,0,134:21:0:99	0/1:157,0,197:28:0:99	1/1:212,54,0:18:0:58	0/1:198,0,226:79:0:99	0/1:198,0,125:24:0:99	1/1:255,60,0:21:0:64
1349702.fasta.result.contigs.fa_1	250	.	T	A	999	.	.	GT:PL:DP:SP:GQ	0/0:0,54,196:18:0:60	0/0:0,84,255:28:0:90	0/1:122,0,138:19:0:99	0/0:0,18,139:6:0:24	0/1:108,0,108:9:0:99	0/0:0,45,192:15:0:51	0/0:0,52,181:23:0:58	0/0:0,81,204:27:0:87	0/1:87,0,162:19:0:81	0/1:90,0,70:7:0:80	0/0:0,69,195:23:0:75	0/0:0,33,210:11:0:39	0/0:0,39,183:13:0:45	0/0:0,235,255:78:0:99	0/0:0,39,190:13:0:45	0/0:0,214,255:71:0:99	0/0:0,232,255:77:0:99	0/0:0,117,202:45:0:99	0/0:0,255,255:87:0:99	0/0:0,24,195:8:0:30	0/1:172,0,164:86:0:99	0/1:153,0,166:41:0:99	0/1:158,0,141:25:0:99	0/0:0,78,199:26:0:84	0/0:0,63,194:21:0:69	0/0:0,78,255:28:0:84	0/0:0,54,205:18:0:60	0/0:0,201,255:79:0:99	0/0:0,69,255:24:0:75	0/0:0,63,255:21:0:69
1349702.fasta.result.contigs.fa_1	256	.	T	C	999	.	.	GT:PL:DP:SP:GQ	0/0:0,51,190:18:0:58	0/1:166,0,158:27:0:99	0/1:89,0,142:19:0:82	0/0:0,18,131:6:0:25	0/0:0,24,161:8:0:31	0/0:0,45,192:15:0:52	0/1:97,0,137:23:0:90	0/0:0,81,203:27:0:88	0/0:0,21,161:19:0:28	0/0:0,18,126:7:0:25	0/0:0,66,195:23:0:73	0/0:0,33,211:11:0:40	0/0:0,39,179:13:0:46	0/0:0,226,223:76:0:99	0/0:0,39,188:13:0:46	0/1:160,0,205:71:0:99	0/0:0,232,255:77:0:99	0/0:0,135,202:45:0:99	0/0:0,255,255:87:0:99	0/0:0,24,186:8:0:31	0/0:0,239,231:86:0:99	0/0:0,123,197:41:0:99	0/0:0,75,196:25:0:82	0/0:0,62,191:26:0:69	0/0:0,63,193:21:0:70	0/0:0,84,255:28:0:91	0/1:128,0,82:17:0:95	0/0:0,207,255:78:0:99	0/0:0,72,255:24:0:79	0/0:0,57,191:19:0:64
1460043.fasta.result.contigs.fa_2	147	.	A	T	999	.	.	GT:PL:DP:SP:GQ	0/0:0,36,185:12:0:46	0/0:0,54,197:18:0:64	0/0:0,45,194:15:0:55	0/1:84,0,26:4:0:42	0/0:0,126,207:42:0:99	0/0:0,196,220:65:0:99	0/0:0,75,201:25:0:85	0/0:0,18,146:6:0:28	0/0:0,24,164:8:0:34	0/0:0,12,116:4:0:22	0/0:0,15,133:5:0:25	./.:0,9,89:3:0:19	0/0:0,87,203:29:0:97	0/0:0,24,161:8:0:34	0/0:0,69,200:23:0:79	0/0:0,102,204:34:0:99	0/0:0,57,196:19:0:67	0/0:0,12,107:4:0:22	0/0:0,34,185:17:0:44	0/0:0,72,201:24:0:82	0/0:0,57,199:19:0:67	0/1:55,0,82:5:0:45	0/0:0,84,201:28:0:94	0/0:0,87,202:29:0:97	0/0:0,78,203:26:0:88	0/0:0,42,187:14:0:52	0/0:0,48,198:16:0:58	0/1:167,0,163:78:0:99	0/0:0,66,202:22:0:76	0/0:0,29,175:20:0:39
1460043.fasta.result.contigs.fa_2	151	.	T	C	999	.	.	GT:PL:DP:SP:GQ	0/1:122,0,112:12:0:99	0/0:0,54,197:18:0:62	0/0:0,45,196:15:0:53	0/0:0,42,192:14:0:50	0/1:168,0,161:43:0:99	0/0:0,196,220:65:0:99	0/0:0,75,199:25:0:83	0/0:0,18,147:6:0:26	0/0:0,24,161:8:0:32	0/0:4,0,84:4:0:6	0/1:102,0,23:5:0:37	0/1:57,0,58:4:0:49	0/0:0,87,200:29:0:95	0/0:0,24,149:8:0:32	0/0:0,69,202:23:0:77	0/0:0,102,205:34:0:99	0/0:0,57,200:19:0:65	0/0:0,12,116:4:0:20	0/0:0,90,202:30:0:98	0/0:0,72,202:24:0:80	0/0:0,57,199:19:0:65	0/0:0,18,146:6:0:26	0/0:0,84,203:28:0:92	0/0:0,87,198:29:0:95	0/0:0,78,202:26:0:86	0/0:0,42,193:14:0:50	0/0:0,51,194:17:0:59	0/0:0,235,223:80:0:99	0/0:0,63,200:22:0:71	0/0:0,93,202:31:0:99
1778336.fasta.result.contigs.fa_1	210	.	C	T	999	.	.	GT:PL:DP:SP:GQ	1/1:116,12,0:4:0:13	0/1:76,0,154:14:0:83	1/1:168,27,0:9:0:28	1/1:173,27,0:9:0:28	0/0:0,117,208:39:0:99	1/1:207,114,0:38:0:99	0/0:0,30,180:10:0:23	0/0:0,45,196:15:0:38	0/1:125,0,104:12:0:99	1/1:167,16,0:18:0:17	0/1:77,0,95:7:0:83	./.:0,0,0:0:0:3	1/1:207,117,0:39:0:99	1/1:187,36,0:12:0:37	1/1:186,39,0:13:0:40	1/1:198,54,0:18:0:55	0/1:149,0,126:17:0:99	1/1:198,54,0:18:0:55	1/1:201,78,0:26:0:79	0/1:150,0,172:42:0:99	1/1:202,87,0:29:0:88	1/1:138,18,0:6:0:19	1/1:204,105,0:35:0:99	0/0:0,30,180:10:0:23	0/1:103,0,23:5:0:22	0/1:91,0,125:10:0:98	1/1:170,27,0:9:0:28	0/1:144,0,150:20:0:99	1/1:155,21,0:7:0:22	0/1:121,0,122:12:0:99
1778336.fasta.result.contigs.fa_1	282	.	G	A	999	.	.	GT:PL:DP:SP:GQ	0/0:0,36,188:12:0:36	0/1:149,0,116:15:0:99	0/1:53,0,78:5:0:53	./.:0,9,95:3:0:10	1/1:203,90,0:30:0:84	0/0:0,144,212:48:0:99	1/1:144,18,0:6:0:12	1/1:191,42,0:14:0:36	0/1:77,0,97:7:0:77	0/0:0,19,171:19:0:19	0/1:84,0,136:11:0:84	./.:0,0,0:0:0:3	0/0:0,93,204:31:0:93	0/0:0,30,178:10:0:30	0/0:0,33,185:11:0:33	0/0:0,45,195:15:0:45	0/1:111,0,122:14:0:99	0/0:0,57,198:19:0:57	0/0:0,75,202:25:0:75	0/1:161,0,171:47:0:99	0/0:0,90,205:30:0:90	0/0:0,24,167:8:0:24	0/0:0,120,207:40:0:99	1/1:179,30,0:10:0:24	0/1:66,0,145:11:0:66	0/1:109,0,94:9:0:99	0/1:5,0,153:11:0:6	0/1:81,0,167:22:0:81	0/0:0,21,158:7:0:21	0/1:92,0,126:10:0:92
1825018.fasta.result.contigs.fa_1	49	.	A	G	999	.	.	GT:PL:DP:SP:GQ	0/0:0,96,255:33:0:99	0/0:0,114,255:38:0:99	0/0:0,30,205:10:0:35	0/0:0,30,195:10:0:35	0/0:0,24,161:8:0:29	0/0:0,24,153:8:0:29	0/0:0,81,255:29:0:86	0/0:0,21,138:7:0:26	0/0:0,87,255:29:0:92	0/0:0,12,139:4:0:17	0/0:0,84,255:28:0:89	0/0:0,12,98:4:0:17	0/1:36,0,165:10:4:31	0/1:61,0,94:7:15:56	0/0:0,22,255:21:3:27	1/1:255,75,0:25:0:64	0/1:7,0,136:10:0:4	./.:0,6,69:2:0:12	0/0:0,93,255:31:0:98	1/1:196,27,0:9:0:16	0/1:65,0,255:22:11:60	./.:0,6,57:2:0:12	0/0:0,36,193:12:0:41	0/0:0,84,255:29:0:89	0/0:0,111,255:37:0:99	0/0:0,69,255:23:0:74	0/0:0,66,255:23:0:71	0/0:0,190,255:63:0:99	0/0:0,72,255:24:0:77	0/0:0,84,254:28:0:89
1871654.fasta.result.contigs.fa_1	57	.	T	A	999	.	.	GT:PL:DP:SP:GQ	0/1:182,0,163:41:0:99	0/0:2,0,149:12:0:6	0/0:0,45,252:15:0:52	0/0:0,18,145:6:0:25	0/0:0,21,156:7:0:28	0/0:0,27,170:9:0:34	0/1:171,0,62:12:0:75	0/0:0,12,129:4:0:19	0/0:0,66,255:22:0:73	0/1:67,0,26:4:0:39	0/0:0,93,255:31:0:99	0/0:0,24,174:8:0:31	0/0:0,27,175:9:0:34	0/0:0,44,225:20:0:51	0/0:0,184,255:61:0:99	0/0:0,36,217:12:0:43	0/0:0,24,78:9:0:31	0/0:0,15,130:5:0:22	0/0:0,39,244:13:0:46	0/0:0,21,175:7:0:28	0/0:0,51,230:17:0:58	./.:37,3,0:1:0:10	0/0:0,18,158:6:0:25	0/0:0,68,197:28:0:75	0/1:179,0,78:30:3:91	0/0:0,48,195:16:0:55	0/0:0,63,241:21:0:70	0/0:0,159,255:60:0:99	0/0:0,90,255:30:0:97	0/0:0,99,255:33:0:99
1871654.fasta.result.contigs.fa_1	59	.	C	T	999	.	.	GT:PL:DP:SP:GQ	0/0:0,82,216:41:0:83	0/1:87,0,141:12:0:86	0/0:0,7,211:15:0:9	0/0:0,18,145:6:0:19	0/1:114,0,49:7:0:56	0/1:88,0,91:9:0:87	0/1:32,0,169:13:0:31	0/0:0,12,132:4:0:13	1/1:255,51,0:22:0:44	0/0:0,12,119:4:0:13	0/0:0,93,255:31:0:94	0/1:32,0,133:8:0:31	0/0:0,27,168:9:0:28	0/1:188,0,70:20:0:77	0/1:173,0,255:61:4:99	0/0:0,36,218:12:0:37	0/1:42,0,16:8:0:23	0/1:75,0,59:5:0:65	0/1:40,0,200:13:0:39	0/0:0,21,171:7:0:22	0/0:0,51,228:17:0:52	./.:0,3,38:1:0:6	0/1:99,0,40:6:0:47	0/1:157,0,156:28:0:99	0/0:0,90,255:30:0:91	0/0:0,10,157:16:0:11	0/0:0,28,235:22:0:29	0/0:0,126,255:61:0:99	0/1:141,0,221:30:3:99	0/1:136,0,255:32:6:99
1871654.fasta.result.contigs.fa_1	68	.	T	C	999	.	.	GT:PL:DP:SP:GQ	0/1:212,0,163:42:3:99	0/0:0,1,173:13:0:9	0/0:0,45,247:15:0:52	0/0:0,18,147:6:0:25	0/0:0,24,188:8:0:31	0/0:0,27,173:9:0:34	0/1:185,0,60:13:0:73	0/0:0,12,132:4:0:19	0/0:0,66,255:22:0:73	0/1:67,0,26:4:0:39	0/0:0,99,255:33:0:99	0/0:0,24,181:8:0:31	0/0:0,27,172:9:0:34	0/0:0,60,218:20:0:67	0/0:0,196,255:65:0:99	0/0:0,36,219:12:0:43	0/0:0,21,64:7:0:28	0/0:0,18,174:6:0:25	0/0:0,42,255:14:0:49	0/0:0,21,182:7:0:28	0/0:0,51,235:17:0:58	./.:34,3,0:1:0:10	0/0:0,15,115:6:0:22	0/0:0,71,231:29:0:78	0/1:207,0,70:29:3:83	0/0:0,48,190:16:0:55	0/0:0,69,255:23:0:76	0/0:0,184,255:61:0:99	0/0:0,90,255:31:0:97	0/0:0,96,255:32:0:99
2509397.fasta.result.contigs.fa_1	224	.	G	A	999	.	.	GT:PL:DP:SP:GQ	0/0:0,30,174:10:0:35	0/0:0,27,165:9:0:32	./.:0,3,38:1:0:8	0/1:80,0,55:5:0:65	0/1:74,0,92:8:0:69	./.:0,3,38:1:0:8	0/0:0,24,164:8:0:29	0/1:84,0,26:4:0:37	0/0:0,36,188:12:0:41	./.:0,9,86:3:0:14	0/0:0,42,192:14:0:47	./.:0,3,38:1:0:8	0/0:0,15,115:5:0:20	0/0:0,30,178:10:0:35	0/0:0,45,193:15:0:50	0/0:0,36,187:12:0:41	0/0:0,57,198:19:0:62	0/0:0,15,121:5:0:20	0/0:0,63,200:21:0:68	0/0:0,5,124:7:0:10	0/1:126,0,166:22:0:99	0/1:20,0,118:6:0:15	0/1:150,0,8:10:0:19	0/0:0,24,167:8:0:29	0/1:67,0,26:4:0:37	0/0:0,30,179:10:0:35	0/0:0,27,165:9:0:32	0/0:0,75,202:25:0:80	0/0:0,36,174:12:0:41	0/1:135,0,89:11:0:99
2595627.fasta.result.contigs.fa_1	500	.	G	A	999	.	.	GT:PL:DP:SP:GQ	0/0:0,60,229:21:0:66	0/0:0,48,255:16:0:54	0/0:0,60,223:20:0:66	0/1:99,0,52:7:0:64	0/0:0,18,137:6:0:24	0/0:0,36,179:12:0:42	0/0:0,78,251:26:0:84	0/0:0,12,84:4:0:18	0/0:0,111,255:37:0:99	0/0:0,18,155:6:0:24	0/0:0,60,236:20:0:66	./.:0,3,38:1:0:10	0/1:57,0,130:11:0:51	0/0:0,151,255:50:0:99	0/0:0,93,255:31:0:99	0/0:0,39,184:13:0:45	0/0:0,84,227:28:0:90	0/0:0,12,107:4:0:18	0/0:0,63,255:21:0:69	0/0:0,45,255:15:0:51	0/1:162,0,154:31:0:99	0/0:0,33,177:11:0:39	0/0:0,30,161:10:0:36	0/0:0,99,255:33:0:99	0/1:139,0,201:29:3:99	0/0:0,91,255:37:0:97	0/1:149,0,186:34:0:99	./.:222,0,255:124:0:99	0/0:0,51,247:17:0:57	0/0:0,83,255:33:0:89
2595627.fasta.result.contigs.fa_1	501	.	C	T	999	.	.	GT:PL:DP:SP:GQ	0/0:0,60,195:20:0:69	0/0:0,48,255:16:0:57	0/0:0,32,216:20:0:41	0/0:7,0,126:7:0:4	0/0:0,18,139:6:0:27	0/0:0,36,163:12:0:45	0/0:0,78,255:26:0:87	0/0:0,12,78:4:0:21	0/0:0,111,255:37:0:99	0/1:10,0,130:6:0:4	0/0:0,60,239:20:0:69	./.:0,3,38:1:0:12	0/0:0,33,175:11:0:42	0/1:136,0,160:48:0:99	0/1:93,0,255:31:0:84	0/0:0,39,184:13:0:48	0/0:0,84,237:28:0:93	0/1:16,0,67:4:0:8	0/0:0,63,255:21:0:72	0/0:0,45,255:15:0:54	0/0:0,93,247:31:0:99	0/0:0,33,183:11:0:42	0/0:0,30,166:10:0:39	0/0:0,99,255:33:0:99	0/0:0,87,255:29:0:96	0/0:0,111,255:37:0:99	0/0:0,102,240:34:0:99	./.:0,255,255:124:0:99	0/0:0,51,255:17:0:60	0/0:0,99,255:33:0:99
2595627.fasta.result.contigs.fa_1	510	.	A	T	999	.	.	GT:PL:DP:SP:GQ	0/1:137,0,139:20:0:99	0/0:0,48,255:16:0:49	0/1:153,0,117:19:0:99	0/1:124,0,17:7:0:24	0/0:0,18,137:6:0:19	0/0:0,36,184:12:0:37	0/0:0,78,255:26:0:79	0/0:0,12,93:4:0:13	0/0:0,111,255:37:0:99	0/1:13,0,95:5:0:12	0/0:0,57,230:20:0:58	./.:0,3,38:1:0:6	0/0:0,33,177:11:0:34	0/1:153,0,160:48:0:99	0/1:89,0,255:31:0:88	0/0:0,39,190:13:0:40	0/1:92,0,200:28:0:91	0/1:16,0,83:4:0:15	0/1:152,0,184:20:7:99	0/0:0,39,214:13:0:40	0/1:165,0,176:31:0:99	0/0:0,33,174:11:0:34	0/0:0,30,166:10:0:31	0/1:135,0,194:32:0:99	0/1:148,0,186:28:0:99	1/1:255,50,0:37:0:43	0/1:143,0,191:34:0:99	./.:217,0,255:121:3:99	0/0:0,51,255:17:0:52	0/0:0,69,250:33:0:70
2595627.fasta.result.contigs.fa_1	555	.	C	T	999	.	.	GT:PL:DP:SP:GQ	0/1:135,0,153:20:0:99	0/0:0,45,233:15:0:51	0/1:121,0,159:19:0:99	0/0:0,21,154:7:0:27	0/0:0,18,140:6:0:24	0/1:134,0,106:12:0:99	0/1:161,0,194:26:0:99	0/0:0,12,108:4:0:18	0/0:0,99,204:33:0:99	0/0:0,15,117:5:0:21	0/0:0,57,198:19:0:63	./.:38,3,0:1:0:9	0/0:0,33,178:11:0:39	0/0:0,144,240:48:0:99	0/0:0,81,200:27:0:87	0/0:0,39,189:13:0:45	0/0:0,78,200:27:0:84	0/0:0,12,109:4:0:18	0/0:0,54,198:18:0:60	0/0:0,36,183:12:0:42	0/0:0,87,199:29:0:93	0/1:138,0,59:11:0:71	0/0:0,30,165:10:0:36	0/0:0,99,242:33:0:99	0/0:0,78,199:27:0:84	0/0:0,99,203:33:0:99	0/0:0,99,202:33:0:99	./.:0,255,255:113:0:99	0/0:0,45,189:15:0:51	0/1:140,0,165:32:0:99
240423.fasta.result.contigs.fa_1	497	.	A	G	999	.	.	GT:PL:DP:SP:GQ	0/0:0,126,228:42:0:99	0/0:0,59,64:25:0:69	0/1:139,0,142:17:0:99	0/0:0,1,112:13:0:11	0/0:0,69,168:23:0:79	0/0:0,57,146:19:0:67	0/0:0,72,227:24:0:82	0/0:0,42,159:14:0:52	0/0:0,93,184:31:0:99	0/0:0,15,59:5:0:25	0/0:0,66,122:22:0:76	./.:0,6,60:2:0:16	0/0:0,66,123:23:0:76	0/1:204,0,0:48:3:16	0/1:197,0,47:37:9:63	0/0:0,211,230:71:0:99	0/0:0,163,255:54:0:99	0/0:0,48,151:16:0:58	0/0:0,238,255:79:0:99	0/0:0,30,147:10:0:40	0/0:0,202,222:67:0:99	0/0:0,84,121:28:0:94	0/0:0,63,160:21:0:73	0/0:0,67,129:27:0:77	0/0:0,105,211:35:0:99	0/0:0,69,125:24:0:79	0/0:0,90,160:30:0:99	0/0:0,255,255:87:0:99	0/0:0,87,225:29:0:97	0/0:0,99,120:33:0:99
597339.fasta.result.contigs.fa_1	116	.	C	G	999	.	.	GT:PL:DP:SP:GQ	0/0:0,15,131:5:0:22	0/0:0,18,147:6:0:25	./.:0,6,68:2:0:13	0/0:0,39,190:13:0:46	0/0:0,178,211:59:0:99	0/0:0,255,230:85:0:99	0/1:54,0,73:5:0:47	0/0:0,21,156:7:0:28	0/0:0,18,117:6:0:25	0/0:0,51,195:17:0:58	0/0:0,66,201:22:0:73	0/0:0,24,178:8:0:31	0/0:0,172,202:57:0:99	0/0:0,72,201:24:0:79	./.:0,6,68:2:0:13	0/0:0,108,204:36:0:99	0/1:121,0,160:33:0:99	0/0:0,72,195:24:0:79	0/0:0,120,199:40:0:99	0/1:129,0,169:65:0:99	0/0:0,99,205:33:0:99	0/0:0,78,200:26:0:85	0/1:136,0,167:67:0:99	0/0:0,15,120:5:0:22	0/1:96,0,138:13:0:89	0/0:0,15,130:5:0:22	0/0:0,18,145:6:0:25	0/0:0,87,198:29:0:94	./.:0,9,92:3:0:16	0/0:0,21,150:7:0:28
935728.fasta.result.contigs.fa_1	160	.	G	A	999	.	.	GT:PL:DP:SP:GQ	0/1:57,0,145:13:0:54	0/1:111,0,168:31:0:99	0/1:79,0,71:6:0:75	0/0:0,15,133:5:0:18	0/0:0,102,205:34:0:99	0/0:0,39,186:13:0:42	0/0:0,39,190:13:0:42	0/0:0,92,187:43:0:95	0/0:0,51,199:17:0:54	0/0:0,51,198:17:0:54	0/1:136,0,87:11:0:96	./.:0,3,38:1:0:7	0/1:59,0,158:29:0:56	0/0:0,105,205:35:0:99	0/0:0,63,201:21:0:66	0/0:0,154,211:51:0:99	0/0:0,132,207:44:0:99	0/1:88,0,163:28:0:85	0/1:154,0,171:51:0:99	0/1:108,0,140:18:0:99	0/0:0,175,216:58:0:99	0/0:0,81,203:27:0:84	0/1:64,0,155:34:0:61	0/0:0,30,179:10:0:33	0/0:0,48,196:16:0:51	0/1:19,0,133:9:0:16	0/1:118,0,139:14:0:99	0/0:0,129,207:43:0:99	0/0:0,57,199:19:0:60	0/1:28,0,151:11:0:25
935728.fasta.result.contigs.fa_1	169	.	A	T	999	.	.	GT:PL:DP:SP:GQ	0/0:0,1,159:13:0:6	0/1:110,0,168:29:0:99	0/1:54,0,79:5:0:51	0/0:0,18,145:6:0:21	0/0:0,102,205:34:0:99	0/0:0,42,195:14:0:45	0/0:0,33,183:11:0:36	0/0:0,126,208:42:0:99	0/0:0,54,200:18:0:57	0/0:0,51,199:17:0:54	0/1:127,0,131:14:0:99	./.:0,3,38:1:0:7	0/1:57,0,158:29:0:54	0/0:0,111,206:37:0:99	0/0:0,72,202:24:0:75	0/0:0,160,214:53:0:99	0/0:0,141,210:47:0:99	0/1:18,0,150:27:0:15	0/1:138,0,169:49:0:99	0/1:76,0,147:16:0:73	0/0:0,175,217:58:0:99	0/0:0,90,205:30:0:93	0/1:31,0,148:32:0:28	0/0:0,27,174:9:0:30	0/0:0,48,197:16:0:51	0/1:22,0,118:8:0:19	0/1:106,0,135:12:0:99	0/0:0,135,209:45:0:99	0/0:0,63,200:21:0:66	0/1:27,0,155:12:0:24
1016200.fasta.result.contigs.fa_1	157	.	C	G	999	.	.	GT:PL:DP:SP:GQ	0/0:0,36,154:12:0:41	0/0:0,70,180:36:0:75	0/0:0,33,175:11:0:38	0/0:0,21,175:12:0:26	0/0:0,51,186:17:0:56	0/0:0,51,199:17:0:56	0/0:0,24,138:8:0:29	0/0:0,114,205:38:0:99	0/1:71,0,13:5:0:24	0/1:16,0,84:4:0:11	0/0:0,33,180:11:0:38	0/0:0,15,121:5:0:20	0/0:0,135,201:45:0:99	0/1:163,0,164:30:0:99	0/1:121,0,108:11:0:99	0/0:0,117,205:39:0:99	1/1:161,96,0:32:0:85	0/0:0,49,178:29:0:54	0/0:0,223,227:74:0:99	0/0:0,39,189:13:0:44	0/1:163,0,165:33:0:99	0/1:88,0,157:19:0:83	0/0:0,154,201:62:0:99	0/0:0,30,154:10:0:35	0/0:0,42,192:14:0:47	0/0:0,15,119:5:0:20	0/0:0,21,120:7:0:26	0/0:0,111,205:37:0:99	0/0:0,72,245:24:0:77	0/0:0,21,151:7:0:26
1016200.fasta.result.contigs.fa_1	190	.	C	T	999	.	.	GT:PL:DP:SP:GQ	0/1:79,0,155:21:0:74	0/0:0,135,210:45:0:99	0/0:0,27,165:9:0:32	0/0:0,54,197:18:0:59	0/1:100,0,146:23:0:95	0/0:0,75,202:25:0:80	0/1:57,0,88:9:0:52	0/0:0,120,206:40:0:99	./.:19,0,42:3:0:14	./.:0,9,88:3:0:14	0/0:0,51,195:17:0:56	0/0:0,18,143:6:0:23	0/1:116,0,140:51:0:99	0/0:0,108,206:36:0:99	0/0:0,54,199:18:0:59	0/0:0,141,210:47:0:99	0/0:0,114,189:38:0:99	0/0:0,129,207:43:0:99	0/0:0,250,236:83:0:99	0/0:0,45,194:15:0:50	0/0:0,114,205:38:0:99	0/0:0,105,202:35:0:99	0/0:0,208,224:69:0:99	0/1:32,0,111:9:0:27	0/0:0,51,196:17:0:56	0/0:0,15,131:5:0:20	0/1:65,0,71:9:0:60	0/0:0,105,204:35:0:99	0/0:0,81,247:27:0:86	0/1:15,0,75:4:0:10
1016200.fasta.result.contigs.fa_1	192	.	T	C	999	.	.	GT:PL:DP:SP:GQ	0/1:129,0,7:21:0:14	0/0:0,91,183:43:0:92	0/1:82,0,100:9:0:81	0/0:0,51,194:17:0:52	0/1:100,0,151:23:0:99	0/0:0,75,203:25:0:76	1/1:150,27,0:9:0:20	0/1:158,0,167:38:0:99	./.:19,0,42:3:0:18	0/0:0,12,105:4:0:13	0/0:0,51,192:17:0:52	0/1:20,0,118:6:0:19	0/1:128,0,136:51:0:99	0/0:0,102,203:34:0:99	0/0:0,51,189:17:0:52	0/0:0,138,208:46:0:99	0/0:0,114,190:38:0:99	0/1:168,0,161:43:0:99	0/0:0,250,234:83:0:99	0/0:0,45,192:15:0:46	0/0:0,114,205:38:0:99	0/0:0,108,201:36:0:99	0/0:0,208,222:69:0:99	0/1:32,0,110:9:0:31	0/0:0,10,162:16:0:11	0/1:26,0,75:4:0:25	1/1:137,27,0:9:0:20	0/1:148,0,168:34:0:99	1/1:246,81,0:27:0:74	./.:18,0,61:3:0:17
1016200.fasta.result.contigs.fa_1	195	.	C	G	999	.	.	GT:PL:DP:SP:GQ	0/1:77,0,153:22:0:72	0/0:0,132,209:44:0:99	0/0:0,27,169:9:0:32	0/0:0,48,196:16:0:53	0/1:109,0,148:25:0:99	0/0:0,75,201:25:0:80	0/1:67,0,92:9:0:62	0/0:0,114,203:39:0:99	0/1:16,0,65:4:0:11	0/0:0,12,106:4:0:17	0/0:0,54,198:18:0:59	0/0:0,21,153:7:0:26	0/1:119,0,136:52:0:99	0/0:0,105,205:35:0:99	0/0:0,48,194:16:0:53	0/0:0,138,209:46:0:99	0/0:0,117,194:39:0:99	0/0:0,141,211:47:0:99	0/0:0,247,233:82:0:99	0/0:0,48,192:16:0:53	0/0:0,117,206:39:0:99	0/0:0,111,202:37:0:99	0/0:0,205,222:68:0:99	0/1:32,0,110:9:0:27	0/0:0,48,197:16:0:53	0/0:0,12,116:4:0:17	0/1:65,0,71:9:0:60	0/0:0,102,205:34:0:99	0/0:0,81,245:27:0:86	0/1:40,0,58:4:0:35
1016200.fasta.result.contigs.fa_1	216	.	T	C	999	.	.	GT:PL:DP:SP:GQ	0/0:0,69,194:23:0:70	0/0:0,132,210:44:0:99	0/0:0,21,152:7:0:22	0/0:0,42,190:14:0:43	0/0:0,72,197:24:0:73	0/1:151,0,154:22:0:99	0/0:0,21,142:7:0:22	0/0:0,111,206:37:0:99	./.:52,0,19:3:0:26	0/1:50,0,55:4:0:48	1/1:197,48,0:16:0:41	0/0:0,15,121:5:0:16	0/1:127,0,139:52:0:99	0/1:166,0,159:34:0:99	0/1:73,0,164:17:0:72	1/1:209,126,0:42:0:99	0/1:157,0,130:35:0:99	0/0:0,97,186:45:0:98	0/0:0,219,229:79:0:99	0/0:0,48,196:16:0:49	0/0:0,111,207:37:0:99	1/1:203,102,0:34:0:95	0/0:0,208,224:69:0:99	0/1:76,0,36:6:0:43	0/1:101,0,150:14:0:99	0/0:0,18,146:6:0:19	0/0:0,27,149:9:0:28	0/0:0,90,204:30:0:91	0/0:0,87,249:29:0:88	0/1:58,0,46:4:0:52
1016200.fasta.result.contigs.fa_1	343	.	C	T	999	.	.	GT:PL:DP:SP:GQ	0/0:0,36,182:12:0:46	0/0:0,54,198:18:0:64	0/0:0,12,116:4:0:22	./.:0,6,69:2:0:16	0/0:0,78,199:26:0:88	0/0:0,57,198:19:0:67	0/0:0,12,111:4:0:22	0/0:0,57,201:19:0:67	./.:0,9,95:3:0:19	0/0:0,15,123:5:0:25	0/1:120,0,101:11:0:99	0/1:26,0,84:4:0:16	0/0:0,160,208:53:0:99	0/0:0,66,201:22:0:76	0/0:0,15,115:5:0:25	0/0:0,93,204:31:0:99	0/0:0,84,202:28:0:94	0/0:0,96,204:32:0:99	0/0:0,148,210:49:0:99	0/0:0,45,192:15:0:55	0/0:0,111,206:37:0:99	0/1:165,0,161:33:0:99	0/0:0,144,210:48:0:99	0/0:0,21,153:7:0:31	0/0:0,27,165:9:0:37	0/0:0,15,118:5:0:25	./.:0,6,68:2:0:16	0/0:0,63,201:21:0:73	0/0:0,21,155:7:0:31	0/0:0,12,113:4:0:22
1016200.fasta.result.contigs.fa_1	347	.	C	T	999	.	.	GT:PL:DP:SP:GQ	0/0:2,0,154:12:0:8	0/0:0,54,197:18:0:63	0/0:0,12,115:4:0:21	./.:0,6,67:2:0:16	0/0:0,75,201:25:0:84	0/0:0,57,199:19:0:66	0/0:0,15,127:5:0:24	0/0:0,57,199:19:0:66	0/0:0,12,111:4:0:21	0/0:0,12,108:4:0:21	0/1:114,0,95:11:0:99	0/1:26,0,82:4:0:17	0/0:0,157,206:52:0:99	0/0:0,69,202:23:0:78	0/0:0,15,130:5:0:24	0/0:0,93,204:31:0:99	0/0:0,78,202:26:0:87	0/0:0,102,203:34:0:99	0/0:0,148,210:49:0:99	0/0:0,45,194:15:0:54	0/0:0,108,206:36:0:99	0/1:160,0,162:33:0:99	0/0:0,148,213:49:0:99	0/0:0,21,148:7:0:30	0/0:0,27,158:9:0:36	0/0:0,15,130:5:0:24	./.:0,6,67:2:0:16	0/0:0,66,200:22:0:75	0/0:0,15,133:5:0:24	0/0:0,12,114:4:0:21
1243719.fasta.result.contigs.fa_1	347	.	C	G	999	.	.	GT:PL:DP:SP:GQ	0/0:0,78,202:26:0:84	0/0:0,30,172:11:0:36	0/0:0,69,255:23:0:75	0/0:0,33,184:11:0:39	0/0:0,27,171:9:0:33	0/1:29,0,157:13:0:23	0/0:0,54,195:18:0:60	0/1:26,0,84:4:0:20	0/1:94,0,167:23:0:88	0/0:0,15,122:5:0:21	0/0:0,93,204:31:0:99	0/0:0,12,111:4:0:18	0/1:84,0,97:8:0:78	0/0:0,48,196:16:0:54	0/0:0,93,206:31:0:99	0/0:0,18,138:6:0:24	0/0:0,15,130:5:0:21	0/0:0,15,156:5:0:21	./.:0,9,95:3:0:15	0/1:78,0,64:6:0:71	0/0:0,15,127:5:0:21	./.:0,6,69:2:0:12	0/1:77,0,92:7:0:71	0/0:0,87,199:30:0:93	0/0:0,75,203:25:0:81	0/0:0,78,238:26:0:84	0/0:0,102,203:34:0:99	0/1:200,0,170:83:0:99	0/0:0,157,255:52:0:99	0/0:0,87,243:29:0:93
1380645.fasta.result.contigs.fa_1	329	.	C	G	999	.	.	GT:PL:DP:SP:GQ	0/0:0,57,190:19:0:63	0/1:107,0,111:10:0:99	0/0:0,21,144:7:0:27	0/0:0,30,171:10:0:36	0/1:156,0,158:32:0:99	0/0:0,90,203:30:0:96	./.:0,9,78:3:0:15	0/1:106,0,97:10:0:99	./.:0,9,77:3:0:15	0/0:0,36,182:12:0:42	0/0:0,48,194:16:0:54	./.:0,0,0:0:0:7	0/0:0,99,203:33:0:99	0/0:0,42,183:14:0:48	0/0:0,30,177:10:0:36	0/0:0,33,170:11:0:39	0/0:0,33,170:11:0:39	0/0:0,39,186:13:0:45	0/0:0,81,202:27:0:87	0/0:0,90,199:30:0:96	0/0:0,81,201:27:0:87	0/0:0,42,190:14:0:48	0/0:0,90,199:30:0:96	0/1:46,0,80:5:0:40	0/1:11,0,128:9:0:6	0/0:0,18,135:6:0:24	0/0:0,15,112:5:0:21	0/0:0,48,190:16:0:54	0/1:41,0,136:10:0:35	0/1:35,0,95:7:0:29
1809436.fasta.result.contigs.fa_1	40	.	C	T	999	.	.	GT:PL:DP:SP:GQ	0/0:0,38,183:18:0:45	0/0:0,14,183:24:15:21	0/0:0,69,255:23:0:76	0/1:34,0,184:14:6:27	0/0:0,21,150:7:0:28	1/1:170,24,0:8:0:12	0/1:66,0,151:15:0:59	0/0:0,17,170:11:0:24	0/0:0,39,247:13:0:46	0/0:0,12,116:4:0:19	0/0:0,99,232:34:0:99	0/0:0,24,160:8:0:31	0/0:0,126,255:43:0:99	0/0:0,196,219:65:0:99	0/0:0,138,255:46:0:99	0/0:0,202,246:67:0:99	0/0:0,232,255:77:0:99	0/0:0,10,197:16:0:17	0/0:0,226,255:75:0:99	0/0:0,30,172:10:0:37	0/0:0,205,255:68:0:99	0/0:0,163,238:54:0:99	0/0:0,111,235:37:0:99	0/0:0,44,189:20:0:51	0/0:0,72,235:24:0:79	0/0:0,90,255:31:0:97	0/1:127,0,149:19:0:99	0/0:0,187,255:63:0:99	0/1:225,0,245:56:0:99	0/0:0,78,255:26:0:85
1809436.fasta.result.contigs.fa_1	203	.	G	A	999	.	.	GT:PL:DP:SP:GQ	0/0:0,42,165:14:0:46	0/0:0,51,178:17:0:55	0/1:63,0,150:12:0:59	0/1:20,0,116:6:0:16	0/1:62,0,23:5:0:33	0/1:86,0,48:9:0:58	0/0:0,21,143:7:0:25	0/0:0,24,146:8:0:28	0/0:0,15,88:5:0:19	./.:0,9,95:3:0:13	0/0:0,57,197:19:0:61	0/1:23,0,103:5:0:19	0/1:146,0,110:23:0:99	0/0:0,78,202:26:0:82	0/0:0,87,205:29:0:91	0/0:0,84,201:28:0:88	0/1:165,0,166:36:0:99	0/0:0,36,179:12:0:40	0/0:0,68,189:32:0:72	0/0:0,18,138:6:0:22	0/1:160,0,171:40:0:99	0/0:0,72,202:24:0:76	0/0:0,31,174:23:0:35	0/0:0,30,144:10:0:34	0/0:0,27,173:9:0:31	0/0:0,39,181:13:0:43	0/1:88,0,97:9:0:84	0/0:0,123,201:41:0:99	0/1:155,0,168:34:0:99	0/0:0,24,159:8:0:28
2382553.fasta.result.contigs.fa_1	188	.	T	C	999	.	.	GT:PL:DP:SP:GQ	0/0:0,21,154:7:0:29	0/1:142,0,151:19:0:99	0/0:0,45,196:15:0:53	0/0:0,21,158:7:0:29	0/0:0,54,199:18:0:62	0/1:139,0,82:13:0:96	0/0:0,24,166:8:0:32	0/0:0,33,185:11:0:41	0/0:0,27,171:9:0:35	./.:0,9,95:3:0:17	0/0:0,39,192:13:0:47	./.:0,9,95:3:0:17	0/0:0,63,202:21:0:71	0/0:0,93,205:31:0:99	0/0:0,42,192:14:0:50	0/0:0,132,210:44:0:99	0/0:0,108,207:36:0:99	0/0:0,30,175:10:0:38	0/1:168,0,169:49:0:99	0/0:0,78,204:26:0:86	0/0:0,120,208:40:0:99	0/0:0,30,178:10:0:38	0/0:0,81,204:27:0:89	0/0:0,33,185:11:0:41	0/0:0,27,174:9:0:35	0/0:0,45,194:15:0:53	0/0:0,45,196:15:0:53	0/0:0,105,207:35:0:99	0/0:0,66,203:22:0:74	0/1:94,0,177:14:0:86
2382553.fasta.result.contigs.fa_1	249	.	C	T	999	.	.	GT:PL:DP:SP:GQ	0/1:109,0,94:9:0:99	0/1:134,0,145:17:0:99	0/0:0,24,167:8:0:27	0/0:0,30,174:10:0:33	0/1:162,0,111:19:0:99	0/1:160,0,87:18:0:96	0/0:0,21,149:7:0:24	0/0:0,39,189:13:0:42	0/1:22,0,100:5:0:19	./.:0,6,63:2:0:10	0/0:0,39,189:13:0:42	0/0:0,12,113:4:0:16	0/1:148,0,116:15:0:99	0/0:0,90,204:30:0:93	0/0:0,36,187:12:0:39	0/0:0,132,210:44:0:99	0/1:162,0,158:33:0:99	0/1:129,0,47:8:0:56	0/1:171,0,162:45:0:99	0/0:0,69,203:23:0:72	0/0:0,141,208:47:0:99	0/0:0,45,195:15:0:48	0/0:0,72,200:24:0:75	0/1:109,0,109:10:0:99	0/0:0,33,180:11:0:36	0/0:0,39,187:13:0:42	0/0:0,54,198:18:0:57	0/0:0,117,206:39:0:99	0/0:0,39,190:13:0:42	0/1:137,0,134:16:0:99
2439577.fasta.result.contigs.fa_2	37	.	G	A	21.8	.	.	GT:PL:DP:SP:GQ	0/0:0,51,255:17:0:61	0/0:0,57,255:19:0:67	0/0:0,84,255:28:0:94	./.:0,9,107:3:0:19	0/0:0,93,255:31:0:99	0/0:0,60,255:20:0:70	0/0:0,45,255:15:0:55	0/0:0,60,255:21:0:70	0/0:0,51,255:17:0:61	0/0:0,33,255:11:0:43	0/0:0,63,255:21:0:73	0/0:0,27,239:9:0:37	0/0:0,226,255:75:0:99	0/0:0,105,255:35:0:99	0/0:0,111,255:37:0:99	0/0:0,132,255:44:0:99	0/0:0,57,255:19:0:67	0/0:0,54,255:18:0:64	0/1:27,0,255:22:11:17	0/0:0,108,255:36:0:99	0/0:0,138,255:46:0:99	./.:0,9,107:3:0:19	0/0:0,190,255:63:0:99	0/1:20,0,255:17:8:10	0/0:0,63,255:22:0:73	0/0:0,114,255:38:0:99	0/0:0,21,200:7:0:31	0/0:0,244,255:82:0:99	0/1:45,0,229:14:13:35	0/0:0,60,255:20:0:70
2439577.fasta.result.contigs.fa_2	69	.	C	T	999	.	.	GT:PL:DP:SP:GQ	0/0:0,18,142:6:0:26	0/1:94,0,92:8:0:86	0/1:124,0,107:11:0:99	./.:0,3,38:1:0:12	0/0:0,51,197:17:0:59	0/0:0,24,166:8:0:32	0/0:0,18,134:6:0:26	0/0:0,27,174:9:0:35	0/0:0,24,160:8:0:32	0/0:0,12,116:4:0:20	0/0:0,27,173:9:0:35	./.:0,9,95:3:0:17	0/0:0,99,204:33:0:99	0/0:0,48,198:16:0:56	0/0:0,48,196:16:0:56	0/1:113,0,168:22:0:99	0/0:0,51,196:17:0:59	0/0:0,21,153:7:0:29	0/0:0,51,198:17:0:59	0/0:0,45,196:15:0:53	0/1:163,0,117:21:0:99	./.:0,3,15:1:0:12	0/0:0,87,203:29:0:95	0/0:0,30,179:10:0:38	0/0:0,24,157:8:0:32	0/0:0,45,194:15:0:53	./.:0,9,93:3:0:17	0/0:0,111,206:37:0:99	0/0:0,39,187:13:0:47	0/0:0,27,169:9:0:35
2439577.fasta.result.contigs.fa_2	89	.	C	A	999	.	.	GT:PL:DP:SP:GQ	0/0:0,27,164:9:0:31	0/0:0,24,164:8:0:28	0/0:0,36,188:12:0:40	./.:0,3,38:1:0:7	0/0:0,57,201:19:0:61	0/1:147,0,63:12:0:73	0/0:0,21,146:7:0:25	0/0:0,24,164:8:0:28	0/1:144,0,11:9:0:21	0/1:82,0,55:5:0:64	0/0:2,0,156:12:0:4	./.:0,9,92:3:0:13	0/1:156,0,171:39:0:99	0/0:0,54,199:18:0:58	0/0:0,66,203:22:0:70	0/0:0,75,203:25:0:79	0/1:148,0,159:24:0:99	0/0:0,21,155:7:0:25	0/1:129,0,161:20:0:99	0/0:0,66,201:22:0:70	0/0:0,75,204:25:0:79	./.:0,3,24:1:0:7	1/1:205,105,0:35:0:95	0/0:0,39,190:13:0:43	0/0:0,36,184:12:0:40	0/1:116,0,161:19:0:99	0/0:0,21,157:7:0:25	0/0:0,141,210:47:0:99	0/0:0,42,192:14:0:46	0/1:17,0,127:7:0:14
108292.fasta.result.contigs.fa_1	131	.	C	T	999	.	.	GT:PL:DP:SP:GQ	0/0:0,81,202:27:0:89	0/0:0,66,203:22:0:74	0/0:0,15,133:5:0:23	0/0:0,12,116:4:0:20	./.:0,6,64:2:0:14	./.:0,6,69:2:0:14	0/0:0,33,209:11:0:41	0/0:0,30,174:10:0:38	0/0:0,27,164:9:0:35	0/0:0,12,110:4:0:20	0/0:0,54,199:18:0:62	./.:0,9,95:3:0:17	0/0:0,18,147:6:0:26	0/0:0,102,204:34:0:99	0/0:0,60,201:20:0:68	0/1:127,0,140:17:0:99	0/1:126,0,164:22:0:99	0/0:0,18,143:6:0:26	0/0:0,48,196:16:0:56	./.:31,0,32:2:0:23	0/0:0,48,198:16:0:56	0/0:0,48,191:16:0:56	0/0:0,24,159:8:0:32	0/0:0,36,185:12:0:44	0/0:0,42,191:14:0:50	0/0:0,27,172:9:0:35	0/0:0,30,180:10:0:38	0/0:0,105,205:35:0:99	0/0:0,129,206:43:0:99	0/1:77,0,99:7:0:69
208456.fasta.result.contigs.fa_1	335	.	G	A	999	.	.	GT:PL:DP:SP:GQ	0/0:0,56,255:24:0:66	0/0:0,69,255:23:0:79	0/0:2,0,223:12:0:8	0/1:132,0,127:14:0:99	0/0:0,33,171:11:0:43	0/0:0,42,217:14:0:52	0/0:0,87,255:30:0:97	0/0:0,63,255:21:0:73	0/0:0,78,255:27:0:88	0/0:0,21,116:7:0:31	0/0:0,78,201:26:0:88	./.:0,6,26:2:0:16	0/0:0,166,255:55:0:99	0/0:0,96,255:32:0:99	0/0:0,135,255:45:0:99	0/0:0,105,255:35:0:99	0/0:0,81,255:27:0:91	0/0:0,18,152:6:0:28	0/1:207,0,255:60:0:99	0/0:0,45,255:15:0:55	0/0:0,111,255:37:0:99	0/0:0,18,133:6:0:28	0/0:0,72,255:24:0:82	0/1:203,0,158:22:0:99	0/0:0,123,239:41:0:99	0/0:0,96,255:32:0:99	0/0:0,72,248:24:0:82	0/0:0,236,255:85:0:99	0/0:0,66,255:22:0:76	0/0:0,63,252:21:0:73
606669.fasta.result.contigs.fa_1	397	.	C	T	999	.	.	GT:PL:DP:SP:GQ	0/1:167,0,138:26:0:99	0/0:0,27,174:9:0:33	0/0:0,27,167:9:0:33	./.:0,9,95:3:0:15	./.:0,6,47:2:0:12	./.:0,0,0:0:0:7	0/0:0,63,203:21:0:69	0/0:0,12,115:4:0:18	0/1:118,0,99:11:0:99	./.:38,3,0:1:0:10	0/0:0,81,204:27:0:87	0/0:0,15,133:5:0:21	0/0:0,12,116:4:0:18	0/0:0,69,201:23:0:75	0/0:0,69,203:23:0:75	0/0:0,30,178:10:0:36	0/0:0,18,137:6:0:24	0/1:26,0,80:4:0:20	0/0:0,12,86:4:0:18	./.:0,6,69:2:0:12	0/0:0,39,191:13:0:45	0/0:0,21,154:7:0:27	0/0:0,12,114:4:0:18	0/1:129,0,164:22:0:99	0/1:146,0,66:11:0:78	0/0:0,33,183:11:0:39	0/0:0,27,175:9:0:33	0/0:0,148,213:49:0:99	0/0:0,72,203:24:0:78	0/0:0,54,201:18:0:60
701776.fasta.result.contigs.fa_1	51	.	A	G	999	.	.	GT:PL:DP:SP:GQ	0/1:225,0,176:53:0:99	0/0:0,24,150:8:0:30	0/0:0,21,172:7:0:27	0/0:0,12,113:4:0:18	0/1:53,0,82:5:0:47	0/0:0,27,168:9:0:33	0/0:0,99,249:34:0:99	0/1:72,0,26:4:0:38	0/0:0,90,222:30:0:96	./.:0,9,79:3:0:15	0/1:158,0,182:36:0:99	0/1:115,0,49:7:0:61	0/0:0,12,113:4:0:18	0/0:0,99,200:33:0:99	0/0:0,135,252:45:0:99	0/0:0,18,129:6:0:24	0/0:0,84,204:28:0:90	0/0:0,18,157:6:0:24	./.:0,6,63:2:0:12	0/0:0,18,141:6:0:24	0/1:96,0,88:8:0:90	0/1:124,0,110:14:0:99	0/0:0,15,120:5:0:21	0/0:0,90,193:30:0:96	0/0:0,166,203:55:0:99	0/0:0,75,249:25:0:81	0/0:0,69,194:23:0:75	0/0:0,255,255:96:0:99	0/0:0,84,239:28:0:90	0/0:0,72,192:24:0:78
874989.fasta.result.contigs.fa_1	22	.	C	G	999	.	.	GT:PL:DP:SP:GQ	0/1:110,0,129:16:0:99	0/1:102,0,114:11:0:99	0/0:0,42,193:14:0:42	0/1:52,0,128:10:0:52	0/1:141,0,41:10:0:47	0/1:144,0,114:15:0:99	0/0:0,75,196:25:0:75	1/1:172,33,0:11:0:27	0/1:210,0,217:32:4:99	0/1:58,0,55:4:0:56	0/1:159,0,116:24:0:99	0/1:52,0,80:5:0:52	0/1:191,0,107:19:0:99	0/1:143,0,185:23:0:99	0/1:187,0,215:29:0:99	0/0:0,81,231:27:0:81	1/1:203,99,0:33:0:93	0/0:0,21,182:7:0:21	1/1:161,27,0:30:26:21	0/1:108,0,104:9:0:99	0/0:0,102,231:34:0:99	0/0:0,12,116:4:0:12	0/0:0,78,245:26:0:78	0/0:0,63,197:21:0:63	0/0:0,54,193:18:0:54	0/0:0,69,253:23:0:69	0/0:0,37,153:36:0:37	0/0:0,255,255:98:0:99	0/0:0,36,187:12:0:36	0/1:194,0,95:28:0:99
874989.fasta.result.contigs.fa_1	74	.	C	T	999	.	.	GT:PL:DP:SP:GQ	0/1:108,0,123:16:0:99	0/1:116,0,116:12:0:99	0/0:0,24,221:8:0:28	0/1:62,0,120:10:0:58	0/0:0,30,179:10:0:34	0/1:132,0,180:16:3:99	0/0:0,78,255:26:0:82	0/0:0,1,194:13:0:6	0/0:0,96,255:32:0:99	0/1:58,0,55:4:0:53	0/0:0,75,230:25:0:79	0/0:0,18,169:6:0:22	0/1:206,0,164:22:2:99	0/1:127,0,189:23:0:99	0/1:219,0,207:31:0:99	0/0:0,84,255:28:0:88	0/1:194,0,209:36:2:99	0/0:0,24,185:8:0:28	0/0:0,120,255:40:0:99	0/0:0,27,199:9:0:31	0/0:0,117,255:39:0:99	0/0:0,15,153:5:0:19	0/0:0,87,255:29:0:91	0/0:0,63,192:21:0:67	0/0:0,57,219:19:0:61	0/0:0,69,255:23:0:73	0/0:0,120,255:40:0:99	./.:0,255,255:110:0:99	0/0:0,36,179:12:0:40	0/0:0,96,255:32:0:99
1975861.fasta.result.contigs.fa_2	73	.	C	T	999	.	.	GT:PL:DP:SP:GQ	0/0:0,66,195:23:0:76	0/0:0,57,244:20:0:67	0/0:0,27,216:19:0:37	0/0:0,39,218:13:0:49	0/0:0,33,184:11:0:43	0/0:0,45,210:15:0:55	0/1:112,0,75:12:0:90	0/0:0,15,123:5:0:25	0/0:0,111,255:37:0:99	0/0:0,18,160:6:0:28	0/0:0,57,193:19:0:67	./.:0,9,91:3:0:19	0/0:0,39,208:13:0:49	0/0:0,72,231:24:0:82	0/0:0,57,230:20:0:67	0/0:0,51,235:17:0:61	0/0:0,75,201:25:0:85	0/0:0,15,131:5:0:25	0/0:0,42,190:14:0:52	0/1:99,0,77:9:0:88	0/0:0,120,241:40:0:99	./.:0,6,69:2:0:16	0/0:0,18,146:6:0:28	0/0:0,75,193:27:0:85	0/1:124,0,172:19:0:99	0/0:0,111,255:37:0:99	0/0:0,75,233:25:0:85	./.:0,255,255:113:0:99	0/0:0,69,202:23:0:79	0/0:0,93,239:31:0:99
2140537.fasta.result.contigs.fa_1	65	.	G	A	999	.	.	GT:PL:DP:SP:GQ	0/0:0,132,236:44:0:99	0/0:0,18,169:6:0:23	0/0:0,16,254:18:0:21	0/1:31,0,188:15:6:26	0/0:0,21,173:7:0:26	0/0:0,39,220:13:0:44	0/0:0,54,196:18:0:59	0/0:0,27,196:9:0:32	0/0:0,111,255:37:0:99	0/0:0,12,114:4:0:17	0/0:0,93,200:31:0:98	0/1:14,0,103:5:0:9	0/0:0,18,137:6:0:23	0/1:183,0,166:36:0:99	0/1:242,0,192:37:2:99	0/1:159,0,120:19:0:99	0/0:0,108,233:36:0:99	0/1:23,0,119:5:0:18	0/1:222,0,224:54:0:99	0/0:0,33,183:11:0:38	0/0:0,108,255:36:0:99	0/0:0,18,126:6:0:23	0/0:0,30,173:10:0:35	0/1:151,0,169:41:0:99	0/0:0,82,239:40:0:87	0/0:0,108,255:36:0:99	0/0:0,72,255:25:0:77	./.:0,255,255:106:0:99	0/0:0,72,255:24:0:77	0/0:0,111,240:37:0:99
2140537.fasta.result.contigs.fa_1	97	.	C	T	999	.	.	GT:PL:DP:SP:GQ	0/0:0,132,255:44:0:99	0/0:0,21,200:7:0:28	0/0:0,60,255:20:0:67	0/0:0,48,255:16:0:55	0/0:0,27,226:9:0:34	0/0:0,45,255:15:0:52	0/0:0,57,230:19:0:64	0/0:0,33,255:11:0:40	0/0:0,117,255:39:0:99	0/1:84,0,26:4:0:39	0/0:0,90,201:30:0:97	0/0:0,15,129:5:0:22	0/1:143,0,16:7:0:29	0/0:0,117,255:39:0:99	0/0:0,120,255:40:0:99	0/0:0,57,198:19:0:64	0/0:0,120,255:40:0:99	0/0:0,18,183:6:0:25	0/0:0,175,255:58:0:99	0/1:154,0,103:12:0:99	0/1:200,0,239:37:0:99	0/1:101,0,20:6:0:33	0/0:0,27,167:9:0:34	0/0:0,126,254:42:0:99	0/0:0,126,255:42:0:99	0/0:0,114,255:38:0:99	0/0:0,81,255:27:0:88	./.:0,255,255:111:0:99	0/0:0,78,255:26:0:85	0/0:0,117,255:39:0:99
2641360.fasta.result.contigs.fa_1	338	.	A	G	999	.	.	GT:PL:DP:SP:GQ	0/1:145,0,2:12:0:7	0/1:63,0,85:18:0:65	./.:0,3,36:1:0:4	0/1:108,0,20:6:0:24	0/1:97,0,57:8:0:61	1/1:113,15,0:5:0:11	0/1:42,0,46:6:0:43	1/1:98,18,0:6:0:14	0/1:13,0,102:5:0:15	0/0:0,5,46:4:0:5	0/1:14,0,97:8:0:16	./.:0,0,0:0:0:3	0/0:0,78,141:26:0:76	0/0:0,54,181:18:0:52	0/0:0,27,128:9:0:25	0/0:0,78,187:26:0:76	1/1:167,57,0:19:0:53	./.:38,3,0:1:0:4	0/1:74,0,124:20:0:76	0/1:94,0,97:11:0:95	0/1:74,0,126:22:0:76	0/1:125,0,118:19:0:99	0/1:114,0,9:16:0:14	0/0:0,12,86:4:0:11	0/0:0,12,106:4:0:11	./.:0,3,38:1:0:4	./.:69,6,0:2:0:4	0/0:0,24,163:8:0:22	0/0:0,60,190:20:0:58	1/1:109,12,0:4:0:8
481155.fasta.result.contigs.fa_2	40	.	G	T	999	.	.	GT:PL:DP:SP:GQ	0/0:0,126,244:42:0:99	0/1:165,0,186:40:0:99	0/1:147,0,100:11:0:99	0/1:41,0,131:9:0:35	0/0:0,39,189:13:0:45	0/0:0,21,174:7:0:27	0/0:0,105,255:35:0:99	0/1:17,0,115:8:0:11	0/0:0,84,243:28:0:90	./.:29,0,25:2:0:23	0/0:0,102,240:34:0:99	0/0:0,21,186:7:0:27	0/0:0,15,131:5:0:21	0/0:0,190,255:63:0:99	0/0:0,72,239:24:0:78	0/1:194,0,170:49:0:99	0/0:0,238,255:79:0:99	0/0:0,12,89:4:0:18	0/0:0,18,173:6:0:24	0/1:20,0,139:6:0:14	0/0:0,255,255:87:0:99	0/0:0,102,242:34:0:99	0/0:0,15,121:5:0:21	0/0:0,135,255:45:0:99	0/0:0,157,255:52:0:99	0/0:0,111,241:37:0:99	0/0:0,123,248:41:0:99	./.:0,255,255:111:0:99	0/0:0,141,254:47:0:99	0/0:0,47,220:26:0:53
794646.fasta.result.contigs.fa_1	89	.	C	T	146	.	.	GT:PL:DP:SP:GQ	0/1:34,0,119:37:0:27	0/0:0,38,154:49:0:45	0/0:0,36,167:12:0:43	0/0:0,33,156:11:0:40	0/0:0,15,120:5:0:22	./.:0,9,75:3:0:16	0/1:57,0,144:28:0:50	0/0:0,49,152:29:0:56	0/0:0,39,157:28:0:46	0/0:0,30,204:10:0:37	0/0:0,38,141:40:0:45	0/0:0,30,172:10:0:37	./.:0,9,60:3:0:16	0/0:0,157,194:52:0:99	0/0:0,123,188:41:0:99	0/0:0,123,186:41:0:99	0/0:0,15,136:33:0:22	0/0:0,42,142:14:0:49	0/0:0,134,172:57:0:99	0/0:0,12,85:4:0:19	0/0:0,83,166:37:0:90	0/0:0,95,167:43:0:99	0/1:43,0,122:14:0:36	0/0:0,63,193:21:0:70	0/1:51,0,135:25:0:44	0/0:0,48,157:16:0:55	0/0:0,36,167:16:0:43	0/0:0,7,151:45:0:14	0/0:0,169,195:56:0:99	0/1:50,0,117:13:0:43
794646.fasta.result.contigs.fa_1	374	.	C	T	999	.	.	GT:PL:DP:SP:GQ	0/0:0,187,211:62:0:99	0/0:0,94,175:44:0:99	./.:0,9,90:3:0:15	./.:0,9,95:3:0:15	0/0:0,18,139:6:0:24	0/1:13,0,113:8:0:8	0/0:0,40,171:31:0:46	0/0:0,63,193:21:0:69	0/0:0,60,184:20:0:66	./.:0,9,89:3:0:15	0/1:29,0,109:58:0:23	0/1:77,0,76:7:0:71	0/0:6,0,128:10:0:3	0/1:131,0,162:56:0:99	0/0:0,2,126:9:0:9	0/0:0,208,218:69:0:99	0/0:0,132,201:44:0:99	0/0:0,63,189:21:0:69	0/0:0,229,219:76:0:99	0/0:0,24,165:8:0:30	0/0:0,160,204:53:0:99	0/1:54,0,118:83:0:48	0/0:0,6,152:11:0:12	0/0:0,60,190:25:0:66	0/0:0,114,202:38:0:99	0/0:0,42,184:14:0:48	0/0:0,63,185:21:0:69	0/0:0,166,209:55:0:99	0/1:31,0,148:18:0:25	0/0:0,81,196:27:0:87
1049806.fasta.result.contigs.fa_1	178	.	T	C	999	.	.	GT:PL:DP:SP:GQ	0/0:0,63,197:21:0:61	0/0:0,33,176:11:0:31	0/1:84,0,76:8:0:79	0/0:0,18,98:6:0:16	0/0:0,30,167:10:0:28	0/0:0,36,173:12:0:34	0/0:0,15,108:5:0:14	0/0:0,21,136:7:0:19	0/0:0,27,167:9:0:25	1/1:149,14,0:8:0:10	0/1:142,0,92:20:0:96	./.:0,3,38:1:0:4	1/1:198,67,0:35:0:63	0/1:159,0,40:29:0:44	0/1:39,0,145:17:0:41	1/1:185,50,0:30:0:46	1/1:169,21,0:32:0:17	0/1:152,0,139:25:0:99	1/1:203,96,0:32:0:92	0/1:150,0,9:23:0:14	1/1:178,53,0:34:0:49	0/1:156,0,82:22:0:86	1/1:203,102,0:34:0:98	0/1:16,0,139:14:0:18	0/0:0,51,177:17:0:49	0/1:45,0,124:12:0:47	0/0:0,42,171:14:0:40	0/0:0,129,195:43:0:99	0/1:11,0,75:9:0:13	0/1:92,0,41:9:0:45
1049806.fasta.result.contigs.fa_1	271	.	T	C	999	.	.	GT:PL:DP:SP:GQ	0/0:0,30,176:10:0:35	0/0:0,39,188:13:0:44	0/1:8,0,103:8:0:5	0/0:0,24,159:8:0:29	0/0:0,69,200:23:0:74	0/0:0,18,156:12:0:23	0/1:20,0,67:6:0:16	0/0:0,33,182:24:0:38	0/1:32,0,157:16:0:27	0/0:0,20,165:10:0:25	0/0:0,25,189:34:0:30	0/0:0,15,150:5:0:20	0/0:0,66,198:39:0:71	0/0:0,41,187:28:0:46	0/1:20,0,153:17:0:16	0/0:0,61,174:37:0:66	0/0:0,87,200:34:0:92	0/0:0,76,200:30:0:81	0/0:0,132,206:44:0:99	0/0:0,50,181:30:0:55	0/0:0,94,201:41:0:99	0/0:0,30,173:36:0:35	0/0:0,120,205:40:0:99	0/1:22,0,161:20:0:18	0/1:73,0,134:16:0:68	0/0:1,0,124:9:0:5	0/1:11,0,154:13:0:7	0/1:78,0,170:42:0:73	0/0:1,0,162:23:0:5	0/1:16,0,146:12:0:12
1049806.fasta.result.contigs.fa_1	303	.	G	C	999	.	.	GT:PL:DP:SP:GQ	./.:0,6,68:2:0:14	0/0:0,27,168:9:0:35	0/1:12,0,103:6:0:6	0/1:20,0,113:6:0:12	0/0:0,60,199:20:0:68	0/0:0,24,149:8:0:32	0/0:0,15,104:5:0:23	0/1:131,0,149:18:0:99	0/0:0,39,170:13:0:47	0/1:20,0,118:6:0:12	0/0:0,87,198:29:0:95	0/0:0,12,131:4:0:20	0/0:0,75,198:25:0:83	0/0:0,57,192:19:0:65	0/0:0,36,167:12:0:44	0/0:0,87,198:29:0:95	0/0:0,66,202:22:0:74	0/1:162,0,150:25:0:99	0/0:0,99,203:33:0:99	0/0:0,66,202:22:0:74	0/0:0,87,200:29:0:95	0/0:0,87,196:29:0:95	0/0:0,78,202:26:0:86	0/0:0,48,185:16:0:56	0/0:0,33,164:11:0:41	0/0:0,18,129:6:0:26	0/0:0,30,173:10:0:38	0/0:0,90,197:30:0:98	0/0:0,45,193:15:0:53	0/0:0,12,156:9:0:20
2636628.fasta.result.contigs.fa_1	94	.	C	A	999	.	.	GT:PL:DP:SP:GQ	0/0:0,151,255:50:0:99	0/0:0,72,255:24:0:77	0/0:0,12,102:4:0:17	0/0:0,21,190:7:0:26	0/0:0,18,117:6:0:23	0/1:62,0,71:10:0:57	0/0:0,54,255:18:0:59	0/0:0,15,163:5:0:20	0/0:0,39,186:13:0:44	./.:38,3,0:1:0:9	0/1:78,0,190:47:0:73	./.:0,9,94:3:0:14	0/0:0,45,245:15:0:50	0/0:0,229,255:76:0:99	0/0:0,123,255:41:0:99	0/0:0,129,255:43:0:99	0/1:155,0,221:64:0:99	0/1:52,0,113:7:0:47	0/0:0,16,215:13:0:21	0/0:0,27,217:9:0:32	0/0:0,178,255:59:0:99	0/1:105,0,181:40:0:99	0/0:0,45,255:15:0:50	0/1:124,0,91:17:0:99	0/0:0,90,255:30:0:95	0/1:7,0,79:5:0:4	0/0:0,51,227:17:0:56	0/0:0,91,255:36:0:96	0/0:0,166,255:55:0:99	0/0:0,63,231:21:0:68
2636628.fasta.result.contigs.fa_1	95	.	A	G	999	.	.	GT:PL:DP:SP:GQ	0/0:0,151,255:50:0:99	0/1:164,0,152:24:8:99	0/0:0,12,116:4:0:22	0/0:0,21,185:7:0:31	0/0:0,18,126:6:0:28	0/0:0,30,139:10:0:40	0/0:0,54,255:18:0:64	0/0:0,15,158:5:0:25	0/0:0,39,186:13:0:49	./.:0,3,38:1:0:13	0/0:0,144,224:48:0:99	./.:0,9,92:3:0:19	0/0:0,45,253:15:0:55	0/0:0,229,255:76:0:99	0/0:0,123,255:41:0:99	0/0:0,129,255:43:0:99	0/0:0,193,255:64:0:99	0/0:0,21,187:7:0:31	0/0:0,39,241:13:0:49	0/0:0,27,209:9:0:37	0/0:0,178,255:59:0:99	0/0:0,126,243:42:0:99	0/0:0,45,255:15:0:55	0/1:80,0,131:19:0:70	0/1:223,0,174:30:2:99	0/0:0,15,110:5:0:25	0/0:0,51,223:17:0:61	0/0:0,108,255:36:0:99	0/0:0,166,255:55:0:99	0/0:0,63,236:21:0:73
2636628.fasta.result.contigs.fa_1	96	.	C	T	999	.	.	GT:PL:DP:SP:GQ	0/1:195,0,191:50:0:99	0/0:0,78,252:26:0:78	0/0:0,12,115:4:0:12	0/1:43,0,135:7:0:43	1/1:120,18,0:6:0:12	0/1:77,0,91:10:0:77	0/0:0,4,237:18:0:5	0/1:61,0,92:5:0:61	0/1:115,0,116:13:0:99	./.:0,3,31:1:0:5	0/1:155,0,166:48:0:99	./.:0,9,94:3:0:10	0/0:0,45,251:15:0:45	0/0:0,226,255:75:0:99	0/0:0,123,255:41:0:99	0/0:0,129,255:43:0:99	0/0:0,193,255:64:0:99	0/1:55,0,130:7:0:55	0/1:206,1,0:13:0:6	1/1:207,27,0:9:0:21	0/0:0,175,255:59:0:99	0/0:0,126,255:42:0:99	0/0:0,45,255:15:0:45	0/0:0,57,227:19:0:57	0/1:165,0,230:36:2:99	0/1:64,0,24:5:0:30	0/1:134,0,127:17:0:99	0/0:0,108,255:36:0:99	1/1:255,118,0:55:5:99	1/1:225,60,0:21:0:54
393128.fasta.result.contigs.fa_1	39	.	C	G	156	.	.	GT:PL:DP:SP:GQ	0/0:0,63,221:21:0:72	0/0:0,33,173:11:0:42	0/0:0,36,216:12:0:45	0/0:0,45,214:15:0:54	0/0:0,27,154:9:0:36	0/0:0,60,202:20:0:69	0/0:0,81,213:28:0:90	./.:0,9,88:3:0:18	0/0:0,78,255:26:0:87	0/0:0,15,129:5:0:24	0/0:0,102,252:34:0:99	0/0:3,0,76:4:0:7	0/1:104,1,0:5:0:15	0/0:0,54,186:18:0:63	0/0:0,120,225:40:0:99	0/0:0,33,199:11:0:42	0/0:0,21,122:7:0:30	./.:0,9,92:3:0:18	0/1:38,0,78:7:0:29	0/0:0,39,172:13:0:48	0/1:85,0,22:5:0:37	0/0:0,12,111:4:0:21	0/0:0,24,140:8:0:33	0/0:0,108,236:36:0:99	0/0:0,78,225:27:0:87	0/0:0,63,206:21:0:72	0/0:0,96,227:32:0:99	0/0:0,255,255:100:0:99	0/0:0,87,234:29:0:96	0/0:0,108,235:36:0:99
470323.fasta.result.contigs.fa_1	62	.	G	T	999	.	.	GT:PL:DP:SP:GQ	1/1:152,78,0:26:0:78	0/1:82,0,104:15:0:88	1/1:159,39,0:13:0:39	1/1:116,24,0:8:0:24	./.:0,6,49:2:0:3	1/1:101,36,0:12:0:36	1/1:201,57,0:28:0:57	0/1:54,0,12:5:0:12	0/1:30,0,101:21:0:36	./.:97,9,0:3:0:10	0/1:115,0,130:36:0:99	0/1:38,0,38:4:0:37	1/1:11,12,0:4:0:11	1/1:187,93,0:31:0:93	1/1:219,93,0:31:0:93	0/1:0,6,103:18:0:3	0/1:117,0,41:22:0:41	0/1:6,0,100:7:0:13	1/1:13,12,0:4:0:12	1/1:17,36,0:12:0:23	0/0:0,57,167:19:0:51	0/0:0,18,113:6:0:12	1/1:69,18,0:6:0:18	0/1:131,0,12:49:5:12	0/1:107,0,176:41:3:99	0/1:146,0,139:27:0:99	1/1:170,78,0:27:0:78	0/0:0,254,207:92:0:99	1/1:154,42,0:14:0:42	1/1:206,78,0:26:0:78
1109013.fasta.result.contigs.fa_1	26	.	A	C	999	.	.	GT:PL:DP:SP:GQ	0/0:0,65,255:33:0:73	0/0:0,33,236:11:0:41	0/0:0,33,234:11:0:41	0/0:0,12,116:4:0:20	0/0:0,18,144:6:0:26	0/0:0,18,129:6:0:26	0/1:222,0,193:32:0:99	0/0:0,12,129:4:0:20	0/0:0,78,255:26:0:86	0/0:0,15,149:5:0:23	0/1:220,0,159:43:0:99	0/0:0,23,242:13:0:31	0/0:0,12,128:4:0:20	0/0:0,24,181:8:0:32	0/0:0,81,233:27:0:89	0/0:0,42,234:14:0:50	0/0:0,27,201:9:0:35	0/0:0,24,192:8:0:32	0/1:84,0,127:8:0:76	0/0:0,24,192:8:0:32	0/0:0,30,205:10:0:38	./.:0,6,49:2:0:14	./.:0,3,38:1:0:12	0/0:0,99,255:33:0:99	0/0:0,87,247:29:0:95	0/0:0,41,255:25:0:49	0/0:0,48,243:16:0:56	0/0:0,238,255:79:0:99	0/0:0,108,255:36:0:99	0/1:159,0,131:24:0:99
1390875.fasta.result.contigs.fa_1	120	.	T	C	999	.	.	GT:PL:DP:SP:GQ	0/0:0,12,115:4:0:16	0/1:75,0,52:6:0:61	0/1:48,0,100:6:0:44	0/0:0,15,132:5:0:19	0/1:53,0,78:6:0:49	0/0:0,45,185:15:0:49	0/0:0,42,187:14:0:46	0/0:0,36,185:12:0:40	0/0:0,39,191:13:0:43	0/0:0,15,130:5:0:19	0/0:0,12,116:4:0:16	0/0:0,12,111:4:0:16	0/0:0,99,206:33:0:99	0/0:0,45,196:15:0:49	0/0:0,33,184:11:0:37	0/1:104,0,148:23:0:99	0/1:54,0,153:15:0:50	0/0:0,21,155:7:0:25	0/0:0,43,178:27:0:47	./.:41,9,0:3:0:3	0/1:127,0,103:20:0:99	./.:32,0,32:2:0:28	0/0:0,84,205:28:0:88	0/0:0,57,201:19:0:61	0/1:77,0,92:7:0:73	0/0:0,36,187:12:0:40	0/0:0,36,179:12:0:40	0/0:0,120,207:40:0:99	0/0:0,30,180:10:0:34	0/1:65,0,157:19:0:61
1390875.fasta.result.contigs.fa_1	121	.	G	T	999	.	.	GT:PL:DP:SP:GQ	0/0:0,12,113:4:0:16	0/1:64,0,52:6:0:58	0/1:52,0,101:6:0:48	0/0:0,15,122:5:0:19	0/1:52,0,60:6:0:48	0/0:0,48,193:16:0:52	0/0:0,42,183:14:0:46	0/0:0,36,187:12:0:40	0/0:0,39,192:13:0:43	0/0:0,15,125:5:0:19	0/0:0,12,116:4:0:16	0/0:0,12,115:4:0:16	0/0:0,99,205:33:0:99	0/0:0,48,196:16:0:52	0/0:0,33,183:11:0:37	0/1:100,0,147:23:0:96	0/1:50,0,148:15:0:46	0/0:0,21,151:7:0:25	0/0:0,40,177:26:0:44	./.:41,9,0:3:0:3	0/1:118,0,101:20:0:99	./.:32,0,30:2:0:28	0/0:0,84,204:28:0:88	0/0:0,57,199:19:0:61	0/1:61,0,86:7:0:57	0/0:0,36,189:12:0:40	0/0:0,36,181:12:0:40	0/0:0,123,208:41:0:99	0/0:0,30,175:10:0:34	0/1:65,0,157:19:0:61
2110179.fasta.result.contigs.fa_1	393	.	A	G	999	.	.	GT:PL:DP:SP:GQ	1/1:147,24,0:8:0:28	1/1:186,39,0:13:0:43	1/1:120,15,0:5:0:19	./.:61,0,29:3:0:25	0/0:0,27,166:9:0:17	0/1:112,0,109:12:0:99	0/1:130,0,61:10:0:57	1/1:113,15,0:5:0:19	1/1:165,13,0:15:0:17	1/1:105,12,0:4:0:16	1/1:190,48,0:16:0:52	1/1:115,12,0:4:0:16	./.:69,6,0:2:0:11	1/1:202,87,0:29:0:91	1/1:193,57,0:19:0:61	1/1:197,54,0:18:0:58	1/1:202,114,0:38:0:99	./.:38,3,0:1:0:8	0/1:84,0,26:4:0:22	1/1:127,15,0:5:0:19	1/1:205,114,0:38:0:99	1/1:156,24,0:8:0:28	1/1:120,15,0:5:0:19	1/1:195,63,0:21:0:67	1/1:182,45,0:15:0:49	1/1:185,42,0:14:0:46	0/1:143,0,109:19:0:99	0/1:155,0,156:57:0:99	0/1:116,0,120:12:0:99	1/1:234,57,0:20:0:61
353634.fasta.result.contigs.fa_1	36	.	T	C	999	.	.	GT:PL:DP:SP:GQ	0/0:0,208,219:70:0:99	0/1:129,0,141:18:0:99	0/1:63,0,139:11:0:57	0/0:0,24,162:8:0:30	0/0:0,24,157:8:0:30	0/0:0,45,195:15:0:51	0/0:0,114,255:38:0:99	./.:61,0,27:3:0:39	0/0:0,49,175:29:0:55	0/0:0,12,112:4:0:18	0/0:0,181,217:61:0:99	0/0:0,12,102:4:0:18	0/0:0,24,161:8:0:30	0/1:114,0,197:24:0:99	0/1:170,0,154:59:0:99	0/0:0,27,174:9:0:33	0/0:0,30,209:10:0:36	0/1:20,0,118:6:0:15	0/0:0,15,125:5:0:21	0/0:0,24,163:8:0:30	0/0:0,18,136:6:0:24	./.:0,0,0:0:0:6	./.:0,9,89:3:0:15	0/0:0,105,204:35:0:99	0/0:0,144,236:48:0:99	0/0:0,87,198:29:0:93	0/1:158,0,167:26:0:99	./.:0,255,244:106:0:99	0/0:0,99,199:33:0:99	0/0:0,81,202:27:0:87
353634.fasta.result.contigs.fa_1	40	.	G	C	999	.	.	GT:PL:DP:SP:GQ	0/1:168,0,161:70:0:99	0/0:0,54,194:18:0:62	0/1:108,0,120:11:0:99	0/0:0,24,151:8:0:32	0/0:0,24,161:8:0:32	0/0:0,45,192:15:0:53	0/0:0,114,255:38:0:99	./.:0,9,93:3:0:17	0/0:0,49,173:29:0:57	0/1:23,0,81:4:0:15	0/0:0,184,215:61:0:99	0/0:0,12,97:4:0:20	0/0:0,24,146:8:0:32	0/0:0,72,232:24:0:80	0/0:0,178,216:59:0:99	0/0:0,27,174:9:0:35	0/0:0,30,204:10:0:38	0/0:0,18,138:6:0:26	0/0:0,15,126:5:0:23	0/0:0,24,164:8:0:32	0/0:0,18,133:6:0:26	./.:0,0,0:0:0:9	./.:0,9,93:3:0:17	0/0:0,105,203:35:0:99	0/0:0,144,235:48:0:99	0/0:0,87,198:29:0:95	0/0:0,78,232:26:0:86	./.:0,255,245:106:0:99	0/0:0,99,199:33:0:99	0/1:152,0,162:27:0:99
353634.fasta.result.contigs.fa_1	67	.	G	A	999	.	.	GT:PL:DP:SP:GQ	0/0:0,214,255:71:0:99	0/0:0,54,195:18:0:61	0/0:0,33,181:11:0:40	0/0:0,24,161:8:0:31	0/0:0,24,158:8:0:31	0/0:0,45,193:15:0:52	0/0:0,117,255:39:0:99	./.:29,0,61:3:0:22	0/0:0,87,200:29:0:94	0/0:0,12,115:4:0:19	0/0:0,187,243:62:0:99	0/1:27,0,67:5:0:20	0/0:0,24,156:8:0:31	0/0:0,75,255:25:0:82	0/0:0,181,245:60:0:99	0/0:0,27,169:9:0:34	0/0:0,30,206:10:0:37	0/0:0,21,176:7:0:28	0/0:0,15,124:5:0:22	0/0:0,24,163:8:0:31	0/0:0,18,141:6:0:25	./.:0,0,0:0:0:8	./.:0,9,82:3:0:16	0/0:0,111,255:37:0:99	0/0:0,144,244:48:0:99	0/1:128,0,162:29:0:99	0/0:0,78,231:26:0:85	./.:173,0,206:108:0:99	0/1:142,0,165:33:0:99	0/0:0,87,255:29:0:94
353634.fasta.result.contigs.fa_1	119	.	G	C	999	.	.	GT:PL:DP:SP:GQ	0/1:235,0,255:78:7:99	0/1:122,0,170:17:0:99	0/1:71,0,178:12:0:69	0/0:0,30,196:10:0:32	0/0:0,27,211:9:0:29	0/1:119,0,171:16:0:99	1/1:255,132,0:44:0:99	0/0:0,12,124:4:0:14	0/1:218,0,197:33:0:99	0/1:26,0,82:4:0:24	0/1:222,0,242:59:0:99	0/0:0,15,117:5:0:17	0/0:0,21,125:7:0:23	0/0:0,78,255:26:0:80	0/0:0,199,255:66:0:99	0/0:0,27,171:9:0:29	0/0:0,33,230:11:0:35	0/0:0,21,201:7:0:23	0/0:0,15,112:5:0:17	0/1:91,0,98:9:0:89	0/0:0,18,131:6:0:20	./.:0,0,0:0:0:4	./.:0,9,87:3:0:11	1/1:255,132,0:44:0:99	0/0:0,119,255:52:0:99	0/1:199,0,148:31:0:99	0/0:0,49,255:29:0:51	./.:0,255,255:121:0:99	0/1:210,0,186:41:6:99	0/0:0,28,255:34:4:30
385661.fasta.result.contigs.fa_1	64	.	G	A	999	.	.	GT:PL:DP:SP:GQ	0/0:0,42,218:14:0:52	0/0:0,15,139:5:0:25	0/0:0,48,255:16:0:58	0/0:0,54,255:18:0:64	0/0:0,93,255:31:0:99	0/0:0,66,231:22:0:76	0/1:154,0,161:19:0:99	./.:0,6,50:2:0:16	0/0:0,148,255:49:0:99	0/0:0,18,146:6:0:28	0/0:0,60,226:20:0:70	0/0:0,18,145:6:0:28	0/0:0,108,255:36:0:99	0/0:0,24,162:9:0:34	0/0:0,66,255:22:0:76	0/0:0,27,156:9:0:37	0/0:0,24,214:8:0:34	./.:0,9,88:3:0:19	0/1:218,0,102:26:3:99	0/0:0,84,255:28:0:94	0/0:0,36,182:12:0:46	./.:0,3,38:1:0:13	0/0:0,75,255:25:0:85	0/0:0,96,255:32:0:99	0/0:0,3,210:24:0:13	0/1:180,0,187:40:0:99	0/0:0,141,255:47:0:99	./.:0,255,255:115:0:99	0/0:0,75,255:25:0:85	0/0:0,123,255:41:0:99
598911.fasta.result.contigs.fa_1	9	.	C	T	999	.	.	GT:PL:DP:SP:GQ	0/0:0,84,200:29:0:94	0/0:0,27,161:9:0:37	0/0:0,27,174:9:0:37	0/0:0,21,151:7:0:31	0/0:0,30,176:10:0:40	0/0:0,18,144:6:0:28	0/0:0,70,194:29:0:80	0/0:0,12,116:4:0:22	0/0:0,78,201:26:0:88	0/0:0,15,114:5:0:25	0/0:0,117,206:39:0:99	0/1:20,0,114:6:0:11	0/0:0,30,153:10:0:40	0/0:0,169,209:57:0:99	0/0:0,81,255:27:0:91	0/1:109,0,155:17:0:99	0/0:0,90,203:30:0:99	./.:0,3,38:1:0:13	0/0:0,18,145:6:0:28	0/0:0,15,118:5:0:25	0/0:0,36,177:12:0:46	0/0:0,24,166:8:0:34	0/0:0,15,131:5:0:25	0/0:0,64,223:27:0:74	0/0:0,84,201:28:0:94	0/0:0,66,190:22:0:76	0/0:0,64,228:27:0:74	0/0:0,241,255:80:0:99	0/1:197,0,119:26:0:99	0/0:0,99,230:33:0:99
598911.fasta.result.contigs.fa_1	39	.	G	A	999	.	.	GT:PL:DP:SP:GQ	0/0:0,96,255:32:0:99	0/0:0,27,166:9:0:37	0/0:0,27,173:9:0:37	0/1:101,0,31:7:0:47	0/0:0,30,179:10:0:40	0/0:0,18,133:6:0:28	0/0:0,87,196:29:0:97	0/0:0,15,122:5:0:25	0/0:0,81,230:27:0:91	0/0:0,15,114:5:0:25	0/0:0,120,234:40:0:99	0/0:0,18,136:6:0:28	0/0:0,30,175:10:0:40	0/0:0,178,255:59:0:99	0/0:0,84,255:28:0:94	0/1:147,0,101:17:0:99	0/0:0,90,199:30:0:99	./.:0,3,38:1:0:13	0/0:0,18,130:6:0:28	0/0:0,15,126:5:0:25	0/0:0,39,180:13:0:49	0/0:0,24,161:8:0:34	0/0:0,18,163:6:0:28	0/0:0,81,227:27:0:91	0/1:84,0,241:31:3:74	0/0:0,66,194:22:0:76	0/0:0,81,233:27:0:91	0/0:0,253,255:84:0:99	0/0:0,84,255:28:0:94	0/0:0,105,255:35:0:99
598911.fasta.result.contigs.fa_1	43	.	A	T	999	.	.	GT:PL:DP:SP:GQ	0/0:0,79,255:32:0:89	0/0:0,27,169:9:0:37	0/0:0,27,169:9:0:37	0/0:0,21,148:7:0:31	0/0:0,30,179:10:0:40	0/0:0,18,127:6:0:28	0/0:0,87,197:29:0:97	0/0:0,15,132:5:0:25	0/0:0,84,255:28:0:94	0/0:1,13,99:5:0:22	0/0:0,120,235:40:0:99	0/1:19,0,92:6:0:10	0/0:0,30,173:10:0:40	0/0:0,178,255:59:0:99	0/0:0,84,255:28:0:94	0/1:105,0,159:17:0:95	0/0:0,90,201:30:0:99	./.:0,3,38:1:0:13	0/0:0,18,141:6:0:28	0/0:0,15,127:5:0:25	0/0:0,22,173:13:0:32	0/0:0,24,164:8:0:34	0/0:0,18,165:6:0:28	0/0:0,78,227:27:0:88	0/0:0,93,255:31:0:99	0/0:0,49,185:22:0:59	0/0:0,78,228:27:0:88	0/0:0,253,255:85:0:99	0/1:226,0,130:28:3:99	0/0:0,88,255:35:0:98
598911.fasta.result.contigs.fa_1	94	.	T	C	999	.	.	GT:PL:DP:SP:GQ	0/1:167,0,221:33:0:99	0/1:167,0,7:10:0:14	0/1:87,0,159:11:3:86	0/0:0,21,154:7:0:22	0/1:63,0,167:11:0:62	0/0:0,18,144:6:0:19	0/1:141,0,188:30:0:99	0/0:0,0,103:5:0:4	0/0:0,96,255:32:0:97	0/1:44,0,81:5:0:43	0/0:0,123,255:41:0:99	0/0:0,21,167:7:0:22	0/0:0,36,228:12:0:37	0/0:0,196,255:65:0:99	0/0:0,96,255:32:0:97	0/1:214,0,131:20:0:99	0/0:0,96,255:32:0:97	./.:0,3,38:1:0:6	0/0:0,6,140:7:0:8	1/1:128,15,0:5:0:9	0/1:80,0,147:13:0:79	0/0:0,24,167:8:0:25	0/0:0,24,205:8:0:25	0/0:0,84,255:28:0:85	0/1:19,0,241:34:9:18	0/1:174,0,166:23:0:99	1/1:255,87,0:29:0:80	0/0:0,255,255:95:0:99	0/0:0,26,255:31:5:27	1/1:255,67,0:36:0:60
735462.fasta.result.contigs.fa_1	140	.	C	G	999	.	.	GT:PL:DP:SP:GQ	0/0:0,45,196:15:0:55	0/0:0,45,194:15:0:55	0/0:0,27,168:9:0:37	0/0:0,15,131:5:0:25	0/0:0,96,205:32:0:99	0/0:0,42,189:14:0:52	0/0:0,45,197:15:0:55	0/0:0,27,172:9:0:37	0/0:0,51,198:17:0:61	0/1:137,0,44:9:0:60	0/1:150,0,63:12:0:79	./.:0,3,38:1:0:13	0/0:0,96,206:32:0:99	0/0:0,69,203:23:0:79	0/0:0,39,190:13:0:49	0/1:142,0,116:14:0:99	0/0:0,81,205:27:0:91	0/0:0,12,108:4:0:22	0/0:0,96,204:32:0:99	0/0:0,63,202:21:0:73	0/0:0,45,196:15:0:55	0/0:0,24,167:8:0:34	0/0:0,60,202:20:0:70	0/0:0,33,179:11:0:43	0/0:0,18,145:6:0:28	0/0:0,30,176:10:0:40	0/0:0,42,193:14:0:52	0/0:0,141,212:47:0:99	0/0:0,87,203:29:0:97	0/0:0,27,175:9:0:37
1556737.fasta.result.contigs.fa_1	147	.	G	A	106	.	.	GT:PL:DP:SP:GQ	0/0:0,105,255:35:0:99	0/0:0,12,101:4:0:22	0/0:0,21,180:7:0:31	0/0:0,15,146:5:0:25	0/0:0,24,196:8:0:34	0/0:0,18,136:6:0:28	0/0:0,84,255:28:0:94	./.:0,9,75:3:0:19	0/0:0,72,255:24:0:82	./.:0,3,38:1:0:13	0/0:0,127,255:48:0:99	./.:0,9,82:3:0:19	0/0:0,21,166:7:0:31	0/0:0,90,204:30:0:99	0/0:0,78,237:26:0:88	0/1:128,0,52:10:0:68	0/0:0,48,198:16:0:58	0/0:0,12,102:4:0:22	0/0:0,15,153:5:0:25	0/1:26,0,83:4:0:16	0/0:0,42,185:14:0:52	0/1:22,0,115:5:0:12	0/0:0,15,121:5:0:25	0/0:0,96,255:32:0:99	0/0:0,123,255:42:0:99	0/0:0,69,240:23:0:79	0/0:0,54,255:18:0:64	0/0:0,226,255:75:0:99	0/0:0,66,203:22:0:76	0/0:0,48,234:16:0:58
2355208.fasta.result.contigs.fa_1	120	.	A	G	999	.	.	GT:PL:DP:SP:GQ	./.:0,9,95:3:0:18	0/0:0,21,158:7:0:30	0/0:0,33,183:11:0:42	./.:0,6,69:2:0:15	0/0:0,57,198:19:0:66	0/0:0,4,160:14:0:13	0/0:0,30,178:10:0:39	0/0:0,21,156:7:0:30	0/0:0,36,170:12:0:45	0/0:0,15,128:5:0:24	0/0:0,18,143:6:0:27	./.:0,3,34:1:0:12	0/0:0,33,180:11:0:42	0/0:0,30,172:10:0:39	0/0:0,18,134:6:0:27	0/1:128,0,147:16:0:99	0/1:142,0,8:10:0:23	0/0:0,15,133:5:0:24	0/1:155,7,0:15:0:9	0/0:0,96,203:32:0:99	0/0:0,51,199:17:0:60	./.:0,0,0:0:0:10	0/0:0,135,209:45:0:99	0/0:0,39,187:13:0:48	0/0:0,21,157:7:0:30	0/0:0,33,184:11:0:42	0/0:0,30,176:10:0:39	0/0:0,138,210:46:0:99	0/0:0,24,157:8:0:33	0/0:0,42,193:14:0:51
2355208.fasta.result.contigs.fa_1	123	.	C	T	999	.	.	GT:PL:DP:SP:GQ	./.:0,9,92:3:0:18	0/0:0,21,157:7:0:30	0/0:0,36,187:12:0:45	./.:0,6,60:2:0:15	0/0:0,60,198:20:0:69	0/0:0,4,156:14:0:13	0/0:0,30,177:10:0:39	0/0:0,21,155:7:0:30	0/0:0,39,180:13:0:48	0/0:0,15,120:5:0:24	0/0:0,18,143:6:0:27	./.:0,3,33:1:0:12	0/0:0,33,181:11:0:42	0/0:0,30,174:10:0:39	0/0:0,18,142:6:0:27	0/1:124,0,151:17:0:99	0/1:142,0,8:10:0:23	0/0:0,15,128:5:0:24	0/1:159,10,0:15:0:6	0/0:0,99,203:33:0:99	0/0:0,51,198:17:0:60	./.:0,0,0:0:0:9	0/0:0,135,210:45:0:99	0/0:0,39,189:13:0:48	0/0:0,21,157:7:0:30	0/0:0,36,179:12:0:45	0/0:0,30,174:10:0:39	0/0:0,138,210:46:0:99	0/0:0,21,145:8:0:30	0/0:0,42,194:14:0:51
2355208.fasta.result.contigs.fa_1	201	.	G	A	999	.	.	GT:PL:DP:SP:GQ	0/0:0,24,159:8:0:30	0/0:0,21,157:7:0:27	0/0:0,24,163:8:0:30	./.:32,0,32:2:0:26	0/1:171,0,154:36:0:99	1/1:173,25,0:21:0:14	0/0:0,21,156:7:0:27	0/0:0,57,200:19:0:63	0/1:112,0,109:11:0:99	0/0:0,24,164:8:0:30	0/0:0,15,133:5:0:21	./.:0,3,38:1:0:9	0/0:0,57,201:19:0:63	0/0:0,39,190:13:0:45	0/0:0,27,171:9:0:33	0/0:0,54,197:18:0:60	0/0:0,51,197:17:0:57	0/0:0,42,190:14:0:48	0/0:0,51,199:17:0:57	0/0:0,114,206:38:0:99	0/0:0,66,201:22:0:72	./.:0,3,36:1:0:9	0/0:0,141,211:47:0:99	0/0:0,22,173:20:0:28	0/0:0,36,187:12:0:42	0/0:0,4,155:11:0:10	0/1:126,0,82:10:0:94	0/0:0,151,212:50:0:99	0/0:0,27,171:9:0:33	0/1:121,0,106:12:0:99
1181817.fasta.result.contigs.fa_1	31	.	A	G	999	.	.	GT:PL:DP:SP:GQ	0/0:0,39,180:14:0:42	0/0:0,13,218:17:0:16	0/0:0,54,255:18:0:57	0/0:0,60,199:20:0:63	0/1:177,0,167:56:0:99	0/0:0,172,255:57:0:99	0/0:0,72,225:25:0:75	0/1:55,0,81:5:0:52	0/0:0,126,231:42:0:99	0/1:26,0,79:4:0:23	0/0:0,48,184:17:0:51	0/1:40,0,47:4:0:37	0/0:0,114,203:38:0:99	0/1:155,0,151:29:0:99	0/1:110,0,181:16:0:99	0/0:0,33,178:11:0:36	0/0:0,33,179:11:0:36	0/1:49,0,117:9:0:46	0/0:0,114,255:38:0:99	0/0:0,120,207:40:0:99	0/1:132,0,141:18:0:99	./.:0,9,79:3:0:12	1/1:203,101,0:39:0:92	0/1:122,0,192:31:0:99	0/0:0,51,186:17:0:54	0/0:0,94,254:38:0:97	0/0:0,78,196:26:0:81	0/1:171,0,156:94:0:99	0/0:0,45,196:15:0:48	0/1:135,0,183:30:0:99
1181817.fasta.result.contigs.fa_1	93	.	A	T	999	.	.	GT:PL:DP:SP:GQ	0/0:0,42,188:14:0:49	0/0:0,57,255:19:0:64	0/0:0,63,255:21:0:70	0/0:0,69,255:23:0:76	0/0:0,181,255:60:0:99	0/0:0,178,255:59:0:99	0/0:0,75,223:25:0:82	0/1:90,0,79:6:0:83	0/0:0,132,255:44:0:99	0/1:16,0,77:4:0:10	0/0:0,51,221:17:0:58	0/0:0,12,98:4:0:19	0/0:0,138,255:46:0:99	0/0:0,73,229:30:0:80	0/0:0,57,255:19:0:64	0/0:0,33,211:11:0:40	0/0:0,39,239:13:0:46	0/1:22,0,157:10:0:15	0/0:0,106,255:41:0:99	0/0:0,138,255:46:0:99	0/1:143,0,166:19:0:99	./.:0,9,88:3:0:16	1/1:255,120,0:40:0:99	0/0:0,80,240:32:0:87	0/0:0,54,214:18:0:61	0/0:0,129,255:43:0:99	0/0:0,84,255:28:0:91	./.:0,255,255:105:0:99	0/0:0,54,255:18:0:61	0/0:0,83,255:33:0:90
1181817.fasta.result.contigs.fa_1	99	.	A	T	999	.	.	GT:PL:DP:SP:GQ	0/0:0,39,175:14:0:46	0/0:0,57,255:19:0:64	0/0:0,63,255:21:0:70	0/0:0,69,255:23:0:76	0/0:0,175,255:59:0:99	0/0:0,181,255:60:0:99	0/0:0,59,226:25:0:66	0/1:87,0,79:6:0:80	0/0:0,132,255:44:0:99	0/1:16,0,81:4:0:10	0/0:0,51,228:17:0:58	0/0:0,15,135:5:0:22	0/0:0,141,255:47:0:99	0/0:0,90,226:30:0:97	0/0:0,60,255:20:0:67	0/0:0,33,207:11:0:40	0/0:0,42,254:14:0:49	0/1:24,0,166:10:0:17	0/0:0,123,255:41:0:99	0/0:0,141,255:47:0:99	0/1:133,0,235:22:9:99	./.:6,12,71:3:0:13	1/1:255,123,0:41:0:99	0/0:0,96,255:32:0:99	0/0:0,54,225:18:0:61	0/0:0,129,255:43:0:99	0/0:0,84,255:28:0:91	./.:0,255,255:105:0:99	0/0:0,54,255:18:0:61	0/0:0,96,255:32:0:99
1344423.fasta.result.contigs.fa_1	142	.	C	T	150	.	.	GT:PL:DP:SP:GQ	0/0:0,54,255:18:0:63	0/0:0,27,189:9:0:36	0/0:0,33,228:11:0:42	0/0:0,21,201:7:0:30	0/0:0,48,255:16:0:57	0/0:0,18,129:6:0:27	0/0:0,54,255:18:0:63	./.:0,6,50:2:0:15	0/0:0,111,255:37:0:99	./.:67,6,0:2:0:9	0/1:129,0,118:17:0:99	0/1:26,0,92:4:0:17	0/0:0,39,255:13:0:48	0/0:0,54,233:18:0:63	0/0:0,42,221:14:0:51	0/0:0,42,242:14:0:51	0/0:0,57,255:19:0:66	./.:0,9,96:3:0:18	0/0:0,24,143:8:0:33	0/0:0,30,175:10:0:39	0/0:0,30,194:10:0:39	0/1:12,0,108:7:0:5	0/0:0,54,255:19:0:63	0/0:0,78,255:26:0:87	0/0:0,51,219:17:0:60	0/0:0,120,255:40:0:99	0/0:0,108,255:36:0:99	./.:0,255,255:122:0:99	0/0:0,105,255:35:0:99	0/0:0,111,255:37:0:99
1344423.fasta.result.contigs.fa_1	252	.	T	A	999	.	.	GT:PL:DP:SP:GQ	0/1:136,0,99:15:0:99	0/1:123,0,25:9:0:30	0/1:28,0,128:8:0:29	1/1:144,18,0:6:0:13	0/1:143,0,97:13:0:99	0/1:104,0,20:6:0:25	0/0:0,9,144:15:0:8	./.:68,6,0:2:0:4	1/1:204,93,0:31:0:88	./.:0,6,69:2:0:6	0/0:0,54,194:18:0:53	0/0:0,12,134:4:0:11	0/0:0,33,182:11:0:32	0/0:0,54,190:18:0:53	0/0:0,39,183:13:0:38	0/0:0,36,186:12:0:35	0/1:148,0,124:16:0:99	./.:52,0,29:3:0:34	0/0:0,21,153:8:0:20	1/1:177,30,0:10:0:25	0/0:0,27,144:9:0:26	0/1:17,0,115:7:0:18	0/1:113,0,133:16:0:99	0/1:141,0,135:23:0:99	0/0:0,31,188:16:0:30	0/0:0,99,204:33:0:98	0/1:117,0,155:32:0:99	0/1:169,0,196:99:0:99	1/1:204,84,0:28:0:79	1/1:204,93,0:31:0:88
2106809.fasta.result.contigs.fa_1	27	.	G	A	999	.	.	GT:PL:DP:SP:GQ	1/1:193,54,0:18:0:61	1/1:255,78,0:26:0:85	0/1:118,0,176:14:0:99	1/1:118,15,0:5:0:22	1/1:192,39,0:13:0:46	0/1:159,0,142:22:0:99	1/1:228,63,0:21:0:70	1/1:255,60,0:20:0:67	1/1:232,72,0:24:0:79	./.:86,9,0:3:0:16	1/1:200,78,0:26:0:85	./.:38,3,0:1:0:11	1/1:233,81,0:27:0:88	1/1:255,99,0:33:0:99	1/1:214,36,0:12:0:43	0/1:157,0,164:30:0:99	1/1:255,87,0:29:0:94	1/1:119,15,0:5:0:22	1/1:255,151,0:50:0:99	0/1:145,0,37:10:0:30	1/1:235,129,0:44:0:99	1/1:115,12,0:4:0:19	1/1:200,69,0:23:0:76	1/1:255,126,0:42:0:99	1/1:231,72,0:24:0:79	1/1:255,87,0:29:0:94	0/1:161,0,147:28:0:99	./.:255,255,0:101:0:99	1/1:190,24,0:8:0:31	1/1:196,72,0:25:0:79
2401848.fasta.result.contigs.fa_1	224	.	A	T	999	.	.	GT:PL:DP:SP:GQ	0/0:0,45,185:15:0:55	0/1:74,0,146:14:0:64	0/0:0,30,162:10:0:40	0/0:0,15,129:5:0:25	./.:0,6,67:2:0:16	0/0:0,12,106:4:0:22	0/0:0,63,202:21:0:73	0/1:125,0,139:15:0:99	0/0:0,55,195:24:0:65	0/0:0,18,134:6:0:28	0/0:0,36,189:12:0:46	0/0:0,12,101:4:0:22	0/0:0,69,200:23:0:79	0/0:0,72,199:24:0:82	0/0:0,42,192:14:0:52	0/0:0,63,199:21:0:73	0/0:0,72,200:24:0:82	0/0:0,21,138:7:0:31	0/0:0,75,201:25:0:85	0/0:0,15,127:5:0:25	0/0:0,87,200:29:0:97	0/0:0,21,157:7:0:31	0/0:0,90,199:30:0:99	0/0:0,78,199:26:0:88	0/1:99,0,133:12:0:89	0/0:0,54,197:18:0:64	0/0:0,42,190:14:0:52	0/0:0,169,213:56:0:99	0/0:0,33,184:11:0:43	0/0:0,48,191:16:0:58
2697176.fasta.result.contigs.fa_1	113	.	G	A	999	.	.	GT:PL:DP:SP:GQ	0/0:0,93,202:31:0:99	0/0:0,81,232:27:0:91	0/0:0,45,252:15:0:55	0/0:0,51,255:17:0:61	0/0:0,24,207:8:0:34	0/0:0,51,227:17:0:61	0/0:0,87,237:29:0:97	0/0:0,15,131:5:0:25	0/0:0,108,255:36:0:99	./.:0,3,34:1:0:13	0/0:0,93,237:31:0:99	0/1:14,0,126:8:0:5	0/0:0,24,164:8:0:34	0/0:0,126,203:42:0:99	0/0:0,87,255:29:0:97	0/0:0,163,255:54:0:99	0/0:0,148,250:49:0:99	0/0:0,18,132:6:0:28	0/0:0,18,145:6:0:28	0/0:0,33,219:11:0:43	0/1:232,0,198:58:0:99	0/0:0,75,198:25:0:85	0/0:0,18,130:6:0:28	0/0:0,120,201:40:0:99	0/0:0,48,189:17:0:58	0/0:0,126,255:43:0:99	0/0:0,102,242:34:0:99	./.:0,255,255:103:0:99	0/0:0,99,255:33:0:99	0/1:149,0,248:35:9:99
2697176.fasta.result.contigs.fa_1	121	.	C	T	999	.	.	GT:PL:DP:SP:GQ	0/1:128,0,169:31:0:99	0/0:0,81,238:27:0:86	0/0:0,3,196:15:6:8	0/1:53,0,220:17:0:48	0/0:0,21,170:7:0:26	0/1:91,0,150:16:0:86	0/0:0,87,239:29:0:92	0/0:0,15,128:5:0:20	0/0:0,108,255:36:0:99	./.:0,3,37:1:0:8	0/0:0,93,235:31:0:98	0/0:0,24,147:8:0:29	0/1:121,0,46:8:0:57	0/0:0,126,206:42:0:99	0/0:0,87,255:29:0:92	0/1:159,0,208:53:0:99	0/0:0,148,249:49:0:99	0/0:0,2,106:6:0:8	0/0:0,18,139:6:0:23	0/0:0,33,228:11:0:38	0/0:0,175,255:58:0:99	0/1:147,0,46:25:0:57	0/0:0,18,131:6:0:23	0/0:0,120,202:40:0:99	0/0:0,51,194:17:0:56	0/1:177,0,197:43:0:99	0/1:105,0,197:34:0:99	./.:0,255,255:102:0:99	0/0:0,99,255:33:0:99	0/0:0,102,255:35:0:99
2803567.fasta.result.contigs.fa_1	118	.	G	A	999	.	.	GT:PL:DP:SP:GQ	0/0:0,12,113:4:0:22	0/0:0,48,198:16:0:58	0/0:0,18,135:6:0:28	0/0:0,12,116:4:0:22	0/0:0,84,202:28:0:94	0/0:0,24,166:8:0:34	0/0:0,21,149:7:0:31	0/0:0,66,202:22:0:76	./.:0,9,93:3:0:19	0/0:0,27,174:9:0:37	0/0:0,36,187:12:0:46	./.:0,6,69:2:0:16	0/0:0,154,213:51:0:99	0/1:149,0,167:29:0:99	0/1:108,0,94:9:0:98	0/0:0,102,204:34:0:99	0/0:0,114,207:38:0:99	0/0:0,72,203:24:0:82	0/0:0,108,205:36:0:99	0/0:0,69,203:23:0:79	0/0:0,111,207:37:0:99	0/0:0,39,188:13:0:49	0/1:167,0,150:49:0:99	0/0:0,27,169:9:0:37	0/0:0,24,163:8:0:34	0/0:0,15,130:5:0:25	0/0:0,12,112:4:0:22	0/0:0,96,204:32:0:99	0/0:0,63,199:21:0:73	0/0:0,12,113:4:0:22
2803567.fasta.result.contigs.fa_1	366	.	A	G	999	.	.	GT:PL:DP:SP:GQ	0/1:140,0,85:12:0:98	0/0:0,39,190:13:0:46	./.:0,3,38:1:0:11	./.:29,0,61:3:0:22	0/0:0,84,204:28:0:91	0/0:0,60,201:20:0:67	0/0:0,18,141:6:0:25	0/0:0,24,158:8:0:31	0/0:0,15,132:5:0:22	0/1:41,0,134:9:0:34	0/0:0,66,201:22:0:73	./.:0,0,0:0:0:8	0/0:0,132,207:44:0:99	0/0:0,81,202:27:0:88	./.:0,6,61:2:0:13	0/1:167,0,155:37:0:99	0/1:161,0,159:32:0:99	0/0:0,81,203:27:0:88	0/0:0,81,204:27:0:88	0/0:0,72,201:24:0:79	0/0:0,75,202:25:0:82	0/0:0,111,206:37:0:99	0/0:0,120,206:40:0:99	0/0:0,42,190:14:0:49	0/0:0,45,195:15:0:52	0/0:0,24,165:8:0:31	0/0:0,21,153:7:0:28	0/0:0,84,201:28:0:91	0/0:0,15,130:5:0:22	0/0:0,12,113:4:0:19
2859015.fasta.result.contigs.fa_1	122	.	G	T	999	.	.	GT:PL:DP:SP:GQ	0/0:0,18,144:6:0:26	0/0:0,51,200:17:0:59	0/0:0,27,171:9:0:35	0/0:0,54,199:18:0:62	0/0:0,96,206:32:0:99	0/0:0,163,216:54:0:99	0/0:0,12,115:4:0:20	0/1:82,0,151:13:0:74	0/0:0,27,174:9:0:35	0/0:0,78,203:26:0:86	./.:0,6,68:2:0:14	./.:0,6,69:2:0:14	0/0:0,87,205:29:0:95	0/0:0,48,196:16:0:56	0/0:0,27,173:9:0:35	0/0:0,39,189:13:0:47	0/0:0,30,174:10:0:38	0/0:0,48,198:16:0:56	0/0:0,75,202:25:0:83	0/1:146,0,166:30:0:99	0/0:0,60,201:20:0:68	0/1:49,0,107:8:0:41	0/1:169,0,128:32:0:99	0/0:0,21,157:7:0:29	./.:0,3,38:1:0:12	0/0:0,18,147:6:0:26	0/0:0,24,167:8:0:32	0/0:0,66,203:22:0:74	0/0:0,33,184:11:0:41	0/0:0,30,180:10:0:38
141411.fasta.result.contigs.fa_1	350	.	A	C	999	.	.	GT:PL:DP:SP:GQ	0/1:103,0,107:10:0:99	0/0:0,30,209:22:0:30	./.:0,3,38:1:0:5	0/1:50,0,98:6:0:50	0/1:85,0,137:12:0:85	1/1:185,36,0:12:0:30	0/0:0,18,137:6:0:18	0/0:0,12,115:4:0:12	0/1:143,0,100:13:0:99	0/1:97,0,51:6:0:57	0/0:0,60,200:20:0:60	./.:0,3,38:1:0:5	1/1:163,24,0:8:0:18	0/1:127,0,141:15:0:99	0/1:119,0,111:13:0:99	0/0:0,72,202:24:0:72	0/1:115,0,169:24:0:99	0/1:14,0,138:8:0:14	0/0:162,207,255:31:0:45	0/0:0,27,174:9:0:27	0/0:0,120,207:40:0:99	0/0:0,18,146:6:0:18	0/0:0,18,136:6:0:18	0/0:0,33,185:11:0:33	0/0:0,15,126:5:0:15	1/1:173,23,0:13:0:17	0/0:0,21,153:7:0:21	0/1:96,0,154:16:0:96	0/1:159,0,136:22:0:99	1/1:128,15,0:5:0:9
833247.fasta.result.contigs.fa_1	137	.	G	A	999	.	.	GT:PL:DP:SP:GQ	0/0:0,63,197:21:0:71	0/1:122,0,121:12:0:99	0/0:0,27,212:9:0:35	0/0:0,1,158:13:0:10	0/0:165,211,255:31:0:54	0/0:0,27,174:9:0:35	0/0:0,30,170:10:0:38	0/0:0,36,251:12:0:44	0/1:186,0,156:24:0:99	0/0:0,18,138:6:0:26	0/0:0,81,203:27:0:89	0/0:0,12,114:4:0:20	0/0:0,117,246:39:0:99	0/0:0,54,255:18:0:62	0/0:0,51,255:17:0:59	0/0:0,84,229:28:0:92	0/0:171,216,255:38:0:53	0/0:0,18,134:6:0:26	0/0:0,151,255:50:0:99	0/1:197,0,142:25:0:99	0/0:0,120,255:40:0:99	0/0:0,27,161:9:0:35	0/0:0,102,255:34:0:99	0/1:156,0,114:21:0:99	0/0:0,51,234:17:0:59	0/0:0,82,199:33:0:90	0/0:0,75,246:25:0:83	0/0:0,220,255:73:0:99	0/0:0,72,255:24:0:80	0/0:0,66,240:22:0:74
996661.fasta.result.contigs.fa_1	58	.	G	A	88.4	.	.	GT:PL:DP:SP:GQ	0/0:0,88,255:35:0:95	0/0:0,33,185:11:0:40	0/1:17,0,172:12:5:11	0/1:8,0,158:10:0:4	0/0:0,129,243:43:0:99	0/0:0,18,196:15:0:25	0/0:0,42,212:14:0:49	0/0:0,30,236:10:0:37	0/0:0,96,255:32:0:99	0/0:0,24,160:8:0:31	0/0:0,99,199:34:0:99	0/0:0,12,96:4:0:19	0/0:0,0,183:23:8:8	0/0:0,57,240:19:0:64	0/0:0,75,197:26:0:82	0/1:45,0,183:20:3:38	0/0:0,54,220:18:0:61	0/0:0,30,234:10:0:37	0/1:25,0,85:9:0:18	0/0:0,78,240:26:0:85	0/0:0,102,222:34:0:99	./.:61,0,29:3:0:42	0/0:0,74,198:30:0:81	0/1:24,0,151:17:0:17	0/0:0,87,233:29:0:94	0/0:0,0,157:19:0:8	0/0:0,72,255:24:0:79	0/0:0,193,255:64:0:99	0/0:0,75,255:25:0:82	0/0:0,90,255:30:0:97
996661.fasta.result.contigs.fa_1	101	.	T	A	999	.	.	GT:PL:DP:SP:GQ	1/1:240,102,0:34:0:99	0/1:5,0,148:11:0:8	0/1:24,0,171:11:0:27	0/1:8,0,161:10:0:11	0/0:0,126,245:43:0:99	1/1:186,42,0:14:0:39	0/1:135,0,45:13:0:48	0/1:11,0,173:9:0:14	0/0:0,63,226:30:0:60	0/1:138,0,13:8:0:16	0/1:161,0,159:37:0:99	0/1:24,0,69:4:0:27	0/0:0,49,224:22:0:46	0/0:0,54,196:18:0:51	0/0:0,78,202:26:0:75	1/1:255,63,0:21:0:60	1/1:174,24,0:17:0:21	0/1:11,0,174:9:0:14	0/1:56,0,52:8:0:54	0/0:0,78,240:26:0:75	0/1:131,0,148:33:0:99	./.:94,9,0:3:0:7	1/1:204,90,0:30:0:87	1/1:157,10,0:16:0:8	0/0:0,84,199:29:0:81	0/1:11,0,145:19:0:14	0/1:177,0,83:23:0:86	0/0:0,187,255:64:0:99	0/1:164,0,148:24:0:99	1/1:255,40,0:31:0:37
2571391.fasta.result.contigs.fa_1	21	.	G	T	999	.	.	GT:PL:DP:SP:GQ	0/1:139,0,167:34:0:99	0/0:0,12,105:4:0:15	0/0:0,33,214:11:0:36	0/0:0,33,184:11:0:36	0/0:0,27,172:9:0:30	0/0:0,21,158:7:0:24	0/1:170,0,150:25:0:99	0/1:25,0,95:4:0:22	0/1:138,0,196:37:0:99	./.:0,9,95:3:0:13	0/0:165,228,255:50:0:66	0/1:46,0,126:9:0:43	0/0:0,33,179:11:0:36	0/1:149,0,160:28:0:99	0/1:231,0,163:33:0:99	0/0:0,27,172:9:0:30	1/1:146,21,0:7:0:12	0/0:0,12,116:4:0:15	0/0:0,18,144:6:0:21	0/1:94,0,95:9:0:90	0/0:22,34,133:5:0:15	./.:0,6,62:2:0:10	0/1:20,0,98:6:0:17	0/0:0,105,204:35:0:99	0/0:0,84,255:28:0:87	0/0:0,123,205:41:0:99	0/0:0,57,198:19:0:60	./.:0,255,255:107:0:99	./.:0,6,69:2:0:10	0/0:0,148,255:49:0:99
265423.fasta.result.contigs.fa_1	122	.	A	G	999	.	.	GT:PL:DP:SP:GQ	0/1:40,0,140:10:0:36	0/0:0,123,231:41:0:99	0/0:0,33,172:11:0:37	0/1:103,0,74:9:0:84	0/0:0,87,197:29:0:91	0/1:94,0,115:15:0:90	0/0:0,15,133:5:0:20	0/0:0,157,197:52:0:99	0/0:0,21,135:7:0:25	0/0:0,72,193:24:0:76	0/0:0,45,181:15:0:49	./.:0,6,60:2:0:11	0/1:155,0,112:61:0:99	0/1:171,0,149:45:0:99	0/1:152,0,142:27:0:99	0/0:0,199,219:66:0:99	0/0:0,163,209:54:0:99	0/0:0,160,203:54:0:99	0/0:0,229,223:76:0:99	0/0:0,78,199:26:0:82	0/0:0,151,206:50:0:99	0/0:0,78,196:26:0:82	0/0:0,255,231:85:0:99	0/0:0,33,178:11:0:37	0/1:132,0,126:15:0:99	0/0:0,12,115:4:0:17	0/0:0,18,132:6:0:22	0/1:130,0,146:27:0:99	0/0:0,117,197:39:0:99	0/1:20,0,92:6:0:16
265423.fasta.result.contigs.fa_1	211	.	A	G	999	.	.	GT:PL:DP:SP:GQ	0/1:120,0,145:16:0:99	0/0:0,114,240:38:0:99	0/0:0,33,184:11:0:35	0/1:76,0,83:7:0:74	0/0:0,99,203:33:0:99	0/1:150,0,157:27:0:99	0/1:47,0,129:8:0:45	0/0:0,135,204:45:0:99	0/0:0,21,153:7:0:23	0/0:0,120,205:40:0:99	0/0:0,48,193:16:0:50	./.:0,9,89:3:0:11	0/1:160,0,116:53:0:99	0/1:163,0,167:39:0:99	0/1:151,0,157:24:0:99	1/1:214,166,0:55:0:99	0/0:0,160,210:53:0:99	0/0:0,172,211:57:0:99	0/0:0,247,233:82:0:99	0/0:0,84,203:28:0:86	0/0:0,154,211:51:0:99	0/0:0,120,207:40:0:99	0/0:0,255,240:91:0:99	0/1:153,0,2:12:0:11	1/1:149,21,0:7:0:13	0/0:0,15,123:5:0:17	0/0:0,18,145:6:0:20	0/1:131,0,119:18:0:99	0/0:0,126,206:42:0:99	0/1:64,0,105:8:0:62
265423.fasta.result.contigs.fa_1	337	.	C	T	999	.	.	GT:PL:DP:SP:GQ	0/1:123,0,103:13:0:99	0/0:0,63,187:21:0:71	0/0:0,15,112:5:0:23	./.:9,12,44:2:0:12	0/0:0,102,203:34:0:99	0/0:0,54,191:18:0:62	0/0:0,15,127:5:0:23	0/1:104,0,119:13:0:96	0/0:0,27,185:9:0:35	0/0:0,96,190:32:0:99	0/1:130,0,159:21:0:99	./.:0,3,38:1:0:12	0/0:0,157,212:52:0:99	0/0:0,102,203:34:0:99	0/0:0,12,108:4:0:20	0/0:0,148,205:49:0:99	0/0:0,102,197:34:0:99	0/1:163,0,155:36:0:99	0/0:0,223,222:74:0:99	0/0:0,111,199:37:0:99	0/0:0,160,208:54:0:99	0/0:0,148,206:49:0:99	0/0:0,255,230:86:0:99	0/0:0,42,185:14:0:50	0/0:0,27,134:9:0:35	0/0:0,30,172:10:0:38	0/0:0,30,159:10:0:38	0/0:0,96,198:32:0:99	0/0:0,30,167:10:0:38	0/0:0,30,182:10:0:38
348277.fasta.result.contigs.fa_1	229	.	G	A	999	.	.	GT:PL:DP:SP:GQ	0/0:0,102,203:34:0:99	0/0:0,87,201:29:0:90	0/0:0,36,181:12:0:39	0/1:14,0,129:8:0:11	0/0:0,166,212:55:0:99	0/0:0,78,201:26:0:81	0/0:0,48,197:16:0:51	0/1:169,0,162:41:0:99	0/0:0,45,192:15:0:48	0/0:0,76,182:38:0:79	0/1:168,0,162:37:0:99	0/0:0,12,116:4:0:15	0/0:0,175,217:58:0:99	0/0:0,72,203:24:0:75	0/0:0,93,204:31:0:96	0/1:140,0,167:34:0:99	0/1:158,0,166:35:0:99	0/0:0,132,195:56:0:99	0/0:0,196,218:65:0:99	0/1:168,0,143:49:0:99	0/1:143,0,167:28:0:99	0/0:0,66,198:22:0:69	1/1:217,190,0:63:0:99	0/0:0,51,199:17:0:54	0/0:0,32,175:23:0:35	0/1:96,0,153:16:0:93	0/1:81,0,110:9:0:78	0/0:0,135,209:45:0:99	0/1:158,0,162:33:0:99	0/0:0,27,173:9:0:30
348277.fasta.result.contigs.fa_1	275	.	C	T	999	.	.	GT:PL:DP:SP:GQ	0/0:0,114,205:38:0:99	0/1:156,0,166:32:0:99	0/1:79,0,146:14:0:73	0/1:11,0,141:9:0:6	0/0:0,160,214:53:0:99	0/1:154,0,17:25:0:29	0/1:142,0,114:14:0:99	0/0:0,120,207:40:0:99	0/1:142,0,40:10:0:52	0/0:0,70,182:36:0:76	0/0:0,120,208:40:0:99	0/0:0,15,131:5:0:21	0/0:0,169,215:56:0:99	0/0:0,57,201:19:0:63	0/0:0,93,202:31:0:99	0/0:0,84,202:28:0:90	0/0:0,93,201:31:0:99	0/1:157,0,171:56:0:99	0/0:0,172,215:57:0:99	0/0:0,148,211:49:0:99	0/0:0,93,203:31:0:99	0/0:0,75,203:25:0:81	0/0:0,202,219:67:0:99	0/0:0,30,178:10:0:36	0/0:0,60,200:20:0:66	0/0:1,0,155:12:0:6	0/0:0,24,155:8:0:30	0/0:0,123,206:41:0:99	0/0:0,108,204:37:0:99	0/0:0,24,160:8:0:30
348277.fasta.result.contigs.fa_1	311	.	C	A	999	.	.	GT:PL:DP:SP:GQ	0/0:0,87,202:29:0:95	0/0:0,93,203:31:0:99	0/0:0,45,195:15:0:53	0/0:0,21,156:7:0:29	0/0:0,154,211:51:0:99	0/0:0,66,201:22:0:74	0/0:0,39,190:13:0:47	0/0:0,111,203:37:0:99	0/0:0,18,140:6:0:26	0/0:0,99,244:33:0:99	0/0:0,114,205:38:0:99	./.:0,9,95:3:0:17	0/0:0,166,214:55:0:99	0/0:0,51,197:17:0:59	0/0:0,63,201:21:0:71	0/0:0,75,201:25:0:83	0/0:0,72,202:24:0:80	0/0:0,151,211:50:0:99	0/0:0,157,210:52:0:99	0/0:0,144,210:48:0:99	0/1:104,0,166:30:0:96	0/0:0,69,202:23:0:77	0/1:165,0,167:62:0:99	0/0:0,18,146:6:0:26	0/0:0,42,190:14:0:50	0/0:0,21,157:7:0:29	0/1:88,0,49:6:0:63	0/0:0,102,203:34:0:99	0/1:85,0,168:30:0:77	0/0:0,12,103:4:0:20
348277.fasta.result.contigs.fa_1	383	.	G	T	999	.	.	GT:PL:DP:SP:GQ	0/0:0,72,202:24:0:78	0/0:0,63,201:21:0:69	0/0:0,30,177:10:0:36	0/1:97,0,10:5:0:22	0/1:167,0,167:48:0:99	0/0:0,60,199:20:0:66	0/0:0,24,160:8:0:30	0/0:0,57,222:19:0:63	0/0:0,12,107:4:0:19	0/1:111,0,201:29:0:99	0/0:0,69,201:23:0:75	./.:0,6,68:2:0:13	0/0:0,148,210:49:0:99	0/0:0,42,193:14:0:48	0/0:0,21,155:7:0:27	0/0:0,69,198:23:0:75	0/0:0,69,202:23:0:75	0/0:0,84,203:28:0:90	0/0:0,129,207:43:0:99	0/0:0,138,209:46:0:99	0/0:0,69,201:23:0:75	0/0:0,75,203:25:0:81	0/0:0,166,214:55:0:99	0/0:0,24,164:8:0:30	0/1:107,0,123:11:0:99	./.:0,9,93:3:0:16	0/0:0,12,115:4:0:19	0/1:123,0,158:21:0:99	0/0:0,27,172:9:0:33	./.:28,0,57:3:0:22
419353.fasta.result.contigs.fa_1	342	.	T	G	999	.	.	GT:PL:DP:SP:GQ	0/0:0,93,204:31:0:99	0/0:0,75,203:25:0:82	0/1:73,0,98:9:0:66	0/1:130,0,53:12:0:66	0/0:0,226,228:75:0:99	0/0:0,238,223:79:0:99	0/0:0,57,198:19:0:64	0/0:0,42,180:14:0:49	0/0:0,24,162:8:0:31	0/0:0,87,195:29:0:94	0/1:128,0,123:18:0:99	./.:0,6,69:2:0:14	0/0:0,205,224:68:0:99	0/0:0,75,198:25:0:82	0/0:0,33,166:11:0:40	0/0:0,90,201:30:0:97	0/0:0,105,204:35:0:99	0/0:0,114,201:38:0:99	0/1:155,0,159:44:0:99	0/0:0,223,220:74:0:99	0/0:0,93,205:31:0:99	0/0:0,72,202:24:0:79	0/0:0,214,227:71:0:99	0/0:0,54,199:18:0:61	0/1:127,0,112:16:0:99	0/0:0,15,131:5:0:22	0/0:0,33,172:11:0:40	0/0:0,102,205:34:0:99	0/0:0,33,175:11:0:40	0/0:0,24,147:8:0:31
419353.fasta.result.contigs.fa_1	361	.	A	G	999	.	.	GT:PL:DP:SP:GQ	0/0:0,69,200:23:0:73	0/0:0,51,196:17:0:55	0/0:0,15,108:5:0:19	0/1:42,0,118:9:0:38	0/1:169,0,160:58:0:99	0/0:0,196,212:65:0:99	0/1:137,0,99:17:0:99	0/0:0,21,149:7:0:25	0/0:0,21,152:7:0:25	0/1:145,0,130:19:0:99	0/1:114,0,126:16:0:99	./.:0,6,69:2:0:10	0/0:0,169,216:56:0:99	0/0:0,51,193:17:0:55	0/0:0,27,157:9:0:31	0/0:0,75,198:25:0:79	0/0:0,84,202:28:0:88	0/1:166,0,133:31:0:99	0/1:146,0,158:34:0:99	0/0:0,184,210:61:0:99	0/0:0,72,200:24:0:76	0/0:0,60,199:20:0:64	0/0:0,184,218:61:0:99	0/0:0,51,197:17:0:55	0/0:0,51,186:17:0:55	0/1:52,0,62:5:0:48	0/1:69,0,109:10:0:65	0/1:149,0,146:28:0:99	0/0:0,18,137:6:0:22	0/0:0,15,119:5:0:19
927608.fasta.result.contigs.fa_1	225	.	T	A	999	.	.	GT:PL:DP:SP:GQ	0/0:0,69,200:23:0:72	0/0:0,12,115:4:0:15	./.:0,0,0:0:0:4	0/0:0,27,159:9:0:30	0/0:0,21,158:7:0:24	0/0:0,39,179:13:0:42	0/0:0,39,186:13:0:42	0/1:79,0,76:6:0:76	0/0:0,24,162:8:0:27	0/0:0,15,133:5:0:18	0/0:0,66,202:22:0:69	./.:29,0,33:3:0:26	0/1:25,0,85:6:0:22	1/1:185,66,0:22:0:57	1/1:199,63,0:21:0:54	0/1:124,0,38:9:0:47	0/0:0,45,191:15:0:48	0/1:84,0,21:4:0:30	./.:0,9,95:3:0:12	0/1:132,0,25:9:0:34	0/0:0,57,199:19:0:60	0/1:52,0,99:6:0:49	0/0:0,18,142:6:0:21	0/0:0,33,184:11:0:36	0/0:0,63,202:21:0:66	0/0:0,27,167:9:0:30	0/1:116,0,134:13:0:99	0/0:0,108,204:36:0:99	0/0:0,25,173:21:0:28	0/0:0,54,200:18:0:57
2023892.fasta.result.contigs.fa_1	10	.	A	C	999	.	.	GT:PL:DP:SP:GQ	0/0:0,45,187:15:0:53	0/0:0,30,163:10:0:38	0/0:0,18,147:6:0:26	0/0:0,42,186:14:0:50	0/0:0,81,202:27:0:89	0/0:0,59,196:25:0:67	0/0:0,39,184:13:0:47	0/0:0,24,166:8:0:32	0/0:0,63,191:21:0:71	0/0:0,21,152:7:0:29	0/0:0,99,201:33:0:99	./.:29,0,59:3:0:21	0/0:0,60,196:20:0:68	0/1:154,0,109:16:0:99	0/1:115,0,156:18:0:99	0/1:75,0,128:11:0:67	0/0:0,54,198:18:0:62	./.:0,6,69:2:0:15	0/0:0,45,190:15:0:53	0/0:0,54,199:18:0:62	0/0:0,48,186:17:0:56	0/0:3,21,129:8:0:26	0/0:0,60,193:20:0:68	0/0:0,51,190:23:0:59	0/0:0,45,192:15:0:53	0/0:0,57,195:19:0:65	0/0:0,90,197:31:0:98	0/0:0,157,208:52:0:99	0/0:0,48,194:16:0:56	0/0:0,48,172:16:0:56
2023892.fasta.result.contigs.fa_1	60	.	T	A	999	.	.	GT:PL:DP:SP:GQ	0/0:0,48,226:16:0:54	0/0:0,33,205:11:0:39	0/0:0,18,140:6:0:24	0/0:0,42,187:14:0:48	0/1:167,0,110:28:0:99	0/0:0,75,199:25:0:81	0/0:0,42,215:14:0:48	0/0:0,24,159:8:0:30	0/0:0,66,232:22:0:72	0/0:0,21,148:7:0:27	0/0:0,102,233:34:0:99	./.:0,9,89:3:0:16	0/0:0,60,201:20:0:66	0/0:0,48,197:16:0:54	0/0:0,54,187:18:0:60	0/0:0,33,179:11:0:39	0/1:123,0,157:18:0:99	./.:0,6,68:2:0:13	0/1:159,0,79:15:0:91	0/0:0,54,200:18:0:60	0/1:134,0,145:17:0:99	0/0:0,24,154:8:0:30	0/1:131,0,158:20:0:99	0/0:0,69,196:23:0:75	0/0:0,45,193:15:0:51	0/1:141,0,140:20:0:99	0/0:0,93,200:31:0:99	0/0:0,160,212:53:0:99	0/0:0,51,225:17:0:57	0/0:0,51,192:17:0:57
2102174.fasta.result.contigs.fa_1	324	.	A	C	999	.	.	GT:PL:DP:SP:GQ	0/1:164,0,140:25:0:99	1/1:202,63,0:21:0:66	0/1:109,0,74:8:0:71	0/1:135,0,162:23:0:99	1/1:220,190,0:63:0:99	0/1:161,0,175:80:0:99	0/0:0,36,181:12:0:27	1/1:203,90,0:31:0:93	0/1:57,0,145:11:0:66	1/1:200,66,0:22:0:69	1/1:200,60,0:20:0:63	./.:38,3,0:1:0:7	1/1:221,193,0:64:0:99	1/1:203,87,0:29:0:90	1/1:200,63,0:21:0:66	1/1:202,84,0:28:0:87	1/1:201,81,0:27:0:84	1/1:203,75,0:25:0:78	1/1:196,102,0:34:0:99	0/1:160,0,172:59:0:99	1/1:202,75,0:25:0:78	0/1:80,0,143:12:0:89	1/1:215,178,0:59:0:99	1/1:189,36,0:12:0:39	1/1:195,51,0:17:0:54	1/1:193,45,0:15:0:48	1/1:150,24,0:8:0:27	0/0:0,129,208:43:0:99	1/1:195,51,0:17:0:54	0/1:124,0,131:15:0:99
2102174.fasta.result.contigs.fa_1	349	.	T	G	999	.	.	GT:PL:DP:SP:GQ	0/1:158,0,156:25:0:99	0/0:0,69,203:23:0:70	0/0:0,27,171:9:0:28	0/1:148,0,167:27:0:99	0/0:0,111,177:61:0:99	0/0:0,238,233:79:0:99	0/0:0,39,192:13:0:40	0/0:0,87,205:29:0:88	0/0:0,39,192:13:0:40	0/1:121,0,157:19:0:99	0/0:0,45,196:15:0:46	./.:38,3,0:1:0:5	0/1:163,0,172:67:0:99	1/1:203,99,0:33:0:92	1/1:199,69,0:23:0:62	0/0:0,93,204:31:0:94	1/1:200,75,0:25:0:68	0/1:148,0,163:26:0:99	1/1:196,102,0:34:0:95	0/0:0,160,215:53:0:99	0/1:157,0,160:27:0:99	0/1:109,0,130:14:0:99	0/1:165,0,172:61:0:99	0/0:0,48,198:16:0:49	0/0:0,54,199:18:0:55	0/0:0,42,195:14:0:43	0/0:0,24,164:8:0:25	0/0:0,120,208:40:0:99	0/0:0,16,172:18:0:17	0/0:0,51,196:17:0:52
129072.fasta.result.contigs.fa_1	31	.	G	A	999	.	.	GT:PL:DP:SP:GQ	0/0:0,141,204:47:0:99	0/0:0,33,176:11:0:37	0/1:89,0,124:11:0:85	0/1:136,0,147:19:0:99	0/0:0,166,211:55:0:99	0/1:170,0,164:48:0:99	0/0:0,96,198:32:0:99	./.:0,6,66:2:0:10	0/0:0,78,200:27:0:82	0/0:2,0,142:11:0:4	0/1:162,0,166:50:0:99	0/1:31,0,115:7:0:27	0/0:0,99,201:33:0:99	0/0:0,33,175:11:0:37	0/0:0,172,214:58:0:99	0/1:110,0,109:10:0:99	0/0:0,30,179:10:0:34	./.:32,0,32:2:0:28	0/0:0,72,201:24:0:76	0/0:0,111,203:37:0:99	0/1:131,0,29:9:0:39	./.:27,0,31:2:0:23	0/0:0,72,227:25:0:76	0/0:0,105,199:36:0:99	0/0:0,102,198:34:0:99	0/0:0,96,199:32:0:99	0/0:0,84,201:28:0:88	0/1:170,0,159:81:0:99	0/0:0,99,201:34:0:99	0/0:0,81,195:27:0:85
129072.fasta.result.contigs.fa_1	57	.	A	G	999	.	.	GT:PL:DP:SP:GQ	0/0:0,138,202:47:0:99	0/0:0,30,171:11:0:33	0/0:0,1,204:13:0:5	0/0:0,54,198:19:0:57	0/1:203,0,162:56:0:99	0/1:163,0,166:48:0:99	0/0:0,58,173:32:0:61	./.:68,6,0:2:0:5	0/0:0,84,224:28:0:87	0/1:102,0,110:11:0:99	0/0:0,151,206:50:0:99	0/1:14,0,156:8:0:12	0/0:0,66,192:33:0:69	0/1:74,0,157:12:0:71	0/1:160,0,169:58:0:99	0/0:0,30,172:10:0:33	0/0:0,30,178:10:0:33	./.:0,6,51:2:0:9	0/0:0,72,201:24:0:75	0/1:145,0,167:37:0:99	0/1:42,0,125:9:0:39	./.:0,6,51:2:0:9	0/0:0,75,226:25:0:78	0/0:0,105,195:36:0:99	0/0:0,102,197:34:0:99	0/1:160,0,146:32:0:99	0/0:0,87,230:29:0:90	0/0:0,247,248:82:0:99	0/1:156,0,196:35:0:99	0/1:185,0,122:28:0:99
129072.fasta.result.contigs.fa_1	72	.	A	G	999	.	.	GT:PL:DP:SP:GQ	0/0:0,141,204:47:0:99	0/0:0,33,171:11:0:36	0/0:0,1,206:13:0:5	0/0:0,57,196:19:0:60	0/1:198,0,162:56:0:99	0/1:159,0,164:48:0:99	0/0:0,58,168:32:0:61	./.:50,6,0:2:0:5	0/0:0,87,251:29:0:90	0/1:104,0,101:11:0:99	0/0:0,151,204:50:0:99	0/1:14,0,152:8:0:12	0/0:0,96,198:33:0:99	0/1:79,0,167:12:0:76	0/1:205,0,196:61:2:99	0/0:0,36,242:12:0:39	0/0:0,30,168:10:0:33	./.:0,6,51:2:0:9	0/0:0,78,255:26:0:81	0/1:134,0,167:37:0:99	0/1:41,0,128:9:0:38	./.:0,6,57:2:0:9	0/0:0,72,224:25:0:75	0/0:0,102,193:36:0:99	0/0:0,105,230:35:0:99	0/1:159,0,151:32:0:99	0/0:0,90,254:30:0:93	0/0:0,255,255:86:0:99	0/1:153,0,195:35:0:99	0/1:191,0,113:29:3:99
129072.fasta.result.contigs.fa_1	111	.	T	G	999	.	.	GT:PL:DP:SP:GQ	0/0:0,144,246:48:0:99	0/0:0,33,179:11:0:38	0/1:145,0,214:16:0:99	0/1:143,0,136:18:0:99	0/0:0,175,255:59:0:99	0/0:0,151,255:50:0:99	0/0:0,99,232:33:0:99	./.:0,9,94:3:0:14	0/0:0,96,255:32:0:99	0/0:0,5,156:11:0:11	0/1:206,0,167:52:3:99	0/1:14,0,145:8:0:9	0/0:0,102,255:34:0:99	0/0:0,39,243:13:0:44	0/0:0,199,255:66:0:99	0/0:0,42,255:14:0:47	0/0:0,30,173:10:0:35	./.:32,0,32:2:0:27	0/0:0,84,255:28:0:89	0/0:0,117,255:39:0:99	0/1:162,0,40:10:0:51	./.:31,0,28:2:0:26	0/0:0,75,229:25:0:80	0/0:0,111,255:37:0:99	0/0:0,108,255:36:0:99	0/0:0,96,225:33:0:99	0/0:0,99,255:33:0:99	0/1:255,0,255:95:4:99	0/0:0,105,255:35:0:99	0/0:0,84,255:28:0:89
129072.fasta.result.contigs.fa_1	116	.	T	C	999	.	.	GT:PL:DP:SP:GQ	0/0:0,148,255:49:0:99	0/0:0,33,177:11:0:36	0/0:0,10,255:16:0:13	0/0:0,57,233:19:0:60	0/1:233,0,216:60:0:99	0/1:207,0,228:51:0:99	0/0:0,67,255:35:0:70	./.:106,9,0:3:0:3	0/0:0,96,255:32:0:99	0/1:83,0,118:11:0:80	0/0:0,157,255:52:0:99	0/1:12,0,133:8:0:10	0/0:0,105,255:35:0:99	0/1:105,0,166:13:0:99	0/1:224,0,255:67:1:99	0/0:0,42,255:14:0:45	0/0:0,30,174:10:0:33	./.:0,6,50:2:0:9	0/0:0,84,255:28:0:87	0/1:172,0,245:40:0:99	0/1:27,0,194:11:0:24	./.:0,6,67:2:0:9	0/0:0,75,255:25:0:78	0/0:0,105,255:35:0:99	0/0:0,108,255:36:0:99	0/1:150,0,182:31:0:99	0/0:0,102,255:34:0:99	0/0:0,255,255:98:0:99	0/1:151,0,222:35:3:99	0/1:201,0,136:26:3:99
726372.fasta.result.contigs.fa_1	146	.	C	G	999	.	.	GT:PL:DP:SP:GQ	1/1:164,24,0:8:0:25	0/1:125,0,152:17:0:99	./.:87,9,0:3:0:10	1/1:167,24,0:8:0:25	0/1:61,0,98:7:0:68	1/1:117,15,0:5:0:16	1/1:183,36,0:12:0:37	1/1:167,30,0:10:0:31	1/1:197,51,0:17:0:52	./.:38,3,0:1:0:5	0/1:73,0,159:15:0:80	0/1:89,0,23:5:0:23	0/0:0,63,200:21:0:56	1/1:200,87,0:29:0:88	1/1:200,66,0:22:0:67	1/1:203,81,0:27:0:82	0/0:0,84,203:28:0:77	0/1:84,0,26:4:0:25	1/1:204,111,0:37:0:99	0/1:48,0,100:6:0:55	1/1:203,93,0:31:0:94	0/1:88,0,77:7:0:76	0/1:143,0,143:18:0:99	0/1:126,0,39:9:0:38	0/1:97,0,90:8:0:89	1/1:194,45,0:15:0:46	0/1:111,0,49:7:0:48	0/1:127,0,165:35:0:99	1/1:200,69,0:23:0:70	0/0:0,36,186:12:0:29
726372.fasta.result.contigs.fa_1	229	.	C	T	999	.	.	GT:PL:DP:SP:GQ	0/0:0,18,146:6:0:28	0/0:0,36,187:12:0:46	0/0:0,18,187:6:0:28	0/0:0,15,130:5:0:25	./.:0,6,69:2:0:16	0/0:0,12,103:4:0:22	0/0:0,21,154:7:0:31	0/0:0,21,141:7:0:31	0/0:0,33,180:11:0:43	./.:0,0,0:0:0:10	0/0:0,42,190:14:0:52	0/1:21,0,102:5:0:12	0/0:0,72,203:24:0:82	0/1:150,0,138:21:0:99	0/1:122,0,143:16:0:99	0/0:0,78,203:26:0:88	0/0:0,66,202:22:0:76	0/0:0,15,127:5:0:25	0/0:0,102,206:34:0:99	0/0:0,24,163:8:0:34	0/0:0,87,203:29:0:97	0/0:0,24,160:8:0:34	0/0:0,45,195:15:0:55	0/0:0,24,156:8:0:34	0/0:0,18,147:6:0:28	0/0:0,42,193:14:0:52	0/0:0,30,177:10:0:40	0/0:0,87,203:29:0:97	0/0:0,45,192:15:0:55	0/0:0,42,191:14:0:52
726372.fasta.result.contigs.fa_1	299	.	A	G	999	.	.	GT:PL:DP:SP:GQ	0/1:74,0,112:8:0:66	0/0:0,24,159:8:0:32	0/0:0,12,123:4:0:20	./.:0,0,0:0:0:9	./.:0,9,89:3:0:17	0/0:0,12,94:4:0:20	0/0:0,18,136:6:0:26	0/0:0,12,99:4:0:20	0/0:0,39,187:13:0:47	./.:0,0,0:0:0:9	0/0:0,36,186:12:0:44	./.:0,3,31:1:0:12	0/0:0,60,199:20:0:68	0/0:0,57,197:19:0:65	0/0:0,18,147:6:0:26	0/0:0,72,200:24:0:80	0/0:0,72,201:24:0:80	0/0:0,24,163:8:0:32	0/0:0,78,202:26:0:86	0/0:0,24,158:8:0:32	0/1:138,0,162:22:0:99	0/1:14,0,135:8:0:7	0/0:0,42,193:14:0:50	0/0:0,27,170:9:0:35	0/1:94,0,83:8:0:85	0/0:0,14,159:10:0:22	0/0:0,42,192:14:0:50	0/0:0,99,204:33:0:99	./.:0,9,95:3:0:17	0/0:0,45,193:15:0:53
1289697.fasta.result.contigs.fa_1	294	.	A	G	999	.	.	GT:PL:DP:SP:GQ	0/1:157,0,154:26:0:99	0/0:0,33,180:11:0:41	0/0:0,12,92:4:0:20	./.:0,6,69:2:0:14	0/1:98,0,52:6:0:66	0/1:52,0,94:6:0:44	0/0:0,42,178:14:0:50	0/1:11,0,144:9:0:5	0/0:0,36,184:12:0:44	0/0:0,18,145:6:0:26	0/0:0,99,204:33:0:99	./.:0,9,85:3:0:17	0/0:0,57,197:19:0:65	0/0:0,75,199:25:0:83	0/0:0,75,201:25:0:83	0/0:0,48,197:16:0:56	0/0:0,60,195:20:0:68	0/0:0,24,164:8:0:32	0/0:0,72,201:24:0:80	0/0:0,33,173:11:0:41	0/0:0,51,198:17:0:59	0/0:0,24,150:8:0:32	0/0:0,69,201:23:0:77	0/0:0,48,196:16:0:56	0/0:0,51,197:17:0:59	0/1:111,0,132:15:0:99	0/0:0,54,198:18:0:62	0/0:0,102,205:34:0:99	0/0:0,57,199:19:0:65	0/0:0,30,176:10:0:38
1289697.fasta.result.contigs.fa_1	357	.	T	C	999	.	.	GT:PL:DP:SP:GQ	0/1:137,0,163:22:0:99	0/0:0,24,165:8:0:33	./.:0,6,69:2:0:16	./.:0,3,38:1:0:13	0/0:0,12,113:4:0:21	0/1:80,0,55:5:0:67	0/0:0,21,152:7:0:30	0/0:0,18,174:6:0:27	0/0:0,45,197:15:0:54	./.:0,6,63:2:0:16	0/0:0,87,203:29:0:96	./.:0,0,0:0:0:10	0/0:0,66,200:22:0:75	0/0:0,60,198:20:0:69	0/0:0,24,165:8:0:33	0/0:0,30,177:10:0:39	0/0:0,60,197:20:0:69	0/0:0,27,175:9:0:36	0/0:0,57,201:19:0:66	0/0:0,27,171:9:0:36	0/0:0,45,195:15:0:54	0/0:0,18,147:6:0:27	0/0:0,72,199:24:0:81	0/0:0,45,194:15:0:54	0/0:0,60,198:20:0:69	0/1:129,0,105:12:0:99	0/0:0,45,195:15:0:54	0/0:0,99,204:33:0:99	0/0:0,18,135:6:0:27	0/0:0,36,189:12:0:45
1383699.fasta.result.contigs.fa_1	246	.	T	G	999	.	.	GT:PL:DP:SP:GQ	1/1:182,33,0:11:0:35	1/1:155,21,0:7:0:23	0/1:146,0,141:19:0:99	1/1:194,45,0:15:0:47	0/1:167,0,155:36:0:99	1/1:207,114,0:38:0:99	1/1:187,27,0:9:0:29	0/1:79,0,68:6:0:66	0/1:79,0,76:6:0:74	0/0:0,33,171:11:0:25	1/1:195,45,0:15:0:47	1/1:196,57,0:19:0:59	1/1:200,72,0:24:0:74	0/1:105,0,101:12:0:99	0/1:79,0,150:18:0:87	1/1:189,42,0:14:0:44	1/1:182,33,0:11:0:35	0/1:129,0,9:8:0:8	1/1:192,48,0:16:0:50	1/1:201,66,0:22:0:68	1/1:186,42,0:14:0:44	./.:29,0,60:3:0:37	0/1:134,0,141:18:0:99	0/1:148,0,2:12:0:3	1/1:192,42,0:14:0:44	0/1:124,0,10:7:0:9	1/1:164,24,0:8:0:26	0/0:0,90,200:30:0:82	1/1:183,33,0:11:0:35	0/1:20,0,105:6:0:28
2054176.fasta.result.contigs.fa_1	465	.	G	A	999	.	.	GT:PL:DP:SP:GQ	0/0:0,27,209:9:0:29	0/1:179,0,116:17:0:99	0/0:0,18,176:6:0:20	0/0:0,21,189:7:0:23	./.:38,3,0:1:0:6	0/0:0,18,145:6:0:20	0/0:0,33,203:11:0:35	0/0:0,22,237:20:0:24	0/1:156,0,198:31:0:99	0/1:13,0,81:5:0:11	0/0:0,30,165:10:0:32	./.:0,0,0:0:0:4	0/0:0,51,251:17:0:53	0/1:237,0,153:32:2:99	0/1:10,0,145:9:0:8	0/0:0,223,255:74:0:99	1/1:227,57,0:19:0:49	0/0:0,36,186:12:0:38	0/1:138,0,255:40:0:99	0/1:128,0,94:9:0:99	0/0:0,123,255:41:0:99	./.:0,9,88:3:0:12	0/0:0,57,255:19:0:59	0/1:159,0,118:15:3:99	0/0:0,30,232:10:0:32	0/1:141,0,203:20:2:99	0/0:0,36,206:12:0:38	0/0:0,181,255:60:0:99	0/1:110,0,94:9:0:99	0/0:0,78,255:26:0:80
2054176.fasta.result.contigs.fa_1	572	.	C	T	999	.	.	GT:PL:DP:SP:GQ	0/0:0,27,173:9:0:31	0/0:0,48,195:16:0:52	0/0:0,12,115:4:0:16	0/0:0,15,129:5:0:19	./.:0,3,38:1:0:8	0/0:0,21,151:7:0:25	0/0:0,27,173:9:0:31	0/0:0,54,200:18:0:58	0/0:0,87,204:29:0:91	0/1:13,0,83:5:0:10	0/0:0,30,172:10:0:34	./.:0,3,37:1:0:8	0/0:0,51,231:17:0:55	0/1:157,0,150:28:0:99	0/1:14,0,138:8:0:11	0/0:0,196,221:65:0:99	1/1:198,57,0:19:0:47	0/0:0,33,176:11:0:37	0/1:118,0,166:38:0:99	0/1:84,0,95:8:0:80	0/0:0,108,206:36:0:99	0/0:0,12,113:4:0:16	0/0:0,45,193:15:0:49	0/1:68,0,154:14:0:64	0/0:0,24,163:8:0:28	0/1:134,0,148:18:0:99	0/0:0,33,179:11:0:37	0/0:0,157,212:52:0:99	0/1:109,0,94:9:0:99	0/0:0,63,199:22:0:67
2445411.fasta.result.contigs.fa_1	225	.	T	C	999	.	.	GT:PL:DP:SP:GQ	0/1:158,0,89:18:0:85	1/1:205,99,0:33:0:99	1/1:115,12,0:4:0:16	1/1:88,12,0:4:0:16	./.:0,3,38:1:0:8	1/1:134,21,0:7:0:25	1/1:145,21,0:7:0:25	0/1:165,0,154:34:0:99	1/1:111,15,0:5:0:19	0/1:122,0,43:8:0:39	1/1:180,39,0:13:0:43	./.:93,9,0:3:0:13	1/1:184,45,0:15:0:49	1/1:202,123,0:41:0:99	1/1:194,72,0:24:0:76	1/1:207,123,0:41:0:99	1/1:202,84,0:28:0:88	1/1:200,69,0:23:0:73	1/1:220,205,0:68:0:99	./.:0,0,0:0:0:5	0/1:136,0,153:72:0:99	1/1:200,78,0:26:0:82	0/1:50,0,151:14:0:60	0/1:160,0,85:18:0:81	1/1:167,36,0:12:0:40	1/1:176,30,0:10:0:34	1/1:168,42,0:14:0:46	0/0:0,63,202:21:0:53	1/1:175,81,0:27:0:85	1/1:148,42,0:14:0:46
341505.fasta.result.contigs.fa_2	204	.	T	C	999	.	.	GT:PL:DP:SP:GQ	0/0:0,96,200:33:0:99	0/1:104,0,140:13:0:98	0/0:0,18,138:6:0:24	0/0:0,15,119:5:0:21	./.:0,9,95:3:0:15	0/0:0,33,173:11:0:39	0/1:113,0,158:24:0:99	./.:0,6,51:2:0:13	0/1:160,0,136:29:0:99	./.:0,3,38:1:0:10	0/0:0,90,202:30:0:96	./.:0,6,69:2:0:13	0/0:0,12,114:4:0:18	0/0:0,78,199:27:0:84	0/0:0,54,197:18:0:60	0/0:0,81,202:27:0:87	0/0:0,105,205:35:0:99	0/1:45,0,82:5:0:39	0/0:0,21,151:7:0:27	0/0:0,18,147:6:0:24	0/1:149,0,161:32:0:99	0/1:109,0,87:12:0:98	0/0:0,17,164:11:0:23	0/0:0,102,202:34:0:99	0/0:0,87,196:29:0:93	0/0:0,69,197:23:0:75	0/0:0,54,195:18:0:60	0/0:0,220,255:75:0:99	0/0:0,45,195:15:0:51	0/0:0,66,221:22:0:72
527882.fasta.result.contigs.fa_1	506	.	A	T	999	.	.	GT:PL:DP:SP:GQ	0/0:0,51,198:17:0:61	0/0:0,18,138:6:0:28	0/0:0,30,180:10:0:40	0/0:0,12,116:4:0:22	0/0:0,90,204:30:0:99	0/0:0,72,203:24:0:82	0/0:0,27,174:9:0:37	0/0:0,12,114:4:0:22	0/0:0,42,192:14:0:52	0/0:0,30,177:10:0:40	0/0:0,63,202:21:0:73	0/0:0,12,116:4:0:22	0/1:125,0,167:23:0:99	0/0:0,42,193:14:0:52	0/0:0,84,203:28:0:94	0/0:0,51,196:17:0:61	0/1:106,0,161:18:0:96	0/0:0,12,114:4:0:22	0/1:126,0,161:20:0:99	0/0:0,57,201:19:0:67	0/0:0,69,202:23:0:79	0/0:0,12,114:4:0:22	0/0:0,54,198:18:0:64	0/0:0,51,194:17:0:61	0/0:0,60,200:20:0:70	0/0:0,48,194:16:0:58	0/0:0,36,185:12:0:46	0/0:0,135,207:45:0:99	0/0:0,45,194:15:0:55	0/0:0,42,187:14:0:52
527882.fasta.result.contigs.fa_1	521	.	G	C	999	.	.	GT:PL:DP:SP:GQ	0/0:0,39,186:13:0:46	0/0:0,15,98:5:0:22	0/0:0,27,162:9:0:34	0/1:26,0,83:4:0:20	0/0:0,72,199:24:0:79	0/0:0,63,198:21:0:70	0/0:0,18,141:6:0:25	./.:0,9,94:3:0:16	0/0:0,36,180:12:0:43	0/0:0,21,128:7:0:28	0/1:137,0,159:21:0:99	0/1:26,0,75:4:0:20	0/0:0,63,200:21:0:70	0/0:0,36,183:12:0:43	0/0:0,60,194:20:0:67	0/0:0,42,179:14:0:49	0/0:0,45,193:15:0:52	./.:0,9,81:3:0:16	0/0:0,45,190:15:0:52	0/0:0,45,191:15:0:52	0/1:77,0,158:20:0:70	0/1:23,0,83:4:0:17	0/0:0,51,194:17:0:58	0/1:122,0,98:13:0:99	0/0:0,54,193:19:0:61	0/0:0,39,179:13:0:46	0/0:0,30,168:10:0:37	0/0:0,117,204:39:0:99	0/0:0,36,188:12:0:43	0/0:0,30,172:10:0:37
575931.fasta.result.contigs.fa_1	539	.	T	C	999	.	.	GT:PL:DP:SP:GQ	0/0:0,96,204:32:0:99	0/1:88,0,132:11:0:83	0/1:106,0,117:12:0:99	0/0:0,27,216:9:0:32	0/0:0,27,173:9:0:32	0/0:0,30,175:10:0:35	0/1:155,0,100:21:0:99	./.:0,9,91:3:0:14	0/1:200,0,179:39:0:99	0/0:0,21,186:7:0:26	0/0:0,126,209:42:0:99	0/0:0,15,121:5:0:20	0/0:0,18,147:6:0:23	0/0:0,69,197:24:0:74	0/0:0,123,248:41:0:99	0/0:0,15,128:5:0:20	0/1:11,0,160:9:0:7	./.:0,9,90:3:0:14	0/0:0,30,178:10:0:35	0/0:0,24,160:8:0:29	0/0:0,27,166:9:0:32	./.:0,6,69:2:0:11	0/1:58,0,64:4:0:53	0/0:0,84,198:28:0:89	0/0:0,88,198:35:0:93	0/1:123,0,168:24:0:99	0/0:0,74,225:36:0:79	0/0:0,154,210:51:0:99	0/0:0,108,255:36:0:99	0/1:114,0,195:41:0:99
614204.fasta.result.contigs.fa_1	180	.	A	G	999	.	.	GT:PL:DP:SP:GQ	0/0:0,60,255:20:0:68	0/1:72,0,109:9:0:64	0/0:0,36,245:12:0:44	0/1:75,0,22:5:0:36	0/0:0,160,255:53:0:99	0/1:181,12,0:33:0:4	0/0:0,66,255:22:0:74	0/0:0,21,203:7:0:29	0/0:0,99,255:33:0:99	0/1:71,0,130:8:0:63	0/0:0,42,204:15:0:50	./.:0,9,95:3:0:17	0/0:0,129,255:43:0:99	0/0:0,54,196:19:0:62	0/0:0,93,255:31:0:99	0/0:0,57,255:19:0:65	0/0:0,60,255:20:0:68	0/0:0,21,175:7:0:29	0/0:0,114,255:38:0:99	0/0:0,93,242:31:0:99	0/0:0,69,255:23:0:77	./.:0,3,38:1:0:11	0/0:0,154,255:51:0:99	0/0:0,114,255:38:0:99	0/0:0,84,255:28:0:92	0/0:0,126,255:43:0:99	0/0:0,93,255:31:0:99	./.:0,255,255:150:0:99	0/0:0,51,255:17:0:59	0/0:0,63,255:21:0:71
1339796.fasta.result.contigs.fa_1	7	.	G	A	999	.	.	GT:PL:DP:SP:GQ	0/0:0,157,248:52:0:99	0/1:149,0,171:44:0:99	0/1:8,0,150:10:0:8	0/1:73,0,105:8:0:72	0/1:76,0,77:6:0:75	0/1:107,0,69:8:0:76	0/1:157,0,29:14:0:36	0/0:0,24,158:8:0:25	0/0:0,96,231:32:0:97	./.:99,9,0:3:0:4	0/1:169,0,161:45:0:99	1/1:112,12,0:4:0:6	0/1:77,0,93:7:0:76	0/1:174,0,168:99:0:99	0/1:166,0,161:35:0:99	0/0:0,84,203:28:0:85	./.:0,255,249:109:0:99	0/1:75,0,94:7:0:74	0/0:0,12,116:4:0:13	0/0:0,18,147:6:0:19	0/0:0,69,201:23:0:70	1/1:172,67,0:35:0:60	0/0:0,27,152:9:0:28	0/0:0,90,201:30:0:91	0/0:0,108,202:37:0:99	0/0:0,48,190:16:0:49	0/0:0,36,187:12:0:37	0/0:0,238,227:79:0:99	0/0:0,232,255:77:0:99	0/1:170,0,151:22:0:99
1972900.fasta.result.contigs.fa_1	151	.	C	A	999	.	.	GT:PL:DP:SP:GQ	0/1:124,0,150:17:0:99	0/0:0,45,196:15:0:53	0/0:0,33,185:11:0:41	0/0:0,69,202:23:0:77	0/0:0,193,221:64:0:99	0/0:0,211,226:70:0:99	./.:0,9,92:3:0:17	0/1:160,0,165:31:0:99	0/0:0,18,147:6:0:26	0/0:0,107,187:49:0:99	0/1:125,0,118:13:0:99	./.:0,3,38:1:0:12	0/0:0,138,210:46:0:99	0/0:0,63,199:21:0:71	0/0:0,33,181:11:0:41	0/1:166,0,124:27:0:99	0/0:0,78,203:26:0:86	0/0:0,148,251:49:0:99	0/0:0,163,215:54:0:99	0/0:0,223,225:74:0:99	0/0:0,105,205:35:0:99	0/0:0,33,184:11:0:41	0/0:0,169,214:56:0:99	0/0:0,24,164:8:0:32	0/0:0,36,188:12:0:44	./.:0,6,73:2:0:14	0/0:0,24,166:8:0:32	0/0:0,72,202:24:0:80	0/0:0,69,203:23:0:77	0/0:0,18,138:6:0:26
1972900.fasta.result.contigs.fa_1	334	.	C	A	999	.	.	GT:PL:DP:SP:GQ	0/0:0,30,169:10:0:33	0/0:0,54,197:18:0:57	0/1:35,0,134:12:0:32	0/0:0,27,165:9:0:30	0/0:0,202,222:67:0:99	0/1:161,0,171:84:0:99	0/0:0,21,157:7:0:24	0/0:0,42,192:14:0:45	./.:0,9,84:3:0:12	0/0:0,81,199:27:0:84	0/1:137,0,129:19:0:99	0/1:26,0,80:4:0:23	0/0:0,163,212:54:0:99	0/0:0,63,199:21:0:66	0/0:0,24,160:8:0:27	0/0:0,63,194:21:0:66	0/0:0,63,199:21:0:66	0/1:158,0,165:39:0:99	0/1:157,0,142:32:0:99	0/1:161,0,169:68:0:99	0/0:0,66,200:22:0:69	0/0:0,60,190:20:0:63	1/1:221,229,0:76:0:99	0/1:112,0,61:10:0:70	0/1:107,0,107:12:0:99	0/0:0,18,115:6:0:21	0/0:0,15,132:5:0:18	0/0:0,60,200:20:0:63	0/1:127,0,71:9:0:80	0/1:97,0,81:8:0:88
509871.fasta.result.contigs.fa_1	324	.	G	A	999	.	.	GT:PL:DP:SP:GQ	0/0:0,169,255:56:0:99	0/0:0,39,183:13:0:49	0/0:0,42,252:14:0:52	0/0:0,27,168:9:0:37	0/0:0,21,188:7:0:31	0/0:0,18,136:6:0:28	0/0:0,102,255:34:0:99	./.:0,9,95:3:0:19	0/0:0,108,255:36:0:99	0/1:20,0,148:6:0:11	0/0:0,144,255:48:0:99	0/0:0,12,116:4:0:22	0/0:0,24,185:8:0:34	0/0:0,190,255:63:0:99	0/0:0,193,255:64:0:99	0/0:0,15,152:5:0:25	0/0:0,72,255:24:0:82	./.:0,9,108:3:0:19	./.:0,3,32:1:0:13	0/0:0,21,172:7:0:31	0/0:0,30,212:10:0:40	0/1:99,0,170:14:0:89	0/0:0,30,196:10:0:40	0/1:220,0,210:28:2:99	0/0:0,102,255:35:0:99	0/0:0,51,254:17:0:61	0/0:0,57,255:19:0:67	0/0:0,211,255:70:0:99	0/0:0,102,255:34:0:99	0/0:0,63,255:21:0:73
509871.fasta.result.contigs.fa_1	401	.	C	T	999	.	.	GT:PL:DP:SP:GQ	0/1:167,0,164:49:0:99	0/0:0,39,186:13:0:49	0/0:0,36,189:12:0:46	0/0:0,30,167:10:0:40	0/0:0,18,145:6:0:28	0/0:0,18,135:6:0:28	0/0:0,93,240:31:0:99	./.:0,9,95:3:0:19	0/0:0,87,201:29:0:97	0/1:26,0,84:4:0:16	0/0:0,154,212:51:0:99	0/0:0,12,115:4:0:22	0/0:0,21,146:7:0:31	0/0:0,184,214:61:0:99	0/0:0,166,247:55:0:99	0/0:0,12,116:4:0:22	0/0:0,66,202:22:0:76	./.:0,3,38:1:0:13	./.:0,3,36:1:0:13	0/0:0,18,137:6:0:28	0/0:0,27,160:9:0:37	0/0:0,39,189:13:0:49	0/0:0,27,163:9:0:37	0/0:0,55,193:24:0:65	0/0:0,102,198:37:0:99	0/0:0,54,191:18:0:64	0/0:0,57,197:19:0:67	0/0:0,199,255:66:0:99	0/1:182,0,205:34:0:99	0/0:0,60,197:20:0:70
773212.fasta.result.contigs.fa_1	132	.	A	C	999	.	.	GT:PL:DP:SP:GQ	0/0:0,90,202:30:0:94	0/0:0,114,204:38:0:99	0/1:26,0,81:4:0:22	./.:36,3,0:1:0:8	0/0:0,48,195:16:0:52	0/1:97,0,124:11:0:93	0/0:0,24,164:8:0:28	0/1:155,0,141:21:0:99	0/1:52,0,79:5:0:48	0/0:0,27,162:9:0:31	0/0:0,69,202:23:0:73	./.:0,6,69:2:0:10	0/1:146,0,166:28:0:99	0/0:0,90,203:30:0:94	0/0:0,12,115:4:0:16	0/0:0,151,212:50:0:99	0/0:0,114,203:38:0:99	0/1:171,0,149:42:0:99	0/0:0,148,209:49:0:99	0/0:0,39,187:13:0:43	0/0:0,102,202:34:0:99	0/1:171,0,163:81:0:99	0/0:0,157,211:52:0:99	0/0:0,36,189:12:0:40	0/0:0,63,200:21:0:67	1/1:141,18,0:6:0:9	0/0:0,12,107:4:0:16	0/0:0,90,203:30:0:94	0/0:0,21,154:7:0:25	0/0:0,15,113:5:0:19
1115224.fasta.result.contigs.fa_1	222	.	G	A	999	.	.	GT:PL:DP:SP:GQ	0/1:145,0,119:17:0:99	0/1:102,0,142:14:0:99	./.:0,3,38:1:0:7	0/0:0,18,143:6:0:21	0/0:2,0,160:40:0:4	0/1:169,0,168:55:0:99	0/0:0,24,164:8:0:27	0/0:0,15,133:5:0:18	0/1:87,0,117:11:0:84	0/1:71,0,115:8:0:68	0/0:0,42,194:14:0:45	./.:0,6,69:2:0:10	1/1:32,30,0:10:0:17	0/1:5,0,96:7:0:4	0/0:2,0,148:20:0:4	0/0:0,39,187:13:0:42	0/0:0,51,199:17:0:54	0/0:0,60,199:20:0:63	0/1:4,0,73:16:0:3	0/1:162,0,167:36:0:99	0/0:0,30,178:10:0:33	./.:0,0,0:0:0:5	0/0:0,75,204:25:0:78	0/0:0,27,167:9:0:30	0/0:0,36,185:12:0:39	0/0:0,33,185:11:0:36	0/0:0,15,129:5:0:18	0/1:9,0,131:16:0:7	0/0:0,27,169:9:0:30	0/0:0,24,158:8:0:27
2834882.fasta.result.contigs.fa_1	60	.	C	A	999	.	.	GT:PL:DP:SP:GQ	0/0:0,60,200:20:0:65	0/0:0,57,246:19:0:62	0/0:0,57,255:19:0:62	0/1:108,0,112:9:0:99	0/0:0,36,210:12:0:41	0/0:0,12,116:4:0:17	0/0:0,78,255:26:0:83	0/1:199,0,127:18:0:99	0/1:255,0,149:30:2:99	0/1:14,0,150:8:0:10	0/0:0,69,255:23:0:74	0/0:0,12,114:4:0:17	0/0:0,163,255:54:0:99	0/0:0,120,255:40:0:99	0/0:0,45,234:15:0:50	0/0:0,111,255:37:0:99	0/0:0,90,234:30:0:95	0/1:118,0,51:10:0:62	0/0:0,214,255:71:0:99	0/1:77,0,83:7:0:72	0/0:0,144,255:48:0:99	0/0:0,42,253:14:0:47	0/1:165,0,222:54:3:99	0/1:191,0,193:44:0:99	0/0:0,111,236:37:0:99	0/1:199,0,185:38:0:99	0/0:0,108,239:36:0:99	./.:0,255,255:111:0:99	0/0:0,48,255:16:0:53	0/0:0,87,234:29:0:92
2969324.fasta.result.contigs.fa_1	34	.	T	C	999	.	.	GT:PL:DP:SP:GQ	0/0:0,33,182:11:0:38	0/0:0,18,145:6:0:23	0/0:0,36,184:12:0:41	0/0:0,21,145:7:0:26	0/0:0,18,147:6:0:23	0/0:0,30,174:10:0:35	0/0:0,42,192:14:0:47	./.:0,3,25:1:0:9	0/0:0,78,202:26:0:83	0/1:23,0,100:5:0:18	0/0:0,52,192:23:0:57	./.:0,6,69:2:0:11	0/0:0,33,181:11:0:38	0/1:77,0,151:14:0:72	0/1:152,0,131:18:0:99	1/1:133,15,0:5:0:5	0/0:0,15,130:5:0:20	0/1:23,0,102:5:0:18	0/0:0,30,179:10:0:35	0/0:0,30,169:10:0:35	0/1:93,0,75:8:0:84	./.:0,3,38:1:0:9	0/0:0,39,191:13:0:44	0/0:0,99,203:33:0:99	0/0:0,72,201:24:0:77	0/0:0,90,204:30:0:95	0/1:131,0,221:36:3:99	0/0:0,255,255:100:0:99	0/0:0,1,185:13:0:7	0/0:0,90,203:30:0:95
2969324.fasta.result.contigs.fa_1	49	.	C	T	999	.	.	GT:PL:DP:SP:GQ	0/0:0,33,172:11:0:38	0/0:0,18,145:6:0:23	0/0:0,36,185:12:0:41	0/0:0,21,150:7:0:26	0/0:0,18,145:6:0:23	0/0:0,30,167:10:0:35	0/0:0,42,188:14:0:47	./.:0,3,36:1:0:9	0/0:0,81,213:27:0:86	0/1:23,0,89:5:0:18	0/0:0,69,199:23:0:74	./.:0,6,69:2:0:11	0/0:0,33,180:11:0:38	0/1:79,0,155:14:0:74	0/1:179,0,160:20:0:99	1/1:129,15,0:5:0:5	0/0:0,15,127:5:0:20	0/1:37,0,80:5:0:32	0/0:0,30,174:10:0:35	0/0:0,30,168:10:0:35	0/1:109,0,108:9:0:99	./.:0,3,38:1:0:9	0/0:0,42,224:14:0:47	0/0:0,79,197:33:0:84	0/0:0,72,200:24:0:77	0/0:0,93,232:31:0:98	0/1:140,0,216:36:3:99	./.:0,255,255:101:0:99	0/0:0,1,184:13:0:7	0/0:0,87,197:30:0:92
2969324.fasta.result.contigs.fa_1	59	.	G	A	999	.	.	GT:PL:DP:SP:GQ	0/1:89,0,129:11:0:87	0/1:20,0,112:6:0:18	0/0:0,36,181:12:0:38	0/0:0,21,157:7:0:23	0/0:0,18,146:6:0:20	0/0:0,30,172:10:0:32	0/0:0,45,228:15:0:47	./.:37,3,0:1:0:6	1/1:188,44,0:27:0:36	0/1:53,0,56:5:0:51	0/0:0,66,199:23:0:68	./.:0,6,69:2:0:8	0/1:65,0,135:11:0:63	0/0:0,42,193:14:0:44	0/0:0,63,255:21:0:65	0/0:0,15,127:5:0:17	0/0:0,15,131:5:0:17	0/0:0,15,125:5:0:17	0/1:8,0,143:10:0:7	0/1:114,0,84:10:0:92	0/1:108,0,108:9:0:99	./.:38,3,0:1:0:6	0/1:166,0,111:14:0:99	0/0:0,70,187:33:0:72	0/0:1,0,147:25:0:3	0/1:162,0,189:31:0:99	0/0:0,70,234:36:0:72	./.:255,0,239:103:3:99	0/0:0,39,219:13:0:41	0/0:0,67,191:30:0:69
745757.fasta.result.contigs.fa_1	502	.	T	A	999	.	.	GT:PL:DP:SP:GQ	0/1:190,0,33:15:21:44	0/1:58,0,21:4:0:32	1/1:236,47,0:20:0:36	./.:0,9,50:3:0:14	0/1:222,0,171:63:7:99	0/0:0,255,255:86:0:99	0/0:0,33,196:11:0:38	0/0:0,30,192:10:0:35	0/0:0,36,123:12:0:41	0/0:0,39,191:13:0:44	0/0:0,33,178:11:0:38	0/1:7,0,73:4:0:4	0/0:0,114,199:38:0:99	0/0:0,45,187:15:0:50	0/0:0,51,187:17:0:56	0/0:0,27,134:9:0:32	0/0:0,30,179:10:0:35	./.:0,6,69:2:0:11	0/0:0,84,205:28:0:89	0/0:0,126,242:42:0:99	0/0:0,33,128:11:0:38	./.:0,3,36:1:0:9	0/0:0,90,193:30:0:95	0/1:183,0,158:31:0:99	0/0:0,54,243:18:0:59	0/0:0,36,194:12:0:41	0/0:0,45,221:15:0:50	0/0:0,166,255:56:0:99	0/0:0,57,255:19:0:62	0/1:197,4,0:18:0:8
1115818.fasta.result.contigs.fa_1	140	.	C	A	47.3	.	.	GT:PL:DP:SP:GQ	./.:0,9,92:3:0:16	0/1:17,0,71:5:0:10	0/0:0,28,223:19:0:35	0/0:0,21,154:7:0:28	0/0:0,12,108:4:0:19	0/1:17,0,132:10:0:10	./.:0,9,91:3:0:16	./.:0,0,0:0:0:8	0/0:0,30,185:32:0:37	./.:0,1,43:3:0:9	0/0:0,12,94:4:0:19	0/0:0,18,167:6:0:25	0/0:0,8,147:11:0:15	0/0:1,0,101:6:0:7	0/0:0,7,130:8:0:14	0/0:0,18,146:6:0:25	0/0:0,12,114:4:0:19	0/0:0,18,163:6:0:25	0/0:0,18,133:6:0:25	0/1:25,0,128:9:0:18	0/0:0,24,158:8:0:31	./.:0,0,0:0:0:8	0/0:0,39,189:13:0:46	0/0:0,47,195:20:0:54	0/0:0,5,80:4:0:13	0/0:2,0,158:18:0:6	0/0:0,139,208:52:0:99	0/1:62,0,161:81:0:55	0/0:0,8,158:16:0:15	0/0:3,0,149:39:0:6
1115818.fasta.result.contigs.fa_1	143	.	T	A	48.3	.	.	GT:PL:DP:SP:GQ	./.:0,6,66:2:0:13	0/1:17,0,71:5:0:10	0/0:0,28,222:19:0:35	0/0:0,21,139:7:0:28	0/0:0,12,109:4:0:19	0/1:17,0,132:10:0:10	./.:0,9,88:3:0:16	./.:0,0,0:0:0:8	0/0:0,30,184:32:0:37	./.:0,1,51:3:0:9	0/0:0,12,88:4:0:19	0/0:0,18,147:6:0:25	0/0:0,6,142:11:0:13	0/0:1,0,80:6:0:7	0/0:0,9,126:9:0:16	0/0:0,21,155:7:0:28	0/0:0,12,111:4:0:19	0/0:0,18,127:6:0:25	0/0:0,18,130:6:0:25	0/1:22,0,139:10:0:15	0/0:0,24,157:8:0:31	./.:0,0,0:0:0:8	0/0:0,39,185:13:0:46	0/0:0,34,185:21:0:41	0/0:0,5,87:4:0:12	0/0:6,0,158:18:0:4	0/0:0,139,207:52:0:99	0/1:65,0,159:81:0:58	0/0:0,8,156:16:0:15	0/0:1,0,141:40:0:7
1115818.fasta.result.contigs.fa_1	171	.	G	A	63.4	.	.	GT:PL:DP:SP:GQ	./.:0,6,66:2:0:14	0/1:19,0,64:6:0:12	0/0:0,15,197:13:0:23	./.:0,6,51:2:0:14	0/0:0,15,120:5:0:23	0/0:4,0,124:8:0:5	0/0:0,18,124:6:0:26	./.:0,0,0:0:0:8	0/1:9,0,151:31:0:4	0/0:0,9,107:6:0:17	0/0:0,12,114:4:0:20	0/0:0,18,163:6:0:26	0/0:0,0,131:9:0:8	./.:5,0,57:3:0:5	0/0:0,12,140:10:0:20	0/0:0,27,174:9:0:35	0/0:0,12,110:4:0:20	0/0:0,12,99:4:0:20	0/0:0,18,130:6:0:26	0/0:0,21,151:7:0:29	0/0:0,21,154:7:0:29	./.:0,0,0:0:0:8	0/0:0,27,170:9:0:35	0/0:0,3,155:13:0:11	0/0:0,8,103:5:0:16	0/0:0,5,165:16:0:13	0/0:0,82,174:52:0:90	0/1:86,0,157:73:0:78	0/1:20,0,144:14:0:13	0/0:0,105,201:35:0:99
1115818.fasta.result.contigs.fa_1	176	.	G	T	108	.	.	GT:PL:DP:SP:GQ	./.:0,3,35:1:0:9	0/0:0,18,101:6:0:24	0/0:0,42,217:14:0:48	./.:0,6,69:2:0:12	0/0:0,15,121:5:0:21	0/0:0,24,153:8:0:30	0/1:17,0,121:7:0:11	./.:0,0,0:0:0:7	0/0:0,84,199:28:0:90	0/1:31,0,82:6:0:25	0/0:0,12,92:4:0:18	0/0:0,18,171:6:0:24	0/0:0,27,168:9:0:33	./.:0,6,49:2:0:12	0/1:11,0,110:9:0:6	0/0:0,27,169:9:0:33	0/0:0,12,106:4:0:18	0/0:0,12,113:4:0:18	0/0:0,18,144:6:0:24	0/0:0,21,153:7:0:27	0/0:0,18,144:6:0:24	./.:0,0,0:0:0:7	0/0:0,27,165:9:0:33	0/1:67,0,127:12:0:61	0/1:26,0,49:4:0:20	0/0:0,23,177:17:0:29	0/0:5,0,117:51:0:3	0/0:0,223,214:74:0:99	0/0:0,33,162:11:0:39	0/1:45,0,152:34:0:39
1252331.fasta.result.contigs.fa_1	123	.	A	G	999	.	.	GT:PL:DP:SP:GQ	0/0:0,72,180:24:0:81	0/0:0,15,127:5:0:24	0/1:85,11,0:13:0:5	0/0:0,21,154:7:0:30	0/0:0,15,127:5:0:24	0/0:0,27,158:10:0:36	0/0:0,105,192:35:0:99	./.:0,3,36:1:0:12	0/1:110,0,83:41:0:96	0/0:0,24,164:8:0:33	0/0:0,90,203:30:0:99	./.:0,9,94:3:0:18	0/0:0,33,167:11:0:42	0/0:0,48,215:16:0:57	0/0:0,96,255:32:0:99	0/0:0,27,165:9:0:36	0/0:0,69,219:23:0:78	./.:0,9,97:3:0:18	0/0:0,15,125:5:0:24	0/0:0,27,193:9:0:36	0/0:0,39,99:13:0:48	0/0:4,0,81:4:0:6	0/0:0,18,104:6:0:27	0/0:0,141,217:47:0:99	0/0:0,139,252:52:0:99	0/0:0,93,204:31:0:99	0/1:99,0,137:42:0:90	./.:0,255,255:127:0:99	0/0:0,30,175:10:0:39	0/0:0,120,244:40:0:99
1252331.fasta.result.contigs.fa_1	148	.	G	C	999	.	.	GT:PL:DP:SP:GQ	1/1:177,72,0:24:0:80	1/1:131,15,0:5:0:23	1/1:110,36,0:12:0:44	1/1:142,21,0:7:0:29	1/1:131,15,0:5:0:23	1/1:169,30,0:10:0:38	1/1:192,105,0:35:0:99	./.:36,3,0:1:0:12	1/1:126,114,0:39:0:99	1/1:122,21,0:7:0:29	1/1:201,90,0:30:0:98	./.:93,9,0:3:0:17	1/1:136,30,0:11:0:38	1/1:213,48,0:16:0:56	1/1:223,93,0:31:0:99	1/1:173,27,0:9:0:35	0/1:152,0,115:23:0:99	./.:99,9,0:3:0:17	1/1:110,15,0:5:0:23	1/1:154,24,0:8:0:32	1/1:67,36,0:12:0:44	0/1:26,0,75:4:0:40	1/1:99,18,0:6:0:26	1/1:185,138,0:46:0:99	0/1:112,0,143:50:0:99	1/1:203,93,0:31:0:99	1/1:175,126,0:42:0:99	./.:109,0,209:121:0:99	1/1:120,27,0:9:0:35	1/1:245,120,0:40:0:99
1302821.fasta.result.contigs.fa_1	9	.	T	C	999	.	.	GT:PL:DP:SP:GQ	0/1:13,0,103:5:0:10	0/1:111,0,41:10:0:50	0/1:80,0,109:11:0:77	0/0:0,24,163:8:0:27	./.:61,0,20:3:0:29	0/0:0,8,118:6:0:12	0/0:0,18,160:9:0:21	./.:32,0,32:2:0:29	0/0:0,14,157:11:0:17	0/0:0,12,104:4:0:15	0/0:0,33,183:11:0:36	./.:27,0,32:2:0:24	0/0:0,21,155:7:0:24	0/0:0,51,198:17:0:54	0/0:0,30,178:10:0:33	0/1:151,0,164:34:0:99	0/1:129,0,151:36:0:99	./.:0,6,69:2:0:10	0/0:0,84,203:28:0:87	0/1:69,0,88:8:0:66	0/0:0,160,213:53:0:99	0/0:0,18,137:6:0:21	0/0:0,15,132:5:0:18	./.:30,0,10:3:0:19	0/0:0,24,165:8:0:27	0/1:38,0,107:12:0:35	0/0:1,0,149:12:0:4	0/0:0,160,217:64:0:99	0/0:0,24,157:8:0:27	0/0:0,66,202:22:0:69
1390348.fasta.result.contigs.fa_1	38	.	G	A	999	.	.	GT:PL:DP:SP:GQ	0/0:0,36,186:12:0:43	0/0:0,45,255:15:0:52	./.:32,0,32:2:0:25	0/0:0,45,228:15:0:52	0/0:0,94,237:44:0:99	0/1:166,0,174:78:0:99	0/0:0,6,174:12:0:13	0/0:6,0,199:10:0:3	0/0:0,1,175:13:0:9	./.:29,0,59:3:0:22	0/0:0,69,198:23:0:76	0/0:0,15,122:5:0:22	0/0:0,79,182:39:0:86	0/0:0,102,255:34:0:99	0/0:0,69,255:23:0:76	0/0:0,39,223:13:0:46	0/0:0,20,204:19:0:27	./.:0,9,99:3:0:16	0/0:0,90,244:30:0:97	0/0:0,181,255:60:0:99	0/0:0,120,244:40:0:99	0/1:20,0,134:6:0:13	0/0:0,64,186:31:0:71	0/1:197,0,146:30:0:99	0/0:0,54,193:18:0:61	0/0:0,120,255:40:0:99	0/0:0,90,201:30:0:97	0/0:0,255,255:99:0:99	0/0:0,54,255:19:0:61	0/0:0,60,255:20:0:67
1390348.fasta.result.contigs.fa_1	42	.	G	A	999	.	.	GT:PL:DP:SP:GQ	0/0:0,36,186:12:0:46	0/0:0,45,255:15:0:55	./.:0,6,69:2:0:16	0/0:0,45,228:15:0:55	0/0:0,132,255:44:0:99	0/0:0,232,228:78:0:99	0/0:0,36,233:12:0:46	0/0:0,30,250:10:0:40	0/0:0,39,221:13:0:49	./.:0,9,95:3:0:19	0/0:0,66,196:23:0:76	0/1:54,0,82:5:0:44	0/0:0,117,208:39:0:99	0/1:192,0,195:34:2:99	0/1:212,0,171:23:0:99	0/0:0,39,218:13:0:49	0/0:0,60,255:20:0:70	./.:0,9,99:3:0:19	0/0:0,90,232:30:0:99	0/0:0,181,255:60:0:99	0/0:0,123,255:41:0:99	0/0:0,18,168:6:0:28	0/0:0,93,203:31:0:99	0/0:0,93,255:31:0:99	0/0:0,54,191:18:0:64	0/0:0,123,255:41:0:99	0/0:0,90,203:30:0:99	0/0:0,255,255:99:0:99	0/0:0,60,255:20:0:70	0/0:0,63,255:21:0:73
1390348.fasta.result.contigs.fa_1	171	.	A	G	999	.	.	GT:PL:DP:SP:GQ	0/0:0,12,116:4:0:18	0/1:137,0,14:8:0:26	0/0:0,27,175:9:0:33	0/0:0,16,167:11:0:22	0/0:0,78,204:26:0:84	0/1:148,0,151:21:0:99	0/1:17,0,129:7:0:12	0/1:20,0,58:4:0:14	0/0:0,30,179:10:0:36	0/0:0,12,112:4:0:18	0/0:0,27,172:9:0:33	./.:0,9,94:3:0:15	0/0:0,81,204:27:0:87	0/0:0,27,175:9:0:33	0/0:0,36,185:12:0:42	0/0:0,27,170:9:0:33	0/0:0,33,183:11:0:39	0/1:17,0,126:7:0:12	0/0:0,63,202:21:0:69	0/0:0,45,196:15:0:51	0/0:0,36,186:12:0:42	./.:0,6,61:2:0:12	0/0:0,69,202:23:0:75	0/0:0,12,141:7:0:18	0/1:101,0,148:14:0:95	0/0:0,39,192:13:0:45	0/0:0,24,167:8:0:30	0/0:0,120,208:40:0:99	0/0:0,3,158:13:0:9	0/1:22,0,126:10:0:16
1390348.fasta.result.contigs.fa_1	241	.	G	T	999	.	.	GT:PL:DP:SP:GQ	0/0:0,18,143:6:0:17	0/1:147,0,123:17:0:99	0/1:115,0,20:6:0:25	0/1:12,0,159:16:0:13	1/1:205,96,0:32:0:91	1/1:206,111,0:37:0:99	0/1:132,0,86:11:0:91	0/0:0,5,89:4:0:5	0/1:125,0,116:13:0:99	0/1:149,0,5:11:0:10	0/0:0,39,188:13:0:38	./.:0,9,93:3:0:9	0/1:162,0,163:28:0:99	0/0:0,36,187:12:0:35	0/0:0,33,182:11:0:32	0/1:141,0,111:14:0:99	0/1:104,0,149:16:0:99	1/1:146,18,0:6:0:13	0/1:121,0,166:25:0:99	0/0:0,75,204:25:0:74	0/0:0,69,202:23:0:68	./.:32,0,22:2:0:26	0/1:166,0,153:30:0:99	1/1:178,42,0:14:0:37	0/1:122,0,141:15:0:99	0/0:0,27,171:9:0:26	0/0:0,21,157:7:0:20	0/0:0,105,206:35:0:99	0/1:34,0,135:12:0:35	0/1:21,0,104:13:0:22
1795116.fasta.result.contigs.fa_1	265	.	T	A	81	.	.	GT:PL:DP:SP:GQ	0/0:0,24,80:8:0:34	0/0:0,36,108:12:0:46	0/0:0,60,178:20:0:70	0/0:0,51,170:17:0:61	0/0:0,214,227:71:0:99	0/0:0,48,193:16:0:58	0/0:0,12,95:4:0:22	0/1:81,0,90:8:0:71	0/0:0,12,95:4:0:22	0/0:0,132,210:44:0:99	./.:0,9,69:3:0:19	./.:0,6,15:2:0:16	0/0:0,178,198:59:0:99	0/1:47,0,152:22:0:37	0/1:23,0,65:5:0:14	0/0:0,33,175:11:0:43	0/0:0,87,204:29:0:97	0/0:0,135,209:45:0:99	0/0:0,129,206:49:0:99	0/0:0,193,205:64:0:99	0/0:0,39,119:13:0:49	0/0:0,66,184:22:0:76	0/0:0,160,201:53:0:99	./.:0,6,69:2:0:16	0/0:0,24,184:8:0:34	0/0:0,30,157:10:0:40	./.:0,3,38:1:0:13	0/0:0,75,204:25:0:85	./.:0,3,19:1:0:13	0/0:0,21,117:7:0:31
2407879.fasta.result.contigs.fa_1	26	.	G	T	999	.	.	GT:PL:DP:SP:GQ	0/0:0,54,222:18:0:62	./.:0,9,86:3:0:17	0/0:0,63,255:21:0:71	0/0:0,51,225:17:0:59	0/0:0,120,255:40:0:99	0/0:0,108,255:36:0:99	0/0:0,42,231:14:0:50	0/0:0,18,184:6:0:26	0/0:0,97,255:38:0:99	0/0:0,15,149:5:0:23	0/0:0,90,229:30:0:98	0/0:0,30,172:10:0:38	0/0:0,48,186:16:0:56	0/0:0,60,225:20:0:68	0/0:0,57,255:19:0:65	0/0:0,36,255:12:0:44	0/0:0,36,225:12:0:44	./.:0,6,76:2:0:15	0/0:0,54,255:18:0:62	0/0:0,108,255:36:0:99	0/1:149,0,41:8:0:55	./.:0,9,93:3:0:17	0/0:0,78,255:26:0:86	0/1:170,0,196:36:0:99	0/0:0,36,205:12:0:44	0/0:0,87,231:29:0:95	0/1:190,0,177:30:0:99	./.:0,255,255:125:0:99	0/0:0,42,250:14:0:50	0/1:143,0,189:25:0:99
2518655.fasta.result.contigs.fa_1	189	.	G	C	999	.	.	GT:PL:DP:SP:GQ	1/1:159,24,0:8:0:30	1/1:168,27,0:9:0:33	1/1:158,21,0:7:0:27	./.:69,6,0:2:0:12	1/1:223,205,0:68:0:99	1/1:204,105,0:35:0:99	1/1:137,18,0:6:0:24	1/1:116,12,0:4:0:18	1/1:164,24,0:8:0:30	0/1:159,0,132:20:0:99	1/1:180,30,0:10:0:36	./.:0,0,0:0:0:6	0/1:167,0,171:71:0:99	0/1:163,0,167:39:0:99	./.:50,0,27:3:0:22	1/1:205,117,0:39:0:99	1/1:204,114,0:38:0:99	1/1:201,66,0:22:0:72	1/1:205,141,0:47:0:99	1/1:214,157,0:52:0:99	1/1:209,141,0:47:0:99	0/1:162,0,71:16:0:65	1/1:253,214,0:71:0:99	0/1:85,0,92:9:0:86	1/1:188,36,0:12:0:42	1/1:162,24,0:8:0:30	1/1:178,30,0:10:0:36	0/1:165,0,161:34:0:99	1/1:153,21,0:7:0:27	1/1:160,24,0:8:0:30
2518655.fasta.result.contigs.fa_1	281	.	C	T	999	.	.	GT:PL:DP:SP:GQ	0/0:0,30,170:10:0:39	0/0:0,75,203:25:0:84	0/0:0,24,165:8:0:33	0/0:0,19,172:19:0:28	0/0:0,250,232:84:0:99	0/0:0,172,213:57:0:99	0/0:0,24,162:8:0:33	0/0:0,72,203:24:0:81	0/0:0,51,196:17:0:60	0/1:124,0,194:26:0:99	0/0:0,57,199:19:0:66	./.:0,9,94:3:0:18	0/0:0,238,230:79:0:99	0/1:135,0,168:44:0:99	0/1:91,0,155:15:0:82	0/0:0,132,201:44:0:99	0/0:0,138,202:46:0:99	0/0:0,93,204:31:0:99	0/0:0,193,235:64:0:99	0/0:0,184,216:61:0:99	0/0:0,181,217:60:0:99	0/0:0,69,199:23:0:78	0/0:0,244,230:81:0:99	0/0:0,33,179:11:0:42	0/0:0,27,172:9:0:36	0/0:0,36,185:12:0:45	0/0:8,0,148:10:0:4	0/0:0,123,206:41:0:99	0/0:0,87,201:29:0:96	0/0:0,27,172:9:0:36
2518655.fasta.result.contigs.fa_1	347	.	G	A	999	.	.	GT:PL:DP:SP:GQ	1/1:164,24,0:8:0:34	1/1:200,71,0:29:0:81	1/1:188,36,0:12:0:46	1/1:196,48,0:16:0:58	1/1:229,232,0:77:0:99	1/1:212,148,0:49:0:99	1/1:158,21,0:7:0:31	1/1:204,93,0:31:0:99	1/1:194,45,0:15:0:55	1/1:230,66,0:22:0:76	1/1:197,51,0:17:0:61	./.:66,6,0:2:0:16	1/1:225,211,0:70:0:99	1/1:207,126,0:42:0:99	1/1:201,69,0:23:0:79	1/1:203,123,0:41:0:99	1/1:203,123,0:41:0:99	1/1:203,69,0:23:0:79	1/1:232,157,0:52:0:99	1/1:221,196,0:65:0:99	1/1:212,151,0:50:0:99	0/1:151,0,113:16:0:99	1/1:230,235,0:78:0:99	0/1:82,0,150:13:0:98	1/1:187,36,0:12:0:46	1/1:191,39,0:13:0:49	1/1:192,39,0:13:0:49	0/1:143,0,170:45:0:99	1/1:203,81,0:27:0:91	1/1:191,45,0:15:0:55
2518655.fasta.result.contigs.fa_1	425	.	C	T	999	.	.	GT:PL:DP:SP:GQ	./.:0,3,23:1:0:6	0/0:0,33,182:11:0:35	0/1:41,0,116:7:0:39	0/0:0,12,116:4:0:14	0/0:0,99,205:33:0:99	0/0:0,51,198:17:0:53	./.:32,0,32:2:0:30	0/0:0,21,157:7:0:23	0/0:0,18,145:6:0:20	0/1:103,0,23:5:0:31	0/0:0,15,124:5:0:17	./.:0,0,0:0:0:4	0/1:165,0,148:30:0:99	1/1:186,36,0:12:0:28	1/1:166,24,0:8:0:16	0/1:131,0,153:18:0:99	0/0:0,48,194:16:0:50	0/0:0,27,168:9:0:29	0/0:0,63,199:21:0:65	0/0:0,102,205:34:0:99	0/0:0,75,203:25:0:77	0/1:26,0,82:4:0:24	0/0:0,99,204:33:0:99	0/1:116,0,49:7:0:57	0/0:0,21,155:7:0:23	0/0:0,15,133:5:0:17	1/1:157,21,0:7:0:13	0/1:146,0,141:20:0:99	0/0:0,30,178:10:0:32	0/0:0,21,158:7:0:23
2937758.fasta.result.contigs.fa_1	233	.	G	A	999	.	.	GT:PL:DP:SP:GQ	0/0:0,105,205:35:0:99	0/0:0,67,189:32:0:74	0/0:0,12,116:4:0:19	0/0:0,27,167:9:0:34	0/0:0,30,177:10:0:37	0/0:0,54,197:18:0:61	0/0:0,51,197:17:0:58	0/0:0,24,164:8:0:31	0/0:0,30,172:10:0:37	./.:0,6,69:2:0:14	0/0:0,62,188:30:0:69	./.:0,9,87:3:0:16	0/0:0,33,178:11:0:40	0/1:149,0,156:52:0:99	0/1:115,0,171:17:0:99	0/1:127,0,165:68:0:99	0/0:0,235,230:78:0:99	0/0:0,12,95:4:0:19	0/0:0,24,160:8:0:31	0/0:0,51,233:17:0:58	0/0:0,169,215:56:0:99	0/0:0,199,222:66:0:99	0/1:43,0,158:14:0:36	0/1:139,0,115:17:0:99	0/0:0,63,202:21:0:70	0/0:0,48,196:16:0:55	0/0:0,39,190:13:0:46	0/0:0,166,215:55:0:99	0/0:0,75,201:26:0:82	0/0:0,30,180:10:0:37
2937758.fasta.result.contigs.fa_1	242	.	T	G	999	.	.	GT:PL:DP:SP:GQ	0/1:167,0,155:38:0:99	1/1:204,102,0:34:0:99	0/1:96,0,23:5:0:23	0/1:7,0,132:9:0:13	1/1:178,30,0:10:0:30	0/1:127,0,147:18:0:99	0/0:0,54,196:18:0:48	0/1:11,0,134:9:0:17	1/1:178,30,0:10:0:30	./.:74,6,0:2:0:7	1/1:179,53,0:30:0:53	./.:78,9,0:3:0:9	0/1:94,0,123:11:0:99	1/1:206,144,0:48:0:99	1/1:201,22,0:20:0:22	1/1:220,202,0:67:0:99	0/1:169,0,169:79:0:99	0/1:40,0,58:4:0:45	1/1:148,21,0:7:0:21	0/1:178,0,119:18:0:99	1/1:210,148,0:49:0:99	0/1:165,0,172:68:0:99	0/1:51,0,154:13:0:57	1/1:188,51,0:17:0:51	0/1:93,0,164:22:0:99	0/0:0,42,193:14:0:36	0/1:111,0,119:12:0:99	0/0:0,160,212:53:0:99	1/1:204,87,0:29:0:87	0/0:0,30,180:10:0:24
2937758.fasta.result.contigs.fa_1	278	.	G	A	999	.	.	GT:PL:DP:SP:GQ	0/0:0,129,209:43:0:99	0/0:0,124,198:51:0:99	0/0:0,27,174:9:0:34	0/1:8,0,148:10:0:4	0/0:0,36,188:12:0:43	0/0:0,69,203:23:0:76	0/0:0,60,201:20:0:67	0/0:0,24,155:8:0:31	0/0:5,0,152:11:0:4	0/0:0,18,159:6:0:25	0/0:0,68,191:32:0:75	./.:0,9,93:3:0:16	0/0:0,36,185:12:0:43	0/1:157,0,166:56:0:99	0/1:170,0,187:27:0:99	0/1:114,0,160:76:0:99	0/0:0,253,235:84:0:99	0/0:0,15,132:5:0:22	0/0:0,27,167:9:0:34	0/0:0,60,199:20:0:67	0/0:0,181,218:60:0:99	0/0:0,205,224:68:0:99	0/1:74,0,155:14:0:67	0/1:104,0,160:20:0:97	0/0:0,75,203:25:0:82	0/0:0,48,197:16:0:55	0/0:0,57,200:19:0:64	0/0:0,202,224:67:0:99	0/0:0,69,167:47:0:76	0/0:0,42,191:14:0:49
3009273.fasta.result.contigs.fa_1	38	.	G	A	131	.	.	GT:PL:DP:SP:GQ	0/0:0,42,146:14:0:51	0/0:0,57,160:19:0:66	./.:0,3,21:1:0:13	./.:0,0,0:0:0:10	0/0:0,135,172:45:0:99	0/0:0,160,193:53:0:99	0/1:46,0,107:10:0:37	0/0:0,18,101:6:0:27	0/0:3,12,43:4:0:18	0/0:0,36,154:12:0:45	0/1:42,0,128:16:0:33	./.:0,6,44:2:0:16	0/0:0,54,162:18:0:63	0/0:0,75,185:25:0:84	0/0:0,18,53:6:0:27	0/0:0,36,142:13:0:45	0/0:0,90,196:30:0:99	0/1:113,0,114:20:0:99	0/0:0,57,172:20:0:66	0/0:0,15,26:5:0:24	./.:0,3,4:1:0:13	0/0:0,30,141:10:0:39	0/0:0,190,206:63:0:99	0/0:0,66,177:22:0:75	0/0:0,42,158:14:0:51	0/0:0,30,130:10:0:39	0/0:0,60,166:20:0:69	0/0:0,96,191:32:0:99	0/0:0,45,166:15:0:54	0/0:0,18,93:6:0:27
87084.fasta.result.contigs.fa_1	72	.	G	A	999	.	.	GT:PL:DP:SP:GQ	0/0:0,81,198:27:0:91	0/0:0,54,196:18:0:64	0/1:76,0,133:11:0:66	0/0:0,51,230:17:0:61	0/0:0,33,210:11:0:43	0/0:0,33,174:11:0:43	0/0:0,30,164:10:0:40	0/0:0,18,174:6:0:28	0/0:0,99,255:33:0:99	0/0:0,24,195:8:0:34	0/0:0,78,194:26:0:88	0/0:0,24,185:8:0:34	0/0:0,12,107:4:0:22	0/0:0,184,254:61:0:99	0/0:0,60,255:20:0:70	0/0:0,21,138:7:0:31	0/0:0,42,222:14:0:52	./.:0,3,38:1:0:13	0/0:0,12,93:4:0:22	0/0:0,21,172:7:0:31	0/0:0,30,210:10:0:40	0/0:0,36,173:12:0:46	0/0:0,48,248:16:0:58	0/0:0,102,194:34:0:99	0/1:153,0,148:21:0:99	0/0:0,93,255:31:0:99	0/0:0,45,227:15:0:55	./.:0,255,255:132:0:99	0/0:0,117,248:39:0:99	0/1:194,0,191:42:0:99
87084.fasta.result.contigs.fa_1	160	.	G	A	999	.	.	GT:PL:DP:SP:GQ	0/0:0,84,201:28:0:88	0/0:0,54,195:18:0:58	0/1:76,0,135:11:0:72	0/1:76,0,161:16:0:72	0/0:0,30,180:10:0:34	0/0:0,33,181:11:0:37	0/0:0,30,174:10:0:34	0/0:0,15,133:5:0:19	0/0:0,90,202:30:0:94	0/0:0,21,154:7:0:25	0/0:0,78,198:26:0:82	0/0:0,21,158:7:0:25	0/0:0,15,124:5:0:19	0/0:0,165,214:61:0:99	0/0:0,54,199:18:0:58	0/0:0,21,144:7:0:25	1/1:187,39,0:13:0:29	./.:0,6,62:2:0:10	0/1:23,0,103:5:0:19	0/0:0,18,147:6:0:22	0/1:71,0,126:9:0:67	0/0:0,39,182:13:0:43	0/1:119,0,125:15:0:99	0/0:0,102,200:34:0:99	0/1:160,0,123:20:0:99	0/1:165,0,175:29:0:99	0/0:0,45,188:15:0:49	./.:0,255,255:126:0:99	0/0:0,111,203:38:0:99	0/1:197,0,164:42:0:99
254414.fasta.result.contigs.fa_1	121	.	T	C	999	.	.	GT:PL:DP:SP:GQ	./.:32,0,24:2:0:28	0/0:0,36,189:12:0:37	0/0:0,12,110:4:0:13	0/0:0,12,109:4:0:13	0/0:0,30,160:10:0:31	0/0:0,42,189:14:0:43	./.:0,3,27:1:0:5	0/1:58,0,58:4:0:56	0/0:0,15,127:5:0:16	0/0:0,12,116:4:0:13	1/1:114,15,0:5:0:9	./.:21,0,32:2:0:20	0/0:0,33,177:11:0:34	0/1:149,0,100:17:0:99	0/0:0,15,124:5:0:16	0/1:119,0,162:20:0:99	0/1:130,0,145:20:0:99	./.:0,3,38:1:0:5	0/0:0,33,182:11:0:34	0/1:107,0,107:11:0:99	0/0:0,69,202:23:0:70	0/0:0,12,116:4:0:13	0/1:96,0,33:6:0:40	0/1:15,0,84:4:0:14	0/1:49,0,58:4:0:48	./.:89,9,0:3:0:4	0/1:73,0,99:9:0:72	0/1:106,0,94:9:0:99	0/0:0,42,191:14:0:43	0/1:50,0,58:4:0:49
254414.fasta.result.contigs.fa_1	174	.	C	G	135	.	.	GT:PL:DP:SP:GQ	0/0:0,18,142:6:0:28	0/0:0,45,187:15:0:55	0/0:0,8,162:12:0:18	0/0:0,30,172:10:0:40	0/0:0,36,169:12:0:46	0/0:0,66,198:22:0:76	./.:0,3,27:1:0:13	0/0:0,18,129:6:0:28	0/0:0,15,127:5:0:25	./.:0,9,95:3:0:19	0/0:0,30,175:10:0:40	./.:0,3,27:1:0:13	0/0:0,33,176:11:0:43	0/1:80,0,164:23:0:70	0/1:76,0,124:12:0:66	0/0:0,117,208:39:0:99	0/0:0,72,200:24:0:82	0/0:0,15,133:5:0:25	0/0:0,57,199:19:0:67	0/0:0,48,189:16:0:58	0/0:0,105,202:35:0:99	0/0:0,48,197:16:0:58	0/1:49,0,70:6:0:39	0/0:0,18,128:6:0:28	0/0:0,24,149:8:0:34	0/0:0,15,115:5:0:25	0/0:0,24,155:8:0:34	0/0:0,57,199:19:0:67	0/0:0,27,150:10:0:37	0/0:0,15,103:5:0:25
254414.fasta.result.contigs.fa_1	206	.	T	A	999	.	.	GT:PL:DP:SP:GQ	0/1:3,0,141:9:0:7	1/1:171,36,0:12:0:33	0/0:0,36,183:12:0:33	0/1:23,0,157:13:0:26	1/1:131,27,0:9:0:24	0/1:96,0,163:22:0:99	./.:27,3,0:1:0:3	0/1:21,0,125:8:0:24	0/1:46,0,82:5:0:49	./.:95,9,0:3:0:7	0/0:0,39,191:13:0:36	./.:27,3,0:1:0:3	1/1:176,39,0:13:0:36	0/1:32,0,164:22:0:35	0/1:22,0,144:11:0:25	0/0:0,114,208:38:0:99	0/1:0,0,161:24:0:5	0/0:0,24,163:8:0:21	0/1:24,0,159:23:0:27	0/1:106,0,117:13:0:99	0/1:110,0,166:36:0:99	0/0:0,69,203:23:0:66	1/1:93,24,0:8:0:21	0/1:9,0,105:6:0:12	0/1:37,0,119:8:0:40	0/0:0,10,131:7:0:8	1/1:113,15,0:5:0:12	0/0:0,96,204:32:0:93	1/1:125,24,0:8:0:21	0/1:32,0,57:5:0:35
254414.fasta.result.contigs.fa_1	240	.	C	T	999	.	.	GT:PL:DP:SP:GQ	0/1:0,6,162:12:0:4	1/1:90,24,0:8:0:25	0/1:66,0,155:15:0:73	0/1:71,0,157:19:0:78	1/1:110,27,0:9:0:28	0/1:3,0,165:27:0:11	./.:54,6,0:2:0:8	1/1:159,27,0:9:0:28	0/1:67,0,75:7:0:71	1/1:62,12,0:4:0:13	1/1:180,30,0:10:0:31	./.:22,0,30:2:0:26	1/1:118,33,0:11:0:34	0/1:9,0,161:17:0:16	0/1:13,0,150:13:0:20	0/1:169,0,140:45:0:99	1/1:199,75,0:25:0:76	0/1:121,0,122:12:0:99	0/0:0,8,164:20:0:3	1/1:185,63,0:21:0:64	0/1:53,0,162:40:0:60	0/1:163,0,142:24:0:99	1/1:110,42,0:14:0:43	0/1:34,0,87:6:0:41	1/1:147,21,0:7:0:22	1/1:164,27,0:9:0:28	./.:69,9,0:3:0:11	0/1:144,0,171:38:0:99	1/1:91,27,0:9:0:28	1/1:103,21,0:7:0:22
254414.fasta.result.contigs.fa_1	246	.	G	A	999	.	.	GT:PL:DP:SP:GQ	0/0:0,9,164:12:0:7	1/1:86,24,0:8:0:21	0/0:0,48,192:16:0:45	0/1:37,0,162:19:0:40	1/1:86,24,0:8:0:21	0/0:0,14,176:29:0:12	./.:28,3,0:1:0:3	0/1:56,0,126:10:0:59	0/1:54,0,79:6:0:57	0/1:46,0,23:5:0:26	0/0:0,36,189:12:0:33	./.:22,0,32:2:0:24	1/1:93,24,0:8:0:21	0/1:5,0,162:20:0:8	0/1:23,0,154:13:0:26	0/0:0,141,211:47:0:99	0/1:57,0,167:24:0:60	0/0:0,39,189:13:0:36	0/1:30,0,162:20:0:33	0/1:38,0,168:24:0:41	0/1:33,0,164:43:0:36	0/0:0,75,202:25:0:72	1/1:97,42,0:15:0:38	0/1:34,0,96:6:0:37	0/0:0,21,155:7:0:19	0/1:22,0,126:10:0:25	./.:69,9,0:3:0:7	0/0:0,117,208:39:0:99	1/1:81,24,0:8:0:21	1/1:116,24,0:8:0:21
254414.fasta.result.contigs.fa_1	249	.	T	C	999	.	.	GT:PL:DP:SP:GQ	0/0:0,12,168:13:0:10	1/1:93,24,0:8:0:21	0/0:0,48,195:16:0:45	0/1:49,0,163:18:0:52	1/1:91,24,0:8:0:21	0/1:12,0,161:29:0:15	./.:32,3,0:1:0:3	0/1:60,0,126:10:0:63	0/1:54,0,79:6:0:57	0/1:40,0,26:4:0:29	0/0:0,36,188:12:0:33	./.:22,0,32:2:0:24	1/1:91,21,0:7:0:18	0/1:13,0,160:20:0:16	0/1:23,0,153:13:0:26	0/0:0,138,210:46:0:99	0/1:54,0,167:24:0:57	0/0:0,39,187:13:0:36	0/1:13,0,162:20:0:16	0/1:42,0,166:23:0:45	0/1:43,0,162:42:0:46	0/0:0,78,203:26:0:75	1/1:104,45,0:15:0:42	0/1:37,0,81:5:0:40	0/0:0,21,157:7:0:18	0/1:22,0,128:10:0:25	./.:69,9,0:3:0:7	0/0:0,117,207:39:0:99	1/1:81,24,0:8:0:21	1/1:118,24,0:8:0:21
254414.fasta.result.contigs.fa_1	347	.	A	G	999	.	.	GT:PL:DP:SP:GQ	0/1:108,0,105:12:0:99	1/1:193,45,0:15:0:41	0/0:0,24,165:8:0:22	0/1:132,0,99:15:0:99	1/1:200,99,0:33:0:95	0/1:148,0,170:42:0:99	1/1:96,12,0:4:0:8	0/1:17,0,119:7:0:19	0/0:0,24,158:8:0:22	1/1:184,39,0:13:0:35	0/0:0,39,187:13:0:37	./.:59,0,29:3:0:33	0/1:141,0,156:25:0:99	0/1:165,0,156:32:0:99	0/1:125,0,36:9:0:40	0/0:0,154,212:51:0:99	0/0:0,132,209:44:0:99	0/0:0,36,189:12:0:34	0/0:0,69,202:23:0:67	0/1:135,0,170:36:0:99	0/1:159,0,170:43:0:99	0/0:0,72,202:24:0:70	1/1:186,75,0:25:0:71	0/0:0,30,175:10:0:28	0/1:74,0,114:8:0:76	0/1:107,0,104:10:0:99	0/1:119,0,14:8:0:18	0/0:0,114,208:38:0:99	1/1:191,54,0:18:0:50	0/1:73,0,108:9:0:75
254414.fasta.result.contigs.fa_1	410	.	C	T	999	.	.	GT:PL:DP:SP:GQ	0/0:0,18,147:6:0:18	0/0:0,42,191:14:0:42	0/0:0,12,87:4:0:13	0/1:74,0,112:8:0:74	0/1:167,0,139:31:0:99	0/1:156,0,164:31:0:99	1/1:128,15,0:5:0:9	./.:0,6,49:2:0:7	0/0:0,12,116:4:0:13	1/1:126,15,0:5:0:9	0/0:0,33,181:11:0:33	0/1:75,0,97:7:0:75	0/1:158,0,140:29:0:99	0/1:147,0,158:24:0:99	./.:61,0,29:3:0:35	0/0:0,93,203:31:0:93	0/0:0,90,203:30:0:90	0/0:0,21,146:7:0:21	0/0:0,54,193:18:0:54	0/1:141,0,161:27:0:99	0/0:0,90,202:30:0:90	0/0:0,40,178:26:0:40	1/1:189,42,0:14:0:36	0/0:0,36,185:12:0:36	0/1:106,0,134:12:0:99	0/0:0,21,147:7:0:21	1/1:154,21,0:7:0:15	0/0:0,114,205:38:0:99	0/1:79,0,79:6:0:78	0/1:77,0,99:7:0:77
1086786.fasta.result.contigs.fa_1	235	.	G	A	999	.	.	GT:PL:DP:SP:GQ	0/1:49,0,159:15:0:42	0/1:143,0,159:24:0:99	./.:0,9,95:3:0:16	0/1:49,0,116:7:0:42	0/0:0,151,212:50:0:99	0/0:0,66,202:22:0:73	0/0:0,12,114:4:0:19	0/0:0,117,206:39:0:99	0/0:0,12,116:4:0:19	0/0:0,36,188:12:0:43	0/0:0,1,152:13:0:9	./.:0,3,34:1:0:11	0/0:0,208,224:69:0:99	0/0:0,72,202:24:0:79	0/0:0,48,197:16:0:55	0/1:160,0,170:43:0:99	0/0:0,117,206:39:0:99	0/0:0,117,208:39:0:99	0/0:0,190,219:63:0:99	0/0:0,129,205:43:0:99	0/1:166,0,156:34:0:99	0/0:0,108,207:36:0:99	0/0:0,211,224:70:0:99	0/0:0,27,158:9:0:34	0/0:0,30,178:10:0:37	0/0:0,12,110:4:0:19	0/0:0,18,144:6:0:25	0/0:0,57,199:19:0:64	0/0:0,81,204:27:0:88	./.:0,9,95:3:0:16
1222710.fasta.result.contigs.fa_1	168	.	C	T	999	.	.	GT:PL:DP:SP:GQ	0/1:129,0,122:14:0:99	0/0:0,33,173:11:0:40	0/0:0,15,133:5:0:22	0/0:0,39,191:13:0:46	0/0:0,39,191:13:0:46	0/0:0,30,174:10:0:37	0/0:0,45,194:15:0:52	0/0:0,27,174:9:0:34	0/0:0,30,169:10:0:37	./.:0,6,69:2:0:13	0/1:133,0,158:19:0:99	./.:0,0,0:0:0:8	0/0:0,30,180:10:0:37	0/0:0,39,187:13:0:46	0/0:0,63,201:21:0:70	0/0:0,69,197:23:0:76	0/1:132,0,149:19:0:99	0/0:0,18,146:6:0:25	0/0:0,96,202:32:0:99	0/0:0,33,182:11:0:40	0/0:0,45,195:20:0:52	0/0:0,27,174:9:0:34	0/1:151,0,103:16:0:99	0/1:120,0,112:12:0:99	0/0:0,51,198:17:0:58	0/0:0,36,178:12:0:43	0/0:0,21,149:7:0:28	0/0:0,132,208:44:0:99	0/0:0,45,194:15:0:52	0/0:0,12,112:4:0:19
1336318.fasta.result.contigs.fa_1	194	.	C	T	999	.	.	GT:PL:DP:SP:GQ	0/1:129,0,120:13:0:99	0/0:0,21,150:7:0:22	./.:29,0,61:3:0:28	./.:0,6,69:2:0:8	0/0:0,75,201:25:0:76	1/1:160,27,0:9:0:20	0/0:0,24,166:8:0:25	0/1:114,0,107:11:0:99	0/0:0,33,177:11:0:34	0/1:78,0,48:6:0:55	0/1:145,0,63:15:0:70	./.:0,6,60:2:0:8	0/0:0,114,206:38:0:99	0/0:0,39,189:13:0:40	0/0:0,12,116:4:0:13	0/1:148,0,155:21:0:99	0/0:0,78,204:26:0:79	0/1:144,0,92:13:0:99	0/1:154,0,167:34:0:99	0/0:0,45,195:15:0:46	0/0:0,105,206:35:0:99	0/0:0,30,172:10:0:31	0/1:160,0,170:43:0:99	0/0:0,33,178:11:0:34	1/1:197,66,0:22:0:59	0/1:71,0,79:6:0:70	0/0:0,24,154:8:0:25	0/0:0,87,203:29:0:88	0/1:23,0,102:5:0:22	0/1:76,0,99:7:0:75
1336318.fasta.result.contigs.fa_1	290	.	C	T	999	.	.	GT:PL:DP:SP:GQ	0/0:0,48,196:16:0:58	0/0:0,42,194:14:0:52	0/0:0,15,131:5:0:25	./.:0,9,95:3:0:19	0/0:0,78,204:26:0:88	0/0:0,15,132:5:0:25	0/0:0,27,174:9:0:37	0/0:0,63,201:21:0:73	0/0:0,30,177:10:0:40	0/0:0,24,163:8:0:34	0/0:0,51,196:17:0:61	./.:0,9,89:3:0:19	0/0:0,120,204:40:0:99	0/0:0,48,189:16:0:58	0/0:0,42,186:14:0:52	0/0:0,54,194:18:0:64	0/0:0,60,195:20:0:70	0/0:0,36,185:12:0:46	0/1:169,0,157:39:0:99	0/0:0,45,195:15:0:55	0/0:0,111,207:37:0:99	0/0:0,15,133:5:0:25	0/0:0,148,212:49:0:99	0/0:0,30,180:10:0:40	0/0:0,51,195:17:0:61	0/0:0,21,154:7:0:31	0/1:126,0,89:10:0:99	0/0:0,120,205:40:0:99	0/1:65,0,135:11:0:55	0/0:0,18,137:6:0:28
1336318.fasta.result.contigs.fa_1	355	.	C	T	999	.	.	GT:PL:DP:SP:GQ	0/0:0,45,189:15:0:55	0/0:0,30,179:10:0:40	0/0:0,21,157:7:0:31	0/0:0,21,157:7:0:31	0/0:0,57,200:19:0:67	0/0:0,21,140:7:0:31	0/0:0,30,180:10:0:40	0/0:0,75,203:25:0:85	0/1:79,0,124:10:0:69	0/0:0,15,132:5:0:25	0/0:0,27,175:9:0:37	./.:0,9,95:3:0:19	0/0:0,151,214:50:0:99	0/0:0,39,190:13:0:49	0/0:0,63,198:21:0:73	0/0:0,54,200:18:0:64	0/0:0,69,201:23:0:79	0/0:0,21,157:7:0:31	0/0:0,105,205:35:0:99	0/0:0,45,196:15:0:55	0/1:163,0,163:30:0:99	0/0:0,12,109:4:0:22	0/0:0,126,209:42:0:99	0/1:116,0,149:15:0:99	0/0:0,33,185:11:0:43	0/0:0,30,177:10:0:40	0/0:0,30,180:10:0:40	0/0:0,99,203:33:0:99	0/0:0,54,199:18:0:64	0/0:0,27,174:9:0:37
1336318.fasta.result.contigs.fa_1	379	.	T	C	999	.	.	GT:PL:DP:SP:GQ	0/0:0,45,192:15:0:55	0/0:0,36,186:12:0:46	0/0:0,30,176:10:0:40	0/0:0,24,166:8:0:34	0/0:0,57,201:19:0:67	0/0:0,24,155:8:0:34	0/0:0,36,186:12:0:46	0/0:0,81,205:27:0:91	0/1:67,0,123:10:0:57	0/0:0,12,116:4:0:22	0/0:0,24,167:8:0:34	./.:0,9,92:3:0:19	0/0:0,151,212:50:0:99	0/0:0,54,197:18:0:64	0/0:0,72,202:24:0:82	0/0:0,69,200:23:0:79	0/0:0,69,200:23:0:79	0/0:0,21,158:7:0:31	0/0:0,102,203:34:0:99	0/0:0,42,192:14:0:52	0/1:167,0,156:29:0:99	./.:0,9,90:3:0:19	0/0:0,138,211:46:0:99	0/1:108,0,155:17:0:98	0/0:0,36,184:12:0:46	0/0:0,30,180:10:0:40	0/0:0,30,180:10:0:40	0/0:0,105,204:35:0:99	0/0:0,60,201:20:0:70	0/0:0,30,180:10:0:40
1336318.fasta.result.contigs.fa_1	389	.	T	C	999	.	.	GT:PL:DP:SP:GQ	0/0:0,42,190:14:0:50	0/0:0,30,175:10:0:38	0/0:0,30,179:10:0:38	0/0:0,24,166:8:0:32	0/0:0,54,199:18:0:62	0/0:0,24,156:8:0:32	0/0:0,36,189:12:0:44	0/0:0,78,204:26:0:86	0/0:1,0,151:12:0:8	0/0:0,15,130:5:0:23	0/0:0,24,167:8:0:32	./.:0,9,86:3:0:17	0/1:171,0,167:50:0:99	0/0:0,16,169:18:0:24	0/0:0,75,203:25:0:83	0/0:0,66,201:22:0:74	0/0:0,69,202:23:0:77	0/0:0,18,147:6:0:26	0/1:171,0,155:33:0:99	0/0:0,30,180:10:0:38	0/0:0,96,205:32:0:99	./.:0,9,93:3:0:17	0/0:0,138,211:46:0:99	0/0:0,51,199:17:0:59	0/0:0,39,192:13:0:47	0/0:0,33,184:11:0:41	0/1:69,0,137:10:0:61	0/0:0,111,205:37:0:99	0/1:157,0,140:20:0:99	0/0:0,33,183:11:0:41
3116197.fasta.result.contigs.fa_1	373	.	T	C	999	.	.	GT:PL:DP:SP:GQ	0/1:88,0,162:18:0:78	0/1:97,0,135:12:0:87	0/0:0,30,175:10:0:40	0/0:0,51,192:17:0:61	0/0:0,114,205:38:0:99	0/0:0,175,214:58:0:99	0/0:0,24,164:8:0:34	./.:0,6,66:2:0:16	0/0:0,21,150:7:0:31	0/0:0,33,177:11:0:43	0/0:0,54,197:18:0:64	0/1:144,0,164:31:0:99	0/0:0,93,203:31:0:99	0/0:0,75,199:25:0:85	./.:0,6,67:2:0:16	0/0:0,54,196:18:0:64	0/0:0,81,203:27:0:91	0/0:0,18,114:6:0:28	0/0:0,51,196:17:0:61	0/0:0,126,206:43:0:99	0/0:0,54,196:18:0:64	0/0:0,39,191:13:0:49	0/0:0,81,200:27:0:91	0/0:0,33,180:11:0:43	0/0:0,36,186:12:0:46	0/0:0,15,128:5:0:25	0/0:0,12,113:4:0:22	0/0:0,87,201:29:0:97	0/0:0,15,130:5:0:25	0/0:0,42,189:14:0:52
3204294.fasta.result.contigs.fa_1	260	.	A	G	999	.	.	GT:PL:DP:SP:GQ	1/1:201,63,0:21:0:65	1/1:203,90,0:30:0:92	1/1:147,18,0:6:0:20	0/1:71,0,127:9:0:79	1/1:195,48,0:16:0:50	0/1:117,0,154:17:0:99	0/1:118,0,17:7:0:15	1/1:178,30,0:10:0:32	0/1:127,0,89:11:0:87	./.:38,3,0:1:0:7	1/1:188,36,0:12:0:38	./.:69,6,0:2:0:9	1/1:179,33,0:11:0:35	1/1:195,51,0:17:0:53	1/1:198,51,0:17:0:53	1/1:198,57,0:19:0:59	1/1:206,96,0:32:0:98	0/1:82,0,48:5:0:46	0/1:156,0,154:24:0:99	0/1:144,0,90:13:0:88	1/1:185,42,0:14:0:44	1/1:189,39,0:13:0:41	1/1:188,36,0:12:0:38	1/1:185,36,0:12:0:38	0/1:124,0,108:11:0:99	1/1:166,24,0:8:0:26	0/0:0,36,188:12:0:28	0/1:155,0,172:38:0:99	0/1:156,0,164:28:0:99	0/1:65,0,144:11:0:73
391622.fasta.result.contigs.fa_1	387	.	C	A	999	.	.	GT:PL:DP:SP:GQ	0/0:0,36,184:12:0:44	0/0:0,36,184:12:0:44	0/0:0,12,114:4:0:20	0/0:0,30,203:10:0:38	0/0:0,72,199:24:0:80	0/0:0,75,200:25:0:83	./.:0,9,81:3:0:17	0/0:0,24,158:8:0:32	0/0:0,24,166:8:0:32	0/0:0,27,174:9:0:35	0/0:0,66,198:22:0:74	./.:0,6,69:2:0:15	0/0:0,45,194:15:0:53	0/1:144,0,136:17:0:99	0/1:122,0,92:11:0:99	0/0:0,45,195:15:0:53	0/0:0,51,194:17:0:59	0/0:0,33,181:11:0:41	0/1:139,0,122:17:0:99	0/1:154,0,87:18:0:99	0/0:0,42,194:14:0:50	0/0:0,42,192:14:0:50	0/0:0,87,204:29:0:95	0/0:0,42,185:14:0:50	0/0:0,54,199:18:0:62	0/0:0,18,147:6:0:26	0/0:0,18,141:6:0:26	0/0:0,60,201:20:0:68	0/0:0,57,200:19:0:65	0/0:0,27,170:9:0:35
469837.fasta.result.contigs.fa_1	369	.	G	A	999	.	.	GT:PL:DP:SP:GQ	0/0:0,42,192:14:0:48	0/0:0,87,203:29:0:93	0/0:0,18,169:6:0:24	./.:0,9,95:3:0:16	0/0:0,199,222:66:0:99	0/0:0,157,213:52:0:99	0/0:0,39,188:13:0:45	0/0:0,90,204:30:0:96	0/0:0,24,165:8:0:30	0/0:0,57,233:19:0:63	0/0:0,72,201:24:0:78	./.:0,9,107:3:0:16	0/1:168,0,170:62:0:99	0/0:0,111,206:37:0:99	0/0:0,63,200:21:0:69	0/1:157,0,172:42:0:99	0/1:141,0,170:43:0:99	0/0:0,90,204:30:0:96	0/0:0,90,204:30:0:96	0/1:168,0,169:50:0:99	0/1:168,0,156:42:0:99	0/1:160,0,163:34:0:99	0/0:0,181,217:60:0:99	0/0:0,33,175:11:0:39	0/0:0,60,199:20:0:66	0/0:0,27,175:9:0:33	0/0:0,24,167:8:0:30	0/0:0,102,204:34:0:99	0/0:0,129,238:43:0:99	0/0:0,27,171:9:0:33
1956627.fasta.result.contigs.fa_1	93	.	G	C	999	.	.	GT:PL:DP:SP:GQ	./.:0,9,90:3:0:16	0/0:0,54,231:18:0:61	0/0:0,54,231:18:0:61	0/1:117,0,20:6:0:33	0/0:0,60,227:21:0:67	0/0:0,15,131:5:0:22	0/1:108,0,58:8:0:71	0/0:0,24,164:8:0:31	0/0:0,81,255:27:0:88	0/0:0,15,132:5:0:22	0/0:0,45,239:15:0:52	./.:0,6,62:2:0:13	0/0:0,97,201:38:0:99	0/0:0,54,228:18:0:61	0/0:0,27,227:9:0:34	0/0:0,33,179:11:0:40	0/0:0,66,232:22:0:73	0/0:0,18,145:6:0:25	0/0:0,102,255:36:7:99	0/0:0,90,255:31:0:97	0/1:167,0,121:26:0:99	./.:0,3,28:1:0:10	0/0:0,84,200:28:0:91	0/0:0,75,223:26:0:82	0/1:8,0,140:10:0:4	0/1:159,0,182:28:0:99	0/0:0,87,232:30:0:94	0/0:0,238,255:80:0:99	0/1:150,0,161:15:0:99	0/0:0,57,187:19:0:64
1956627.fasta.result.contigs.fa_1	99	.	C	A	999	.	.	GT:PL:DP:SP:GQ	./.:0,9,92:3:0:15	0/0:0,54,232:18:0:60	0/0:0,54,228:18:0:60	0/0:0,18,147:6:0:24	0/0:0,47,226:21:0:53	0/0:0,15,132:5:0:21	0/0:0,24,151:8:0:30	0/0:0,24,161:8:0:30	0/0:0,56,255:27:0:62	0/0:0,15,113:5:0:21	0/0:0,45,249:15:0:51	./.:0,6,69:2:0:13	0/0:0,114,206:38:0:99	0/1:97,0,176:18:0:91	0/1:108,0,127:9:0:99	0/0:0,33,184:11:0:39	0/0:0,66,233:22:0:72	0/0:0,18,147:6:0:24	0/0:0,111,255:37:0:99	0/0:0,93,255:31:0:99	0/0:0,78,202:26:0:84	./.:0,3,38:1:0:10	0/0:0,84,201:28:0:90	0/0:0,81,251:27:0:87	0/1:95,0,109:10:0:89	0/0:0,84,233:28:0:90	0/1:178,0,153:30:0:99	0/1:255,0,251:81:3:99	0/0:0,45,253:15:0:51	0/1:154,0,69:19:0:81
2414341.fasta.result.contigs.fa_1	180	.	C	A	999	.	.	GT:PL:DP:SP:GQ	1/1:157,27,0:9:0:28	0/1:8,0,136:10:0:15	./.:38,3,0:1:0:6	0/1:78,0,23:4:0:22	1/1:203,123,0:41:0:99	1/1:201,132,0:45:0:99	0/1:50,0,52:4:0:50	0/0:0,12,113:4:0:6	1/1:150,21,0:7:0:22	0/1:151,0,91:16:0:90	0/1:137,0,116:14:0:99	./.:0,0,0:0:0:3	1/1:205,117,0:39:0:99	0/1:118,0,158:18:0:99	0/1:100,0,70:8:0:69	1/1:141,18,0:6:0:19	./.:78,9,0:3:0:10	1/1:137,18,0:6:0:19	0/1:117,0,166:26:0:99	1/1:213,169,0:56:0:99	0/1:111,0,165:22:0:99	1/1:133,15,0:5:0:16	1/1:193,105,0:35:0:99	1/1:142,18,0:6:0:19	0/1:45,0,154:13:0:52	0/1:81,0,154:14:0:88	0/1:54,0,82:5:0:61	0/0:0,23,170:20:0:16	1/1:114,12,0:4:0:13	1/1:159,27,0:9:0:28
2414341.fasta.result.contigs.fa_1	286	.	A	G	999	.	.	GT:PL:DP:SP:GQ	0/1:130,0,134:16:0:99	0/0:0,81,203:27:0:81	0/0:0,27,149:9:0:27	0/1:168,0,11:27:0:17	1/1:222,202,0:67:0:99	0/1:174,0,167:85:0:99	0/1:99,0,34:6:0:40	0/0:0,54,163:19:0:54	0/0:0,18,145:6:0:18	0/1:166,0,155:29:0:99	1/1:201,66,0:22:0:60	0/0:0,15,110:5:0:15	0/1:164,0,166:61:0:99	0/0:0,96,204:32:0:96	0/0:0,66,198:22:0:66	0/0:0,87,193:29:0:87	0/0:0,69,193:23:0:69	0/0:0,90,187:30:0:90	0/1:170,0,161:52:0:99	0/1:166,0,168:52:0:99	0/1:138,0,170:30:0:99	0/0:0,18,146:6:0:18	1/1:211,160,0:53:0:99	0/1:73,0,133:12:0:73	0/1:100,0,130:12:0:99	1/1:188,36,0:12:0:30	1/1:168,18,0:12:0:13	0/0:0,99,197:33:0:99	0/0:0,57,200:19:0:57	0/0:0,54,191:19:0:54
2414341.fasta.result.contigs.fa_1	381	.	C	A	999	.	.	GT:PL:DP:SP:GQ	0/0:0,15,131:5:0:16	0/0:0,72,203:24:0:73	0/1:20,0,123:8:0:19	0/1:113,0,142:20:0:99	0/1:81,0,171:61:0:80	0/0:0,226,227:75:0:99	0/0:0,18,144:6:0:19	0/1:74,0,131:13:0:73	0/1:10,0,107:6:0:9	0/0:0,78,204:26:0:79	0/1:47,0,157:16:0:46	0/1:17,0,125:7:0:16	0/1:105,0,167:55:0:99	0/0:0,81,204:27:0:82	0/0:0,51,197:17:0:52	0/1:69,0,162:19:0:68	0/1:81,0,166:27:0:80	0/1:92,0,164:28:0:91	0/0:0,114,207:38:0:99	0/1:160,0,171:55:0:99	0/0:0,105,205:35:0:99	./.:28,0,61:3:0:27	0/0:0,190,219:63:0:99	0/0:0,45,193:15:0:46	0/0:0,27,169:9:0:28	1/1:135,27,0:9:0:20	0/1:114,0,20:6:0:27	0/1:93,0,167:22:0:92	0/0:0,54,196:18:0:55	0/0:0,24,167:8:0:25
2414341.fasta.result.contigs.fa_1	415	.	T	G	999	.	.	GT:PL:DP:SP:GQ	./.:0,3,38:1:0:9	0/0:0,54,198:18:0:59	./.:0,6,69:2:0:11	0/0:0,33,181:11:0:38	0/1:118,0,172:44:0:99	0/1:163,0,166:47:0:99	0/0:0,18,143:6:0:23	0/0:0,30,180:10:0:35	0/1:75,0,54:5:0:64	0/0:0,57,201:19:0:62	0/1:42,0,133:11:0:37	./.:0,9,88:3:0:14	0/1:121,0,157:38:0:99	0/0:0,45,195:15:0:50	0/0:0,42,194:14:0:47	0/0:0,24,166:8:0:29	0/0:0,51,197:17:0:56	0/0:0,42,189:14:0:47	0/0:0,69,203:23:0:74	0/0:0,141,209:47:0:99	0/1:145,0,170:31:0:99	./.:0,6,69:2:0:11	0/0:0,148,212:49:0:99	0/0:0,27,167:9:0:32	0/0:0,27,172:9:0:32	1/1:91,18,0:6:0:8	0/0:0,15,132:5:0:20	0/0:0,48,196:16:0:53	0/0:0,36,178:12:0:41	0/0:0,18,145:6:0:23
2414341.fasta.result.contigs.fa_1	418	.	C	G	999	.	.	GT:PL:DP:SP:GQ	./.:0,3,38:1:0:7	0/0:0,51,198:17:0:54	./.:0,6,69:2:0:10	0/0:0,30,177:10:0:33	0/1:123,0,170:41:0:99	0/1:161,0,168:47:0:99	0/0:0,15,131:5:0:18	0/0:0,27,175:9:0:30	0/1:60,0,26:4:0:35	0/0:0,51,198:17:0:54	0/1:44,0,118:10:0:41	./.:19,0,58:3:0:16	0/1:118,0,153:37:0:99	0/0:0,45,194:15:0:48	0/0:0,4,158:14:0:8	0/0:0,24,164:8:0:27	0/0:0,45,195:15:0:48	0/0:0,39,186:13:0:42	0/0:0,63,200:21:0:66	0/1:161,0,169:44:0:99	0/1:152,0,168:29:0:99	./.:0,6,69:2:0:10	0/0:0,141,212:47:0:99	0/0:0,21,158:7:0:24	0/0:0,27,172:9:0:30	1/1:97,18,0:6:0:9	0/0:0,12,116:4:0:15	0/0:0,45,195:15:0:48	0/1:109,0,106:11:0:99	0/0:0,18,144:6:0:21
842043.fasta.result.contigs.fa_1	373	.	C	T	999	.	.	GT:PL:DP:SP:GQ	0/0:0,33,127:11:0:39	0/0:0,39,131:13:0:45	0/0:0,30,124:10:0:36	0/0:0,18,102:6:0:24	0/0:0,108,132:36:0:99	0/0:0,111,132:37:0:99	0/1:32,0,60:6:0:26	0/0:0,60,133:20:0:66	0/0:0,36,129:12:0:42	0/1:23,0,86:9:0:17	0/0:0,14,111:10:0:20	./.:0,1,22:2:0:8	0/0:0,75,134:25:0:81	0/1:60,0,98:17:0:54	0/1:76,0,35:12:0:47	0/0:0,57,131:20:0:63	0/0:0,48,132:16:0:54	0/0:0,5,80:8:0:12	0/0:0,81,133:27:0:87	0/0:0,105,133:35:0:99	0/1:79,0,96:24:0:73	./.:0,6,39:2:0:13	0/1:91,0,89:32:0:85	0/0:0,30,124:10:0:36	0/0:0,15,93:5:0:21	0/0:0,54,133:18:0:60	0/0:0,33,117:11:0:39	0/0:0,72,132:24:0:78	0/0:0,39,131:13:0:45	0/0:0,27,118:9:0:33
1042459.fasta.result.contigs.fa_2	107	.	C	T	135	.	.	GT:PL:DP:SP:GQ	0/0:0,241,224:80:0:99	0/0:0,78,234:26:0:88	0/0:0,63,255:21:0:73	0/1:147,0,148:24:0:99	0/0:0,66,196:22:0:76	0/0:0,75,196:25:0:85	0/0:0,84,255:28:0:94	0/1:38,0,111:9:0:28	0/0:0,60,228:20:0:70	0/1:20,0,115:6:0:10	0/0:0,223,255:74:0:99	0/0:0,39,180:13:0:49	0/0:0,57,195:19:0:67	0/0:0,187,249:63:0:99	0/0:0,154,255:52:0:99	0/0:0,66,233:22:0:76	0/0:0,99,203:33:0:99	0/0:0,30,175:11:0:40	0/0:0,27,166:9:0:37	0/0:0,51,196:17:0:61	0/0:0,54,191:18:0:64	0/0:0,60,197:20:0:70	0/0:0,27,163:9:0:37	0/0:0,63,197:21:0:73	0/0:0,135,235:45:0:99	0/0:0,81,238:27:0:91	0/0:0,66,255:22:0:76	0/0:0,223,255:74:0:99	0/0:0,196,255:65:0:99	0/0:0,60,226:20:0:70
1854119.fasta.result.contigs.fa_2	286	.	C	T	999	.	.	GT:PL:DP:SP:GQ	0/0:0,99,202:33:0:99	0/0:0,135,199:45:0:99	0/1:135,0,66:11:0:74	0/1:51,0,37:5:0:44	./.:0,6,35:2:0:9	./.:69,6,0:2:0:4	0/1:124,0,138:16:0:99	0/1:5,0,122:11:0:5	0/0:0,36,188:12:0:38	0/0:0,12,89:4:0:14	1/1:204,102,0:34:0:94	0/0:0,12,116:4:0:14	0/0:0,18,145:6:0:20	0/0:0,81,199:27:0:83	0/0:0,93,200:31:0:95	0/1:166,0,149:61:0:99	0/0:0,132,192:44:0:99	0/1:19,0,115:6:0:17	0/1:155,0,161:52:0:99	./.:29,0,41:3:0:27	0/1:171,0,130:47:0:99	0/0:0,129,202:43:0:99	./.:25,0,7:2:0:15	0/0:0,36,164:12:0:38	0/0:0,75,194:25:0:77	0/0:0,15,125:5:0:17	0/1:128,0,149:18:0:99	0/0:0,154,208:51:0:99	0/0:0,132,205:45:0:99	0/0:0,27,155:9:0:29
1854119.fasta.result.contigs.fa_2	293	.	G	A	999	.	.	GT:PL:DP:SP:GQ	1/1:196,80,0:32:0:87	1/1:200,132,0:44:0:99	1/1:179,33,0:11:0:40	1/1:113,15,0:5:0:22	./.:0,6,65:2:0:8	./.:38,3,0:1:0:10	1/1:196,54,0:18:0:61	1/1:165,33,0:11:0:40	1/1:183,39,0:13:0:46	1/1:116,15,0:5:0:22	1/1:202,96,0:32:0:99	1/1:107,12,0:4:0:19	1/1:146,18,0:6:0:25	1/1:196,84,0:28:0:91	1/1:195,85,0:34:0:92	1/1:212,181,0:60:0:99	1/1:194,141,0:47:0:99	0/1:101,0,34:6:0:27	0/1:148,0,159:56:0:99	./.:71,9,0:3:0:16	1/1:202,151,0:50:0:99	1/1:200,120,0:40:0:99	./.:55,6,0:2:0:13	1/1:158,39,0:13:0:46	1/1:184,66,0:22:0:73	1/1:125,15,0:5:0:22	0/1:107,0,144:18:0:99	0/1:163,0,142:55:0:99	1/1:209,141,0:47:0:99	1/1:156,27,0:9:0:34
2165622.fasta.result.contigs.fa_1	39	.	T	G	999	.	.	GT:PL:DP:SP:GQ	0/0:0,33,180:11:0:34	0/1:141,0,11:9:0:18	0/0:0,57,255:19:0:58	0/1:103,0,181:16:0:99	0/1:166,0,241:29:2:99	0/0:0,99,255:33:0:99	0/0:0,96,255:32:0:97	0/1:45,0,116:6:0:44	0/1:232,0,219:40:0:99	0/1:90,0,75:7:0:81	1/1:180,36,0:12:0:29	./.:0,3,37:1:0:5	0/1:168,0,168:34:0:99	0/0:0,45,192:15:0:46	0/0:0,30,179:10:0:31	0/0:0,36,241:12:0:37	0/1:77,0,94:7:0:76	0/1:107,0,84:9:8:91	0/0:0,39,184:13:0:40	0/0:0,36,185:12:0:37	0/0:0,51,230:17:0:52	./.:0,6,59:2:0:8	0/1:152,0,192:28:0:99	0/1:136,0,255:39:2:99	0/0:0,40,203:26:0:41	0/0:0,47,236:41:7:48	0/0:0,63,241:38:8:64	./.:255,0,255:126:2:99	1/1:132,15,0:5:0:9	0/1:177,0,147:26:0:99
2273291.fasta.result.contigs.fa_1	206	.	G	C	999	.	.	GT:PL:DP:SP:GQ	0/0:0,24,164:8:0:30	0/0:0,54,197:18:0:60	0/0:0,18,143:6:0:24	0/0:0,39,182:13:0:45	0/0:0,123,203:41:0:99	0/0:0,36,185:12:0:42	0/0:0,15,127:5:0:21	0/0:0,60,201:20:0:66	0/1:85,0,139:13:0:79	0/1:59,0,110:9:0:53	0/0:0,48,189:16:0:54	./.:0,3,38:1:0:9	0/1:133,0,161:43:0:99	0/0:0,63,200:21:0:69	0/0:0,57,197:19:0:63	0/1:84,0,163:31:0:78	0/0:0,90,203:30:0:96	0/0:0,15,121:5:0:21	0/0:0,84,203:28:0:90	0/0:0,54,187:18:0:60	0/0:0,93,202:31:0:99	0/0:0,39,190:13:0:45	0/0:0,70,198:29:0:76	0/1:26,0,129:11:0:20	0/0:0,33,175:11:0:39	0/1:117,0,101:14:0:99	0/0:0,1,151:13:0:7	0/0:0,108,206:36:0:99	0/1:120,0,136:23:0:99	0/0:0,75,200:25:0:81
2273291.fasta.result.contigs.fa_1	207	.	G	A	999	.	.	GT:PL:DP:SP:GQ	0/0:0,24,167:8:0:30	0/0:0,54,197:18:0:60	0/0:0,15,132:5:0:21	0/0:0,39,191:13:0:45	0/0:0,123,202:41:0:99	0/0:0,36,175:12:0:42	0/0:0,15,131:5:0:21	0/0:0,60,202:20:0:66	0/1:87,0,136:13:0:81	0/1:76,0,111:9:0:70	0/0:0,48,191:16:0:54	./.:0,3,38:1:0:9	0/1:140,0,162:42:0:99	0/0:0,63,200:21:0:69	0/0:0,57,197:19:0:63	0/1:74,0,165:31:0:68	0/0:0,90,201:30:0:96	0/0:0,15,129:5:0:21	0/0:0,81,202:27:0:87	0/0:0,54,188:18:0:60	0/0:0,90,201:30:0:96	0/0:0,36,185:13:0:42	0/0:0,87,203:29:0:93	0/1:31,0,130:11:0:25	0/0:0,33,179:11:0:39	0/1:111,0,101:14:0:99	0/0:0,4,161:14:0:10	0/0:0,114,206:38:0:99	0/1:125,0,131:23:0:99	0/0:0,75,200:25:0:81
2273291.fasta.result.contigs.fa_1	219	.	A	T	999	.	.	GT:PL:DP:SP:GQ	0/0:0,21,157:7:0:29	0/0:0,48,195:16:0:56	0/0:0,15,133:5:0:23	0/0:0,45,187:15:0:53	0/0:0,129,207:43:0:99	0/0:0,33,168:11:0:41	0/0:0,27,173:9:0:35	0/0:0,63,201:21:0:71	0/0:0,45,192:15:0:53	0/0:0,27,162:9:0:35	0/0:0,48,194:16:0:56	./.:38,3,0:1:0:12	0/0:0,132,203:44:0:99	0/1:148,0,152:21:0:99	0/1:151,0,125:17:0:99	0/0:0,96,192:32:0:99	0/0:0,93,202:31:0:99	0/0:0,15,127:5:0:23	0/0:0,81,205:27:0:89	0/0:0,57,196:19:0:65	0/0:0,93,205:31:0:99	0/1:127,0,145:16:0:99	0/0:0,90,204:30:0:98	0/0:0,39,170:13:0:47	0/0:0,27,168:9:0:35	0/0:0,45,179:15:0:53	0/0:0,42,190:14:0:50	0/0:0,117,205:39:0:99	0/0:0,63,190:21:0:71	0/0:0,81,201:27:0:89
56537.fasta.result.contigs.fa_1	161	.	A	G	999	.	.	GT:PL:DP:SP:GQ	0/1:29,0,35:7:0:27	0/0:0,51,123:17:0:53	./.:38,3,0:1:0:6	0/0:0,27,86:9:0:29	0/0:0,144,200:48:0:99	0/1:65,0,94:62:0:63	0/1:34,0,51:9:0:32	0/0:0,18,80:6:0:20	0/0:0,18,80:6:0:20	0/1:42,0,59:12:0:40	0/1:43,0,57:12:0:41	./.:0,0,0:0:0:4	0/0:0,102,122:34:0:99	0/0:0,75,121:25:0:77	0/0:0,30,111:10:0:32	0/0:0,63,118:21:0:65	0/1:36,0,99:26:0:34	0/1:54,0,58:13:0:52	0/0:0,84,129:28:0:86	0/0:0,78,129:26:0:80	1/1:126,81,0:32:0:73	0/0:0,42,185:14:0:44	0/1:73,0,83:31:0:71	0/1:61,0,31:9:0:39	0/0:0,21,140:7:0:23	0/0:0,27,74:9:0:29	0/1:29,0,44:8:0:27	0/0:0,63,194:21:0:65	0/0:0,48,120:16:0:50	0/1:37,0,45:13:0:35
193940.fasta.result.contigs.fa_1	279	.	G	C	95	.	.	GT:PL:DP:SP:GQ	0/0:0,81,204:27:0:89	0/0:0,105,197:41:0:99	0/0:0,12,100:4:0:20	0/0:0,42,194:14:0:50	0/1:44,0,98:6:0:36	0/0:0,42,191:14:0:50	0/0:0,30,170:10:0:38	0/0:0,27,167:9:0:35	0/0:0,15,133:5:0:23	0/0:0,12,116:4:0:20	0/0:0,66,198:22:0:74	./.:0,3,38:1:0:12	0/0:0,12,113:4:0:20	0/1:67,0,144:28:0:59	0/1:43,0,136:21:0:35	0/0:0,78,204:26:0:86	0/0:0,90,204:30:0:98	0/1:21,0,77:4:0:13	0/0:0,12,101:4:0:20	0/0:0,24,155:8:0:32	0/0:0,57,199:19:0:65	0/0:0,87,191:29:0:95	0/0:0,15,74:5:0:23	0/0:0,21,156:7:0:29	0/0:0,57,195:19:0:65	0/0:0,15,128:5:0:23	0/0:0,18,146:6:0:26	0/0:0,75,203:25:0:83	0/0:0,111,207:37:0:99	0/0:0,15,118:5:0:23
193940.fasta.result.contigs.fa_1	315	.	G	A	999	.	.	GT:PL:DP:SP:GQ	0/0:0,78,203:26:0:84	0/0:0,99,199:33:0:99	0/0:0,12,115:4:0:18	0/0:0,39,190:13:0:45	0/0:0,27,175:9:0:33	0/0:0,51,195:17:0:57	0/1:116,0,43:9:0:55	0/0:0,24,167:8:0:30	0/0:0,12,116:4:0:18	0/0:0,12,113:4:0:18	0/0:0,75,202:25:0:81	./.:0,3,38:1:0:9	0/0:0,15,128:5:0:21	0/0:0,81,190:27:0:87	0/0:0,51,178:17:0:57	0/0:0,90,204:30:0:96	0/1:157,0,170:40:0:99	0/1:77,0,72:6:0:71	0/0:0,24,161:8:0:30	0/0:0,30,166:10:0:36	0/0:0,78,202:26:0:84	0/0:0,81,196:27:0:87	0/1:14,0,51:5:0:9	0/1:114,0,17:7:0:29	0/0:0,51,193:17:0:57	0/1:71,0,79:6:0:65	0/0:0,18,140:6:0:24	0/0:0,63,202:21:0:69	0/0:0,117,206:39:0:99	0/1:116,0,47:8:0:59
193940.fasta.result.contigs.fa_1	405	.	C	T	999	.	.	GT:PL:DP:SP:GQ	0/0:0,45,187:15:0:54	0/0:0,36,177:12:0:45	./.:0,3,38:1:0:12	0/0:0,18,136:6:0:27	0/0:0,24,153:8:0:33	0/0:0,26,159:14:0:35	./.:0,9,52:3:0:18	0/0:0,15,96:5:0:24	0/0:0,15,106:5:0:24	0/0:0,12,98:4:0:21	0/0:0,78,193:26:0:87	./.:9,0,32:2:0:3	0/1:96,0,67:8:0:81	0/0:0,75,183:26:0:84	0/0:0,21,117:7:0:30	0/0:0,66,196:22:0:75	0/1:161,0,109:23:0:99	./.:0,6,66:2:0:15	0/0:0,12,105:5:0:21	0/0:0,15,112:5:0:24	0/1:129,0,120:22:0:99	0/0:0,63,176:21:0:72	0/0:0,15,110:5:0:24	0/0:0,21,131:7:0:30	0/0:0,24,133:8:0:33	0/0:0,21,139:8:0:30	0/0:0,18,106:6:0:27	0/0:0,48,186:18:0:57	0/0:0,51,191:17:0:60	0/0:0,21,124:7:0:30
528200.fasta.result.contigs.fa_1	25	.	G	A	999	.	.	GT:PL:DP:SP:GQ	0/0:0,57,199:19:0:63	0/0:0,33,171:11:0:39	0/0:0,76,182:38:0:82	0/0:0,126,237:42:0:99	0/0:0,144,211:48:0:99	0/0:0,208,221:69:0:99	0/0:0,126,206:42:0:99	0/0:0,18,142:6:0:24	0/0:0,102,255:34:0:99	0/1:115,0,20:6:0:33	0/1:131,0,140:19:0:99	0/1:116,0,149:18:0:99	0/1:169,0,164:43:0:99	0/0:0,42,193:14:0:48	0/0:0,66,231:22:0:72	0/1:133,0,158:19:0:99	0/0:0,18,137:6:0:24	0/1:20,0,135:6:0:14	0/0:0,78,203:26:0:84	0/0:0,105,204:35:0:99	0/0:0,36,178:12:0:42	./.:0,3,38:1:0:10	0/0:0,102,200:34:0:99	0/0:0,175,212:58:0:99	0/0:0,60,228:21:0:66	0/0:0,69,232:23:0:75	0/0:0,117,203:39:0:99	./.:0,255,255:109:0:99	0/0:0,18,144:6:0:24	0/0:0,108,241:36:0:99
922267.fasta.result.contigs.fa_1	8	.	C	T	999	.	.	GT:PL:DP:SP:GQ	0/0:0,30,173:10:0:38	0/0:0,4,159:14:0:13	0/0:0,45,226:15:0:53	0/0:0,21,140:7:0:29	0/0:0,27,175:9:0:35	./.:0,9,86:3:0:17	0/0:0,33,185:11:0:41	0/0:0,18,162:6:0:26	0/0:0,66,202:22:0:74	0/0:0,15,132:5:0:23	0/0:0,45,196:15:0:53	0/0:0,12,102:4:0:20	0/1:26,0,84:4:0:18	0/1:93,0,215:31:0:85	0/1:151,0,155:23:0:99	0/0:0,45,194:15:0:53	0/0:0,87,204:29:0:95	./.:28,0,61:3:0:20	0/0:0,15,132:5:0:23	./.:0,9,95:3:0:17	0/0:0,54,194:18:0:62	0/0:0,27,173:9:0:35	0/0:0,21,154:7:0:29	0/0:0,36,180:12:0:44	0/0:0,33,182:11:0:41	0/0:0,51,228:17:0:59	0/0:0,63,232:21:0:71	0/0:0,199,255:66:0:99	0/0:0,54,220:18:0:62	0/0:0,51,255:17:0:59
962886.fasta.result.contigs.fa_1	45	.	C	T	999	.	.	GT:PL:DP:SP:GQ	0/0:0,138,207:46:0:99	0/0:0,90,230:30:0:93	0/0:0,24,154:8:0:27	0/1:73,0,117:8:0:70	0/1:100,0,49:6:0:58	0/0:0,21,150:7:0:24	0/0:0,69,195:23:0:72	0/0:0,33,169:11:0:36	0/0:0,60,218:20:0:63	0/0:0,15,115:5:0:18	0/0:0,72,193:24:0:75	0/0:0,12,110:4:0:15	0/1:125,0,189:22:0:99	0/1:163,0,185:46:0:99	0/1:157,0,152:30:0:99	0/1:169,0,151:32:0:99	1/1:208,135,0:45:0:99	0/0:0,42,186:14:0:45	0/1:139,0,165:66:0:99	0/1:54,0,52:4:0:51	0/1:168,0,143:37:0:99	0/0:0,39,181:13:0:42	0/0:0,75,198:25:0:78	0/0:0,69,193:23:0:72	0/1:108,0,152:20:0:99	0/0:0,69,194:23:0:72	0/0:0,57,188:19:0:60	0/1:192,0,189:83:5:99	0/0:0,49,192:22:0:52	0/0:0,78,194:26:0:81
1127159.fasta.result.contigs.fa_1	170	.	C	T	999	.	.	GT:PL:DP:SP:GQ	1/1:174,27,0:9:0:25	0/0:0,39,185:13:0:35	0/1:118,0,20:6:0:22	0/1:28,0,115:7:0:32	0/1:71,0,136:13:0:75	0/1:135,0,153:20:0:99	0/1:70,0,124:11:0:74	./.:0,0,0:0:0:3	0/1:2,0,152:12:0:7	0/1:26,0,83:4:0:30	1/1:171,30,0:10:0:28	./.:0,3,33:1:0:4	0/1:71,0,122:11:0:75	0/1:79,0,155:15:0:83	0/1:102,0,94:9:0:95	1/1:174,27,0:9:0:25	0/1:76,0,153:19:0:80	./.:0,6,69:2:0:4	0/0:0,18,147:6:0:14	0/0:0,33,184:11:0:29	0/1:105,0,126:12:0:99	1/1:138,21,0:7:0:19	1/1:163,27,0:9:0:25	1/1:183,33,0:11:0:31	1/1:166,33,0:11:0:31	1/1:153,27,0:9:0:25	1/1:138,18,0:6:0:17	0/0:0,123,206:41:0:99	0/1:70,0,163:21:0:74	1/1:121,15,0:5:0:14
1127159.fasta.result.contigs.fa_1	279	.	G	C	999	.	.	GT:PL:DP:SP:GQ	1/1:192,39,0:13:0:45	1/1:194,57,0:20:0:63	./.:57,0,28:3:0:22	0/1:73,0,114:8:0:85	1/1:190,54,0:18:0:60	0/1:157,0,191:26:0:99	1/1:159,27,0:9:0:33	0/1:53,0,58:4:0:52	1/1:169,27,0:9:0:33	0/1:78,0,26:4:0:20	1/1:188,36,0:12:0:42	./.:38,3,0:1:0:9	0/1:145,0,114:17:0:99	1/1:197,72,0:24:0:78	1/1:170,39,0:13:0:45	1/1:167,27,0:9:0:33	1/1:196,93,0:31:0:99	./.:77,9,0:3:0:15	1/1:95,12,0:4:0:18	1/1:162,39,0:13:0:45	1/1:197,60,0:20:0:66	1/1:201,75,0:25:0:81	1/1:198,51,0:17:0:57	1/1:186,36,0:12:0:42	1/1:194,45,0:15:0:51	1/1:170,36,0:12:0:42	1/1:167,27,0:9:0:33	0/1:158,0,169:35:0:99	1/1:200,57,0:19:0:63	1/1:178,30,0:10:0:36
1127159.fasta.result.contigs.fa_1	288	.	G	C	999	.	.	GT:PL:DP:SP:GQ	0/0:0,42,194:14:0:46	0/0:0,63,193:21:0:67	./.:0,6,74:2:0:11	0/0:0,21,157:7:0:25	0/1:107,0,158:21:0:99	0/0:0,75,241:25:0:79	0/1:14,0,138:8:0:10	0/0:0,12,96:4:0:16	0/1:99,0,72:7:0:82	0/0:0,12,115:4:0:16	0/0:0,33,181:11:0:37	./.:0,3,38:1:0:8	0/0:0,45,194:15:0:49	0/1:122,0,165:28:0:99	0/1:113,0,86:12:0:96	0/0:0,30,179:10:0:34	0/1:145,0,142:34:0:99	./.:0,9,93:3:0:14	0/1:57,0,36:5:0:45	0/1:118,0,68:13:0:78	0/0:0,66,199:22:0:70	0/0:0,81,201:27:0:85	0/0:0,45,195:15:0:49	0/0:0,39,192:13:0:43	0/0:0,36,189:12:0:40	0/0:0,36,185:12:0:40	0/0:0,24,165:8:0:28	0/1:157,0,162:32:0:99	0/0:0,51,196:17:0:55	0/0:0,30,180:10:0:34
1127159.fasta.result.contigs.fa_1	304	.	C	T	999	.	.	GT:PL:DP:SP:GQ	0/0:0,36,183:12:0:43	0/0:0,54,192:19:0:61	./.:0,6,72:2:0:13	0/0:0,18,135:6:0:25	0/0:0,60,192:20:0:67	0/0:0,72,240:24:0:79	0/0:0,24,160:8:0:31	0/0:0,12,104:4:0:19	0/0:0,24,165:8:0:31	0/0:0,12,105:4:0:19	0/0:0,30,177:10:0:37	./.:0,3,38:1:0:11	0/0:0,48,196:16:0:55	0/1:140,0,162:28:0:99	0/1:101,0,40:9:0:53	0/0:0,33,182:11:0:40	0/1:146,0,146:34:0:99	0/0:0,12,108:4:0:19	0/1:57,0,55:5:0:50	0/1:108,0,69:13:0:82	0/0:0,66,199:22:0:73	0/0:0,84,203:28:0:91	0/0:0,36,186:12:0:43	0/0:0,42,193:14:0:49	0/0:0,36,184:12:0:43	0/0:0,36,182:12:0:43	0/0:0,21,153:7:0:28	0/0:0,59,182:31:0:66	0/0:0,42,193:14:0:49	0/0:0,30,179:10:0:37
1333022.fasta.result.contigs.fa_1	415	.	T	C	999	.	.	GT:PL:DP:SP:GQ	0/0:0,42,130:14:0:46	0/0:0,30,150:10:0:34	0/1:148,0,68:18:2:78	0/0:0,39,244:13:0:43	0/1:75,0,103:10:0:71	0/0:0,36,197:12:0:40	0/1:79,0,144:15:0:75	0/1:27,0,170:14:0:23	0/0:0,108,255:36:0:99	0/0:0,15,102:5:0:19	0/0:0,57,194:19:0:61	0/0:0,12,67:4:0:16	0/0:0,15,110:5:0:19	0/1:172,0,182:67:1:99	0/1:149,0,110:23:0:99	0/0:0,63,201:21:0:67	0/0:0,208,255:69:0:99	0/1:33,0,83:5:0:29	./.:17,0,41:3:0:13	0/0:0,39,179:13:0:43	0/0:0,162,255:60:0:99	0/0:0,48,175:16:0:52	0/0:0,18,102:6:0:22	0/0:0,84,228:28:0:88	0/0:0,51,160:17:0:55	0/1:192,0,100:40:2:99	0/0:0,99,189:33:0:99	0/0:0,190,255:63:0:99	0/0:0,123,255:41:0:99	0/1:165,0,126:29:2:99
1611645.fasta.result.contigs.fa_2	112	.	G	A	999	.	.	GT:PL:DP:SP:GQ	0/0:0,27,174:9:0:28	0/1:167,0,120:23:0:99	0/0:0,18,131:6:0:19	./.:0,6,66:2:0:8	0/0:0,54,200:18:0:55	0/0:0,18,131:6:0:19	0/0:0,18,137:6:0:19	0/0:0,44,178:27:0:45	./.:0,9,95:3:0:10	1/1:167,24,0:8:0:17	0/1:26,0,75:4:0:25	0/1:82,0,53:5:0:60	1/1:207,123,0:41:0:99	0/0:0,24,166:8:0:25	0/0:0,27,164:9:0:28	1/1:202,105,0:35:0:98	0/0:0,48,194:16:0:49	0/1:145,0,155:22:0:99	0/1:168,0,164:38:0:99	1/1:187,45,0:15:0:38	0/1:73,0,164:23:0:72	0/0:0,66,201:22:0:67	1/1:207,132,0:44:0:99	0/0:0,15,133:5:0:16	0/0:0,27,161:9:0:28	0/0:0,15,131:5:0:16	0/0:0,12,116:4:0:13	0/0:0,66,201:22:0:67	0/1:157,0,146:23:0:99	./.:0,9,95:3:0:10
1611645.fasta.result.contigs.fa_2	119	.	G	A	999	.	.	GT:PL:DP:SP:GQ	0/0:0,27,175:9:0:30	0/0:0,31,176:22:0:34	0/0:0,18,140:6:0:21	./.:9,0,32:2:0:7	0/1:165,0,88:18:0:97	0/0:0,18,140:6:0:21	0/0:0,18,139:6:0:21	0/1:163,0,144:27:0:99	./.:95,9,0:3:0:3	0/0:0,24,167:8:0:27	0/1:81,0,26:4:0:35	0/0:0,15,132:5:0:18	0/0:0,120,206:41:0:99	0/0:0,24,160:8:0:27	0/0:0,27,174:9:0:30	0/0:0,105,202:35:0:99	0/1:135,0,138:16:0:99	0/0:0,69,201:23:0:72	0/0:0,114,206:38:0:99	0/0:0,42,194:14:0:45	0/0:0,69,203:23:0:72	0/0:0,66,201:22:0:69	0/0:0,132,210:44:0:99	0/1:103,0,23:5:0:32	1/1:170,27,0:9:0:18	0/1:82,0,55:5:0:64	0/0:0,12,116:4:0:15	0/0:0,66,202:22:0:69	0/1:147,0,155:22:0:99	./.:0,9,95:3:0:13
2520984.fasta.result.contigs.fa_1	203	.	A	G	999	.	.	GT:PL:DP:SP:GQ	0/0:0,21,157:7:0:28	0/0:0,45,193:15:0:52	0/0:0,24,159:8:0:31	0/0:0,21,157:7:0:28	0/0:0,54,198:18:0:61	0/0:0,78,203:26:0:85	0/0:0,24,163:8:0:31	0/0:0,36,188:12:0:43	0/0:0,33,185:11:0:40	0/1:79,0,76:6:0:72	0/0:0,36,189:12:0:43	./.:0,3,37:1:0:10	0/0:0,84,204:28:0:91	0/1:11,0,145:9:0:5	0/1:139,0,139:16:0:99	0/0:0,21,156:7:0:28	0/0:0,27,166:9:0:34	0/0:0,24,164:8:0:31	0/0:0,63,202:21:0:70	0/0:0,96,203:32:0:99	0/0:0,33,185:11:0:40	./.:0,9,79:3:0:16	0/0:0,57,198:19:0:64	0/1:125,0,153:17:0:99	0/0:5,0,151:11:0:4	0/0:0,30,180:10:0:37	0/0:2,0,152:12:0:6	0/0:0,111,207:37:0:99	0/0:0,51,199:17:0:58	0/1:138,0,143:17:0:99
229007.fasta.result.contigs.fa_1	19	.	T	C	999	.	.	GT:PL:DP:SP:GQ	0/0:0,69,229:23:0:78	0/0:0,13,195:17:0:22	0/0:0,18,168:6:0:27	0/0:0,24,163:8:0:33	0/0:0,27,169:10:0:36	0/0:0,42,189:14:0:51	0/0:0,36,199:12:0:45	./.:0,9,96:3:0:18	0/0:0,33,182:11:0:42	./.:0,6,52:2:0:15	0/0:0,27,167:9:0:36	./.:0,9,90:3:0:18	0/0:0,33,179:11:0:42	0/0:0,120,234:40:0:99	0/0:0,78,255:26:0:87	0/0:0,75,234:25:0:84	0/1:154,0,167:34:0:99	0/1:16,0,118:5:0:8	0/0:0,39,248:13:0:48	0/0:0,27,199:9:0:36	0/0:0,63,198:21:0:72	0/0:0,18,135:6:0:27	0/1:51,0,106:6:0:42	./.:0,9,72:3:0:18	0/0:0,48,186:16:0:57	0/0:0,39,212:13:0:48	0/1:151,0,153:17:0:99	0/0:0,120,255:40:0:99	./.:0,9,86:3:0:18	0/0:0,60,197:20:0:69
229007.fasta.result.contigs.fa_1	48	.	T	A	999	.	.	GT:PL:DP:SP:GQ	0/0:0,72,255:24:0:79	0/0:0,51,227:17:0:58	0/0:0,24,218:8:0:31	0/0:0,27,195:9:0:34	0/0:0,36,244:12:0:43	0/1:135,0,106:14:0:99	0/0:0,42,255:14:0:49	./.:0,9,97:3:0:16	0/0:0,42,255:14:0:49	./.:0,6,65:2:0:14	0/0:0,33,229:11:0:40	./.:57,0,27:3:0:40	0/0:0,33,173:11:0:40	0/0:0,126,255:42:0:99	0/0:0,81,255:27:0:88	0/1:155,0,196:26:7:99	0/0:0,114,255:38:0:99	0/0:0,15,139:5:0:22	0/1:117,0,193:14:0:99	0/0:0,33,237:11:0:40	0/0:0,72,255:24:0:79	0/0:0,21,166:7:0:28	0/0:0,18,157:6:0:25	0/0:0,12,114:4:0:19	0/0:0,45,187:15:0:52	0/0:0,48,255:16:0:55	0/1:151,0,207:19:2:99	0/0:0,135,255:45:0:99	0/0:0,15,131:5:0:22	0/0:0,57,196:19:0:64
453764.fasta.result.contigs.fa_1	303	.	T	G	999	.	.	GT:PL:DP:SP:GQ	0/0:0,48,196:16:0:53	./.:0,3,38:1:0:9	0/0:0,21,157:7:0:26	0/1:134,0,136:19:0:99	0/0:0,51,197:17:0:56	0/0:0,99,205:33:0:99	0/0:0,30,177:10:0:35	./.:32,0,28:2:0:27	0/0:0,42,192:14:0:47	0/0:0,15,109:5:0:20	0/1:41,0,138:9:0:36	0/0:0,15,115:5:0:20	0/0:0,75,202:25:0:80	0/1:102,0,23:5:0:34	0/1:96,0,74:8:0:84	0/1:87,0,135:11:0:82	0/0:0,24,154:8:0:29	0/0:0,12,116:4:0:17	0/0:0,54,199:18:0:59	0/0:0,48,193:16:0:53	0/0:0,15,121:5:0:20	./.:0,3,38:1:0:9	0/1:29,0,128:8:0:24	0/0:0,63,200:21:0:68	0/0:0,27,171:9:0:32	0/0:0,45,195:15:0:50	0/0:0,48,197:16:0:53	0/0:0,151,213:50:0:99	0/0:0,12,112:4:0:17	0/1:119,0,139:15:0:99
453764.fasta.result.contigs.fa_1	485	.	T	A	999	.	.	GT:PL:DP:SP:GQ	0/0:0,96,255:32:0:99	0/0:0,18,146:6:0:25	0/0:0,48,255:16:0:55	0/0:0,117,255:39:0:99	0/0:0,181,216:60:0:99	0/0:0,253,255:84:0:99	0/1:222,0,155:40:0:99	0/0:0,27,209:9:0:34	0/1:172,0,201:38:0:99	0/0:0,36,178:12:0:43	0/0:0,72,197:24:0:79	0/0:0,27,164:9:0:34	0/0:0,166,214:55:0:99	0/0:0,45,183:15:0:52	0/0:0,87,255:29:0:94	0/0:0,69,255:23:0:76	0/0:0,54,193:18:0:61	0/0:0,21,188:7:0:28	0/0:0,108,255:36:0:99	0/0:0,123,245:41:0:99	0/0:0,45,183:16:0:52	./.:38,3,0:1:0:11	0/1:138,0,165:29:0:99	0/0:0,128,192:51:0:99	0/0:0,75,236:25:0:82	0/1:194,0,185:42:0:99	0/0:0,138,255:46:0:99	./.:0,255,255:144:0:99	0/0:0,21,148:7:0:28	0/0:0,111,235:37:0:99
453764.fasta.result.contigs.fa_1	542	.	C	T	999	.	.	GT:PL:DP:SP:GQ	0/1:169,0,137:30:0:99	1/1:115,15,0:5:0:10	0/0:0,42,190:14:0:41	1/1:204,111,0:37:0:99	0/0:0,181,215:60:0:99	0/1:155,0,172:82:0:99	0/1:135,0,197:38:0:99	0/1:68,0,99:8:0:69	0/1:203,0,147:37:0:99	0/1:111,0,107:12:0:99	0/0:0,72,201:24:0:71	0/1:96,0,90:9:0:93	0/1:169,0,163:55:0:99	0/0:0,45,189:15:0:44	0/0:0,78,201:26:0:77	0/0:0,66,202:22:0:65	0/1:127,0,150:18:0:99	1/1:146,18,0:6:0:13	0/1:170,0,146:34:0:99	0/1:168,0,149:40:0:99	0/1:128,0,130:16:0:99	./.:0,3,38:1:0:4	0/0:0,84,196:29:0:83	0/0:0,116,188:51:0:99	1/1:198,72,0:24:0:67	0/0:0,120,206:40:0:99	0/1:157,0,168:44:0:99	./.:0,255,255:136:0:99	1/1:152,21,0:7:0:16	0/0:0,108,200:36:0:99
1409477.fasta.result.contigs.fa_1	306	.	C	T	999	.	.	GT:PL:DP:SP:GQ	0/0:0,42,191:14:0:49	0/0:0,33,174:11:0:40	0/0:0,21,149:7:0:28	0/0:0,40,176:26:0:47	0/0:0,66,201:22:0:73	0/0:0,75,201:25:0:82	0/0:0,24,157:8:0:31	0/1:24,0,73:5:0:17	0/0:0,51,194:17:0:58	0/0:0,15,126:5:0:22	0/0:0,54,192:18:0:61	./.:0,6,69:2:0:13	0/0:0,42,193:14:0:49	0/1:150,0,100:17:0:99	0/1:119,0,134:17:0:99	0/0:0,36,180:12:0:43	0/1:83,0,133:11:0:76	0/1:24,0,84:4:0:17	0/0:0,51,197:17:0:58	0/0:0,60,198:20:0:67	0/0:0,42,191:14:0:49	./.:0,0,0:0:0:8	0/0:0,36,186:12:0:43	0/0:0,30,175:10:0:37	0/0:0,36,184:12:0:43	0/0:0,27,171:9:0:34	0/0:0,30,173:10:0:37	0/0:0,129,204:43:0:99	0/0:0,36,186:12:0:43	0/0:0,42,192:14:0:49
1409477.fasta.result.contigs.fa_1	367	.	C	T	999	.	.	GT:PL:DP:SP:GQ	0/0:0,30,175:10:0:39	0/0:0,18,145:6:0:27	0/0:0,30,175:10:0:39	0/0:0,87,203:29:0:96	0/0:0,60,199:20:0:69	0/0:0,81,204:27:0:90	0/0:0,33,180:11:0:42	./.:0,6,69:2:0:16	0/0:0,51,198:17:0:60	0/0:0,18,145:6:0:27	0/0:0,36,185:12:0:45	./.:0,3,36:1:0:13	0/0:0,48,195:16:0:57	0/1:150,0,95:16:0:99	0/1:81,0,139:12:0:72	0/0:0,39,189:13:0:48	0/1:109,0,138:14:0:99	0/0:0,15,131:5:0:25	0/0:0,54,198:18:0:63	0/0:0,54,200:18:0:63	0/0:0,30,180:10:0:39	./.:0,0,0:0:0:10	0/0:0,27,167:9:0:36	0/0:0,45,194:15:0:54	0/0:0,42,192:14:0:51	0/0:0,42,225:14:0:51	0/0:0,27,170:9:0:36	0/0:0,175,214:58:0:99	0/0:0,42,191:14:0:51	0/0:0,63,200:21:0:72
1531571.fasta.result.contigs.fa_1	60	.	C	T	999	.	.	GT:PL:DP:SP:GQ	0/0:0,81,201:27:0:91	0/0:0,33,179:11:0:43	0/0:0,48,194:16:0:58	./.:0,9,88:3:0:19	0/0:0,15,126:5:0:25	0/0:0,27,160:9:0:37	0/0:0,70,218:29:0:80	./.:0,3,37:1:0:13	0/0:0,75,242:25:0:85	./.:0,6,68:2:0:16	0/0:0,93,202:31:0:99	0/0:0,12,129:4:0:22	0/0:0,18,137:6:0:28	0/0:0,169,211:56:0:99	0/0:0,102,202:34:0:99	0/0:0,63,240:21:0:73	0/1:169,0,155:34:0:99	0/0:0,12,107:4:0:22	./.:0,3,37:1:0:13	0/1:79,0,45:6:0:60	0/0:0,84,255:28:0:94	0/0:0,30,163:10:0:40	0/0:0,12,103:4:0:22	0/0:0,81,194:28:0:91	0/0:0,40,184:19:0:50	0/0:0,76,209:39:0:86	0/0:0,87,198:29:0:97	0/0:0,215,255:80:0:99	0/0:0,108,232:36:0:99	0/1:152,0,162:35:0:99
2332984.fasta.result.contigs.fa_1	238	.	C	T	999	.	.	GT:PL:DP:SP:GQ	0/0:0,42,195:14:0:49	0/1:17,0,145:7:0:10	0/0:0,36,186:12:0:43	0/0:0,27,202:9:0:34	./.:0,3,38:1:0:11	0/0:0,39,185:13:0:46	0/0:0,84,255:28:0:91	0/1:14,0,125:8:0:8	0/0:0,102,255:34:0:99	0/0:0,27,210:9:0:34	0/0:0,105,255:35:0:99	0/0:0,18,168:6:0:25	0/0:0,45,255:15:0:52	0/1:187,0,228:56:0:99	0/1:155,0,225:32:3:99	0/0:0,105,255:35:0:99	0/0:0,148,255:49:0:99	0/0:4,0,183:11:0:5	0/0:0,15,127:5:0:22	./.:0,9,83:3:0:16	0/0:0,135,231:46:0:99	0/0:0,12,116:4:0:19	0/1:105,0,135:10:0:98	0/0:0,81,239:27:0:88	0/0:0,99,255:33:0:99	0/0:0,96,255:32:0:99	0/0:0,90,255:30:0:97	0/0:0,253,255:84:0:99	0/0:0,55,255:31:0:62	0/0:0,93,255:31:0:99
2905766.fasta.result.contigs.fa_1	9	.	A	G	999	.	.	GT:PL:DP:SP:GQ	0/0:0,90,235:30:0:92	0/0:0,51,243:17:0:53	0/1:189,0,63:12:0:71	0/1:99,0,79:8:0:87	0/0:0,18,143:6:0:20	0/1:83,0,142:11:0:81	0/1:111,0,184:19:0:99	./.:0,3,38:1:0:6	0/0:0,54,255:18:0:56	./.:0,0,0:0:0:4	0/0:0,160,255:53:0:99	0/0:0,18,146:6:0:20	0/0:0,12,116:4:0:14	0/1:139,0,189:22:0:99	0/1:217,0,185:33:0:99	0/0:0,57,255:19:0:59	0/0:0,54,233:18:0:56	0/1:14,0,118:5:0:12	0/0:0,21,158:7:0:23	0/0:0,45,255:15:0:47	0/0:0,39,249:13:0:41	./.:0,3,38:1:0:6	0/1:150,0,47:8:0:55	0/1:189,0,199:44:3:99	0/0:0,99,255:33:0:99	0/1:228,0,187:32:2:99	1/1:255,60,0:20:0:52	0/0:0,255,255:87:0:99	0/0:0,141,255:47:0:99	0/1:180,0,239:30:2:99
746091.fasta.result.contigs.fa_1	290	.	T	A	999	.	.	GT:PL:DP:SP:GQ	./.:28,9,0:3:0:9	0/0:0,48,197:16:0:43	0/0:0,12,116:4:0:8	0/1:13,0,61:5:0:18	0/1:32,0,90:25:0:37	1/1:57,81,0:27:0:61	./.:28,9,0:3:0:9	0/1:33,0,2:12:0:5	1/1:58,21,0:7:0:20	0/0:0,39,189:13:0:34	1/1:63,30,0:10:0:29	./.:9,0,32:2:0:14	1/1:65,63,0:21:0:61	0/1:30,0,155:23:0:35	0/1:32,0,149:24:0:37	0/1:40,0,40:10:0:40	0/1:38,0,118:17:0:43	1/1:61,27,0:9:0:26	1/1:59,69,0:23:0:62	0/0:0,111,205:37:0:99	0/0:0,62,193:36:0:57	./.:30,9,0:3:0:9	0/1:34,0,113:13:0:39	0/1:16,0,58:4:0:21	1/1:59,33,0:11:0:32	0/1:8,0,114:7:0:13	1/1:54,18,0:6:0:17	0/1:5,0,158:18:0:10	1/1:59,69,0:23:0:62	0/1:24,0,55:5:0:29
1426407.fasta.result.contigs.fa_1	64	.	G	A	999	.	.	GT:PL:DP:SP:GQ	0/0:0,30,178:10:0:40	0/0:0,21,138:7:0:31	0/0:0,54,255:18:0:64	0/1:50,0,116:6:0:40	0/0:0,39,220:13:0:49	0/0:0,21,157:7:0:31	0/0:0,39,192:13:0:49	./.:0,9,95:3:0:19	0/0:0,108,255:36:0:99	0/0:0,12,116:4:0:22	0/0:0,43,219:20:0:53	0/0:0,12,110:4:0:22	0/0:0,21,158:7:0:31	0/0:0,126,255:42:0:99	0/0:0,48,195:16:0:58	0/0:0,48,248:16:0:58	0/0:0,84,202:28:0:94	0/0:0,15,160:5:0:25	0/0:0,54,198:18:0:64	0/0:0,24,166:8:0:34	0/0:0,96,231:32:0:99	./.:0,3,33:1:0:13	0/1:119,0,93:11:0:99	0/0:0,84,255:28:0:94	0/0:0,21,163:19:0:31	0/1:157,0,221:33:3:99	0/0:0,135,234:45:0:99	0/0:0,238,255:79:0:99	0/0:0,42,225:14:0:52	0/0:0,99,231:33:0:99
1698450.fasta.result.contigs.fa_1	93	.	A	G	999	.	.	GT:PL:DP:SP:GQ	0/0:0,51,197:17:0:60	0/0:0,93,202:31:0:99	0/0:0,33,185:11:0:42	0/0:0,12,102:4:0:22	./.:0,6,51:2:0:16	./.:0,6,66:2:0:16	0/0:0,27,165:9:0:36	0/0:0,81,203:27:0:90	0/0:0,30,174:10:0:39	./.:0,9,93:3:0:19	0/0:0,51,194:17:0:60	0/0:0,12,116:4:0:22	0/0:0,24,156:8:0:33	0/0:0,67,181:35:0:76	0/0:0,69,201:23:0:78	0/1:139,0,171:39:0:99	0/0:0,108,204:36:0:99	0/1:67,0,155:23:0:58	0/0:0,138,209:46:0:99	./.:0,0,0:0:0:10	0/1:150,0,171:47:0:99	0/0:0,54,197:18:0:63	0/0:0,66,201:22:0:75	0/0:0,48,195:16:0:57	0/0:0,54,191:18:0:63	0/0:0,27,163:9:0:36	0/0:0,24,161:8:0:33	0/0:0,132,207:44:0:99	0/0:0,102,204:34:0:99	0/0:0,30,176:10:0:39
1698450.fasta.result.contigs.fa_1	132	.	A	C	999	.	.	GT:PL:DP:SP:GQ	0/1:141,0,156:27:0:99	0/0:0,141,207:47:0:99	0/0:0,39,190:13:0:47	0/0:0,21,147:7:0:29	./.:29,0,41:3:0:21	./.:0,6,69:2:0:14	0/0:0,39,183:13:0:47	0/0:0,154,210:51:0:99	0/0:0,54,191:18:0:62	0/0:0,12,115:4:0:20	0/0:0,84,199:28:0:92	./.:0,9,95:3:0:17	0/0:0,51,195:17:0:59	0/0:0,135,209:45:0:99	0/0:0,84,204:28:0:92	0/0:0,157,213:52:0:99	0/1:166,0,166:52:0:99	0/0:0,114,204:38:0:99	0/0:0,232,226:77:0:99	./.:0,6,49:2:0:14	0/0:0,193,218:64:0:99	0/0:0,105,202:35:0:99	0/0:0,102,205:34:0:99	0/0:0,57,190:19:0:65	0/0:0,72,198:24:0:80	0/1:150,0,77:14:0:91	0/0:0,1,150:13:0:10	0/0:0,172,210:57:0:99	0/0:0,138,208:46:0:99	0/0:0,51,196:17:0:59
1698450.fasta.result.contigs.fa_1	247	.	G	T	999	.	.	GT:PL:DP:SP:GQ	0/0:0,93,205:31:0:99	0/0:0,105,205:35:0:99	0/0:0,12,101:4:0:22	0/0:0,24,165:8:0:34	0/1:116,12,0:4:0:5	./.:0,9,94:3:0:19	0/1:14,0,138:8:0:6	0/0:0,154,214:51:0:99	0/0:0,33,183:11:0:43	0/0:0,15,128:5:0:25	0/0:0,63,202:21:0:73	./.:0,9,95:3:0:19	0/0:0,78,203:26:0:88	0/0:0,141,211:47:0:99	0/0:0,105,204:35:0:99	0/1:168,0,170:60:0:99	0/0:0,129,209:43:0:99	0/0:0,138,209:46:0:99	0/0:0,214,225:71:0:99	./.:0,9,91:3:0:19	0/0:0,172,217:57:0:99	0/0:0,154,212:51:0:99	0/0:0,96,203:32:0:99	0/0:0,60,200:20:0:70	0/0:0,63,201:21:0:73	0/0:0,51,197:17:0:61	0/0:0,54,197:19:0:64	0/0:0,144,211:48:0:99	0/0:0,129,210:43:0:99	0/0:0,51,199:17:0:61
1698450.fasta.result.contigs.fa_1	371	.	G	A	999	.	.	GT:PL:DP:SP:GQ	0/0:0,63,201:21:0:73	0/0:0,30,180:10:0:40	0/0:0,15,126:5:0:25	./.:0,9,69:3:0:19	./.:0,6,65:2:0:16	0/0:0,18,138:6:0:28	0/0:0,36,182:12:0:46	0/0:0,18,126:6:0:28	0/1:64,0,142:11:0:54	0/0:0,15,133:5:0:25	0/0:0,66,202:22:0:76	./.:0,3,38:1:0:13	0/1:164,0,139:26:0:99	0/0:0,123,207:41:0:99	./.:0,9,92:3:0:19	0/0:0,141,208:47:0:99	0/0:0,157,212:52:0:99	0/0:0,96,204:32:0:99	0/0:0,144,210:48:0:99	0/0:0,15,133:5:0:25	0/0:0,141,209:47:0:99	0/0:0,144,209:48:0:99	0/0:0,63,199:21:0:73	0/0:0,33,183:11:0:43	0/0:0,48,196:16:0:58	0/0:0,36,181:12:0:46	0/0:0,39,184:13:0:49	0/0:0,117,205:39:0:99	0/1:23,0,103:5:0:13	0/0:0,36,187:12:0:46
2164906.fasta.result.contigs.fa_1	244	.	G	A	999	.	.	GT:PL:DP:SP:GQ	0/0:0,63,255:23:0:72	0/0:0,18,130:6:0:27	0/0:0,42,241:14:0:51	0/0:0,12,131:4:0:21	0/0:0,18,136:6:0:27	0/1:67,0,145:10:0:58	0/0:0,27,168:9:0:36	./.:0,6,50:2:0:15	0/0:0,60,255:20:0:69	0/0:0,27,222:9:0:36	0/0:0,99,255:33:0:99	0/0:0,18,162:6:0:27	0/0:0,45,255:15:0:54	0/0:0,48,255:17:0:57	0/0:0,120,255:40:0:99	0/0:0,27,177:9:0:36	0/0:0,21,158:7:0:30	0/0:0,12,109:4:0:21	0/0:0,66,233:22:0:75	0/0:0,30,213:10:0:39	0/0:0,36,253:12:0:45	./.:15,3,0:1:0:5	0/0:0,18,165:6:0:27	0/1:195,0,178:20:0:99	0/0:0,72,250:24:0:81	0/0:0,48,254:16:0:57	0/0:0,48,217:16:0:57	0/1:255,0,250:60:0:99	0/0:0,93,255:31:0:99	0/0:0,21,154:7:0:30
2164906.fasta.result.contigs.fa_1	340	.	A	C	999	.	.	GT:PL:DP:SP:GQ	0/0:0,66,200:22:0:76	0/0:0,15,127:5:0:25	0/0:0,36,187:12:0:46	./.:0,9,95:3:0:19	0/0:0,18,142:6:0:28	0/1:122,0,64:9:0:80	0/0:0,27,169:9:0:37	./.:0,6,69:2:0:16	0/0:0,51,196:17:0:61	0/0:0,21,156:7:0:31	0/0:0,93,204:31:0:99	0/0:0,15,121:5:0:25	0/0:0,39,229:13:0:49	0/0:0,42,193:14:0:52	0/0:0,90,205:30:0:99	0/0:0,24,162:8:0:34	0/0:0,18,141:6:0:28	0/0:0,12,110:4:0:22	0/0:0,63,200:21:0:73	0/1:71,0,127:9:0:61	0/0:0,27,175:9:0:37	./.:0,3,38:1:0:13	0/0:0,12,115:4:0:22	0/0:0,54,237:18:0:64	0/1:117,0,158:22:0:99	0/0:0,42,192:14:0:52	0/0:0,45,189:15:0:55	0/0:0,154,253:51:0:99	0/0:0,66,202:22:0:76	0/0:0,21,157:7:0:31
2364160.fasta.result.contigs.fa_1	26	.	T	C	999	.	.	GT:PL:DP:SP:GQ	1/1:255,93,0:31:0:98	0/1:151,0,135:19:0:99	0/1:121,0,211:17:6:99	0/1:27,0,116:7:0:38	0/1:156,0,100:27:0:95	1/1:185,42,0:14:0:47	1/1:195,87,0:30:0:92	1/1:146,21,0:7:0:26	1/1:255,111,0:38:0:99	1/1:127,21,0:7:0:26	1/1:191,69,0:24:0:74	./.:62,6,0:2:0:11	0/1:205,0,165:60:3:99	1/1:200,96,0:33:0:99	1/1:203,81,0:27:0:86	1/1:228,63,0:21:0:68	1/1:199,81,0:27:0:86	1/1:134,21,0:7:0:26	1/1:255,123,0:41:0:99	1/1:229,69,0:23:0:74	1/1:251,114,0:44:0:99	./.:29,3,0:1:0:9	1/1:195,91,0:37:0:96	1/1:237,96,0:32:0:99	1/1:206,68,0:35:0:73	0/0:0,57,197:19:0:46	1/1:253,96,0:32:0:99	./.:255,0,255:112:0:99	1/1:238,57,0:19:0:62	1/1:217,43,0:25:0:48
2364160.fasta.result.contigs.fa_1	39	.	C	T	999	.	.	GT:PL:DP:SP:GQ	0/0:0,99,255:33:0:99	0/0:0,57,199:19:0:65	0/0:0,51,255:17:0:59	0/0:0,21,144:7:0:29	0/0:0,81,232:27:0:89	0/1:121,0,118:14:0:99	0/0:0,81,197:29:0:89	0/0:0,21,147:7:0:29	0/0:0,117,255:39:0:99	0/0:7,22,127:6:0:23	0/0:0,72,200:24:0:80	./.:0,6,68:2:0:14	0/0:0,181,255:60:0:99	0/0:0,99,204:33:0:99	0/0:0,81,204:27:0:89	0/0:0,47,227:21:0:55	0/0:0,84,237:28:0:92	0/1:66,0,17:7:0:31	0/1:225,0,155:42:0:99	0/0:0,72,255:24:0:80	0/1:165,0,255:46:13:99	./.:0,3,25:1:0:12	0/0:0,117,255:39:0:99	0/0:0,99,255:33:0:99	0/0:0,102,233:34:0:99	0/0:0,60,198:20:0:68	0/0:0,96,255:32:0:99	./.:0,255,255:114:0:99	0/0:0,57,232:19:0:65	0/0:0,75,230:25:0:83
2421461.fasta.result.contigs.fa_1	84	.	C	T	999	.	.	GT:PL:DP:SP:GQ	0/1:167,0,144:36:0:99	0/1:11,0,140:9:0:17	0/1:136,0,100:13:0:99	0/1:99,0,137:11:0:99	0/1:49,0,64:6:0:55	1/1:188,24,0:8:0:24	0/1:158,0,23:20:0:23	./.:29,0,27:2:0:26	0/0:0,69,231:23:0:63	1/1:129,12,0:4:0:12	0/1:124,0,123:22:0:99	1/1:130,12,0:4:0:12	1/1:116,12,0:4:0:12	1/1:190,60,0:20:0:60	1/1:255,120,0:40:0:99	1/1:211,42,0:14:0:42	1/1:231,60,0:20:0:60	1/1:138,18,0:6:0:18	0/1:82,0,48:9:0:48	1/1:110,12,0:4:0:12	0/1:92,0,94:14:0:92	./.:38,3,0:1:0:5	0/1:86,0,19:7:0:19	0/0:0,38,111:28:0:32	0/1:123,0,133:23:0:99	0/1:114,0,130:20:3:99	1/1:185,38,0:18:0:38	0/0:0,208,255:81:0:99	1/1:255,63,0:21:0:63	1/1:213,54,0:18:0:54
2824221.fasta.result.contigs.fa_1	36	.	C	T	999	.	.	GT:PL:DP:SP:GQ	0/0:0,90,231:30:0:93	0/0:0,75,255:25:0:78	0/1:167,0,155:18:0:99	0/1:128,0,118:10:0:99	0/0:0,24,166:8:0:27	0/0:0,30,186:10:0:33	0/1:194,7,0:36:0:4	0/1:104,0,97:8:0:99	0/0:0,84,255:29:0:87	./.:0,3,38:1:0:7	0/0:0,63,200:21:0:66	0/1:23,0,118:5:0:20	0/1:26,0,84:4:0:23	0/0:0,163,255:54:0:99	0/0:0,87,255:29:0:90	0/0:0,178,255:59:0:99	0/0:0,226,255:75:0:99	0/1:56,0,38:4:0:46	./.:29,0,61:3:0:26	0/0:0,18,132:6:0:21	0/0:0,195,255:71:0:99	0/0:0,48,192:16:0:51	0/0:0,18,153:6:0:21	0/1:184,0,196:36:0:99	0/0:0,90,255:31:0:93	0/1:142,0,204:27:0:99	0/0:0,58,241:43:0:61	./.:0,255,255:118:0:99	0/0:0,52,255:30:0:55	0/1:24,0,180:25:6:21
34971.fasta.result.contigs.fa_1	10	.	T	G	999	.	.	GT:PL:DP:SP:GQ	0/1:163,0,112:21:0:99	0/0:0,60,199:20:0:65	0/0:0,48,196:16:0:53	0/0:0,36,183:12:0:41	0/0:0,24,158:8:0:29	1/1:192,39,0:13:0:28	0/0:0,54,198:18:0:59	0/0:0,15,131:5:0:20	0/0:0,126,243:42:0:99	./.:0,9,78:3:0:14	0/0:0,99,205:33:0:99	./.:0,9,93:3:0:14	0/1:87,0,113:10:0:82	0/0:0,196,222:65:0:99	0/0:0,105,201:35:0:99	0/1:140,0,147:19:0:99	0/0:0,99,202:33:0:99	0/0:0,12,116:4:0:17	0/0:0,54,200:18:0:59	0/0:0,39,189:13:0:44	0/0:0,54,200:18:0:59	0/0:0,69,202:23:0:74	0/1:114,0,83:12:0:94	0/1:164,0,161:38:0:99	0/1:147,0,169:33:0:99	0/0:0,84,203:28:0:89	0/0:0,75,203:25:0:80	./.:0,255,247:101:0:99	0/0:0,96,203:32:0:99	0/0:0,84,202:28:0:89
34971.fasta.result.contigs.fa_1	103	.	C	T	999	.	.	GT:PL:DP:SP:GQ	1/1:255,78,0:26:0:82	1/1:201,60,0:20:0:64	1/1:255,54,0:18:0:58	1/1:227,39,0:13:0:43	1/1:216,30,0:10:0:34	1/1:194,42,0:14:0:46	1/1:235,54,0:18:0:58	0/1:46,0,109:6:0:56	0/0:0,135,255:46:0:99	./.:81,9,0:3:0:14	1/1:225,93,0:31:0:97	./.:56,0,29:3:0:25	1/1:175,30,0:10:0:34	0/1:199,0,254:72:4:99	0/1:255,0,177:44:2:99	1/1:245,63,0:21:0:67	1/1:255,120,0:40:0:99	1/1:116,12,0:4:0:17	1/1:255,60,0:20:0:64	1/1:183,36,0:12:0:40	1/1:232,57,0:19:0:61	1/1:201,66,0:22:0:70	1/1:248,42,0:14:0:46	1/1:238,85,0:41:0:89	1/1:190,58,0:32:0:62	1/1:149,14,0:30:0:19	0/1:145,0,195:27:0:99	./.:255,0,255:117:7:99	1/1:255,102,0:34:0:99	0/1:89,0,220:31:3:99
61566.fasta.result.contigs.fa_1	87	.	A	G	999	.	.	GT:PL:DP:SP:GQ	0/0:0,100,255:58:0:99	0/0:0,54,197:18:0:58	./.:0,3,38:1:0:8	0/0:0,36,184:12:0:40	0/1:115,0,49:7:0:59	0/0:0,12,113:4:0:17	0/1:164,0,192:34:0:99	0/0:0,48,236:16:0:52	0/1:124,0,140:17:0:99	0/1:22,0,99:5:0:18	0/1:216,0,163:54:3:99	0/0:0,12,109:4:0:17	0/0:0,30,211:10:0:34	0/0:0,84,239:28:0:88	0/0:0,129,255:43:0:99	0/0:0,93,206:31:0:97	0/0:0,126,204:42:0:99	0/0:0,33,199:11:0:37	0/1:206,0,164:64:0:99	0/0:0,12,101:4:0:17	0/0:0,123,240:41:0:99	0/0:0,78,234:26:0:82	0/0:0,27,207:9:0:31	0/1:169,0,150:53:0:99	0/0:0,217,255:72:0:99	0/1:131,0,129:18:0:99	0/1:150,0,190:29:0:99	0/0:0,255,255:91:0:99	0/0:0,84,237:28:0:88	0/0:0,69,231:23:0:73
61566.fasta.result.contigs.fa_1	154	.	A	G	999	.	.	GT:PL:DP:SP:GQ	0/0:0,172,247:57:0:99	0/0:0,54,198:18:0:64	./.:0,3,38:1:0:13	0/0:0,36,181:12:0:46	0/1:116,0,48:7:0:64	0/0:0,12,115:4:0:22	0/0:0,102,243:34:0:99	0/0:0,45,194:15:0:55	0/1:116,0,149:17:0:99	0/0:0,15,133:5:0:25	0/0:0,160,246:53:0:99	./.:0,9,87:3:0:19	0/0:0,30,207:10:0:40	0/0:0,81,203:27:0:91	0/0:0,120,206:40:0:99	0/0:0,93,205:31:0:99	0/0:0,126,206:42:0:99	0/0:0,30,171:10:0:40	0/0:0,152,199:63:0:99	0/0:0,12,114:4:0:22	0/0:0,120,205:40:0:99	0/0:0,75,197:25:0:85	0/0:0,24,163:8:0:34	0/0:0,122,190:53:0:99	0/0:0,211,255:70:0:99	0/1:136,0,138:18:0:99	0/0:0,84,200:28:0:94	0/0:0,255,255:89:0:99	0/0:0,81,203:27:0:91	0/0:0,66,200:22:0:76
92012.fasta.result.contigs.fa_1	232	.	T	C	999	.	.	GT:PL:DP:SP:GQ	1/1:107,12,0:4:0:19	1/1:163,27,0:9:0:34	1/1:193,48,0:16:0:55	1/1:203,93,0:31:0:99	1/1:180,70,0:36:0:77	0/1:171,0,157:50:0:99	0/1:97,0,52:6:0:45	0/1:71,0,120:9:0:84	1/1:183,39,0:13:0:46	1/1:181,33,0:11:0:40	1/1:147,18,0:6:0:25	./.:69,6,0:2:0:13	1/1:200,72,0:24:0:79	1/1:155,21,0:7:0:28	1/1:180,30,0:10:0:37	1/1:181,33,0:11:0:40	1/1:168,27,0:9:0:34	1/1:173,33,0:11:0:40	1/1:159,30,0:10:0:37	1/1:201,90,0:30:0:97	1/1:170,27,0:9:0:34	./.:67,6,0:2:0:13	1/1:193,60,0:20:0:67	1/1:182,33,0:11:0:40	1/1:159,24,0:8:0:31	1/1:173,27,0:9:0:34	1/1:148,21,0:7:0:28	0/1:163,0,160:35:0:99	1/1:144,18,0:6:0:25	0/1:83,0,26:4:0:19
345848.fasta.result.contigs.fa_1	209	.	A	T	999	.	.	GT:PL:DP:SP:GQ	0/1:112,0,165:20:0:99	0/1:168,0,154:33:0:99	0/1:82,0,55:5:0:65	0/0:0,27,171:9:0:31	0/0:0,15,130:5:0:19	0/1:52,0,94:6:0:48	0/0:0,39,189:13:0:43	0/1:160,0,150:25:0:99	0/0:0,42,189:14:0:46	./.:0,9,88:3:0:13	0/1:135,0,151:21:0:99	0/1:26,0,84:4:0:22	0/0:0,57,200:19:0:61	0/0:0,87,204:29:0:91	0/0:0,96,202:32:0:99	0/0:0,132,210:44:0:99	0/1:154,0,170:32:0:99	0/0:0,1,153:13:0:6	0/0:0,141,208:47:0:99	./.:0,9,89:3:0:13	0/0:0,132,208:44:0:99	0/0:0,57,198:19:0:61	0/0:0,27,169:9:0:31	0/1:162,0,39:19:0:49	0/0:0,90,205:30:0:94	0/1:133,0,127:15:0:99	0/0:0,51,197:17:0:55	0/0:0,148,212:49:0:99	0/0:0,105,206:35:0:99	0/0:0,42,188:14:0:46
345848.fasta.result.contigs.fa_1	247	.	G	C	999	.	.	GT:PL:DP:SP:GQ	1/1:199,72,0:24:0:76	1/1:164,35,0:33:0:39	1/1:131,18,0:6:0:22	1/1:180,30,0:10:0:34	0/1:123,0,47:8:0:43	1/1:163,24,0:8:0:28	1/1:188,48,0:16:0:52	1/1:200,66,0:22:0:70	1/1:178,33,0:11:0:37	./.:29,0,54:3:0:38	0/1:144,0,136:19:0:99	0/1:66,0,26:4:0:22	0/1:140,0,152:22:0:99	1/1:202,102,0:34:0:99	1/1:201,81,0:27:0:85	1/1:207,135,0:45:0:99	1/1:205,114,0:38:0:99	1/1:225,57,0:19:0:61	1/1:210,151,0:50:0:99	./.:0,9,93:3:0:3	0/1:164,0,162:35:0:99	1/1:197,63,0:21:0:67	0/1:120,0,14:8:0:11	1/1:184,39,0:13:0:43	1/1:200,69,0:23:0:73	0/1:141,0,72:13:0:68	1/1:160,4,0:14:0:8	0/1:146,0,168:51:0:99	1/1:202,90,0:30:0:94	1/1:180,33,0:11:0:37
928793.fasta.result.contigs.fa_1	231	.	A	G	154	.	.	GT:PL:DP:SP:GQ	0/0:0,15,121:5:0:23	0/0:0,45,192:15:0:53	0/1:23,0,101:5:0:15	0/0:0,18,133:6:0:26	0/0:0,78,201:26:0:86	0/0:0,51,195:17:0:59	0/0:0,18,142:6:0:26	0/1:123,0,65:10:0:79	0/0:0,21,152:7:0:29	0/0:0,27,165:9:0:35	./.:79,9,0:3:0:6	./.:0,0,0:0:0:9	0/0:0,57,196:19:0:65	0/0:0,21,154:7:0:29	0/0:0,21,132:7:0:29	0/0:0,36,183:12:0:44	0/0:0,33,181:11:0:41	0/0:0,33,184:11:0:41	0/0:0,60,197:20:0:68	0/0:0,63,198:21:0:71	0/1:16,0,120:7:0:8	0/0:0,15,115:5:0:23	0/0:0,60,197:20:0:68	0/0:0,18,134:6:0:26	0/0:0,27,173:9:0:35	./.:0,9,87:3:0:17	0/0:0,15,124:5:0:23	0/0:0,69,200:23:0:77	0/0:0,24,162:8:0:32	./.:0,6,69:2:0:14
1765465.fasta.result.contigs.fa_1	424	.	A	G	156	.	.	GT:PL:DP:SP:GQ	0/0:0,96,255:32:0:99	0/0:0,48,255:16:0:58	0/1:158,0,179:16:0:99	0/0:0,27,204:9:0:37	0/0:0,30,196:10:0:40	0/0:0,18,145:6:0:28	0/0:0,63,255:21:0:73	0/0:0,33,219:11:0:43	0/0:0,66,255:22:0:76	./.:0,9,88:3:0:19	0/0:0,117,255:39:0:99	0/1:20,0,124:5:0:11	0/0:0,84,255:28:0:94	0/0:0,36,209:12:0:46	0/0:0,129,255:43:0:99	0/0:0,33,251:11:0:43	0/0:0,21,176:7:0:31	0/0:0,18,167:6:0:28	0/0:0,81,255:27:0:91	0/0:0,48,255:16:0:58	0/0:0,84,255:28:0:94	./.:0,3,15:1:0:13	0/0:0,66,243:22:0:76	0/0:4,0,235:21:4:7	0/0:0,105,255:35:0:99	0/0:0,72,255:24:0:82	0/0:0,72,255:24:0:82	0/0:0,208,255:69:0:99	0/1:47,0,146:8:0:37	0/0:0,63,255:21:0:73
2015655.fasta.result.contigs.fa_2	83	.	A	C	999	.	.	GT:PL:DP:SP:GQ	0/0:0,36,150:12:0:46	0/0:0,75,193:25:0:85	0/0:0,15,102:5:0:25	0/0:0,36,130:12:0:46	0/0:0,75,200:25:0:85	0/0:0,42,188:14:0:52	0/0:0,36,188:12:0:46	0/0:0,81,203:27:0:91	./.:0,6,68:2:0:16	0/0:0,15,79:5:0:25	0/0:0,27,146:9:0:37	0/1:26,0,59:4:0:16	0/0:0,114,207:38:0:99	0/0:0,69,190:23:0:79	0/0:0,45,172:15:0:55	0/0:0,93,201:31:0:99	0/0:0,90,189:30:0:99	0/0:0,72,192:24:0:82	0/0:0,111,172:37:0:99	0/0:0,36,179:12:0:46	0/0:0,69,176:23:0:79	0/0:0,36,187:12:0:46	0/1:171,0,139:40:0:99	0/0:0,24,124:8:0:34	0/0:0,30,179:10:0:40	0/0:0,18,108:6:0:28	./.:0,9,83:3:0:19	0/0:0,51,188:17:0:61	0/1:83,0,68:20:0:73	./.:0,6,69:2:0:16
2015655.fasta.result.contigs.fa_2	121	.	C	G	999	.	.	GT:PL:DP:SP:GQ	0/1:87,0,73:14:0:78	0/1:163,0,103:26:0:99	0/1:59,0,19:4:0:25	0/1:59,0,12:11:0:18	1/1:199,72,0:24:0:66	0/1:138,0,116:16:0:99	0/0:0,4,160:14:0:5	0/1:151,0,163:28:0:99	./.:60,0,29:3:0:35	0/1:37,0,29:5:0:33	0/0:0,30,145:10:0:30	0/1:58,0,30:4:0:36	1/1:205,111,0:37:0:99	0/1:165,0,83:25:0:89	0/1:129,0,68:15:0:74	0/0:0,87,200:29:0:87	0/1:47,0,168:29:0:47	0/0:0,10,144:27:0:10	0/1:141,0,69:40:0:75	0/1:140,0,87:14:0:93	0/0:0,81,172:27:0:81	0/0:0,33,169:11:0:33	0/0:0,126,205:42:0:99	0/0:0,18,82:6:0:18	1/1:173,27,0:9:0:21	0/0:0,15,75:5:0:15	0/0:0,12,94:4:0:12	0/0:0,66,208:23:0:66	0/0:0,54,112:18:0:54	0/0:0,15,115:5:0:15
2015655.fasta.result.contigs.fa_2	135	.	A	G	999	.	.	GT:PL:DP:SP:GQ	1/1:142,36,0:12:0:36	0/1:101,0,148:23:0:99	0/1:23,0,58:4:0:29	0/1:16,0,66:11:0:22	0/1:68,0,168:22:0:74	0/0:0,48,192:16:0:42	0/1:119,0,122:12:0:99	0/1:157,0,151:24:0:99	./.:29,0,61:3:0:35	1/1:78,15,0:5:0:15	1/1:145,30,0:10:0:30	./.:0,1,33:2:0:6	0/0:0,108,206:36:0:99	0/1:73,0,157:22:0:79	0/1:68,0,130:15:0:74	1/1:198,78,0:26:0:78	1/1:189,87,0:29:0:87	1/1:167,37,0:25:0:37	1/1:156,105,0:35:0:99	0/1:72,0,143:13:0:78	1/1:149,69,0:23:0:69	1/1:181,33,0:11:0:33	0/1:141,0,171:41:0:99	1/1:87,18,0:6:0:18	0/0:0,24,166:8:0:18	1/1:76,15,0:5:0:15	1/1:102,12,0:4:0:12	0/1:47,0,163:21:0:53	1/1:96,51,0:17:0:51	1/1:115,15,0:5:0:15
2015655.fasta.result.contigs.fa_2	137	.	A	G	999	.	.	GT:PL:DP:SP:GQ	1/1:139,36,0:12:0:36	0/1:94,0,151:23:0:99	0/1:23,0,57:4:0:29	0/1:16,0,57:11:0:22	0/1:75,0,168:22:0:81	0/0:0,48,195:16:0:42	0/1:122,0,122:12:0:99	0/1:153,0,151:24:0:99	./.:29,0,61:3:0:35	1/1:79,15,0:5:0:15	1/1:140,30,0:10:0:30	./.:0,1,33:2:0:6	0/0:0,108,204:36:0:99	0/1:73,0,156:22:0:79	0/1:68,0,130:15:0:74	1/1:197,78,0:26:0:78	1/1:188,87,0:29:0:87	1/1:173,42,0:25:0:42	1/1:152,105,0:35:0:99	0/1:72,0,142:13:0:78	1/1:138,56,0:23:0:56	1/1:181,33,0:11:0:33	0/1:131,0,171:41:0:99	1/1:87,18,0:6:0:18	0/0:0,24,165:8:0:18	1/1:82,15,0:5:0:15	1/1:102,12,0:4:0:12	0/1:31,0,163:21:0:37	1/1:96,51,0:17:0:51	1/1:115,15,0:5:0:15
2015655.fasta.result.contigs.fa_2	149	.	T	C	999	.	.	GT:PL:DP:SP:GQ	0/0:0,30,135:10:0:36	0/0:0,63,192:21:0:69	./.:29,0,25:3:0:23	0/0:0,27,63:9:0:33	0/0:0,60,198:20:0:66	0/0:0,45,196:15:0:51	0/0:0,33,182:11:0:39	0/0:0,60,200:20:0:66	./.:0,9,92:3:0:15	0/0:0,12,80:4:0:18	0/1:76,0,61:9:0:68	./.:0,6,40:2:0:12	0/0:0,96,204:32:0:99	0/0:0,54,186:18:0:60	0/0:0,42,162:14:0:48	0/0:0,69,195:23:0:75	0/0:0,9,177:26:0:15	0/0:0,29,162:22:0:35	0/0:0,96,156:32:0:99	0/1:126,0,67:10:0:79	1/1:141,63,0:21:0:51	0/1:22,0,141:10:0:16	0/0:0,102,202:34:0:99	0/0:0,12,63:4:0:18	0/0:0,18,147:6:0:24	0/1:40,0,29:4:0:33	0/0:0,12,87:4:0:18	0/0:0,57,221:19:0:63	0/0:0,45,79:15:0:51	0/0:0,15,115:5:0:21
2131259.fasta.result.contigs.fa_1	492	.	A	T	999	.	.	GT:PL:DP:SP:GQ	0/0:0,126,249:42:0:99	0/0:0,23,175:11:0:31	0/0:0,63,255:21:0:71	0/0:0,18,147:6:0:26	0/0:0,18,145:6:0:26	0/0:0,27,195:9:0:35	0/0:0,51,197:17:0:59	0/0:0,15,131:5:0:23	0/0:0,57,239:19:0:65	./.:0,6,69:2:0:14	0/0:0,114,206:38:0:99	0/1:51,0,127:7:0:43	0/0:0,21,153:7:0:29	0/1:88,0,206:40:0:80	0/1:83,0,206:31:0:75	./.:0,0,0:0:0:9	0/0:0,54,198:18:0:62	0/0:0,18,136:6:0:26	0/0:0,21,158:7:0:29	0/0:0,39,230:13:0:47	0/0:0,108,249:36:0:99	0/0:0,15,132:5:0:23	0/1:35,0,70:5:0:27	0/0:0,30,180:10:0:38	0/0:0,87,204:29:0:95	0/0:0,78,243:26:0:86	0/0:0,51,199:17:0:59	0/0:0,84,241:28:0:92	0/0:0,78,255:31:0:86	0/0:0,81,203:27:0:89
2131259.fasta.result.contigs.fa_1	497	.	C	G	999	.	.	GT:PL:DP:SP:GQ	0/0:0,126,245:42:0:99	0/0:0,23,170:11:0:31	0/0:0,63,255:21:0:71	0/0:0,18,144:6:0:26	0/0:0,18,147:6:0:26	0/0:0,27,190:9:0:35	0/0:0,51,190:17:0:59	0/0:0,15,130:5:0:23	0/0:0,57,226:19:0:65	./.:0,6,68:2:0:14	0/0:0,114,206:38:0:99	0/1:57,0,98:6:0:49	0/0:0,21,152:7:0:29	0/1:84,0,202:40:0:76	0/1:84,0,171:30:0:76	./.:0,0,0:0:0:9	0/0:0,54,198:18:0:62	0/0:0,18,133:6:0:26	0/0:0,21,156:7:0:29	0/0:0,36,184:12:0:44	0/0:0,108,244:36:0:99	0/0:0,15,126:5:0:23	0/1:35,0,65:5:0:27	0/0:0,30,176:10:0:38	0/0:0,87,203:29:0:95	0/0:0,78,241:26:0:86	0/0:0,51,198:17:0:59	0/0:0,84,230:28:0:92	0/0:0,78,255:31:0:86	0/0:0,81,199:27:0:89
3051599.fasta.result.contigs.fa_1	130	.	C	T	999	.	.	GT:PL:DP:SP:GQ	0/1:145,0,126:17:0:99	0/1:141,0,169:31:0:99	0/1:103,0,23:5:0:39	0/0:0,27,166:9:0:37	0/0:0,229,229:76:0:99	0/0:0,187,217:62:0:99	0/0:0,18,147:6:0:28	0/0:0,102,207:34:0:99	0/0:0,18,143:6:0:28	0/0:0,87,204:29:0:97	0/0:0,7,161:15:0:17	0/0:0,12,116:4:0:22	0/0:0,211,225:70:0:99	0/0:0,78,203:26:0:88	0/0:0,27,171:9:0:37	0/0:0,132,208:44:0:99	0/0:0,132,208:45:0:99	0/0:0,169,216:56:0:99	0/0:0,199,221:66:0:99	0/0:0,193,221:64:0:99	0/0:0,111,204:37:0:99	0/0:0,126,208:42:0:99	0/0:0,247,233:82:0:99	0/0:0,27,167:9:0:37	0/0:0,27,172:9:0:37	0/0:0,12,114:4:0:22	0/0:0,24,162:8:0:34	0/0:0,111,206:37:0:99	0/0:0,78,203:26:0:88	0/0:0,18,147:6:0:28
3051599.fasta.result.contigs.fa_1	132	.	C	T	999	.	.	GT:PL:DP:SP:GQ	0/1:152,0,126:17:0:99	0/1:144,0,171:31:0:99	0/1:103,0,23:5:0:39	0/0:0,27,172:9:0:37	0/0:0,226,228:75:0:99	0/0:0,187,218:62:0:99	0/0:0,18,147:6:0:28	0/0:0,102,206:34:0:99	0/0:0,18,145:6:0:28	0/0:0,90,204:30:0:99	0/0:0,45,196:15:0:55	0/0:0,12,113:4:0:22	0/0:0,208,223:69:0:99	0/0:0,75,203:25:0:85	0/0:0,27,172:9:0:37	0/0:0,129,207:43:0:99	0/0:0,138,210:46:0:99	0/0:0,172,215:57:0:99	0/0:0,199,221:66:0:99	0/0:0,187,219:62:0:99	0/0:0,111,204:37:0:99	0/0:0,129,209:43:0:99	0/0:0,241,232:80:0:99	0/0:0,27,171:9:0:37	0/0:0,24,160:8:0:34	0/0:0,12,116:4:0:22	0/0:0,24,166:8:0:34	0/0:0,111,207:37:0:99	0/0:0,78,202:26:0:88	0/0:0,18,147:6:0:28
3051599.fasta.result.contigs.fa_1	258	.	T	C	120	.	.	GT:PL:DP:SP:GQ	0/0:0,21,153:8:0:31	0/0:0,87,202:29:0:97	0/0:0,33,182:11:0:43	0/1:47,0,129:8:0:37	0/0:0,199,223:66:0:99	0/0:0,96,204:32:0:99	0/0:0,24,165:8:0:34	0/0:0,114,206:39:0:99	0/0:0,27,168:9:0:37	0/0:0,54,198:18:0:64	0/0:0,21,147:7:0:31	0/1:17,0,129:7:0:8	0/0:0,160,214:53:0:99	0/0:0,72,202:24:0:82	0/0:0,39,192:13:0:49	0/0:0,151,213:50:0:99	0/0:0,114,207:38:0:99	0/1:126,0,169:36:0:99	0/0:0,211,227:70:0:99	0/0:0,184,219:61:0:99	0/0:0,126,205:42:0:99	0/0:0,35,178:24:0:45	0/0:0,217,227:72:0:99	0/0:0,27,173:9:0:37	0/0:0,18,136:6:0:28	0/0:0,30,176:10:0:40	0/0:0,30,180:10:0:40	0/0:0,114,208:38:0:99	0/0:0,72,202:24:0:82	0/0:0,30,179:10:0:40
2524072.fasta.result.contigs.fa_1	143	.	G	C	999	.	.	GT:PL:DP:SP:GQ	0/1:52,0,169:26:3:47	0/0:0,58,115:24:0:63	0/0:0,88,102:42:0:93	0/0:0,93,151:31:0:98	0/0:0,12,50:4:0:17	0/0:0,24,92:8:0:29	0/1:80,0,82:22:9:75	0/0:0,66,153:23:0:71	0/1:83,0,18:15:6:29	0/0:0,73,114:29:0:78	0/1:31,0,87:12:0:26	0/0:0,33,95:25:0:38	0/0:0,14,32:10:0:19	0/1:49,0,3:6:0:14	0/0:0,3,28:9:0:9	./.:0,0,0:0:0:6	0/0:11,6,0:27:0:3	0/0:0,76,136:30:0:81	0/0:0,30,139:10:0:35	0/0:0,12,18:4:0:17	./.:32,0,17:2:0:24	0/0:0,78,94:26:0:83	0/0:0,10,37:6:0:15	0/0:0,69,129:23:0:74	0/0:0,123,185:41:0:99	0/1:8,0,128:10:0:5	0/0:0,39,102:17:0:44	0/0:0,105,208:35:0:99	0/0:0,78,162:31:0:83	0/0:0,87,197:29:0:92
2524072.fasta.result.contigs.fa_1	152	.	T	C	42.9	.	.	GT:PL:DP:SP:GQ	0/0:0,87,253:29:0:95	0/0:0,46,142:27:0:54	0/0:0,73,141:42:0:81	0/0:0,59,149:35:3:67	0/0:0,12,18:4:0:20	0/0:0,30,124:10:0:38	0/0:0,63,213:21:0:71	0/0:0,10,115:23:2:18	0/0:0,48,154:16:0:56	0/0:0,13,79:30:3:21	0/0:0,28,138:13:0:36	0/1:28,0,63:23:0:20	0/0:0,30,73:10:0:38	0/0:0,21,69:7:0:29	0/0:0,20,69:10:0:28	./.:0,0,0:0:0:8	0/0:0,90,123:30:0:98	0/1:9,0,90:32:4:4	0/0:0,15,131:8:0:23	0/0:0,1,40:4:0:9	./.:0,6,58:2:0:14	0/0:0,78,113:26:0:86	0/0:0,21,37:7:0:29	0/0:0,27,118:23:0:35	0/1:51,0,128:43:2:43	0/0:0,39,183:13:0:47	0/1:18,0,42:17:5:11	0/1:21,0,129:35:5:14	0/0:0,35,141:28:11:43	0/0:0,90,214:30:0:98
2946591.fasta.result.contigs.fa_1	52	.	T	C	999	.	.	GT:PL:DP:SP:GQ	0/0:0,126,204:42:0:99	0/1:62,0,163:17:0:55	0/0:0,66,255:22:0:73	0/0:0,66,255:22:0:73	0/0:0,51,193:17:0:58	0/0:0,69,193:23:0:76	0/0:0,82,227:33:0:89	0/0:0,15,132:5:0:22	0/1:158,0,156:38:0:99	./.:0,6,50:2:0:14	0/0:0,93,200:31:0:99	0/0:0,15,130:5:0:22	0/0:0,45,191:15:0:52	0/0:0,45,195:15:0:52	0/0:0,84,255:28:0:91	0/0:0,90,201:30:0:97	0/0:0,90,201:30:0:97	0/0:0,18,157:6:0:25	0/0:0,54,234:18:0:61	0/0:0,60,197:20:0:67	0/0:0,93,203:31:0:99	0/1:96,0,22:5:0:35	0/1:121,0,101:12:0:99	0/1:165,0,187:44:0:99	0/0:0,87,200:29:0:94	0/0:0,117,255:39:0:99	0/0:0,120,205:40:0:99	0/0:0,255,255:97:0:99	0/0:0,90,255:31:0:97	0/0:0,84,202:28:0:91
92954.fasta.result.contigs.fa_1	12	.	T	A	999	.	.	GT:PL:DP:SP:GQ	0/0:0,15,127:5:0:21	0/1:143,0,159:23:0:99	0/1:101,0,12:8:0:24	0/0:0,30,152:10:0:36	0/0:0,15,113:5:0:21	0/0:0,27,141:9:0:33	0/0:0,18,128:6:0:24	0/0:0,27,151:9:0:33	0/0:0,30,142:10:0:36	./.:29,0,67:3:0:23	0/1:12,0,91:5:0:7	0/0:0,12,102:4:0:18	0/0:0,15,118:5:0:21	0/0:0,48,176:16:0:54	0/0:0,36,160:12:0:42	0/0:0,39,173:13:0:45	0/0:0,24,146:9:0:30	0/0:0,21,131:7:0:27	0/0:0,39,148:13:0:45	0/0:0,12,109:4:0:18	0/0:0,72,172:24:0:78	0/1:119,0,33:10:0:45	./.:38,3,0:1:0:9	0/0:0,24,143:8:0:30	0/1:74,0,69:7:0:68	0/0:0,45,151:15:0:51	0/0:0,24,152:8:0:30	0/0:0,57,191:19:0:63	0/0:0,48,178:16:0:54	0/0:0,42,168:14:0:48
92954.fasta.result.contigs.fa_1	125	.	G	A	999	.	.	GT:PL:DP:SP:GQ	1/1:122,30,0:10:0:21	0/0:0,111,255:37:0:99	0/0:0,4,154:14:0:8	0/1:118,0,85:18:3:94	0/0:0,24,159:8:0:27	0/0:0,42,193:14:0:45	0/1:71,0,34:6:0:43	0/0:0,48,212:16:0:51	0/1:145,0,112:18:0:99	./.:0,9,104:3:0:12	0/0:0,36,167:12:0:39	0/1:11,0,138:9:0:9	0/0:0,15,121:5:0:18	0/0:0,78,255:26:0:81	0/0:0,66,246:22:0:69	0/0:0,78,232:26:0:81	0/1:113,0,82:20:0:91	0/1:14,0,122:9:0:11	0/0:0,66,243:22:0:69	0/1:9,0,137:6:0:7	0/1:182,0,155:38:0:99	0/0:0,54,155:18:0:57	./.:0,3,38:1:0:7	0/1:108,0,136:14:0:99	0/0:0,6,166:11:0:9	0/0:0,72,218:24:0:75	0/0:0,27,143:9:0:30	0/0:0,90,236:30:0:93	0/0:0,90,252:30:0:93	0/1:100,0,129:19:3:97
159982.fasta.result.contigs.fa_1	160	.	G	T	999	.	.	GT:PL:DP:SP:GQ	0/1:57,0,92:7:0:59	0/0:0,5,162:13:0:5	1/1:180,33,0:11:0:29	1/1:197,60,0:20:0:56	0/1:151,0,171:42:0:99	0/1:139,0,167:37:0:99	./.:29,0,61:3:0:31	0/1:136,0,101:14:0:99	0/0:0,33,184:11:0:31	0/0:0,27,173:9:0:25	0/0:0,24,158:8:0:22	./.:0,6,69:2:0:6	0/1:162,0,167:41:0:99	0/0:0,72,202:24:0:70	0/0:0,42,195:14:0:40	1/1:200,66,0:22:0:62	1/1:195,57,0:19:0:53	0/1:164,0,51:20:0:55	0/1:130,0,168:27:0:99	0/1:157,0,167:39:0:99	0/1:161,0,136:22:0:99	./.:29,0,53:3:0:31	1/1:198,93,0:31:0:89	0/0:0,36,184:12:0:34	./.:29,0,61:3:0:31	0/1:47,0,158:14:0:49	0/0:0,48,195:16:0:46	0/0:0,81,203:27:0:79	0/0:0,13,170:17:0:12	1/1:127,18,0:6:0:14
159982.fasta.result.contigs.fa_1	206	.	A	G	144	.	.	GT:PL:DP:SP:GQ	0/0:0,21,155:7:0:31	0/0:0,45,191:15:0:55	0/0:0,27,168:9:0:37	0/0:0,36,184:12:0:46	0/0:0,151,206:50:0:99	0/0:0,123,206:41:0:99	0/0:0,15,114:5:0:25	0/0:0,63,198:21:0:73	0/0:0,57,196:19:0:67	0/0:0,45,191:15:0:55	0/1:85,0,88:9:0:75	./.:0,3,38:1:0:13	0/0:0,117,203:39:0:99	0/1:89,0,157:17:0:79	0/1:41,0,157:14:0:31	0/0:0,75,202:25:0:85	0/0:0,69,199:23:0:79	0/0:0,54,194:18:0:64	0/0:0,84,202:28:0:94	0/0:0,120,207:41:0:99	0/0:0,60,201:20:0:70	./.:0,3,38:1:0:13	0/0:0,114,199:38:0:99	0/0:0,63,201:21:0:73	./.:0,9,95:3:0:19	0/0:0,36,178:12:0:46	0/0:0,42,192:14:0:52	0/0:0,93,204:31:0:99	0/0:0,48,197:16:0:58	0/0:0,21,141:7:0:31
159982.fasta.result.contigs.fa_1	260	.	T	C	999	.	.	GT:PL:DP:SP:GQ	0/1:50,0,50:4:0:49	1/1:144,18,0:6:0:18	1/1:106,12,0:4:0:13	1/1:119,18,0:6:0:18	1/1:198,126,0:42:0:99	1/1:203,129,0:43:0:99	1/1:145,18,0:6:0:18	0/1:135,0,80:12:0:80	0/1:118,0,137:15:0:99	0/0:0,36,184:12:0:30	1/1:152,27,0:9:0:27	./.:0,3,36:1:0:5	0/1:164,0,120:37:0:99	1/1:163,30,0:10:0:30	0/1:62,0,52:5:0:52	0/1:121,0,139:16:0:99	1/1:191,57,0:19:0:57	1/1:156,24,0:8:0:24	1/1:196,87,0:29:0:87	0/0:0,132,208:44:0:99	0/1:130,0,140:18:0:99	./.:0,0,0:0:0:3	1/1:197,93,0:31:0:93	0/1:139,0,160:21:0:99	./.:78,9,0:3:0:10	0/1:107,0,123:11:0:99	0/1:111,0,125:13:0:99	0/1:139,0,171:32:0:99	0/0:0,15,129:5:0:9	1/1:151,24,0:8:0:24
225658.fasta.result.contigs.fa_1	33	.	T	C	999	.	.	GT:PL:DP:SP:GQ	0/0:0,81,230:28:0:89	0/1:221,0,233:39:2:99	./.:0,9,108:3:0:17	0/0:0,39,219:14:0:47	0/0:0,36,215:12:0:44	0/0:0,21,143:7:0:29	0/1:154,0,153:19:0:99	./.:0,9,105:3:0:17	0/0:0,51,221:17:0:59	0/0:0,15,163:5:0:23	0/0:0,66,255:22:0:74	./.:0,6,68:2:0:15	0/0:0,63,251:21:0:71	0/0:0,105,255:35:0:99	0/0:0,60,255:20:0:68	0/0:0,151,255:50:0:99	0/0:0,181,255:60:0:99	0/0:0,12,115:4:0:20	0/0:0,36,218:12:0:44	0/0:0,48,252:16:0:56	0/0:0,154,255:52:0:99	0/1:195,0,160:41:0:99	0/0:0,24,166:8:0:32	0/0:0,82,254:33:0:90	0/1:201,0,191:32:2:99	0/0:0,84,252:28:0:92	0/0:0,51,227:17:0:59	./.:0,255,255:123:0:99	0/0:0,132,255:44:0:99	0/0:0,108,255:36:0:99
225658.fasta.result.contigs.fa_1	51	.	G	T	999	.	.	GT:PL:DP:SP:GQ	1/1:255,87,0:29:0:80	0/1:235,0,223:39:2:99	0/0:0,12,131:4:0:13	0/1:173,0,41:14:0:48	0/0:0,39,248:13:0:40	0/0:0,21,146:7:0:22	1/1:255,54,0:18:0:47	0/0:0,12,137:4:0:13	0/1:182,0,8:15:6:15	0/0:0,15,155:5:0:16	0/0:0,66,255:22:0:67	./.:0,6,67:2:0:8	0/1:137,0,200:22:0:99	0/0:0,114,255:38:0:99	0/0:0,69,255:23:0:70	0/0:0,157,255:52:0:99	1/1:218,46,0:64:51:39	0/1:50,0,58:4:0:49	0/0:0,36,219:12:0:37	0/1:157,0,158:17:0:99	0/0:0,166,255:55:0:99	0/0:0,126,255:42:0:99	0/0:0,27,200:9:0:28	0/1:151,0,255:32:9:99	0/1:203,0,217:31:0:99	1/1:230,13,0:28:16:7	0/0:0,20,231:18:0:21	./.:0,255,255:126:0:99	0/0:0,138,255:46:0:99	0/1:149,0,223:36:0:99
1712735.fasta.result.contigs.fa_1	136	.	A	T	999	.	.	GT:PL:DP:SP:GQ	0/0:0,30,175:10:0:37	0/0:0,57,200:19:0:64	0/0:0,39,187:13:0:46	./.:0,6,69:2:0:13	./.:0,6,50:2:0:13	./.:0,0,0:0:0:8	0/0:0,18,146:6:0:25	0/0:0,27,174:9:0:34	0/0:0,27,169:9:0:34	0/0:0,21,158:7:0:28	0/0:0,30,178:10:0:37	0/0:0,18,147:6:0:25	0/0:0,12,113:4:0:19	0/0:0,108,204:36:0:99	0/0:0,78,204:26:0:85	0/0:0,105,206:35:0:99	0/0:0,78,202:26:0:85	./.:29,0,61:3:0:22	0/1:58,0,55:4:0:51	0/1:40,0,57:4:0:33	0/0:0,123,208:41:0:99	0/1:150,0,166:27:0:99	./.:94,9,0:3:0:5	0/0:0,33,185:11:0:40	0/0:0,36,186:12:0:43	0/0:0,18,143:6:0:25	0/0:0,39,188:13:0:46	0/0:0,76,200:31:0:83	0/0:0,87,205:29:0:94	0/0:0,27,171:9:0:34
1712735.fasta.result.contigs.fa_1	174	.	T	C	999	.	.	GT:PL:DP:SP:GQ	0/0:0,54,200:18:0:62	0/0:0,40,178:26:0:48	0/0:0,42,185:14:0:50	0/0:0,12,106:4:0:20	0/0:0,12,110:4:0:20	./.:0,6,69:2:0:15	0/0:0,27,172:9:0:35	0/0:0,33,176:11:0:41	0/0:0,42,195:14:0:50	0/1:35,0,137:9:0:27	0/0:0,54,200:18:0:62	0/0:0,18,146:6:0:26	0/0:0,21,155:7:0:29	0/1:165,0,168:49:0:99	0/1:123,0,168:30:0:99	0/1:161,0,172:46:0:99	0/0:0,126,208:42:0:99	0/0:0,12,113:4:0:20	0/0:0,15,132:5:0:23	0/0:0,15,129:5:0:23	0/0:0,169,214:56:0:99	0/0:0,123,208:41:0:99	./.:0,9,93:3:0:17	0/0:0,48,191:16:0:56	0/0:0,48,197:16:0:56	0/0:0,30,179:10:0:38	0/0:0,51,195:17:0:59	0/0:0,141,210:47:0:99	0/0:0,120,208:40:0:99	0/0:0,36,188:12:0:44
1712735.fasta.result.contigs.fa_1	289	.	G	A	999	.	.	GT:PL:DP:SP:GQ	1/1:243,75,0:25:0:79	1/1:182,57,0:31:0:61	1/1:115,12,0:4:0:16	1/1:177,30,0:10:0:34	0/1:23,0,97:5:0:33	0/1:55,0,48:5:0:44	0/1:113,0,71:8:0:67	1/1:164,7,0:15:0:11	1/1:181,33,0:11:0:37	1/1:143,18,0:6:0:22	1/1:205,90,0:30:0:94	./.:95,9,0:3:0:13	1/1:157,21,0:7:0:25	1/1:208,135,0:45:0:99	1/1:202,78,0:26:0:82	1/1:207,129,0:43:0:99	1/1:212,154,0:51:0:99	1/1:131,15,0:5:0:19	1/1:103,12,0:4:0:16	1/1:131,15,0:5:0:19	1/1:210,148,0:49:0:99	1/1:215,169,0:56:0:99	1/1:110,12,0:4:0:16	1/1:203,66,0:22:0:70	0/0:0,40,176:26:0:30	0/1:0,4,161:14:0:7	0/1:109,0,117:12:0:99	0/0:0,138,209:46:0:99	0/1:147,0,168:40:0:99	1/1:195,48,0:16:0:52
1712735.fasta.result.contigs.fa_1	291	.	A	T	999	.	.	GT:PL:DP:SP:GQ	0/0:0,75,240:25:0:80	0/0:0,96,204:32:0:99	0/1:26,0,84:4:0:21	0/0:0,30,178:10:0:35	0/0:0,12,116:4:0:17	0/0:0,15,121:5:0:20	0/0:0,24,166:8:0:29	0/0:0,7,163:15:0:12	0/0:0,33,179:11:0:38	0/1:50,0,84:6:0:45	0/0:0,90,203:30:0:95	./.:0,9,94:3:0:14	0/0:0,21,145:7:0:26	0/1:163,0,167:48:0:99	0/1:121,0,169:26:0:99	0/1:164,0,161:43:0:99	0/0:0,157,212:52:0:99	0/1:78,0,37:5:0:48	0/1:16,0,82:4:0:12	0/0:0,18,136:6:0:23	0/0:0,154,210:51:0:99	0/0:0,175,214:58:0:99	1/1:108,12,0:4:0:4	0/0:0,66,203:22:0:71	0/0:0,75,202:25:0:80	0/0:0,42,193:14:0:47	0/0:0,36,184:12:0:41	0/0:0,138,210:46:0:99	0/0:0,120,207:40:0:99	0/0:0,48,198:16:0:53
1763156.fasta.result.contigs.fa_1	327	.	T	C	999	.	.	GT:PL:DP:SP:GQ	0/0:0,63,195:21:0:67	0/0:0,24,128:8:0:28	0/0:0,21,154:7:0:25	0/0:0,24,164:8:0:28	0/0:0,108,206:36:0:99	0/0:0,87,255:29:0:91	0/0:0,30,174:10:0:34	0/1:49,0,123:11:0:45	0/0:3,0,137:8:0:4	0/1:106,0,49:7:0:59	0/0:0,48,195:16:0:52	./.:32,0,32:2:0:28	0/0:0,87,203:29:0:91	0/1:147,0,118:19:0:99	0/1:147,0,128:22:0:99	0/0:0,63,255:21:0:67	0/1:89,0,146:16:0:85	0/1:127,0,136:18:0:99	0/0:0,78,204:26:0:82	0/0:0,90,203:30:0:94	0/0:0,87,203:29:0:91	./.:32,0,32:2:0:28	0/0:0,99,255:33:0:99	0/1:15,0,116:7:0:11	0/0:0,54,199:18:0:58	0/0:0,45,193:15:0:49	0/0:0,33,181:11:0:37	0/0:0,120,207:40:0:99	0/0:0,15,172:14:0:19	0/0:0,27,173:9:0:31
1763156.fasta.result.contigs.fa_1	367	.	A	G	999	.	.	GT:PL:DP:SP:GQ	1/1:188,48,0:16:0:48	1/1:82,15,0:5:0:16	0/1:23,0,86:5:0:29	./.:95,9,0:3:0:10	0/1:166,0,154:29:0:99	1/1:255,78,0:26:0:78	0/0:0,27,174:9:0:21	0/1:77,0,20:6:0:20	1/1:164,24,0:8:0:24	0/1:118,0,47:8:0:47	0/1:150,0,96:15:0:96	./.:27,3,0:1:0:5	1/1:201,84,0:28:0:84	0/1:102,0,99:12:0:98	0/1:118,0,94:15:0:94	1/1:255,48,0:16:0:48	1/1:195,69,0:23:0:69	0/1:88,0,160:16:0:94	0/1:148,0,147:22:0:99	1/1:203,87,0:29:0:87	1/1:202,81,0:27:0:81	./.:0,3,38:1:0:5	1/1:255,87,0:29:0:87	0/1:148,0,8:10:0:8	1/1:193,42,0:14:0:42	1/1:170,27,0:9:0:27	0/1:109,0,108:10:0:99	0/0:0,96,204:32:0:90	0/1:134,0,66:10:0:66	0/1:104,0,134:12:0:99
1854043.fasta.result.contigs.fa_1	365	.	G	C	999	.	.	GT:PL:DP:SP:GQ	0/1:56,0,88:8:0:53	0/1:135,0,121:27:0:99	0/0:0,36,162:12:0:39	0/0:0,54,177:18:0:57	0/0:0,232,194:77:0:99	0/0:0,202,197:67:0:99	1/1:106,12,0:4:0:5	0/0:0,28,152:22:0:31	0/0:0,24,74:8:0:27	0/0:0,87,188:29:0:90	0/0:0,30,140:10:0:33	0/1:16,0,72:4:0:13	0/1:124,0,152:54:0:99	0/0:0,99,176:33:0:99	0/0:0,15,112:5:0:18	0/0:0,138,197:46:0:99	0/0:0,123,183:41:0:99	1/1:194,102,0:34:0:93	0/0:0,181,192:60:0:99	0/0:0,250,193:83:0:99	0/0:0,108,184:36:0:99	0/1:106,0,134:26:0:99	0/1:137,0,150:57:0:99	0/0:0,24,118:8:0:27	0/1:23,0,78:5:0:20	./.:0,6,65:2:0:10	./.:11,0,55:3:0:8	0/0:0,96,166:32:0:99	0/0:0,66,181:22:0:69	0/0:0,12,82:4:0:15
2732175.fasta.result.contigs.fa_1	410	.	C	T	999	.	.	GT:PL:DP:SP:GQ	0/1:94,0,153:17:0:88	0/0:0,66,199:22:0:72	0/0:0,60,197:20:0:66	0/1:116,0,49:7:0:61	0/1:143,0,161:19:0:99	0/0:0,66,198:22:0:72	0/0:0,81,234:27:0:87	0/0:0,120,255:40:0:99	0/0:0,42,190:15:0:48	0/0:0,15,132:5:0:21	0/1:162,0,133:24:0:99	0/1:114,0,74:8:0:86	0/0:0,30,172:10:0:36	0/0:0,87,200:29:0:93	0/0:0,34,211:24:0:40	0/0:0,21,153:7:0:27	0/0:0,42,227:14:0:48	./.:0,6,69:2:0:13	0/0:0,30,173:10:0:36	0/0:0,60,230:20:0:66	0/0:0,90,239:30:0:96	./.:0,3,29:1:0:10	0/0:0,39,186:14:0:45	0/0:0,75,201:25:0:81	0/0:0,84,200:28:0:90	0/0:0,81,200:27:0:87	0/0:0,57,195:19:0:63	0/0:0,251,255:90:0:99	0/1:191,0,167:30:0:99	0/0:0,99,230:33:0:99
2848100.fasta.result.contigs.fa_1	41	.	C	T	999	.	.	GT:PL:DP:SP:GQ	0/0:0,126,233:42:0:99	0/0:0,114,206:38:0:99	0/0:2,0,180:12:0:7	0/0:0,39,175:13:0:47	0/0:0,30,168:10:0:38	0/0:0,15,122:5:0:23	0/0:0,48,188:16:0:56	0/1:14,0,137:8:0:7	0/0:0,37,169:30:0:45	0/1:23,0,103:5:0:15	0/0:0,111,201:44:0:99	0/0:0,2,188:13:0:11	./.:0,9,79:3:0:18	0/1:193,0,166:49:0:99	0/1:151,0,169:37:0:99	0/0:0,181,245:60:0:99	0/0:0,175,213:58:0:99	0/0:0,24,162:8:0:32	0/0:0,33,178:11:0:41	0/0:0,15,131:5:0:23	0/0:0,232,255:77:0:99	0/0:0,93,202:31:0:99	0/0:0,15,128:5:0:23	0/0:0,75,201:25:0:83	0/0:0,67,205:35:0:75	0/0:0,57,196:19:0:65	0/0:0,57,196:19:0:65	0/0:0,229,255:94:0:99	0/0:0,108,203:36:0:99	0/0:0,90,204:30:0:98
856398.fasta.result.contigs.fa_1	34	.	T	C	999	.	.	GT:PL:DP:SP:GQ	0/1:102,0,164:13:0:96	./.:0,6,69:2:0:12	0/0:0,45,255:15:0:51	0/1:113,0,94:9:0:99	0/1:224,0,105:26:0:99	0/0:0,54,199:18:0:60	0/0:0,24,255:25:0:30	0/1:58,0,58:4:0:52	0/0:0,129,255:43:0:99	0/0:0,21,169:7:0:27	0/0:0,24,140:8:0:30	./.:0,6,59:2:0:12	0/0:0,126,255:42:0:99	0/0:0,39,221:13:0:45	0/0:0,45,255:15:0:51	0/0:0,54,255:18:0:60	0/0:0,60,233:20:0:66	0/0:0,21,177:7:0:27	0/0:0,81,255:27:0:87	0/0:0,69,202:23:0:75	0/0:0,42,192:14:0:48	./.:0,3,38:1:0:9	0/0:0,126,255:42:0:99	0/0:0,99,255:33:0:99	0/0:0,42,251:14:0:48	0/1:244,0,242:44:0:99	0/1:243,0,239:43:0:99	./.:0,255,255:110:0:99	0/0:0,15,153:5:0:21	0/1:213,0,221:34:0:99
1114345.fasta.result.contigs.fa_1	121	.	A	G	999	.	.	GT:PL:DP:SP:GQ	0/0:0,21,58:7:0:26	0/1:88,0,16:8:0:27	./.:0,3,33:1:0:9	./.:0,0,0:0:0:6	0/0:0,27,62:9:0:32	./.:0,3,15:1:0:9	0/0:0,21,114:7:0:26	0/0:0,39,69:13:0:44	0/0:0,27,131:9:0:32	0/0:0,15,102:5:0:20	0/0:0,30,122:10:0:35	./.:0,9,82:3:0:15	0/1:114,0,35:17:0:46	0/0:0,33,63:11:0:38	0/0:0,30,63:10:0:35	0/1:106,0,77:13:0:88	0/1:79,0,48:12:0:59	0/0:0,33,67:11:0:38	0/0:0,69,170:23:0:74	0/1:95,0,21:10:0:32	0/0:0,57,143:19:0:62	0/1:83,0,28:10:0:39	0/0:0,75,171:25:0:80	0/0:0,33,64:11:0:38	0/1:95,0,53:11:0:64	0/0:0,12,77:4:0:17	0/0:0,12,97:4:0:17	0/0:0,87,124:29:0:92	0/0:0,36,144:12:0:41	0/0:0,21,114:7:0:26
1114345.fasta.result.contigs.fa_1	173	.	G	A	999	.	.	GT:PL:DP:SP:GQ	0/0:0,48,64:16:0:54	0/1:70,0,53:14:0:61	0/0:0,15,111:5:0:21	./.:0,6,27:2:0:13	0/0:0,39,64:13:0:45	0/0:0,18,54:6:0:24	0/0:0,48,148:16:0:54	0/0:0,42,68:14:0:48	0/0:0,39,140:13:0:45	0/0:0,21,110:7:0:27	0/0:0,24,93:8:0:30	./.:0,6,60:2:0:13	0/0:0,69,142:23:0:75	0/0:0,33,64:11:0:39	0/0:0,63,61:21:0:69	0/1:120,0,104:17:0:99	0/1:82,0,48:15:0:60	0/0:0,36,68:12:0:42	0/0:0,72,169:24:0:78	0/1:111,0,16:12:0:28	0/0:0,63,152:21:0:69	0/1:110,0,18:11:0:30	0/0:0,87,171:29:0:93	0/0:0,36,64:12:0:42	0/1:125,0,76:17:0:88	0/0:0,21,103:7:0:27	0/0:0,18,114:6:0:24	0/0:0,105,151:35:0:99	0/0:0,54,156:18:0:60	0/0:0,33,136:11:0:39
1114345.fasta.result.contigs.fa_1	188	.	A	G	999	.	.	GT:PL:DP:SP:GQ	0/1:38,0,25:18:0:27	0/1:95,0,35:17:0:38	1/1:102,15,0:5:0:13	./.:0,9,37:3:0:7	0/0:0,33,64:11:0:30	0/1:10,0,29:6:0:13	1/1:152,54,0:18:0:51	1/1:62,33,0:11:0:30	1/1:131,36,0:12:0:33	0/0:0,21,110:7:0:18	0/0:0,24,93:8:0:21	./.:0,6,60:2:0:5	0/1:108,0,36:25:0:39	1/1:64,36,0:12:0:33	1/1:60,66,0:22:0:59	0/1:117,0,113:18:0:99	0/1:70,0,47:13:0:50	0/1:43,0,14:14:0:17	0/0:0,78,171:26:0:75	1/1:140,36,0:12:0:33	0/1:123,0,35:23:0:38	1/1:121,33,0:11:0:30	0/0:0,96,172:32:0:93	0/0:0,20,55:12:0:17	1/1:160,51,0:17:0:48	0/1:49,0,16:4:0:19	1/1:121,21,0:7:0:18	0/0:0,102,162:34:0:99	0/1:132,0,37:20:0:40	0/1:0,0,92:11:0:5
1158901.fasta.result.contigs.fa_1	49	.	C	T	999	.	.	GT:PL:DP:SP:GQ	0/0:0,102,199:35:0:99	0/0:0,36,188:12:0:41	0/1:88,0,154:18:0:83	0/0:0,24,160:8:0:29	0/1:166,0,139:30:0:99	0/0:0,102,232:34:0:99	0/1:141,0,159:27:0:99	0/1:154,0,143:22:0:99	0/0:0,96,255:32:0:99	0/0:0,24,142:8:0:29	0/0:0,72,233:24:0:77	0/1:14,0,132:8:0:10	0/0:0,214,246:72:0:99	0/0:0,51,181:17:0:56	0/0:0,69,231:23:0:74	0/1:83,0,140:15:0:78	0/1:109,0,132:15:0:99	0/0:0,33,179:11:0:38	0/0:0,97,255:45:0:99	0/0:0,78,202:26:0:83	0/0:0,120,255:40:0:99	0/0:0,18,110:6:0:23	0/1:172,0,161:75:0:99	0/0:0,126,255:42:0:99	0/0:0,117,230:39:0:99	0/1:243,0,149:41:6:99	0/0:0,79,254:32:0:84	./.:0,255,255:118:0:99	0/0:0,33,174:12:0:38	0/0:0,75,255:25:0:80
1158901.fasta.result.contigs.fa_1	293	.	C	T	999	.	.	GT:PL:DP:SP:GQ	0/1:128,0,157:21:0:99	0/0:0,27,169:9:0:30	0/1:20,0,117:6:0:17	./.:0,9,90:3:0:13	0/0:0,51,195:17:0:54	0/1:83,0,155:19:0:80	0/0:0,33,179:11:0:36	0/0:0,48,190:16:0:51	0/0:0,54,196:18:0:57	0/0:0,12,113:4:0:16	0/0:0,30,180:10:0:33	0/0:0,21,150:7:0:24	0/1:147,0,144:30:0:99	0/1:72,0,118:10:0:69	0/1:98,0,128:13:0:95	0/0:0,27,161:9:0:30	0/0:0,18,125:6:0:21	0/1:89,0,73:8:0:81	0/0:0,60,197:20:0:63	0/1:48,0,157:15:0:45	0/0:0,51,194:17:0:54	0/0:0,18,135:6:0:21	0/0:0,87,198:29:0:90	0/0:0,48,194:16:0:51	0/0:0,54,195:18:0:57	0/1:134,0,142:17:0:99	0/0:0,45,196:15:0:48	0/1:135,0,168:53:0:99	0/1:55,0,74:6:0:52	0/0:0,21,151:7:0:24
1158901.fasta.result.contigs.fa_1	304	.	G	C	999	.	.	GT:PL:DP:SP:GQ	0/0:0,63,201:21:0:68	0/0:0,21,157:7:0:26	0/0:0,18,143:6:0:23	./.:0,9,90:3:0:14	0/1:159,0,68:16:0:79	0/0:0,54,197:18:0:59	0/1:109,0,88:11:0:98	0/1:131,0,119:13:0:99	0/0:0,51,199:17:0:56	0/0:0,12,115:4:0:17	0/0:0,36,189:12:0:41	0/1:5,0,129:7:0:3	0/0:0,93,197:31:0:98	0/0:0,30,166:10:0:35	0/0:0,36,179:12:0:41	0/1:65,0,75:8:0:60	1/1:99,15,0:5:0:5	0/0:0,21,152:7:0:26	0/0:0,22,170:20:0:27	0/0:0,48,197:16:0:53	0/0:0,45,192:15:0:50	0/0:0,18,145:6:0:23	0/1:153,0,153:27:0:99	0/0:0,33,182:11:0:38	0/0:0,57,199:19:0:62	0/1:138,0,136:17:0:99	0/0:0,51,199:17:0:56	0/0:0,154,205:51:0:99	0/0:0,18,123:6:0:23	0/0:0,18,147:6:0:23
1158901.fasta.result.contigs.fa_1	321	.	T	A	999	.	.	GT:PL:DP:SP:GQ	0/0:0,48,195:16:0:56	0/0:0,18,143:6:0:26	0/0:0,15,132:5:0:23	./.:0,9,91:3:0:17	0/0:0,42,192:14:0:50	0/0:0,54,196:18:0:62	0/0:0,36,177:12:0:44	0/0:0,36,188:12:0:44	0/0:0,48,195:16:0:56	./.:0,9,95:3:0:17	0/0:0,39,190:13:0:47	0/0:0,15,133:5:0:23	0/0:0,90,198:30:0:98	0/1:105,0,121:12:0:97	0/1:63,0,106:9:0:55	0/0:0,21,154:7:0:29	./.:0,9,82:3:0:17	0/0:0,21,151:7:0:29	0/0:0,57,201:19:0:65	0/0:0,39,192:13:0:47	0/0:0,45,192:15:0:53	0/0:0,18,146:6:0:26	0/0:0,93,203:31:0:99	0/0:0,24,159:8:0:32	0/0:0,63,201:21:0:71	0/0:0,54,199:18:0:62	0/0:0,51,197:17:0:59	0/1:133,0,170:48:0:99	0/1:55,0,79:6:0:47	0/0:0,21,149:7:0:29
1903860.fasta.result.contigs.fa_1	333	.	G	A	999	.	.	GT:PL:DP:SP:GQ	0/1:140,0,134:20:0:99	0/0:0,24,158:8:0:29	./.:0,6,65:2:0:11	0/0:0,45,196:15:0:50	0/0:0,78,202:26:0:83	0/0:0,90,201:30:0:95	0/0:0,24,163:8:0:29	./.:86,9,0:3:0:4	0/0:0,30,178:10:0:35	0/0:0,15,123:5:0:20	0/0:0,30,180:10:0:35	./.:0,6,51:2:0:11	0/0:0,23,174:19:0:28	0/1:162,0,132:23:0:99	0/1:75,0,88:7:0:70	0/1:142,0,99:15:0:99	0/0:0,63,201:21:0:68	0/0:0,15,129:5:0:20	0/0:0,36,173:12:0:41	0/1:127,0,131:15:0:99	0/1:122,0,99:13:0:99	0/0:0,18,147:6:0:23	0/1:134,0,143:20:0:99	0/0:0,51,196:17:0:56	0/0:0,51,196:17:0:56	0/0:0,36,181:12:0:41	0/0:0,39,189:13:0:44	0/0:0,99,205:33:0:99	./.:0,6,68:2:0:11	0/0:1,0,153:12:0:5
1966701.fasta.result.contigs.fa_1	395	.	C	G	999	.	.	GT:PL:DP:SP:GQ	0/0:0,27,163:9:0:32	0/1:138,0,3:9:0:14	0/1:124,0,86:10:0:97	0/0:0,48,186:16:0:53	0/0:0,175,214:58:0:99	1/1:216,187,0:62:0:99	0/0:0,12,115:4:0:17	0/1:49,0,87:6:0:44	./.:0,9,86:3:0:14	0/0:0,69,198:23:0:74	0/0:0,30,174:10:0:35	0/1:57,0,102:8:0:52	0/0:0,141,208:47:0:99	0/0:0,42,175:14:0:47	./.:0,3,37:1:0:9	0/0:0,45,190:15:0:50	0/0:0,57,199:19:0:62	0/0:0,129,204:43:0:99	0/0:0,114,205:38:0:99	0/0:0,178,210:59:0:99	0/0:0,33,178:11:0:38	0/0:0,84,201:28:0:89	0/0:0,202,217:67:0:99	0/1:58,0,38:4:0:47	0/0:0,15,116:5:0:20	0/1:96,0,75:7:0:85	./.:0,9,88:3:0:14	0/0:0,36,176:12:0:41	./.:0,3,34:1:0:9	0/0:0,15,115:5:0:20
2013473.fasta.result.contigs.fa_1	214	.	T	C	999	.	.	GT:PL:DP:SP:GQ	0/0:0,15,126:5:0:22	0/0:0,27,159:9:0:34	0/0:0,18,136:6:0:25	0/0:0,12,105:4:0:19	0/0:0,129,206:43:0:99	0/0:0,90,202:30:0:97	./.:0,9,87:3:0:16	0/0:0,52,196:23:0:59	0/0:0,15,107:5:0:22	0/0:0,69,196:23:0:76	0/0:0,21,135:7:0:28	./.:0,3,25:1:0:10	0/0:0,148,208:49:0:99	0/1:35,0,154:16:0:28	0/0:4,0,55:7:0:5	0/1:120,0,72:22:0:85	0/0:0,99,201:33:0:99	0/1:86,0,144:21:0:79	0/0:0,114,203:38:0:99	0/0:0,120,204:40:0:99	0/0:0,18,84:6:0:25	0/0:0,21,128:7:0:28	0/0:0,163,209:54:0:99	0/0:0,30,161:10:0:37	0/1:79,0,67:8:0:71	./.:0,6,65:2:0:13	0/0:0,15,109:5:0:22	0/0:0,57,194:19:0:64	0/1:59,0,66:10:0:52	0/0:0,12,98:4:0:19
2013473.fasta.result.contigs.fa_1	445	.	C	A	138	.	.	GT:PL:DP:SP:GQ	0/0:0,12,113:4:0:19	0/1:77,0,91:24:3:70	0/0:0,18,134:6:0:25	0/0:0,33,220:11:0:40	0/1:25,0,255:97:5:18	0/0:0,102,198:34:0:99	0/0:0,21,123:7:0:28	0/0:0,90,203:30:0:97	0/1:59,0,50:5:0:51	0/0:0,114,211:38:0:99	0/0:0,24,157:8:0:31	./.:0,9,99:3:0:16	0/0:0,255,252:91:0:99	0/0:0,114,211:38:0:99	0/0:0,42,167:14:0:49	0/0:0,175,255:58:0:99	0/0:0,157,244:52:0:99	0/0:0,178,255:59:0:99	0/0:0,211,221:70:0:99	0/0:0,184,229:61:0:99	0/1:38,0,94:45:2:31	0/0:0,84,175:28:0:91	0/0:0,163,209:55:0:99	0/0:0,24,144:8:0:31	0/0:0,45,164:15:0:52	./.:0,9,64:3:0:16	0/0:0,15,116:5:0:22	0/0:0,129,255:43:0:99	0/0:0,57,156:19:0:64	0/1:28,0,28:4:0:21
2013473.fasta.result.contigs.fa_1	481	.	T	A	999	.	.	GT:PL:DP:SP:GQ	0/0:0,15,103:5:0:22	0/0:0,69,162:23:0:76	0/0:0,18,117:6:0:25	0/0:0,27,176:9:0:34	0/1:208,0,41:93:0:54	0/0:0,102,198:34:0:99	0/0:0,12,107:7:0:19	0/0:0,87,193:29:0:94	0/0:0,15,98:5:0:22	0/0:0,108,179:37:0:99	0/0:0,24,149:8:0:31	./.:32,0,22:2:0:25	0/0:0,247,211:82:0:99	0/0:0,108,200:36:0:99	0/0:0,1,78:13:0:8	0/1:151,0,12:51:0:25	0/1:168,0,146:51:0:99	0/1:225,0,120:58:3:99	0/0:0,199,189:66:0:99	0/0:0,178,196:59:0:99	0/0:0,132,180:44:0:99	0/0:0,75,148:27:0:82	0/0:0,169,207:56:0:99	0/0:0,24,133:8:0:31	0/0:0,39,135:13:0:46	./.:0,9,80:3:0:16	0/0:0,15,76:5:0:22	0/0:0,114,231:40:0:99	0/1:7,0,82:19:0:3	0/0:0,12,74:4:0:19
2013473.fasta.result.contigs.fa_1	494	.	T	C	999	.	.	GT:PL:DP:SP:GQ	0/0:0,15,128:5:0:18	0/1:74,0,86:21:0:72	0/0:0,18,128:6:0:20	0/0:0,18,192:9:0:20	0/0:0,255,255:92:0:99	0/0:0,102,199:34:0:99	0/1:37,0,68:7:0:35	0/1:125,0,104:28:0:99	0/0:0,15,101:5:0:18	0/1:94,0,136:36:0:92	0/0:0,24,157:8:0:26	./.:0,6,61:2:0:9	0/1:114,0,146:82:0:99	0/1:80,0,90:34:0:78	0/1:64,0,70:12:0:61	0/0:0,154,250:51:0:99	0/0:0,154,209:51:0:99	0/0:0,172,255:58:0:99	0/1:76,0,93:65:0:74	0/0:0,178,197:59:0:99	0/1:86,0,36:43:0:44	1/1:171,81,0:27:0:73	0/0:0,169,208:56:0:99	0/0:0,24,150:8:0:26	0/1:78,0,65:13:0:71	./.:0,9,65:3:0:12	0/0:0,15,115:5:0:18	0/0:0,120,239:40:0:99	0/1:83,0,87:19:0:80	0/0:4,13,59:4:0:12
2013473.fasta.result.contigs.fa_1	496	.	C	G	999	.	.	GT:PL:DP:SP:GQ	1/1:124,15,0:5:0:20	1/1:138,63,0:21:0:68	1/1:125,18,0:6:0:23	0/0:0,18,182:9:0:8	0/1:37,0,144:91:0:48	1/1:200,102,0:34:0:99	1/1:104,21,0:7:0:26	1/1:175,84,0:28:0:89	1/1:108,15,0:5:0:20	1/1:179,108,0:36:0:99	1/1:160,24,0:8:0:29	./.:22,0,32:2:0:26	1/1:207,244,0:82:0:99	1/1:176,102,0:34:0:99	1/1:83,0,2:12:0:4	0/1:10,0,157:51:0:21	0/1:150,0,166:51:0:99	0/1:132,0,228:58:3:99	1/1:167,193,0:65:0:99	1/1:196,175,0:59:0:99	1/1:180,129,0:43:0:99	1/1:168,84,0:28:0:89	1/1:207,166,0:56:0:99	1/1:146,24,0:8:0:29	1/1:142,39,0:13:0:44	./.:65,9,0:3:0:14	1/1:108,15,0:5:0:20	0/1:78,0,193:40:0:89	0/1:87,0,7:19:0:4	1/1:67,12,0:4:0:17
2013473.fasta.result.contigs.fa_1	526	.	G	T	999	.	.	GT:PL:DP:SP:GQ	0/0:0,15,126:5:0:19	0/1:66,0,89:21:0:62	0/0:0,18,130:6:0:22	0/0:0,15,144:8:0:19	0/0:0,255,233:91:0:99	0/0:0,102,198:34:0:99	0/1:42,0,52:7:0:38	0/0:0,70,178:28:0:74	0/0:0,15,109:5:0:19	0/1:102,0,141:36:0:98	0/0:0,24,156:8:0:28	./.:0,6,61:2:0:10	0/1:118,0,148:81:0:99	0/1:105,0,85:34:0:94	0/1:47,0,73:12:0:43	0/0:0,154,248:51:0:99	0/0:0,154,208:51:0:99	0/0:0,172,238:57:0:99	0/1:78,0,90:65:0:74	0/0:0,178,197:59:0:99	0/1:85,0,52:40:0:62	0/1:79,0,115:28:0:75	0/0:0,169,206:56:0:99	0/0:0,24,154:8:0:28	0/0:0,39,140:13:0:43	./.:0,9,77:3:0:13	0/0:0,15,115:5:0:19	0/0:0,117,202:39:0:99	0/1:80,0,58:18:0:67	0/0:0,12,56:4:0:16
146593.fasta.result.contigs.fa_2	191	.	A	G	999	.	.	GT:PL:DP:SP:GQ	0/1:177,0,155:28:0:99	0/1:48,0,58:4:0:47	0/0:0,48,255:16:0:49	1/1:170,23,0:20:0:16	1/1:196,57,0:19:0:50	0/0:0,78,202:26:0:79	0/0:0,81,202:27:0:82	./.:32,0,31:2:0:30	0/0:0,93,203:31:0:94	0/0:0,12,101:4:0:13	0/0:0,78,203:26:0:79	0/0:0,33,178:11:0:34	0/0:0,66,240:22:0:67	0/0:0,45,193:15:0:46	0/0:0,63,199:21:0:64	0/1:39,0,160:15:0:38	0/1:122,0,89:11:0:96	./.:61,0,7:3:0:14	0/1:119,0,154:19:0:99	0/0:0,45,196:15:0:46	0/1:63,0,112:9:0:62	./.:29,0,38:3:0:28	0/0:0,69,200:23:0:70	0/1:158,0,148:25:0:99	0/1:158,0,158:39:0:99	0/0:0,81,255:27:0:82	1/1:199,87,0:29:0:80	0/0:0,255,239:93:0:99	0/1:86,0,77:7:0:81	0/0:0,93,242:31:0:94
1082111.fasta.result.contigs.fa_1	437	.	A	G	999	.	.	GT:PL:DP:SP:GQ	0/1:92,0,18:6:0:25	0/0:0,18,132:6:0:20	0/1:5,0,153:11:0:5	0/0:0,18,139:6:0:20	1/1:130,18,0:6:0:11	0/0:0,39,191:13:0:40	0/1:76,0,52:5:0:59	./.:0,0,0:0:0:3	0/0:0,36,189:12:0:37	0/0:0,15,125:5:0:17	0/1:69,0,74:6:0:67	./.:32,0,32:2:0:30	0/0:0,27,171:9:0:28	0/1:99,0,61:7:0:68	0/1:142,0,141:20:0:99	0/1:130,0,123:15:0:99	0/0:0,15,125:5:0:17	0/1:52,0,23:4:0:30	0/1:84,0,141:12:0:83	0/0:0,27,165:9:0:28	0/0:0,33,183:11:0:34	./.:0,0,0:0:0:3	0/0:0,33,174:11:0:34	./.:0,9,93:3:0:11	0/0:0,15,128:5:0:17	0/0:0,30,164:10:0:31	0/0:0,24,167:8:0:25	0/1:95,0,166:24:0:94	0/1:63,0,137:12:0:62	0/1:55,0,82:5:0:54
1082111.fasta.result.contigs.fa_1	461	.	A	C	999	.	.	GT:PL:DP:SP:GQ	0/0:0,51,244:17:0:50	1/1:255,51,0:17:0:46	0/0:0,87,255:29:0:86	1/1:144,9,0:13:4:5	1/1:211,54,0:18:0:49	1/1:255,90,0:30:0:85	0/1:97,0,84:9:0:89	./.:19,0,46:3:0:20	0/1:76,0,255:33:0:77	0/1:166,0,1:9:0:7	0/0:0,45,255:15:0:44	0/1:40,0,63:4:0:41	0/0:0,57,255:19:0:56	0/0:0,81,255:27:0:80	0/0:0,129,255:43:0:99	0/0:0,111,255:37:0:99	0/0:0,111,255:37:0:99	0/1:17,0,166:10:0:18	0/0:0,87,255:29:0:86	0/0:0,54,255:18:0:53	0/0:0,66,255:22:0:65	./.:0,6,69:2:0:6	1/1:255,63,0:21:0:58	0/1:51,0,103:8:0:52	0/1:152,0,66:12:0:71	0/1:117,0,149:17:0:99	0/1:174,0,186:19:0:99	0/0:0,223,255:74:0:99	0/1:178,0,194:29:2:99	0/1:74,0,172:13:3:75
1082111.fasta.result.contigs.fa_1	465	.	C	T	999	.	.	GT:PL:DP:SP:GQ	1/1:236,51,0:17:0:57	1/1:255,51,0:17:0:57	1/1:255,46,0:28:0:52	1/1:176,39,0:13:0:45	1/1:223,54,0:18:0:60	1/1:255,87,0:29:0:93	1/1:153,24,0:8:0:30	./.:43,0,27:3:0:21	0/1:61,0,255:32:2:73	1/1:182,27,0:9:0:33	1/1:255,42,0:14:0:48	0/1:40,0,55:4:0:47	1/1:255,57,0:19:0:63	0/1:80,0,230:26:0:92	0/1:255,0,255:42:0:99	1/1:255,102,0:34:0:99	1/1:255,111,0:37:0:99	0/1:51,0,149:10:0:63	1/1:255,84,0:28:0:90	1/1:255,51,0:17:0:57	1/1:240,60,0:20:0:66	./.:50,6,0:2:0:12	1/1:255,63,0:21:0:69	1/1:162,24,0:8:0:30	1/1:219,36,0:12:0:42	1/1:255,51,0:17:0:57	1/1:255,57,0:19:0:63	0/1:149,0,255:73:1:99	1/1:255,87,0:29:0:93	1/1:233,39,0:13:0:45
1082111.fasta.result.contigs.fa_1	490	.	A	G	999	.	.	GT:PL:DP:SP:GQ	1/1:164,39,0:13:0:42	1/1:129,33,0:11:0:36	0/1:153,0,150:23:0:99	1/1:118,33,0:11:0:36	1/1:138,45,0:15:0:48	1/1:144,61,0:25:0:64	1/1:143,24,0:8:0:27	./.:52,0,28:3:0:25	0/1:25,0,251:29:0:34	1/1:117,18,0:6:0:21	1/1:179,36,0:12:0:39	./.:42,0,29:3:0:26	1/1:184,35,0:17:0:38	0/1:77,0,202:25:4:86	0/1:167,0,255:35:4:99	0/1:120,0,179:29:0:99	0/0:0,108,235:36:0:99	0/1:53,0,121:9:0:62	1/1:174,26,0:20:0:29	1/1:182,42,0:14:0:45	1/1:200,57,0:19:0:60	./.:68,6,0:2:0:10	1/1:135,42,0:15:0:45	1/1:96,24,0:9:0:27	1/1:136,27,0:9:0:30	1/1:212,48,0:16:0:51	1/1:178,45,0:15:0:48	0/1:69,0,255:65:5:78	1/1:234,75,0:25:0:78	1/1:173,36,0:12:0:39
1082111.fasta.result.contigs.fa_1	523	.	C	T	999	.	.	GT:PL:DP:SP:GQ	0/0:0,39,170:13:0:47	0/0:0,33,126:11:0:41	0/0:0,28,171:22:0:36	0/0:0,30,97:10:0:38	0/0:0,45,144:15:0:53	0/0:0,75,156:25:0:83	0/0:0,24,134:8:0:32	./.:0,9,84:3:0:17	0/0:0,43,210:27:0:51	0/0:0,15,92:5:0:23	0/0:0,36,182:12:0:44	./.:29,0,42:3:0:21	0/0:0,51,190:17:0:59	0/1:164,0,53:23:0:67	0/1:200,0,152:31:0:99	0/0:0,67,190:28:0:75	0/0:0,108,231:36:0:99	0/1:98,0,39:7:0:53	0/0:0,60,198:20:0:68	0/0:0,42,183:14:0:50	0/0:0,57,200:19:0:65	./.:0,6,69:2:0:15	0/0:0,45,149:15:0:53	0/0:0,27,135:9:0:35	0/0:0,27,139:9:0:35	0/0:0,39,160:13:0:47	0/0:0,28,166:15:0:36	0/0:0,162,255:60:0:99	0/0:0,69,182:23:0:77	0/0:0,36,172:12:0:44
2520455.fasta.result.contigs.fa_1	341	.	G	A	999	.	.	GT:PL:DP:SP:GQ	0/0:0,75,203:25:0:82	0/0:0,4,153:10:0:11	./.:0,9,92:3:0:16	0/1:68,0,24:4:0:37	./.:0,0,0:0:0:8	0/0:0,15,130:5:0:22	0/1:94,0,113:9:0:87	0/0:0,21,154:7:0:28	0/0:0,36,182:12:0:43	0/0:0,12,128:4:0:19	0/0:0,99,204:33:0:99	./.:0,3,38:1:0:10	./.:0,9,94:3:0:16	0/0:0,60,201:20:0:67	0/0:0,36,188:12:0:43	0/0:0,69,203:23:0:76	0/1:157,0,130:19:0:99	0/0:0,24,165:8:0:31	0/0:0,57,194:19:0:64	0/0:0,12,116:4:0:19	0/0:0,90,203:30:0:97	0/0:0,33,181:11:0:40	0/0:0,15,131:5:0:22	0/0:0,51,198:17:0:58	0/0:0,63,202:21:0:70	0/1:73,0,145:13:0:66	0/0:0,45,196:15:0:52	0/0:0,105,206:35:0:99	0/0:0,60,199:20:0:67	0/1:106,0,126:12:0:99
3156133.fasta.result.contigs.fa_1	25	.	C	T	999	.	.	GT:PL:DP:SP:GQ	0/1:150,0,117:17:0:99	0/1:113,0,74:8:0:83	0/0:0,24,164:8:0:27	0/0:0,18,147:6:0:21	0/1:58,0,40:4:0:48	0/0:0,17,164:11:0:20	1/1:198,54,0:18:0:45	./.:32,0,32:2:0:29	0/0:0,57,196:19:0:60	./.:0,0,0:0:0:4	0/0:0,39,187:13:0:42	0/0:0,12,103:4:0:15	0/1:76,0,93:7:0:73	0/0:0,30,174:10:0:33	0/0:0,60,197:20:0:63	0/1:92,0,109:9:0:89	0/1:41,0,97:6:0:38	0/1:24,0,95:4:0:21	0/0:0,15,131:5:0:18	0/1:115,0,92:10:0:99	0/0:0,33,180:11:0:36	./.:0,0,0:0:0:4	0/0:0,27,166:9:0:30	0/0:0,84,199:28:0:87	0/0:0,66,196:22:0:69	0/0:0,49,208:29:0:52	0/0:0,63,197:21:0:66	0/0:0,255,255:91:0:99	0/0:0,21,143:7:0:24	0/0:0,72,234:24:0:75
201622.fasta.result.contigs.fa_1	26	.	C	A	999	.	.	GT:PL:DP:SP:GQ	0/1:152,0,169:40:0:99	0/0:0,78,202:26:0:82	0/1:17,0,83:4:0:13	0/1:34,0,101:6:0:30	0/0:0,36,185:12:0:40	0/1:116,0,67:9:0:77	0/0:0,72,199:24:0:76	0/0:0,33,182:11:0:37	0/0:0,60,194:20:0:64	./.:0,9,95:3:0:13	0/1:169,0,153:46:0:99	./.:0,6,65:2:0:10	0/0:0,63,198:21:0:67	0/0:0,69,202:23:0:73	0/0:0,75,202:25:0:79	0/0:0,132,209:44:0:99	0/1:154,0,159:29:0:99	0/0:0,12,103:4:0:16	0/1:96,0,92:8:0:92	0/0:0,27,169:9:0:31	0/0:0,105,203:35:0:99	0/1:154,0,165:33:0:99	0/1:123,0,126:14:0:99	0/1:145,0,159:23:0:99	0/0:0,111,234:37:0:99	0/0:0,48,194:16:0:52	0/0:0,69,200:23:0:73	0/0:0,148,232:50:0:99	0/0:0,102,203:34:0:99	0/0:0,58,194:25:0:62
233922.fasta.result.contigs.fa_1	189	.	A	T	999	.	.	GT:PL:DP:SP:GQ	0/1:118,0,166:23:0:99	0/1:124,0,158:20:0:99	./.:94,9,0:3:0:8	1/1:116,12,0:4:0:11	1/1:202,75,0:25:0:74	0/1:119,0,166:24:0:99	0/1:144,0,8:10:0:10	1/1:187,36,0:12:0:35	1/1:158,21,0:7:0:20	0/1:0,0,149:11:0:6	0/1:116,0,140:14:0:99	./.:95,9,0:3:0:8	0/1:64,0,157:15:0:69	0/0:0,66,201:22:0:61	0/0:0,24,165:8:0:19	0/0:0,69,201:23:0:64	0/1:133,0,161:23:0:99	0/1:101,0,41:6:0:42	0/0:0,55,180:31:0:50	1/1:196,45,0:15:0:44	0/1:124,0,157:18:0:99	0/0:0,34,173:24:0:29	0/1:150,0,156:27:0:99	1/1:143,21,0:7:0:20	1/1:157,27,0:9:0:26	1/1:131,6,0:7:0:6	./.:93,9,0:3:0:8	0/0:0,10,171:24:0:6	1/1:198,51,0:17:0:50	1/1:144,18,0:6:0:17
233922.fasta.result.contigs.fa_1	199	.	A	C	999	.	.	GT:PL:DP:SP:GQ	0/1:134,0,164:23:0:99	1/1:202,69,0:23:0:79	./.:95,9,0:3:0:19	1/1:116,12,0:4:0:22	1/1:199,81,0:27:0:91	1/1:199,75,0:25:0:85	1/1:160,27,0:9:0:37	1/1:192,39,0:13:0:49	1/1:172,27,0:9:0:37	1/1:179,30,0:10:0:40	1/1:196,48,0:16:0:58	./.:38,3,0:1:0:13	0/1:77,0,153:15:0:93	1/1:197,60,0:20:0:70	1/1:178,30,0:10:0:40	1/1:199,72,0:24:0:82	1/1:203,75,0:25:0:85	1/1:148,21,0:7:0:31	1/1:203,96,0:32:0:99	1/1:193,48,0:16:0:58	1/1:200,57,0:19:0:67	1/1:198,63,0:21:0:73	1/1:199,78,0:26:0:88	1/1:128,15,0:5:0:25	1/1:152,24,0:8:0:34	1/1:132,15,0:5:0:25	1/1:102,12,0:4:0:22	0/1:0,0,162:24:0:16	1/1:201,60,0:20:0:70	1/1:145,18,0:6:0:28
233922.fasta.result.contigs.fa_1	288	.	T	C	999	.	.	GT:PL:DP:SP:GQ	0/0:0,63,197:21:0:64	0/1:164,0,136:22:0:99	0/0:0,12,113:4:0:13	0/0:0,12,115:4:0:13	0/0:0,72,202:24:0:73	0/0:0,105,205:35:0:99	0/0:0,21,154:7:0:22	0/0:0,66,200:22:0:67	0/0:0,12,106:4:0:13	0/1:26,0,80:4:0:25	0/1:153,0,112:16:0:99	./.:38,3,0:1:0:5	0/1:123,0,118:15:0:99	1/1:192,48,0:16:0:41	1/1:201,60,0:20:0:53	0/1:155,0,167:29:0:99	0/1:171,0,144:32:0:99	0/1:91,0,82:10:0:86	1/1:203,81,0:27:0:74	0/0:0,45,191:15:0:46	0/1:163,0,140:24:0:99	1/1:192,45,0:15:0:38	0/0:0,25,173:21:0:26	0/0:0,18,129:6:0:19	0/0:0,24,164:8:0:25	0/0:0,12,111:4:0:13	./.:0,9,95:3:0:10	0/0:0,69,195:23:0:70	0/0:0,54,197:18:0:55	./.:0,9,88:3:0:10
233922.fasta.result.contigs.fa_1	494	.	C	T	999	.	.	GT:PL:DP:SP:GQ	0/0:0,93,197:32:0:99	0/0:0,75,187:25:0:82	./.:0,9,49:3:0:16	./.:0,6,48:3:0:14	0/1:85,0,95:24:0:78	0/0:0,87,126:30:0:94	0/0:0,63,172:21:0:70	0/0:0,66,135:22:0:73	0/0:0,54,166:18:0:61	0/1:66,0,134:20:0:59	0/0:0,60,152:20:0:67	0/0:0,12,74:4:0:19	0/0:0,78,140:26:0:85	0/1:128,0,81:37:0:94	0/1:71,0,74:19:0:64	0/0:0,154,208:51:0:99	0/0:0,102,156:35:0:99	0/0:0,27,130:14:0:34	0/0:0,114,175:38:0:99	0/0:0,84,140:28:0:91	0/0:0,99,158:34:0:99	0/1:84,0,162:45:0:77	0/0:0,81,148:28:0:88	0/0:0,48,118:16:0:55	0/0:0,60,142:21:0:67	0/0:0,48,135:16:0:55	0/0:0,27,115:11:0:34	0/0:0,184,208:62:0:99	0/0:0,51,149:17:0:58	0/0:0,36,143:12:0:43
233922.fasta.result.contigs.fa_1	508	.	C	T	999	.	.	GT:PL:DP:SP:GQ	0/0:0,93,196:32:0:97	0/1:73,0,128:24:0:69	./.:0,9,73:3:0:13	./.:11,14,35:3:0:8	0/1:104,0,86:24:0:94	0/0:0,73,142:30:0:77	0/0:0,43,158:21:0:47	0/0:0,66,160:22:0:70	0/0:0,54,163:18:0:58	0/1:60,0,103:20:0:56	0/1:67,0,65:20:0:63	0/0:0,12,64:4:0:16	0/0:1,0,112:26:0:5	0/1:110,0,81:37:0:91	0/1:50,0,82:19:0:46	1/1:203,151,0:51:0:99	0/0:0,102,162:35:0:99	0/0:0,27,133:14:0:31	0/0:0,114,180:38:0:99	0/0:0,84,148:28:0:88	0/0:0,102,176:34:0:99	1/1:167,129,0:45:0:99	0/0:0,81,165:28:0:85	0/0:0,45,128:16:0:49	0/0:0,57,154:21:0:61	0/0:0,48,150:16:0:52	0/0:0,33,132:11:0:37	0/0:0,187,208:62:0:99	0/0:0,45,157:17:0:49	0/0:0,36,139:12:0:40
[truncated: 28,961,514 more chars]
