# Supplementary material for: Genome-Wide SNP Discovery, Genotyping and Their Preliminary Applications for Population Genetic Inference in Spotted Sea Bass (Lateolabrax maculatus)
Source: PLoS One. 2016 Jun 23;11(6):e0157809. doi: 10.1371/journal.pone.0157809 (PMC4919078; doi:10.1371/journal.pone.0157809)
Supplement: S3 File — (VCF) [file pone.0157809.s006.vcf]

##fileformat=VCFv4.1
##fileDate=2011-06-08 15:00:50
##source=FGX_popgen.pl
##reference=file:N/A
##contig=N/A
##phasing=none
##INFO=<ID=NS,Number=1,Type=Integer,Description="Number of Samples With Data">
##INFO=<ID=DP,Number=1,Type=Integer,Description="Total Depth">
##INFO=<ID=AN,Number=1,Type=Integer,Description="Number of Alleles in Population">
##FILTER=<ID=q10,Description="Quality below 10">
##FILTER=<ID=s50,Description="Less than 50% of samples have data">
##FORMAT=<ID=GT,Number=1,Type=String,Description="FGX Consensus Genotype (threshold model)">
##FORMAT=<ID=DP,Number=1,Type=Integer,Description="Sample Read Depth">
##FORMAT=<ID=GQ,Number=1,Type=Integer,Description="Genotype Quality">
##FORMAT=<ID=EC,Number=.,Type=String,Description="Alternate Allele Counts in Sample">
##FORMAT=<ID=SG,Number=.,Type=String,Description="SAMtools Consensus Genotype (diploid model)">
#CHROM	POS	ID	REF	ALT	QUAL	FILTER	INFO	FORMAT	BHZL2	BHZL3	BHZL4	BHZL5	BHGX10	BHGX11	BHGX4	BHGX8	BHGX9	LNDD11	LNDD12	LNDD13	LNDD15	LNDD16	LNDD17	LNDD18	LNDD19	LNDD1	LNDD20	LNDD3	LNDD5	LNDD6	LNDD7	BHWS1	BHZL10	BHZL11	BHZL1	BHZL7	BHZL8	BHZL9
119.fasta.result.contigs.fa_1	47	.	G	A	999	.	.	GT:PL:DP:SP:GQ	0/0:0,87,220:29:0:87	0/0:0,33,151:11:0:33	0/0:0,1,176:13:0:4	0/1:105,0,99:12:0:99	1/1:176,36,0:12:0:30	0/0:0,30,156:10:0:30	0/0:0,47,195:33:0:47	./.:0,9,74:3:0:10	0/0:0,72,221:24:0:72	./.:65,6,0:2:0:3	0/0:0,111,224:38:0:99	0/1:23,0,65:5:0:23	0/0:0,24,138:8:0:24	0/1:125,0,52:12:0:58	0/1:163,0,78:36:0:84	./.:74,9,0:3:0:5	0/0:0,24,150:8:0:24	0/1:63,0,33:5:0:39	0/0:0,15,60:5:0:15	1/1:163,30,0:10:0:24	0/0:0,30,136:10:0:30	0/1:63,0,12:4:0:18	0/1:94,0,65:7:0:71	0/0:0,132,225:44:0:99	0/0:0,114,222:38:0:99	0/1:193,0,135:29:3:99	0/0:0,81,255:27:0:81	0/1:182,0,233:90:2:99	0/1:174,1,0:13:0:6	0/1:153,0,110:22:0:99
448.fasta.result.contigs.fa_1	205	.	G	T	999	.	.	GT:PL:DP:SP:GQ	0/0:0,45,194:15:0:48	0/1:118,0,129:13:0:99	0/0:0,15,148:5:0:18	0/0:0,39,190:13:0:42	1/1:174,98,0:55:0:89	0/1:125,0,161:73:0:99	0/0:0,30,172:11:0:33	0/1:89,0,132:11:0:86	0/1:122,0,98:11:0:99	0/0:0,60,199:20:0:63	0/1:124,0,149:18:0:99	./.:0,3,38:1:0:7	0/0:0,172,217:57:0:99	0/0:0,60,200:20:0:63	0/0:0,21,155:7:0:24	0/0:0,78,202:26:0:81	0/0:0,69,199:23:0:72	0/1:192,0,130:25:0:99	0/0:0,111,206:37:0:99	0/1:149,0,171:66:0:99	0/0:0,75,202:25:0:78	0/0:0,54,197:18:0:57	0/0:0,172,214:57:0:99	0/0:0,39,179:13:0:42	0/1:108,0,157:18:0:99	0/1:151,0,2:12:0:11	0/0:0,22,176:18:0:25	0/0:0,111,203:37:0:99	0/0:0,21,156:7:0:24	0/1:120,0,113:12:0:99
711.fasta.result.contigs.fa_1	309	.	G	A	999	.	.	GT:PL:DP:SP:GQ	0/0:0,60,198:20:0:69	0/1:166,0,131:23:0:99	0/0:0,30,158:10:0:39	./.:0,9,94:3:0:18	0/0:0,54,199:18:0:63	0/0:0,12,99:4:0:21	0/0:0,57,220:19:0:66	0/0:0,24,200:8:0:33	0/0:0,63,196:21:0:72	./.:0,3,37:1:0:12	0/0:0,66,200:22:0:75	./.:0,9,93:3:0:18	0/0:0,117,245:39:0:99	0/0:0,87,201:29:0:96	0/0:0,60,201:20:0:69	0/0:0,75,200:25:0:84	0/0:0,84,237:28:0:93	0/0:0,27,202:9:0:36	0/0:0,78,255:26:0:87	0/0:0,21,156:7:0:30	0/0:0,66,196:22:0:75	0/0:0,21,158:7:0:30	0/0:0,132,208:44:0:99	0/0:0,48,197:16:0:57	0/0:0,57,192:19:0:66	0/0:0,45,229:15:0:54	0/1:130,0,88:11:0:99	0/0:0,190,212:64:0:99	0/0:0,63,243:21:0:72	0/1:170,13,0:17:0:4
946.fasta.result.contigs.fa_2	124	.	C	A	999	.	.	GT:PL:DP:SP:GQ	0/1:149,0,64:13:0:72	0/0:0,33,230:11:0:35	0/1:38,0,173:11:0:36	0/1:157,0,194:24:0:99	0/0:0,48,195:16:0:50	0/1:188,0,164:39:0:99	0/0:0,46,192:21:0:48	0/1:79,0,76:6:0:76	0/0:0,81,255:27:0:83	0/0:0,21,148:7:0:23	0/0:0,54,191:18:0:56	0/1:84,0,23:5:0:31	0/0:0,42,187:14:0:44	0/1:72,0,160:12:0:70	0/1:135,0,97:13:0:99	0/1:23,0,115:5:0:21	0/0:0,30,172:10:0:32	./.:0,6,67:2:0:9	0/0:0,33,215:11:0:35	1/1:251,72,0:25:0:64	0/0:0,15,120:5:0:17	0/0:0,12,93:4:0:14	0/0:0,36,184:12:0:38	0/1:134,0,157:27:0:99	0/1:191,0,100:19:0:99	0/0:0,87,255:29:0:89	0/1:226,0,149:44:3:99	0/0:0,255,255:96:0:99	0/0:0,36,247:12:0:38	0/0:0,75,255:25:0:77
1034.fasta.result.contigs.fa_2	325	.	G	A	999	.	.	GT:PL:DP:SP:GQ	0/0:0,73,193:30:0:83	0/0:0,39,179:14:0:49	0/0:0,55,244:37:0:65	0/0:0,99,201:33:0:99	0/0:0,135,205:51:0:99	0/0:0,113,198:49:0:99	0/0:0,18,171:6:0:28	0/1:13,0,81:5:0:4	0/1:158,0,130:21:0:99	0/1:77,0,84:10:0:67	0/0:0,33,171:11:0:43	0/0:0,45,183:15:0:55	0/0:0,90,199:30:0:99	0/0:0,144,205:48:0:99	0/0:0,93,235:31:0:99	0/0:0,54,232:18:0:64	0/0:0,87,235:29:0:97	0/0:0,18,141:6:0:28	0/0:0,39,217:13:0:49	0/0:0,45,192:15:0:55	0/0:0,99,202:33:0:99	0/0:0,66,225:22:0:76	0/0:0,66,222:22:0:76	0/0:0,39,178:13:0:49	0/0:0,36,160:12:0:46	0/0:0,39,220:13:0:49	0/0:0,54,221:18:0:64	0/0:0,124,255:53:0:99	0/0:0,81,200:27:0:91	0/0:0,51,194:17:0:61
1045.fasta.result.contigs.fa_1	241	.	T	C	999	.	.	GT:PL:DP:SP:GQ	./.:0,9,95:3:0:15	0/0:0,27,171:9:0:33	0/0:0,21,158:7:0:27	0/1:87,0,93:8:0:81	0/0:0,45,193:15:0:51	0/0:0,63,199:21:0:69	0/1:17,0,128:7:0:12	0/0:0,27,172:9:0:33	0/0:0,36,188:12:0:42	0/0:0,33,182:11:0:39	0/0:0,21,158:7:0:27	./.:0,9,99:3:0:15	0/0:0,45,195:15:0:51	0/1:113,0,46:8:0:58	0/1:78,0,55:5:0:66	0/0:0,27,173:9:0:33	0/0:0,24,167:8:0:30	0/0:0,12,116:4:0:18	0/0:0,33,182:11:0:39	0/0:0,60,200:20:0:66	0/0:0,30,175:10:0:36	./.:31,0,32:2:0:25	0/0:0,45,194:15:0:51	0/0:0,21,158:7:0:27	./.:0,9,91:3:0:15	0/0:0,21,157:7:0:27	0/1:111,0,108:10:0:99	0/0:0,51,199:17:0:57	0/0:0,27,172:9:0:33	0/1:89,0,78:8:0:82
1154.fasta.result.contigs.fa_1	47	.	G	A	999	.	.	GT:PL:DP:SP:GQ	0/0:0,57,192:19:0:64	0/0:0,27,184:9:0:34	0/1:97,0,128:10:0:90	0/0:0,30,209:10:0:37	0/0:0,21,140:7:0:28	./.:0,9,94:3:0:16	0/0:0,48,192:16:0:55	0/0:0,15,145:5:0:22	0/0:0,57,194:19:0:64	0/1:20,0,99:6:0:14	0/0:0,63,231:21:0:70	0/0:0,12,116:4:0:19	0/0:0,27,150:9:0:34	0/1:195,0,125:21:3:99	0/1:194,0,156:33:0:99	0/0:0,39,190:13:0:46	0/0:0,33,180:11:0:40	0/0:0,24,160:8:0:31	0/1:205,0,44:13:0:57	0/0:0,18,141:6:0:25	0/0:0,24,143:8:0:31	0/0:0,18,132:6:0:25	0/0:0,24,159:8:0:31	0/1:145,0,196:24:3:99	0/0:0,78,201:26:0:85	0/0:0,46,234:28:0:53	0/0:0,66,224:22:0:73	0/0:0,180,255:66:0:99	0/0:0,60,255:20:0:67	0/0:0,54,222:19:0:61
1170.fasta.result.contigs.fa_2	208	.	A	G	999	.	.	GT:PL:DP:SP:GQ	0/1:94,0,102:9:0:90	./.:0,9,95:3:0:14	0/0:0,30,218:10:0:34	0/0:0,15,131:5:0:19	0/1:114,0,74:8:0:84	0/0:0,21,156:7:0:25	0/0:0,21,146:7:0:25	./.:0,6,66:2:0:11	0/0:0,48,196:16:0:52	0/1:126,0,47:8:0:57	0/1:106,0,132:10:0:99	./.:0,9,88:3:0:14	0/0:0,48,195:17:0:52	0/0:0,18,137:6:0:22	0/0:0,15,130:5:0:19	0/1:120,0,121:12:0:99	0/0:0,18,144:6:0:22	0/1:40,0,58:4:0:36	0/0:0,39,191:13:0:43	0/0:0,27,171:9:0:31	0/1:95,0,162:12:3:91	./.:67,0,29:3:0:39	0/0:0,84,203:28:0:88	0/0:0,45,195:15:0:49	0/0:0,30,201:10:0:34	0/0:0,66,244:22:0:70	0/0:0,45,237:15:0:49	0/0:0,135,251:45:0:99	./.:29,0,61:3:0:25	0/0:0,87,255:30:0:91
1186.fasta.result.contigs.fa_1	459	.	T	G	999	.	.	GT:PL:DP:SP:GQ	0/0:0,45,192:15:0:52	0/0:5,0,154:11:0:4	0/0:0,66,238:22:0:73	0/0:0,35,175:24:0:42	0/0:0,96,205:32:0:99	0/0:0,111,204:37:0:99	0/0:0,63,199:21:0:70	0/0:0,18,137:6:0:25	0/0:0,60,226:20:0:67	0/1:17,0,115:7:0:10	0/0:0,63,201:21:0:70	0/1:12,0,127:8:0:6	0/0:0,66,201:22:0:73	0/1:164,0,166:36:0:99	0/1:119,0,165:20:0:99	0/0:0,51,199:17:0:58	0/0:0,78,204:26:0:85	./.:32,0,32:2:0:25	0/0:0,45,195:15:0:52	0/0:0,60,198:20:0:67	0/0:0,54,196:18:0:61	0/0:0,12,116:4:0:20	0/0:0,84,203:28:0:91	0/0:0,75,199:25:0:82	0/0:0,66,200:22:0:73	0/0:0,93,202:31:0:99	0/0:0,51,214:17:0:58	0/0:0,255,255:100:0:99	0/0:0,36,187:12:0:43	0/0:0,78,200:27:0:85
1244.fasta.result.contigs.fa_1	153	.	G	A	999	.	.	GT:PL:DP:SP:GQ	0/1:118,0,138:14:0:99	0/0:0,4,158:14:0:7	0/1:113,0,74:8:0:82	0/0:0,21,158:7:0:23	0/0:0,60,197:20:0:62	0/1:142,0,143:19:0:99	0/1:5,0,147:11:0:5	./.:31,0,31:2:0:28	0/1:58,0,160:21:0:56	0/1:26,0,84:4:0:24	0/0:0,45,195:15:0:47	./.:0,6,69:2:0:9	0/0:0,45,195:15:0:47	0/1:160,0,165:34:0:99	0/1:155,0,159:25:0:99	0/0:0,60,197:20:0:62	0/0:0,117,204:39:0:99	0/0:0,15,113:5:0:17	0/0:0,54,194:18:0:56	0/0:0,42,192:14:0:44	0/0:0,114,206:38:0:99	0/0:0,18,140:6:0:20	0/1:132,0,104:13:0:99	0/0:0,33,184:11:0:35	0/1:79,0,159:15:0:77	0/0:0,48,196:16:0:50	0/0:0,13,168:17:0:15	0/1:157,0,169:43:0:99	0/0:0,108,204:36:0:99	1/1:193,42,0:14:0:34
1479.fasta.result.contigs.fa_1	14	.	C	T	999	.	.	GT:PL:DP:SP:GQ	0/0:0,45,248:15:0:48	1/1:138,18,0:6:0:9	0/0:0,21,158:7:0:24	0/0:0,57,231:19:0:60	0/1:148,0,225:43:3:99	0/1:167,0,139:48:0:99	0/0:0,84,203:28:0:87	./.:0,9,95:3:0:13	0/0:0,90,255:30:0:93	0/0:0,12,116:4:0:15	0/0:0,45,194:15:0:48	0/0:0,12,116:4:0:15	0/0:0,72,200:24:0:75	0/0:0,45,195:15:0:48	0/0:0,39,222:13:0:42	0/1:97,0,46:6:0:55	0/0:0,24,167:8:0:27	0/0:0,12,114:4:0:15	1/1:199,63,0:21:0:54	0/1:132,0,170:34:0:99	0/0:0,36,180:12:0:39	./.:0,0,0:0:0:5	0/1:186,0,131:21:0:99	0/0:0,123,205:41:0:99	0/1:105,0,122:12:0:99	0/0:0,99,234:33:0:99	0/0:0,78,203:26:0:81	./.:0,255,255:123:0:99	0/1:103,0,161:13:0:99	0/0:0,99,203:33:0:99
1540.fasta.result.contigs.fa_1	111	.	C	T	999	.	.	GT:PL:DP:SP:GQ	0/0:0,87,255:29:0:97	0/0:0,63,255:21:0:73	0/0:0,39,248:13:0:49	./.:0,9,83:3:0:19	0/0:0,18,132:6:0:28	0/0:0,15,114:5:0:25	0/0:0,75,255:25:0:85	0/1:103,0,185:15:2:93	0/0:0,69,255:23:0:79	./.:0,6,69:2:0:16	0/0:0,105,255:35:0:99	0/0:0,18,178:6:0:28	0/0:0,12,102:4:0:22	0/0:0,90,255:30:0:99	0/0:0,120,255:40:0:99	0/0:0,69,227:23:0:79	0/0:0,93,255:31:0:99	0/0:0,15,92:5:0:25	0/0:0,108,255:37:0:99	0/1:90,0,140:10:0:80	0/0:0,157,255:52:0:99	0/0:0,33,148:11:0:43	0/0:0,30,181:10:0:40	0/1:62,0,99:14:0:52	0/0:0,40,222:25:0:50	0/0:0,51,226:17:0:61	0/0:0,87,255:29:0:97	0/0:0,223,255:74:0:99	0/0:0,87,255:29:0:97	0/0:0,60,240:20:0:70
1577.fasta.result.contigs.fa_1	111	.	C	A	999	.	.	GT:PL:DP:SP:GQ	0/0:0,27,215:9:0:36	0/0:0,78,255:26:0:87	0/0:0,47,255:21:0:56	0/0:0,30,252:10:0:39	0/0:0,57,255:19:0:66	0/0:0,39,217:13:0:48	0/0:0,9,206:13:0:18	0/0:0,26,255:15:0:35	0/0:0,132,255:44:0:99	0/0:0,15,138:5:0:24	0/0:0,45,218:15:0:54	./.:21,3,0:1:0:8	0/0:0,105,255:35:0:99	0/0:0,199,255:66:0:99	0/0:0,42,255:21:0:51	0/0:0,148,255:50:0:99	0/0:0,175,255:58:0:99	0/0:0,21,196:14:0:30	0/0:0,253,255:84:0:99	0/0:0,24,190:8:0:33	0/0:0,198,255:72:0:99	0/0:0,54,194:18:0:63	0/1:132,0,79:15:3:94	0/0:0,54,223:18:0:63	0/0:0,5,215:15:0:14	0/0:0,88,255:40:0:97	0/1:15,0,255:31:0:7	./.:0,71,255:101:7:80	0/1:150,0,136:21:0:99	0/0:0,72,255:24:0:81
1639.fasta.result.contigs.fa_1	68	.	T	C	999	.	.	GT:PL:DP:SP:GQ	0/1:97,0,130:12:0:94	0/1:106,0,89:9:0:97	0/0:0,57,199:19:0:60	0/1:148,0,149:20:0:99	0/0:0,178,216:59:0:99	0/1:167,0,164:41:0:99	0/0:0,21,153:7:0:24	0/1:161,0,138:22:0:99	0/0:0,24,159:8:0:27	0/0:0,60,200:20:0:63	./.:0,9,95:3:0:13	0/1:67,0,142:12:0:64	0/0:0,151,210:50:0:99	0/0:0,90,203:30:0:93	0/0:0,57,196:19:0:60	0/0:0,120,206:40:0:99	0/1:151,0,135:19:0:99	0/0:0,37,175:25:0:40	0/0:0,132,208:44:0:99	0/1:170,0,154:54:0:99	0/0:0,99,204:33:0:99	0/0:0,39,185:13:0:42	0/0:0,127,210:48:0:99	0/1:72,0,91:7:0:69	0/0:0,30,174:10:0:33	0/0:0,18,146:6:0:21	0/1:17,0,126:7:0:14	0/0:0,78,203:26:0:81	0/1:155,0,141:22:0:99	0/0:0,36,183:12:0:39
1648.fasta.result.contigs.fa_1	512	.	A	G	999	.	.	GT:PL:DP:SP:GQ	0/1:164,0,140:28:0:99	0/1:88,0,166:23:0:98	0/1:25,0,99:6:0:35	./.:38,3,0:1:0:8	0/0:0,18,143:6:0:9	./.:67,9,0:3:0:13	1/1:155,24,0:8:0:28	0/1:32,0,210:13:0:42	1/1:178,33,0:11:0:37	./.:16,3,0:1:0:8	1/1:164,90,0:31:0:94	./.:69,6,0:2:0:10	1/1:182,39,0:14:0:43	1/1:239,69,0:23:0:73	1/1:255,99,0:33:0:99	1/1:198,57,0:19:0:61	1/1:239,63,0:21:0:67	1/1:171,18,0:6:0:22	1/1:187,36,0:12:0:40	0/1:82,0,55:5:0:51	1/1:241,69,0:23:0:73	0/1:81,0,97:8:0:89	1/1:201,66,0:22:0:70	1/1:131,27,0:9:0:31	1/1:229,55,0:25:0:59	1/1:204,30,0:10:0:34	1/1:187,42,0:14:0:46	0/1:158,0,168:37:0:99	1/1:255,99,0:33:0:99	0/1:184,0,116:20:0:99
1651.fasta.result.contigs.fa_1	288	.	C	T	999	.	.	GT:PL:DP:SP:GQ	0/1:133,0,145:17:0:99	1/1:207,129,0:43:0:99	0/1:78,0,55:5:0:51	./.:31,0,28:2:0:24	1/1:116,12,0:4:0:16	./.:95,9,0:3:0:13	1/1:173,33,0:11:0:37	1/1:200,72,0:24:0:76	1/1:183,42,0:14:0:46	./.:38,3,0:1:0:8	0/1:152,0,85:18:0:81	./.:0,6,63:2:0:5	1/1:149,24,0:8:0:28	0/1:158,0,169:45:0:99	0/1:143,0,110:16:0:99	1/1:214,178,0:59:0:99	1/1:212,166,0:55:0:99	1/1:198,66,0:22:0:70	1/1:215,172,0:57:0:99	1/1:113,12,0:4:0:16	1/1:210,163,0:54:0:99	1/1:210,151,0:50:0:99	1/1:153,21,0:7:0:25	0/1:105,0,121:11:0:99	1/1:192,48,0:16:0:52	1/1:166,30,0:10:0:34	0/1:115,0,125:13:0:99	0/1:137,0,169:35:0:99	1/1:203,81,0:27:0:85	1/1:166,30,0:10:0:34
1657.fasta.result.contigs.fa_1	15	.	G	A	999	.	.	GT:PL:DP:SP:GQ	1/1:255,66,0:22:0:67	1/1:251,51,0:17:0:52	0/1:86,0,160:17:0:93	0/1:5,0,147:11:0:12	1/1:223,45,0:15:0:46	1/1:226,78,0:26:0:79	1/1:255,90,0:41:0:91	1/1:180,21,0:7:0:22	1/1:255,141,0:47:0:99	0/1:114,0,66:7:0:65	0/1:140,0,164:36:0:99	0/1:49,0,99:8:0:56	1/1:189,36,0:12:0:37	1/1:255,87,0:30:0:88	1/1:255,138,0:46:0:99	1/1:161,24,0:8:0:25	1/1:255,123,0:41:0:99	0/1:61,0,81:5:0:68	0/1:111,0,83:10:0:82	0/0:0,57,255:19:0:50	1/1:182,42,0:14:0:43	./.:47,6,0:2:0:8	0/1:108,0,59:9:0:58	0/1:197,0,234:53:0:99	1/1:255,114,0:38:0:99	1/1:255,135,0:45:0:99	0/0:0,111,236:37:0:99	./.:0,255,255:128:0:99	0/1:220,0,243:47:0:99	0/1:139,0,225:34:6:99
1777.fasta.result.contigs.fa_1	409	.	C	T	999	.	.	GT:PL:DP:SP:GQ	0/0:0,27,150:9:0:31	0/1:120,0,203:26:0:99	0/0:0,51,194:17:0:55	0/1:21,0,101:5:0:17	0/1:170,0,201:74:0:99	0/0:0,255,229:85:0:99	0/0:0,90,255:30:0:94	0/0:0,54,197:18:0:58	0/0:0,44,255:23:0:48	0/0:0,72,200:24:0:76	0/0:0,45,193:15:0:49	./.:0,9,85:3:0:14	0/0:0,117,245:39:0:99	0/1:133,0,138:19:0:99	0/1:125,0,182:19:0:99	0/0:0,42,231:14:0:46	0/0:0,63,199:21:0:67	0/0:0,42,187:14:0:46	0/0:0,108,204:36:0:99	0/0:0,166,255:56:0:99	0/0:0,72,194:24:0:76	0/1:79,0,54:5:0:64	0/0:0,144,210:48:0:99	0/1:149,0,133:19:0:99	0/0:2,0,148:12:0:4	0/0:0,78,255:26:0:82	0/1:118,0,160:25:0:99	0/0:0,202,255:67:0:99	0/0:0,31,215:23:0:35	0/1:107,0,214:21:3:99
1804.fasta.result.contigs.fa_1	220	.	T	G	999	.	.	GT:PL:DP:SP:GQ	0/0:0,78,202:26:0:85	0/0:0,105,202:35:0:99	0/1:37,0,151:8:0:30	0/1:13,0,127:9:0:7	./.:0,9,89:3:0:16	0/0:0,24,164:8:0:31	0/0:0,57,196:19:0:64	0/0:0,87,202:29:0:94	0/0:0,57,194:19:0:64	./.:0,6,63:2:0:13	0/0:0,75,200:25:0:82	0/1:23,0,98:5:0:16	0/0:0,12,111:4:0:19	0/1:155,0,168:68:0:99	0/1:161,0,149:28:0:99	./.:0,255,251:105:0:99	0/0:0,255,239:93:0:99	0/1:11,0,143:9:0:6	0/0:0,211,222:70:0:99	0/0:0,15,127:5:0:22	0/0:0,255,239:100:0:99	0/0:0,157,211:52:0:99	0/0:1,13,106:5:0:19	0/0:0,69,199:23:0:76	0/0:0,48,192:16:0:55	0/0:0,75,241:25:0:82	0/0:0,39,183:13:0:46	0/0:0,193,217:64:0:99	0/0:0,160,214:53:0:99	0/0:0,36,176:12:0:43
1995.fasta.result.contigs.fa_1	192	.	A	G	999	.	.	GT:PL:DP:SP:GQ	0/0:0,38,191:17:0:43	0/0:0,81,202:27:0:86	0/0:0,21,152:7:0:26	0/0:0,12,99:4:0:17	0/0:0,15,125:5:0:20	0/1:74,0,70:7:0:68	0/1:134,0,127:15:0:99	0/0:0,12,165:14:0:17	0/0:0,45,195:15:0:50	0/1:18,0,113:5:0:13	0/0:0,102,202:34:0:99	0/0:0,12,112:4:0:17	./.:0,9,78:3:0:15	0/0:0,105,205:35:0:99	0/0:0,63,200:21:0:68	0/1:127,0,170:31:0:99	0/0:0,108,205:36:0:99	0/0:4,0,145:9:0:4	0/1:89,0,74:7:0:81	0/0:0,15,129:5:0:20	0/0:0,163,213:54:0:99	0/0:0,102,205:34:0:99	./.:0,3,30:1:0:9	0/0:0,48,195:16:0:53	0/0:0,45,196:15:0:50	0/0:0,57,196:19:0:62	0/1:138,0,121:16:0:99	0/0:0,114,207:38:0:99	0/1:165,0,160:39:0:99	0/0:0,54,198:18:0:59
2010.fasta.result.contigs.fa_1	267	.	A	G	999	.	.	GT:PL:DP:SP:GQ	0/1:126,0,43:8:0:54	0/0:0,39,191:13:0:44	0/0:0,12,116:4:0:17	0/0:0,21,158:7:0:26	./.:0,6,58:2:0:11	0/0:0,18,144:6:0:23	0/0:0,18,130:6:0:23	0/0:0,18,147:6:0:23	0/0:0,36,184:12:0:41	./.:0,3,38:1:0:9	0/0:0,30,179:10:0:35	0/1:26,0,84:4:0:21	0/1:57,0,58:4:0:52	0/0:0,36,186:12:0:41	0/0:0,27,169:9:0:32	0/0:0,57,200:19:0:62	0/0:0,78,200:26:0:83	0/1:16,0,84:4:0:11	0/1:143,0,153:37:0:99	0/1:99,0,52:6:0:63	0/0:0,102,205:34:0:99	0/1:151,0,82:13:0:93	./.:0,3,38:1:0:9	0/0:0,21,158:7:0:26	0/0:0,33,184:11:0:38	0/0:0,15,132:5:0:20	0/0:0,45,194:15:0:50	0/0:0,90,203:30:0:95	0/0:0,33,180:11:0:38	0/1:62,0,97:7:0:57
2069.fasta.result.contigs.fa_1	249	.	T	A	999	.	.	GT:PL:DP:SP:GQ	0/1:64,0,148:16:0:58	0/0:0,39,190:13:0:45	./.:0,9,86:3:0:15	0/0:0,36,185:12:0:42	0/0:0,72,202:24:0:78	0/1:162,0,161:32:0:99	0/1:117,0,140:15:0:99	./.:0,9,93:3:0:15	0/0:0,30,180:10:0:36	0/0:0,24,165:8:0:30	0/0:0,96,203:32:0:99	./.:0,6,69:2:0:13	0/0:0,66,201:22:0:72	0/0:0,42,190:14:0:48	0/0:0,84,203:28:0:90	0/1:56,0,115:10:0:50	0/0:0,12,105:4:0:18	0/0:0,33,185:11:0:39	0/0:0,39,191:13:0:45	0/0:0,51,198:17:0:57	0/1:50,0,104:8:0:44	./.:0,3,38:1:0:10	0/0:0,54,199:18:0:60	0/1:109,0,148:16:0:99	0/0:0,60,200:20:0:66	0/0:0,33,178:11:0:39	0/0:0,51,195:17:0:57	0/0:0,99,205:33:0:99	0/0:0,33,185:11:0:39	0/0:0,27,166:9:0:33
2179.fasta.result.contigs.fa_1	228	.	T	C	999	.	.	GT:PL:DP:SP:GQ	0/0:0,60,200:20:0:66	0/0:0,72,239:24:0:78	0/0:0,12,116:4:0:18	./.:0,6,69:2:0:12	./.:0,3,38:1:0:9	0/1:99,0,23:5:0:35	./.:32,0,29:2:0:26	0/0:0,12,115:4:0:18	0/1:17,0,123:7:0:12	./.:0,3,38:1:0:9	0/0:0,42,192:14:0:48	./.:0,9,91:3:0:15	0/0:0,15,128:5:0:21	0/0:0,63,201:21:0:69	0/0:0,78,202:26:0:84	0/0:0,105,204:35:0:99	0/0:0,72,202:24:0:78	0/0:0,12,116:4:0:18	0/1:154,0,172:42:0:99	0/0:0,12,116:4:0:18	0/0:0,105,206:35:0:99	0/0:0,54,201:18:0:60	0/0:0,15,128:5:0:21	0/0:0,21,157:7:0:27	0/0:0,27,174:9:0:33	0/1:40,0,110:7:0:34	0/0:0,15,131:5:0:21	0/1:166,0,167:47:0:99	0/0:0,81,203:27:0:87	0/1:77,0,97:7:0:71
2218.fasta.result.contigs.fa_1	234	.	G	A	999	.	.	GT:PL:DP:SP:GQ	0/0:0,39,169:13:0:49	0/0:0,24,151:8:0:34	0/0:0,18,132:6:0:28	0/0:0,72,203:24:0:82	0/0:0,111,204:37:0:99	0/0:0,157,209:52:0:99	0/0:0,36,183:12:0:46	0/1:29,0,144:11:0:19	0/0:0,42,229:14:0:52	0/0:0,36,185:12:0:46	0/0:0,51,185:17:0:61	./.:0,0,0:0:0:10	0/0:0,51,191:17:0:61	0/1:120,0,124:15:0:99	0/1:149,0,129:18:0:99	0/0:0,18,134:6:0:28	0/0:0,39,175:13:0:49	0/0:0,21,145:7:0:31	0/0:0,63,199:21:0:73	0/0:0,93,192:31:0:99	0/0:0,72,199:24:0:82	0/0:0,12,114:4:0:22	0/0:0,87,199:29:0:97	0/0:0,45,188:15:0:55	0/0:0,45,182:15:0:55	0/0:0,30,160:10:0:40	0/0:0,57,192:19:0:67	0/0:0,132,204:44:0:99	0/0:0,45,185:15:0:55	0/0:0,36,185:12:0:46
2496.fasta.result.contigs.fa_1	331	.	G	C	999	.	.	GT:PL:DP:SP:GQ	0/1:140,0,101:13:0:99	0/0:0,45,196:15:0:46	./.:0,6,69:2:0:8	./.:0,6,62:2:0:8	0/0:0,132,204:45:0:99	0/1:133,0,169:46:0:99	0/0:0,24,164:8:0:25	0/0:0,27,162:9:0:28	0/0:0,21,155:7:0:22	0/0:0,63,197:21:0:64	0/1:63,0,147:12:0:62	./.:30,3,0:1:0:5	0/1:167,0,166:47:0:99	1/1:202,63,0:21:0:56	1/1:127,15,0:5:0:9	0/1:166,0,154:33:0:99	0/1:163,0,161:33:0:99	0/1:154,0,124:22:0:99	0/1:165,0,161:42:0:99	0/0:0,132,207:45:0:99	0/0:0,69,197:23:0:70	0/0:0,45,194:15:0:46	0/0:0,144,210:48:0:99	0/0:0,33,175:11:0:34	0/1:125,0,114:13:0:99	0/0:0,27,172:9:0:28	0/0:0,24,167:8:0:25	0/0:0,102,204:34:0:99	1/1:113,12,0:4:0:6	0/1:8,0,144:10:0:8
2709.fasta.result.contigs.fa_1	327	.	G	A	999	.	.	GT:PL:DP:SP:GQ	0/1:134,0,101:12:0:99	0/1:152,0,135:27:0:99	./.:28,3,0:1:0:6	0/0:0,27,175:9:0:28	0/1:119,0,146:17:0:99	0/0:0,33,172:11:0:34	0/1:114,0,39:10:0:46	0/0:0,57,199:19:0:58	0/0:0,12,113:4:0:14	0/0:0,63,200:21:0:64	0/1:159,0,135:21:0:99	./.:0,0,0:0:0:3	0/1:168,0,167:76:0:99	0/0:0,93,204:31:0:94	0/0:0,15,133:5:0:17	0/0:0,120,206:40:0:99	0/0:0,126,207:42:0:99	0/1:161,0,161:35:0:99	1/1:223,220,0:73:0:99	0/1:121,0,113:15:0:99	0/0:0,108,204:36:0:99	0/1:151,0,145:30:0:99	0/1:104,0,150:72:0:99	0/0:0,27,165:9:0:28	0/0:0,36,189:12:0:37	./.:0,9,95:3:0:11	0/0:0,24,166:8:0:25	0/0:0,120,207:40:0:99	0/1:38,0,146:10:0:37	0/1:113,0,71:8:0:78
3008.fasta.result.contigs.fa_1	229	.	G	T	999	.	.	GT:PL:DP:SP:GQ	0/0:0,66,235:22:0:73	0/1:126,0,163:26:0:99	0/0:0,42,231:14:0:49	0/0:0,18,144:6:0:25	0/0:0,66,200:22:0:73	0/0:0,57,194:19:0:64	0/0:0,45,192:15:0:52	0/0:0,21,154:7:0:28	0/0:1,0,155:12:0:7	0/0:0,18,133:6:0:25	0/0:0,108,201:36:0:99	./.:29,0,61:3:0:22	0/0:0,57,192:20:0:64	0/0:0,138,245:46:0:99	0/0:0,78,245:26:0:85	0/0:0,39,191:13:0:46	0/1:169,0,160:38:0:99	./.:7,13,71:3:0:13	0/1:73,0,108:8:0:66	0/0:0,42,190:14:0:49	0/0:0,54,197:18:0:61	0/0:0,75,194:25:0:82	0/0:0,27,159:9:0:34	0/0:0,51,195:17:0:58	0/0:0,87,197:30:0:94	0/0:0,72,200:24:0:79	0/0:0,72,198:24:0:79	0/0:0,175,255:60:0:99	0/0:0,96,255:32:0:99	0/1:161,0,141:23:0:99
3058.fasta.result.contigs.fa_1	11	.	T	C	999	.	.	GT:PL:DP:SP:GQ	0/0:0,75,202:25:0:80	0/0:0,54,234:18:0:59	0/1:141,0,118:14:0:99	0/1:16,0,128:7:0:12	0/0:0,27,173:9:0:32	0/0:0,51,196:17:0:56	0/0:0,96,234:32:0:99	0/0:0,24,163:8:0:29	0/0:0,102,204:34:0:99	./.:16,3,0:1:0:6	0/0:0,36,185:12:0:41	0/0:0,18,142:6:0:23	0/0:0,18,146:6:0:23	0/0:0,75,203:25:0:80	0/0:0,66,201:22:0:71	0/0:0,90,204:30:0:95	0/1:154,0,54:22:0:65	0/0:0,15,152:5:0:20	0/1:169,0,167:48:0:99	0/1:46,0,101:6:0:41	0/0:0,114,207:38:0:99	0/1:23,0,67:4:0:19	0/1:144,0,8:10:0:19	0/0:0,76,183:38:0:81	0/1:156,0,131:21:0:99	0/0:0,102,206:34:0:99	0/0:0,84,204:28:0:89	./.:0,255,251:105:0:99	0/0:0,27,171:9:0:32	0/0:0,96,204:32:0:99
3280.fasta.result.contigs.fa_1	58	.	A	G	999	.	.	GT:PL:DP:SP:GQ	0/1:159,0,168:46:0:99	0/0:0,51,192:17:0:55	0/0:0,33,235:11:0:37	0/1:147,0,64:15:0:74	0/0:0,27,175:9:0:31	0/1:69,0,126:10:0:65	0/0:0,63,197:21:0:67	0/0:0,24,165:8:0:28	0/0:0,63,255:21:0:67	./.:0,6,69:2:0:11	0/0:0,144,252:48:0:99	0/0:0,12,110:4:0:16	0/0:0,15,118:5:0:19	0/0:0,250,255:83:0:99	0/0:0,126,255:42:0:99	0/0:0,45,196:15:0:49	0/0:0,138,255:46:0:99	0/0:0,21,201:7:0:25	./.:0,3,38:1:0:8	0/0:0,15,127:5:0:19	0/0:0,84,229:28:0:88	0/0:0,69,230:24:0:73	0/0:0,18,125:6:0:22	1/1:226,48,0:16:0:38	0/0:0,132,208:44:0:99	0/1:213,0,123:23:3:99	0/0:0,66,194:23:0:70	0/1:167,0,215:85:6:99	0/1:206,0,169:51:6:99	0/1:174,0,202:29:2:99
3302.fasta.result.contigs.fa_1	530	.	T	G	999	.	.	GT:PL:DP:SP:GQ	0/0:0,51,195:17:0:59	0/1:141,0,148:19:0:99	0/0:0,24,154:8:0:32	0/0:0,33,172:11:0:41	0/0:0,12,116:4:0:20	0/0:0,21,150:7:0:29	0/1:99,0,129:16:0:91	0/0:0,18,136:6:0:26	0/0:0,105,200:35:0:99	0/0:0,27,174:9:0:35	0/0:0,35,181:17:0:43	0/0:0,21,143:7:0:29	./.:0,9,90:3:0:17	0/0:0,60,226:20:0:68	0/0:0,90,245:30:0:98	0/0:0,54,197:18:0:62	0/0:0,84,203:28:0:92	0/0:0,12,114:4:0:20	0/0:0,18,132:6:0:26	0/1:104,0,49:7:0:63	0/0:0,93,201:31:0:99	0/0:0,15,103:5:0:23	0/0:0,15,114:5:0:23	0/0:0,96,199:32:0:99	0/0:0,45,165:15:0:53	0/0:0,93,198:32:0:99	0/1:141,0,159:35:0:99	0/0:0,246,255:94:0:99	0/0:0,108,246:36:0:99	0/0:0,93,233:32:0:99
3388.fasta.result.contigs.fa_1	368	.	A	T	999	.	.	GT:PL:DP:SP:GQ	./.:0,9,95:3:0:9	0/0:0,39,188:13:0:39	0/0:0,48,196:16:0:48	0/1:107,0,148:15:0:99	0/1:161,0,167:42:0:99	0/0:0,123,205:41:0:99	0/1:79,0,76:6:0:77	0/0:0,30,176:10:0:30	0/0:0,27,162:9:0:27	0/1:59,0,134:10:0:59	./.:32,0,32:2:0:31	./.:48,0,29:3:0:34	0/1:57,0,158:30:0:57	0/1:118,0,119:13:0:99	0/1:143,0,104:13:0:99	0/1:166,0,149:29:0:99	1/1:195,51,0:17:0:45	0/0:0,51,193:17:0:51	0/0:0,96,202:32:0:96	1/1:206,114,0:38:0:99	0/0:0,81,201:27:0:81	1/1:119,15,0:5:0:10	1/1:201,87,0:29:0:81	0/0:0,7,157:15:0:7	./.:32,0,31:2:0:31	0/0:0,21,148:7:0:21	0/0:0,30,172:10:0:30	0/1:122,0,167:27:0:99	0/0:0,16,169:18:0:16	0/1:88,0,23:5:0:29
3423.fasta.result.contigs.fa_1	125	.	C	G	999	.	.	GT:PL:DP:SP:GQ	0/0:0,57,200:19:0:65	0/0:0,24,165:8:0:32	0/0:0,30,175:10:0:38	0/0:0,30,175:10:0:38	0/0:0,96,205:32:0:99	0/0:0,72,202:24:0:80	0/0:0,27,168:9:0:35	0/0:0,19,169:19:0:27	0/1:142,0,128:18:0:99	0/0:0,18,145:6:0:26	0/0:0,51,199:17:0:59	./.:0,6,66:2:0:15	0/0:0,105,206:35:0:99	0/1:152,0,131:20:0:99	0/1:160,0,168:38:0:99	0/0:0,72,200:24:0:80	0/0:0,36,185:12:0:44	0/0:0,45,194:15:0:53	0/0:0,84,203:28:0:92	0/0:0,90,204:30:0:98	0/1:140,0,155:22:0:99	0/0:0,15,130:5:0:23	0/0:0,120,208:40:0:99	0/0:0,48,195:16:0:56	0/0:0,51,197:17:0:59	0/0:0,48,197:16:0:56	0/0:0,57,198:19:0:65	0/0:0,148,211:49:0:99	0/0:0,96,204:32:0:99	0/0:0,45,194:15:0:53
3556.fasta.result.contigs.fa_1	235	.	A	T	112	.	.	GT:PL:DP:SP:GQ	0/1:31,0,150:13:0:21	0/0:0,15,132:5:0:25	0/0:0,58,193:25:0:68	0/0:0,54,186:18:0:64	0/1:91,0,84:8:0:81	0/0:0,39,186:13:0:49	0/0:0,126,202:42:0:99	0/0:0,12,107:4:0:22	0/0:0,123,203:41:0:99	0/0:0,12,115:4:0:22	0/0:0,54,197:18:0:64	./.:0,9,91:3:0:19	0/0:0,24,153:8:0:34	./.:0,0,0:0:0:10	0/0:0,54,183:18:0:64	0/0:0,15,97:5:0:25	0/0:0,21,155:7:0:31	0/0:0,12,111:4:0:22	0/0:0,18,145:6:0:28	0/0:0,36,186:12:0:46	0/0:0,12,113:4:0:22	0/0:0,12,113:4:0:22	0/0:0,12,94:4:0:22	0/0:0,78,202:26:0:88	0/0:0,93,201:31:0:99	0/0:0,81,201:27:0:91	0/0:0,169,209:56:0:99	./.:0,164,163:105:0:99	0/1:60,0,147:13:0:50	0/0:0,117,197:39:0:99
3741.fasta.result.contigs.fa_1	37	.	G	T	999	.	.	GT:PL:DP:SP:GQ	1/1:187,123,0:42:0:99	./.:6,0,52:3:0:10	1/1:139,10,0:16:0:8	0/1:120,0,17:12:5:19	1/1:190,45,0:15:0:43	0/0:0,30,167:10:0:26	0/1:164,0,222:48:2:99	0/1:31,0,49:6:0:35	0/1:198,0,233:53:12:99	0/1:101,0,16:6:0:18	1/1:202,138,0:46:0:99	0/1:51,0,90:6:0:55	0/1:76,0,60:7:0:62	0/1:35,0,133:8:0:39	0/1:66,0,243:37:0:70	0/1:98,0,71:7:0:73	1/1:90,15,0:5:0:13	./.:28,0,29:3:0:29	1/1:111,18,0:6:0:16	0/0:0,18,118:6:0:14	0/0:0,12,94:4:0:9	./.:38,3,0:1:0:3	0/0:0,24,188:8:0:20	0/0:0,62,243:44:0:58	0/1:255,0,255:87:2:99	0/1:199,0,179:44:0:99	1/1:159,47,0:25:0:45	./.:0,255,255:131:0:99	0/1:135,0,86:11:0:88	1/1:211,81,0:39:0:79
3813.fasta.result.contigs.fa_2	226	.	G	A	99.3	.	.	GT:PL:DP:SP:GQ	0/0:0,99,201:33:0:99	0/0:0,81,197:27:0:90	0/1:12,0,61:5:0:5	0/0:0,12,100:4:0:21	0/1:17,0,101:7:0:9	0/0:0,18,128:6:0:27	0/0:0,63,178:22:0:72	0/0:0,30,163:10:0:39	0/0:0,66,189:22:0:75	0/0:0,12,81:4:0:21	0/0:0,102,200:34:0:99	./.:0,9,90:3:0:18	0/0:0,12,64:4:0:21	0/0:0,102,195:34:0:99	0/0:0,33,182:11:0:42	0/0:0,123,196:41:0:99	0/0:0,19,113:55:0:28	0/0:0,54,191:18:0:63	0/0:0,96,193:32:0:99	0/0:0,33,169:11:0:42	0/0:0,132,194:44:0:99	0/0:0,78,191:26:0:87	0/0:0,51,176:17:0:60	0/0:0,57,189:20:0:66	0/0:0,69,187:23:0:78	0/1:103,0,153:26:0:94	0/0:0,60,186:20:0:69	0/0:0,195,210:71:0:99	0/1:45,0,159:18:0:36	0/0:0,39,183:13:0:48
3815.fasta.result.contigs.fa_1	305	.	G	T	999	.	.	GT:PL:DP:SP:GQ	0/1:10,0,75:11:0:7	0/0:0,33,183:11:0:36	0/0:0,12,116:4:0:16	0/0:0,39,191:13:0:42	0/1:39,0,159:17:0:36	0/0:0,93,203:31:0:96	./.:45,9,0:3:0:3	0/0:0,15,134:8:0:18	0/0:0,30,172:10:0:33	0/0:0,21,149:7:0:24	0/0:0,45,162:15:0:48	./.:0,3,38:1:0:7	0/0:0,63,199:21:0:66	0/0:0,69,203:23:0:72	0/0:0,30,175:10:0:33	0/0:0,18,131:6:0:21	0/0:0,48,191:16:0:51	./.:28,0,29:3:0:24	0/0:0,75,201:25:0:78	0/0:0,78,199:26:0:81	0/1:116,0,123:15:0:99	0/0:0,12,102:4:0:16	0/1:58,0,153:17:0:55	1/1:31,12,0:4:0:4	0/0:0,18,171:13:0:21	0/0:0,39,188:13:0:42	0/1:29,0,130:13:0:26	0/1:19,0,166:35:0:16	0/0:0,66,201:22:0:69	0/1:26,0,124:10:0:23
3939.fasta.result.contigs.fa_1	295	.	A	G	999	.	.	GT:PL:DP:SP:GQ	0/1:91,0,124:10:0:88	0/1:112,0,49:7:0:58	./.:0,9,94:3:0:13	0/0:0,48,191:16:0:51	0/0:0,175,217:58:0:99	0/0:0,184,221:61:0:99	0/1:14,0,126:7:0:11	0/0:0,18,147:6:0:21	1/1:178,30,0:10:0:21	0/0:0,30,176:10:0:33	0/0:0,21,141:7:0:24	./.:0,6,66:2:0:10	0/0:0,126,209:42:0:99	0/1:128,0,137:15:0:99	./.:52,0,29:3:0:38	0/0:0,57,200:19:0:60	0/0:0,48,193:16:0:51	0/0:0,45,196:15:0:48	0/1:165,0,134:24:0:99	0/0:0,108,205:36:0:99	0/1:121,0,130:14:0:99	0/0:0,27,169:9:0:30	0/0:0,114,207:38:0:99	0/0:0,48,198:16:0:51	0/0:0,12,114:4:0:16	0/1:73,0,112:8:0:70	0/0:0,21,150:7:0:24	0/0:0,114,207:38:0:99	./.:0,9,79:3:0:13	0/1:128,0,76:11:0:85
3949.fasta.result.contigs.fa_1	287	.	A	G	999	.	.	GT:PL:DP:SP:GQ	0/0:0,27,170:9:0:32	0/0:0,42,190:14:0:47	0/0:0,30,179:10:0:35	0/1:121,0,199:27:0:99	0/0:0,184,216:61:0:99	0/0:0,202,218:67:0:99	0/1:61,0,47:8:0:54	0/0:0,30,177:10:0:35	0/0:0,39,191:13:0:44	0/0:0,75,200:25:0:80	0/0:0,33,174:11:0:38	0/0:0,30,175:10:0:35	0/0:0,123,207:41:0:99	0/1:136,0,148:23:0:99	0/1:122,0,37:8:0:48	0/1:86,0,161:22:0:81	0/0:0,60,196:20:0:65	0/0:0,48,195:16:0:53	0/0:0,81,203:27:0:86	0/0:0,163,210:54:0:99	0/1:142,0,166:30:0:99	0/0:0,24,166:8:0:29	0/0:0,154,213:51:0:99	0/1:147,0,60:13:0:71	0/0:0,18,147:6:0:23	0/0:0,51,192:17:0:56	0/0:0,27,172:9:0:32	0/0:0,123,208:41:0:99	0/0:0,51,198:17:0:56	0/1:102,0,121:13:0:97
3981.fasta.result.contigs.fa_1	31	.	T	C	999	.	.	GT:PL:DP:SP:GQ	0/0:0,135,255:57:0:99	1/1:164,61,0:44:0:58	./.:61,0,20:3:0:23	0/1:97,0,77:7:0:80	./.:0,9,89:3:0:7	0/1:119,0,108:11:0:99	0/1:156,0,137:26:0:99	0/1:65,0,29:5:0:32	0/0:0,6,159:13:0:5	0/1:65,0,46:5:0:49	0/1:170,0,191:71:0:99	0/0:0,12,116:4:0:9	0/1:130,0,116:13:0:99	1/1:215,172,0:57:0:99	1/1:202,78,0:26:0:75	0/1:161,0,172:77:0:99	1/1:215,160,0:53:0:99	0/1:108,0,16:6:0:19	1/1:185,33,0:11:0:30	0/0:0,15,133:5:0:12	0/0:0,196,244:65:0:99	1/1:160,46,0:39:0:43	0/1:113,0,71:9:0:74	0/0:0,72,233:24:0:69	1/1:201,96,0:32:0:93	./.:0,0,0:0:0:3	0/1:140,0,162:34:0:99	0/0:0,132,204:50:0:99	0/1:223,0,203:82:0:99	1/1:201,105,0:35:0:99
4082.fasta.result.contigs.fa_1	123	.	C	A	999	.	.	GT:PL:DP:SP:GQ	0/0:0,27,168:9:0:30	./.:61,0,28:3:0:37	0/0:0,36,183:12:0:39	0/0:0,21,149:7:0:24	0/1:100,0,48:7:0:57	0/0:0,18,137:6:0:21	0/0:0,34,184:17:0:37	./.:0,9,85:3:0:12	0/1:162,0,63:22:0:72	0/1:98,0,19:5:0:28	0/1:107,0,121:11:0:99	0/0:0,12,103:4:0:15	0/1:150,0,117:18:0:99	0/0:0,24,165:8:0:27	0/0:0,27,174:9:0:30	0/1:47,0,129:8:0:44	0/0:0,21,139:7:0:24	./.:0,3,35:1:0:7	0/0:0,33,179:11:0:36	0/0:0,24,165:8:0:27	0/0:0,15,133:5:0:18	./.:32,0,32:2:0:29	0/0:0,21,151:7:0:24	0/0:0,102,202:34:0:99	0/0:0,69,198:23:0:72	0/1:158,0,138:23:0:99	0/0:0,93,203:31:0:96	./.:0,255,255:105:0:99	0/1:58,0,58:4:0:55	1/1:202,72,0:24:0:63
4151.fasta.result.contigs.fa_1	251	.	T	C	999	.	.	GT:PL:DP:SP:GQ	./.:0,9,99:3:0:15	1/1:131,15,0:5:0:5	0/0:0,27,172:9:0:33	0/0:0,27,239:9:0:33	0/0:0,48,255:16:0:54	0/0:0,93,255:31:0:99	0/0:0,12,115:4:0:18	0/0:0,15,122:5:0:21	0/1:73,0,150:14:0:67	0/0:0,27,174:9:0:33	0/0:0,18,184:6:0:24	./.:0,3,38:1:0:9	0/0:0,39,220:13:0:45	0/0:0,24,166:8:0:30	0/0:0,21,158:7:0:27	0/0:0,12,113:4:0:18	0/0:0,27,175:9:0:33	0/0:0,12,101:4:0:18	0/0:0,45,193:15:0:51	0/0:0,60,201:20:0:66	0/0:0,21,157:7:0:27	./.:0,0,0:0:0:7	0/0:0,33,175:11:0:39	0/1:129,0,47:8:0:59	0/0:0,15,133:5:0:21	0/1:118,0,138:12:18:99	0/1:75,0,122:9:11:69	0/1:160,0,154:25:0:99	0/0:0,21,184:7:0:27	0/0:0,30,202:10:0:36
4184.fasta.result.contigs.fa_2	31	.	T	C	999	.	.	GT:PL:DP:SP:GQ	./.:29,0,61:3:0:26	0/0:0,9,218:12:0:12	1/1:255,96,0:32:0:87	0/0:0,49,237:29:0:52	0/0:0,66,255:22:0:69	0/0:0,129,255:43:0:99	0/0:0,33,179:11:0:36	0/1:89,0,169:11:3:86	0/0:0,66,233:22:0:69	0/0:0,48,197:16:0:51	0/0:0,15,129:5:0:18	0/1:5,0,151:11:0:4	0/1:161,0,44:21:18:53	0/0:0,42,195:14:0:45	0/0:0,33,215:11:0:36	0/0:0,24,160:8:0:27	0/1:179,0,147:17:0:99	0/1:84,0,115:8:0:81	0/0:0,72,228:24:0:75	0/1:240,0,126:28:3:99	0/0:0,42,194:14:0:45	./.:0,9,79:3:0:12	0/1:180,0,133:19:0:99	0/0:0,51,255:17:0:54	0/0:0,18,112:6:0:21	0/0:0,27,166:9:0:30	0/0:0,27,173:9:0:30	0/1:192,0,161:38:0:99	0/1:160,0,5:16:0:14	0/0:0,42,253:14:0:45
4230.fasta.result.contigs.fa_1	31	.	C	A	999	.	.	GT:PL:DP:SP:GQ	0/0:0,60,193:20:0:63	0/0:0,48,188:16:0:51	0/0:0,87,253:29:0:90	0/0:0,60,234:20:0:63	0/1:166,0,198:50:0:99	0/1:136,0,201:51:0:99	0/0:0,24,157:8:0:27	0/0:0,33,212:11:0:36	0/0:0,93,255:31:0:96	0/0:0,12,113:4:0:15	0/0:0,78,200:26:0:81	0/0:0,18,145:6:0:21	0/1:144,0,162:64:0:99	0/0:0,120,248:40:0:99	0/0:0,63,233:21:0:66	0/1:147,0,157:20:0:99	0/1:190,0,54:20:0:63	./.:19,0,21:3:0:16	1/1:233,51,0:17:0:42	0/1:148,0,199:46:0:99	0/0:0,111,245:38:0:99	./.:29,0,57:3:0:26	0/0:0,166,210:55:0:99	0/0:0,12,99:4:0:15	0/1:134,0,189:24:0:99	0/1:126,0,206:32:0:99	0/0:0,70,212:37:0:73	0/0:0,255,255:91:0:99	0/1:44,0,143:10:0:41	0/0:0,166,244:55:0:99
4320.fasta.result.contigs.fa_1	208	.	C	G	999	.	.	GT:PL:DP:SP:GQ	0/0:0,90,204:30:0:99	0/0:0,148,200:49:0:99	./.:0,9,84:3:0:19	0/0:0,18,106:6:0:28	0/0:0,54,190:18:0:64	0/0:0,66,199:22:0:76	0/0:0,24,167:8:0:34	0/0:0,108,192:36:0:99	./.:0,6,55:2:0:16	0/0:0,24,148:8:0:34	0/1:141,0,85:12:0:99	0/1:26,0,39:4:0:16	0/0:0,36,176:12:0:46	0/0:0,72,195:24:0:82	0/0:0,63,180:21:0:73	0/0:0,178,218:59:0:99	0/0:0,108,197:36:0:99	0/0:0,72,182:24:0:82	0/0:0,126,206:43:0:99	0/0:0,24,167:8:0:34	0/0:0,126,195:42:0:99	0/1:166,0,171:66:0:99	0/0:0,102,204:34:0:99	0/0:0,18,143:6:0:28	0/0:0,45,166:15:0:55	./.:0,9,60:3:0:19	0/0:0,15,88:5:0:25	0/0:0,63,199:21:0:73	0/0:0,90,185:30:0:99	0/0:0,24,124:8:0:34
4363.fasta.result.contigs.fa_1	35	.	G	A	999	.	.	GT:PL:DP:SP:GQ	0/1:168,0,213:45:0:99	0/0:0,21,137:7:0:26	0/0:0,33,206:11:0:38	0/1:113,0,57:8:0:68	0/0:0,66,255:22:0:71	0/1:150,0,97:16:0:99	0/0:0,99,255:33:0:99	0/0:0,15,161:5:0:20	0/0:0,87,255:29:0:92	./.:0,0,0:0:0:6	0/0:0,87,200:29:0:92	./.:0,9,85:3:0:14	0/0:0,63,195:21:0:68	0/0:0,102,255:34:0:99	0/0:0,72,255:24:0:77	0/0:0,39,217:13:0:44	0/0:0,99,255:33:0:99	0/0:0,27,193:9:0:32	0/0:0,75,229:25:0:80	0/1:142,0,132:19:0:99	0/0:0,51,199:17:0:56	0/0:0,24,182:8:0:29	0/0:0,60,199:20:0:65	0/0:0,114,255:38:0:99	0/0:0,99,255:33:0:99	0/1:141,0,122:15:0:99	0/1:188,0,212:37:0:99	0/1:255,0,255:79:3:99	0/1:206,0,151:25:0:99	0/0:0,96,255:33:0:99
4369.fasta.result.contigs.fa_1	37	.	T	G	999	.	.	GT:PL:DP:SP:GQ	0/0:0,51,198:17:0:61	0/0:0,51,255:17:0:61	0/0:0,42,247:14:0:52	0/0:0,27,173:9:0:37	0/0:0,51,240:17:0:61	0/0:0,42,192:14:0:52	0/0:0,51,239:17:0:61	0/0:0,39,223:13:0:49	0/0:0,93,233:31:0:99	0/0:0,15,130:5:0:25	0/0:0,57,201:19:0:67	./.:0,6,69:2:0:16	0/0:0,132,207:45:0:99	0/0:0,126,255:42:0:99	0/0:0,75,244:25:0:85	0/0:0,93,255:31:0:99	0/0:0,99,205:33:0:99	./.:0,6,68:2:0:16	0/0:0,105,236:35:0:99	0/0:0,48,193:16:0:58	0/0:0,138,255:46:0:99	0/1:98,0,61:7:0:76	0/0:0,141,238:47:0:99	0/0:0,69,231:23:0:79	0/0:0,39,235:13:0:49	0/0:0,69,203:23:0:79	0/0:0,108,255:36:0:99	0/0:0,253,255:84:0:99	0/1:172,0,180:21:0:99	0/1:157,0,195:31:0:99
4393.fasta.result.contigs.fa_1	210	.	T	C	999	.	.	GT:PL:DP:SP:GQ	0/0:0,21,149:7:0:25	0/1:131,0,122:14:0:99	0/0:0,21,148:7:0:25	0/1:82,0,48:5:0:58	0/0:0,93,205:31:0:97	0/0:0,81,204:27:0:85	0/1:99,0,23:5:0:33	0/0:0,33,183:11:0:37	0/0:0,15,131:5:0:19	0/1:67,0,112:8:0:63	0/0:0,27,155:9:0:31	./.:0,3,38:1:0:8	0/1:166,0,146:31:0:99	0/0:0,102,203:34:0:99	0/0:0,1,156:13:0:6	0/0:0,51,197:17:0:55	0/0:0,63,200:21:0:67	0/0:0,33,185:11:0:37	0/0:0,42,193:14:0:46	0/0:0,66,202:22:0:70	0/1:162,0,153:29:0:99	0/0:0,42,193:14:0:46	0/1:116,0,170:26:0:99	0/0:0,12,80:4:0:16	0/0:0,21,154:7:0:25	0/1:118,0,130:15:0:99	0/0:0,36,188:12:0:40	0/1:111,0,118:14:0:99	0/1:128,0,126:15:0:99	0/0:0,21,141:7:0:25
4549.fasta.result.contigs.fa_1	325	.	T	A	999	.	.	GT:PL:DP:SP:GQ	0/0:0,96,204:32:0:99	0/0:0,63,200:21:0:71	0/0:0,12,113:4:0:20	0/0:0,24,160:8:0:32	./.:0,3,36:1:0:11	0/0:0,15,132:5:0:23	0/0:0,39,188:13:0:47	0/0:0,36,186:12:0:44	0/1:44,0,138:9:0:36	./.:0,3,38:1:0:11	0/0:0,105,206:35:0:99	0/0:0,12,102:4:0:20	./.:0,3,38:1:0:11	0/0:0,93,203:31:0:99	0/0:0,102,204:34:0:99	0/1:170,0,157:35:0:99	0/0:0,120,208:40:0:99	0/1:51,0,100:6:0:43	0/0:0,33,181:11:0:41	0/0:0,12,115:4:0:20	0/1:161,0,172:51:0:99	0/0:0,78,202:26:0:86	0/0:0,18,136:6:0:26	0/0:0,45,197:15:0:53	0/0:0,39,190:13:0:47	0/0:0,39,192:13:0:47	0/0:0,33,185:11:0:41	0/0:0,114,206:38:0:99	0/0:0,114,205:38:0:99	0/0:0,30,180:10:0:38
4582.fasta.result.contigs.fa_1	146	.	T	A	999	.	.	GT:PL:DP:SP:GQ	0/1:141,0,146:22:0:99	0/0:0,66,189:22:0:68	0/0:0,12,109:4:0:15	./.:0,6,69:2:0:9	0/1:11,0,145:9:0:9	./.:0,9,93:3:0:12	0/0:0,27,170:9:0:29	0/0:0,42,191:14:0:44	0/0:0,69,202:23:0:71	0/1:95,0,124:11:0:93	0/0:0,57,195:19:0:59	./.:0,6,69:2:0:9	0/1:141,0,168:27:0:99	0/0:0,93,204:31:0:95	0/0:0,27,153:9:0:29	1/1:206,99,0:33:0:90	0/1:156,0,155:29:0:99	0/0:0,42,192:14:0:44	0/1:169,0,165:51:0:99	1/1:163,24,0:8:0:16	0/1:164,0,160:32:0:99	0/1:121,0,138:17:0:99	0/0:0,114,206:38:0:99	0/0:0,51,199:17:0:53	0/0:0,45,194:15:0:47	0/0:0,33,185:11:0:35	0/0:0,39,179:13:0:41	0/0:0,111,206:37:0:99	0/0:0,36,185:12:0:38	0/1:144,0,8:10:0:17
4647.fasta.result.contigs.fa_1	222	.	A	T	52.9	.	.	GT:PL:DP:SP:GQ	0/0:0,93,204:31:0:99	0/1:15,0,127:7:0:6	0/0:0,63,198:21:0:73	0/0:0,51,190:17:0:61	0/0:0,30,178:10:0:40	0/0:0,51,191:17:0:61	0/0:0,16,168:18:0:26	0/0:0,21,156:7:0:31	0/0:0,84,202:28:0:94	0/0:0,18,147:6:0:28	0/0:0,99,203:33:0:99	0/0:0,24,152:8:0:34	0/0:0,21,153:7:0:31	0/0:0,15,131:5:0:25	0/0:0,129,208:43:0:99	./.:0,6,67:2:0:16	0/0:0,12,116:4:0:22	0/0:0,27,162:9:0:37	0/0:0,12,86:4:0:22	0/0:0,51,193:17:0:61	0/1:55,0,49:4:0:45	./.:0,6,59:2:0:16	0/0:0,24,164:8:0:34	0/0:0,93,204:31:0:99	0/0:0,87,200:29:0:97	0/0:0,93,202:31:0:99	0/0:0,132,209:44:0:99	0/0:0,247,227:83:0:99	0/1:52,0,161:27:0:42	0/0:0,96,201:32:0:99
4660.fasta.result.contigs.fa_1	39	.	G	A	999	.	.	GT:PL:DP:SP:GQ	0/0:0,114,255:38:0:99	0/0:0,15,130:5:0:19	0/0:0,48,255:16:0:52	0/0:0,36,219:12:0:40	0/1:77,0,99:7:0:73	0/0:0,30,209:10:0:34	0/0:0,88,255:42:0:92	./.:0,6,68:2:0:10	0/0:0,57,255:31:0:61	0/0:0,8,187:8:0:12	0/0:0,123,255:41:0:99	0/1:50,0,113:6:0:46	0/0:0,27,199:9:0:31	0/1:110,0,112:12:0:99	0/1:216,0,248:49:4:99	0/1:84,0,26:4:0:36	./.:0,6,69:2:0:10	0/1:20,0,107:6:0:16	0/0:0,21,200:7:0:25	0/0:0,30,209:10:0:34	0/0:0,21,147:7:0:25	./.:0,0,0:0:0:5	0/1:132,0,23:7:0:33	0/0:0,91,255:43:0:95	0/0:0,154,255:51:0:99	0/1:215,0,208:45:0:99	0/1:192,0,197:46:3:99	./.:0,255,255:123:0:99	0/0:0,24,178:8:0:28	0/1:218,0,144:29:3:99
4819.fasta.result.contigs.fa_1	518	.	G	A	999	.	.	GT:PL:DP:SP:GQ	0/0:0,72,193:24:0:80	0/0:0,36,169:12:0:44	0/0:0,46,162:28:0:54	0/0:0,81,194:27:0:89	0/0:0,78,190:26:0:86	0/0:0,93,187:31:0:99	0/0:0,163,220:54:0:99	0/0:0,12,78:4:0:20	0/0:0,123,218:42:0:99	0/0:0,54,196:18:0:62	0/0:0,51,147:17:0:59	0/0:0,75,200:25:0:83	0/1:106,0,92:15:0:97	0/1:55,0,39:5:0:46	0/1:30,0,130:31:0:22	0/0:0,48,172:16:0:56	0/0:0,18,131:6:0:26	0/0:0,48,207:16:0:56	0/0:0,21,125:7:0:29	0/0:0,78,185:26:0:86	0/0:0,12,70:4:0:20	0/0:0,24,129:8:0:32	0/1:71,0,135:38:0:63	0/0:0,255,238:93:0:99	0/0:0,141,212:47:0:99	0/0:0,138,189:46:0:99	0/0:0,183,142:67:0:99	0/0:0,254,223:92:0:99	0/0:0,33,171:11:0:41	0/0:0,117,191:39:0:99
4889.fasta.result.contigs.fa_1	208	.	C	T	999	.	.	GT:PL:DP:SP:GQ	0/0:0,31,175:23:0:38	0/1:124,0,163:23:0:99	0/0:0,87,199:29:0:94	0/1:162,0,168:40:0:99	0/0:0,202,219:67:0:99	0/0:0,214,223:71:0:99	0/0:0,57,195:19:0:64	0/0:0,45,196:15:0:52	0/0:0,27,168:9:0:34	0/1:170,0,160:38:0:99	0/0:0,72,203:24:0:79	0/0:0,19,170:19:0:26	0/0:0,172,217:57:0:99	0/1:151,0,104:17:0:99	0/1:125,0,168:28:0:99	0/0:0,87,200:29:0:94	0/0:0,57,197:19:0:64	0/0:0,78,202:26:0:85	0/0:0,126,206:42:0:99	0/0:0,184,217:61:0:99	0/0:0,87,201:29:0:94	0/0:0,36,184:12:0:43	0/0:0,178,216:59:0:99	0/0:0,42,192:14:0:49	0/0:0,66,201:22:0:73	0/1:106,0,134:12:0:99	0/0:0,33,182:11:0:40	0/0:0,154,208:51:0:99	0/0:0,49,179:29:0:56	0/0:0,30,176:10:0:37
4951.fasta.result.contigs.fa_1	370	.	G	T	999	.	.	GT:PL:DP:SP:GQ	0/0:0,39,187:13:0:49	0/0:0,27,168:9:0:37	./.:0,6,68:2:0:16	0/0:0,30,180:10:0:40	0/0:0,81,202:27:0:91	0/0:0,114,207:44:0:99	0/0:0,27,171:9:0:37	0/0:0,42,191:14:0:52	0/0:0,12,113:4:0:22	0/0:0,30,179:10:0:40	0/0:0,45,193:15:0:55	./.:0,6,68:2:0:16	0/0:0,144,207:48:0:99	0/0:0,58,179:32:0:68	0/0:0,24,164:8:0:34	0/1:131,0,166:45:0:99	0/0:0,141,211:47:0:99	0/1:165,0,104:27:0:99	0/0:0,123,207:41:0:99	0/0:0,108,206:36:0:99	0/0:0,154,213:51:0:99	0/1:160,0,167:39:0:99	0/0:0,166,215:55:0:99	0/0:0,42,195:14:0:52	0/0:0,45,196:15:0:55	0/0:0,21,156:7:0:31	0/0:0,18,168:6:0:28	0/0:0,99,206:33:0:99	./.:0,6,66:2:0:16	0/0:0,30,178:10:0:40
5049.fasta.result.contigs.fa_1	108	.	G	T	999	.	.	GT:PL:DP:SP:GQ	0/0:0,160,231:53:0:99	0/0:0,4,172:15:0:13	0/0:0,21,173:7:0:30	0/1:13,0,87:5:0:6	0/0:0,15,122:5:0:24	./.:0,9,96:3:0:18	0/0:0,96,255:32:0:99	0/1:100,0,93:9:0:91	0/0:0,66,223:22:0:75	0/0:0,12,96:4:0:21	0/0:0,106,220:42:0:99	0/0:0,21,161:7:0:30	0/0:0,15,116:5:0:24	0/0:0,177,255:65:0:99	0/0:0,109,245:49:0:99	0/0:0,30,176:10:0:39	0/0:0,93,199:32:0:99	./.:0,3,34:1:0:12	0/0:0,12,116:4:0:21	0/0:0,57,230:19:0:66	0/0:0,123,255:41:0:99	0/0:0,75,230:25:0:84	0/0:0,30,217:10:0:39	0/0:0,63,189:21:0:72	0/0:0,111,200:37:0:99	0/0:0,23,234:17:0:32	0/0:0,66,222:22:0:75	0/0:0,214,255:71:0:99	0/1:246,0,136:48:3:99	0/1:198,0,160:35:13:99
5052.fasta.result.contigs.fa_1	517	.	C	T	114	.	.	GT:PL:DP:SP:GQ	0/0:0,135,200:45:0:99	0/0:0,141,201:48:0:99	0/1:67,0,145:14:0:57	0/0:0,15,130:5:0:25	0/0:0,15,90:5:0:25	0/0:0,21,136:7:0:31	0/0:0,84,183:28:0:94	0/0:0,48,174:17:0:58	0/0:0,84,186:28:0:94	./.:0,6,68:2:0:16	0/0:0,123,200:41:0:99	0/0:0,15,117:5:0:25	0/1:56,0,71:9:0:46	0/0:0,226,214:76:0:99	0/0:0,114,197:38:0:99	0/0:0,157,211:52:0:99	./.:0,255,255:101:0:99	0/0:0,15,69:5:0:25	0/0:0,36,182:12:0:46	0/0:0,30,175:10:0:40	0/0:0,224,221:81:0:99	0/0:0,220,215:73:0:99	0/1:62,0,28:9:0:43	0/0:0,105,198:35:0:99	0/0:0,90,186:30:0:99	0/0:0,48,189:16:0:58	0/0:0,63,226:21:0:73	0/0:0,144,203:48:0:99	0/0:0,175,207:58:0:99	0/0:0,36,157:12:0:46
5276.fasta.result.contigs.fa_1	173	.	G	A	999	.	.	GT:PL:DP:SP:GQ	0/0:0,21,157:7:0:30	0/0:0,51,194:17:0:60	0/0:0,18,124:6:0:27	./.:0,3,38:1:0:13	0/1:139,0,171:71:0:99	0/1:108,0,155:23:0:99	0/0:0,39,188:13:0:48	0/0:0,24,151:8:0:33	0/0:0,21,152:7:0:30	0/0:0,75,201:25:0:84	0/0:0,63,200:21:0:72	./.:0,0,0:0:0:10	0/0:0,235,227:78:0:99	0/0:0,54,197:18:0:63	./.:0,3,26:1:0:13	0/0:0,57,196:19:0:66	0/0:0,84,200:28:0:93	0/0:0,93,204:31:0:99	0/0:0,141,210:47:0:99	0/1:79,0,167:36:0:70	0/0:0,69,200:23:0:78	0/0:0,87,203:29:0:96	0/0:0,226,223:75:0:99	0/0:0,24,165:8:0:33	0/0:0,30,178:10:0:39	0/0:0,57,196:19:0:66	0/0:0,51,194:17:0:60	0/0:0,151,213:50:0:99	./.:0,6,57:2:0:16	0/0:0,24,158:8:0:33
5294.fasta.result.contigs.fa_1	23	.	C	T	999	.	.	GT:PL:DP:SP:GQ	0/0:0,135,255:46:0:99	0/1:162,0,123:21:0:99	0/0:0,14,161:10:0:17	0/0:0,42,222:14:0:45	0/0:0,57,230:19:0:60	0/1:112,0,158:16:0:99	0/0:0,111,231:37:0:99	0/0:0,39,190:13:0:42	0/1:164,0,198:30:0:99	0/0:0,24,163:8:0:27	0/0:0,126,255:42:0:99	./.:0,6,69:2:0:9	0/1:150,0,167:38:0:99	0/1:104,0,142:16:0:99	0/1:168,0,162:26:10:99	0/0:0,99,232:33:0:99	0/1:139,0,133:17:0:99	0/0:0,18,117:6:0:21	0/0:0,114,255:38:0:99	0/0:0,33,229:11:0:36	0/1:158,0,151:23:0:99	./.:0,9,72:3:0:12	1/1:229,68,0:28:0:59	0/0:0,99,196:33:0:99	0/0:0,113,255:48:0:99	0/0:0,51,192:17:0:54	0/1:145,0,197:28:0:99	0/0:0,255,255:94:0:99	0/1:105,0,103:10:0:99	0/0:0,60,219:20:0:63
5345.fasta.result.contigs.fa_1	29	.	C	A	999	.	.	GT:PL:DP:SP:GQ	0/0:0,135,255:45:0:99	0/1:55,0,105:7:0:48	0/0:0,57,255:19:0:64	0/1:8,0,157:10:0:4	0/0:0,18,169:6:0:25	0/0:0,30,174:10:0:37	0/0:0,54,195:18:0:61	0/1:119,0,72:7:4:85	0/0:0,102,255:40:0:99	./.:29,0,37:3:0:22	0/0:0,160,237:53:0:99	0/0:0,12,107:4:0:19	0/0:0,21,185:7:0:28	0/1:195,0,110:21:0:99	0/1:183,0,226:43:0:99	0/0:0,12,110:4:0:19	0/0:0,57,255:19:0:64	./.:0,3,37:1:0:10	0/0:0,15,133:5:0:22	0/0:0,18,128:6:0:25	0/0:0,39,210:13:0:46	0/0:0,18,145:6:0:25	0/0:0,36,214:12:0:43	0/0:0,114,231:44:0:99	0/0:0,135,255:45:0:99	0/0:0,90,230:31:0:97	0/0:0,96,255:32:0:99	0/0:0,255,255:86:0:99	0/0:0,5,187:38:6:12	0/0:0,129,255:43:0:99
5493.fasta.result.contigs.fa_1	9	.	A	G	999	.	.	GT:PL:DP:SP:GQ	0/0:0,27,163:9:0:33	0/0:0,57,197:19:0:63	0/0:0,27,174:9:0:33	0/1:119,0,108:11:0:99	0/0:0,75,203:25:0:81	0/0:0,84,200:28:0:90	./.:0,6,51:2:0:13	0/0:0,12,113:4:0:18	0/0:0,96,204:32:0:99	0/0:0,12,115:4:0:18	0/0:0,48,196:16:0:54	./.:0,6,69:2:0:13	0/0:0,87,202:29:0:93	0/1:196,0,166:38:0:99	0/1:151,0,143:19:0:99	0/0:0,75,204:25:0:81	0/0:0,117,206:39:0:99	./.:0,3,38:1:0:10	0/0:0,78,203:26:0:84	0/1:108,0,150:16:0:99	0/0:0,96,203:32:0:99	0/0:0,33,166:11:0:39	0/0:0,72,199:24:0:78	0/0:0,28,178:15:0:34	0/0:0,11,134:9:0:17	0/1:139,0,158:23:0:99	0/1:149,0,50:15:0:62	0/0:0,172,211:57:0:99	0/0:0,75,204:25:0:81	0/0:0,84,200:28:0:90
5695.fasta.result.contigs.fa_1	392	.	G	A	999	.	.	GT:PL:DP:SP:GQ	0/0:0,33,184:11:0:37	0/0:0,31,176:23:0:35	./.:13,0,61:3:0:10	0/0:0,27,193:9:0:31	0/0:0,255,237:88:0:99	0/0:0,255,241:96:0:99	0/0:0,18,144:6:0:22	0/0:0,48,194:16:0:52	./.:95,9,0:3:0:3	0/1:163,0,160:33:0:99	0/0:0,42,191:14:0:46	0/0:0,12,112:4:0:16	0/1:168,0,169:85:0:99	0/0:0,96,201:32:0:99	0/0:0,24,159:8:0:28	0/0:0,111,204:37:0:99	0/0:0,94,181:44:0:98	0/1:166,0,166:45:0:99	0/1:163,0,170:50:0:99	0/0:0,244,227:81:0:99	0/1:166,0,168:52:0:99	0/1:142,0,169:32:0:99	0/1:174,0,164:85:0:99	0/0:0,21,157:7:0:25	0/1:76,0,93:7:0:72	./.:0,9,87:3:0:13	0/0:0,30,177:10:0:34	0/0:0,108,206:36:0:99	0/0:0,18,145:6:0:22	0/0:0,24,158:8:0:28
5831.fasta.result.contigs.fa_1	26	.	T	C	999	.	.	GT:PL:DP:SP:GQ	0/0:0,29,213:18:0:28	0/0:0,33,180:11:0:32	0/0:0,42,225:14:0:41	0/1:149,0,5:11:0:10	0/0:0,78,204:26:0:77	0/1:142,0,166:28:0:99	0/0:0,45,195:15:0:44	./.:89,9,0:3:0:6	0/0:0,117,255:39:0:99	1/1:108,15,0:5:0:11	0/1:196,0,125:26:0:99	0/1:23,0,103:5:0:24	0/1:163,0,134:23:0:99	0/1:163,0,140:27:0:99	0/1:162,0,191:31:0:99	0/0:0,39,186:13:0:38	0/0:0,48,197:16:0:47	0/0:0,12,108:4:0:11	1/1:235,42,0:14:0:37	1/1:194,45,0:15:0:40	1/1:158,24,0:8:0:20	./.:28,0,25:3:0:27	1/1:155,24,0:8:0:20	1/1:154,19,0:30:0:15	0/1:144,0,157:23:0:99	0/0:0,93,255:31:0:92	0/1:165,0,160:37:0:99	0/0:0,255,255:99:0:99	0/0:0,63,202:21:0:62	0/1:137,0,195:27:0:99
5907.fasta.result.contigs.fa_1	384	.	T	C	999	.	.	GT:PL:DP:SP:GQ	0/0:0,36,241:12:0:42	0/0:0,90,255:30:0:96	0/0:0,30,250:10:0:36	0/0:0,24,209:8:0:30	0/0:0,39,255:13:0:45	0/0:0,36,255:12:0:42	0/0:0,24,162:8:0:30	0/1:247,0,207:27:2:99	0/1:20,0,99:8:0:14	0/1:26,0,85:4:0:20	0/0:0,24,206:8:0:30	0/0:0,15,120:5:0:21	0/0:0,69,255:23:0:75	0/0:0,81,255:27:0:87	0/0:0,57,255:19:0:63	0/0:0,99,255:33:0:99	0/0:0,84,255:28:0:90	0/1:73,0,226:19:0:67	0/1:252,0,244:38:1:99	0/0:0,27,184:9:0:33	0/1:242,0,255:32:3:99	0/1:174,0,216:34:0:99	0/0:0,45,255:15:0:51	0/0:0,18,157:6:0:24	0/0:0,36,255:12:0:42	0/0:0,27,203:9:0:33	0/0:0,27,200:9:0:33	0/0:0,87,255:29:0:93	0/0:0,141,255:47:0:99	0/0:0,30,240:10:0:36
5912.fasta.result.contigs.fa_1	57	.	C	T	999	.	.	GT:PL:DP:SP:GQ	0/1:149,0,226:34:3:99	0/0:0,60,230:20:0:65	0/0:0,36,255:12:0:41	0/0:0,27,185:9:0:32	1/1:129,12,0:4:0:4	0/1:109,0,124:10:0:99	0/1:171,0,196:29:9:99	0/0:0,12,115:4:0:17	0/1:181,0,197:33:3:99	./.:0,9,79:3:0:14	0/0:0,148,255:49:0:99	./.:20,0,32:2:0:15	0/1:24,0,81:4:0:19	0/0:0,169,255:56:0:99	0/0:0,169,255:56:0:99	0/0:0,23,209:13:0:28	0/0:0,157,255:52:0:99	0/0:0,12,111:4:0:17	0/0:0,12,115:4:0:17	0/0:0,21,158:7:0:26	0/0:0,30,175:10:0:35	0/0:0,72,224:25:0:77	0/0:0,15,120:5:0:20	0/0:0,129,255:43:0:99	0/0:0,138,255:46:0:99	0/0:0,138,255:46:0:99	0/0:0,117,255:39:0:99	./.:0,255,255:110:0:99	0/0:0,108,255:36:0:99	0/1:195,0,197:27:4:99
5933.fasta.result.contigs.fa_1	177	.	C	A	999	.	.	GT:PL:DP:SP:GQ	0/0:0,39,190:13:0:46	0/0:0,54,200:18:0:61	0/0:0,36,184:12:0:43	0/0:0,51,198:17:0:58	0/0:0,220,228:73:0:99	0/0:0,250,235:83:0:99	0/0:0,24,165:8:0:31	0/0:0,75,202:25:0:82	0/0:0,18,143:6:0:25	0/0:0,114,207:38:0:99	0/1:109,0,157:17:0:99	0/0:0,15,131:5:0:22	0/1:163,0,172:59:0:99	0/0:0,105,205:35:0:99	0/0:0,39,191:13:0:46	0/1:164,0,166:34:0:99	0/0:0,120,207:40:0:99	0/0:0,114,207:38:0:99	0/0:0,138,210:46:0:99	0/1:171,0,165:60:0:99	0/0:0,160,213:53:0:99	0/1:144,0,164:26:0:99	0/0:0,220,228:73:0:99	0/0:0,21,146:7:0:28	0/0:0,30,180:10:0:37	0/0:0,24,167:8:0:31	0/0:0,21,156:7:0:28	0/0:0,114,206:38:0:99	0/0:0,84,205:28:0:91	0/0:0,36,187:12:0:43
5937.fasta.result.contigs.fa_1	366	.	G	T	999	.	.	GT:PL:DP:SP:GQ	0/1:121,0,119:12:0:99	0/0:0,30,173:10:0:38	0/0:0,12,112:4:0:20	./.:0,0,0:0:0:8	0/1:54,0,159:19:0:46	0/0:0,45,193:15:0:53	./.:50,6,0:2:0:9	0/0:0,27,167:9:0:35	./.:0,6,68:2:0:14	0/0:0,45,193:15:0:53	0/0:0,51,196:17:0:59	./.:0,6,67:2:0:14	0/0:0,135,207:45:0:99	0/0:0,51,195:17:0:59	./.:0,6,68:2:0:14	0/0:0,69,202:23:0:77	0/0:0,87,203:29:0:95	0/1:154,0,159:26:0:99	0/0:0,87,203:29:0:95	0/0:0,57,198:19:0:65	0/0:0,78,202:26:0:86	0/0:0,78,202:26:0:86	0/0:0,123,206:41:0:99	0/0:0,21,154:7:0:29	0/0:0,18,145:6:0:26	0/0:0,18,146:6:0:26	0/0:0,24,166:8:0:32	0/0:0,48,195:16:0:56	0/0:0,21,156:7:0:29	0/0:0,12,109:4:0:20
6004.fasta.result.contigs.fa_1	520	.	A	G	999	.	.	GT:PL:DP:SP:GQ	0/1:255,255,255:60:0:3	0/1:85,0,58:7:0:59	0/1:43,0,138:9:0:48	0/1:165,0,34:11:0:35	./.:73,9,0:3:0:9	1/1:210,33,0:11:0:32	0/0:0,120,255:40:0:99	0/1:155,0,15:7:0:16	0/0:0,96,255:32:0:91	1/1:156,15,0:5:0:14	1/1:255,168,0:68:0:99	0/1:134,0,60:10:0:61	0/1:55,0,58:4:0:56	1/1:255,126,0:42:0:99	1/1:255,166,0:55:0:99	1/1:133,15,0:5:0:14	1/1:198,63,0:21:0:62	1/1:245,64,0:35:0:63	./.:33,3,0:1:0:4	./.:108,9,0:3:0:9	1/1:255,108,0:36:0:99	1/1:194,24,0:8:0:23	1/1:137,18,0:6:0:17	0/0:0,42,231:14:0:37	0/0:0,106,255:48:0:99	0/1:167,0,244:24:2:99	0/0:0,84,255:28:0:79	0/0:0,255,255:87:0:99	0/1:23,0,245:16:0:28	0/1:163,0,201:28:0:99
6037.fasta.result.contigs.fa_1	168	.	G	C	999	.	.	GT:PL:DP:SP:GQ	0/0:0,166,255:55:0:99	0/0:0,21,149:7:0:28	0/0:0,21,199:7:0:28	0/0:0,42,250:14:0:49	0/0:0,27,169:9:0:34	0/0:0,24,164:8:0:31	0/1:148,0,235:29:6:99	./.:0,9,87:3:0:16	0/0:0,102,255:34:0:99	./.:0,3,38:1:0:11	0/0:0,160,255:53:0:99	0/0:0,1,94:5:0:9	0/0:0,39,192:13:0:46	0/0:0,72,255:24:0:79	0/0:0,151,255:50:0:99	0/0:0,78,255:26:0:85	0/1:198,0,180:29:0:99	0/0:0,12,116:4:0:19	0/0:0,93,253:31:0:99	0/1:111,0,111:10:0:99	0/0:0,114,255:38:0:99	0/0:0,12,95:5:0:19	0/0:0,21,147:7:0:28	0/0:0,87,233:29:0:94	0/0:0,99,238:33:0:99	0/1:170,0,220:40:0:99	0/0:0,33,177:22:0:40	0/0:0,255,255:100:0:99	0/1:89,0,165:18:0:82	0/0:0,138,255:46:0:99
6110.fasta.result.contigs.fa_1	464	.	A	G	999	.	.	GT:PL:DP:SP:GQ	0/0:0,5,172:17:0:10	0/0:0,45,203:15:0:49	0/0:0,39,225:13:0:43	0/1:103,0,82:8:0:91	0/0:0,24,167:8:0:28	0/0:0,39,222:13:0:43	0/0:0,78,237:26:0:82	0/0:0,15,126:6:0:19	0/0:0,72,255:24:0:76	./.:29,0,50:3:0:25	0/0:0,135,255:45:0:99	./.:0,6,68:2:0:11	0/1:212,0,126:28:0:99	0/0:0,90,255:30:0:94	0/0:0,75,255:26:0:79	0/0:0,54,237:18:0:58	0/1:97,0,145:20:0:93	0/0:0,4,81:4:0:9	0/1:105,0,171:29:0:99	0/1:55,0,124:11:0:51	0/0:0,138,255:46:0:99	0/0:0,30,175:10:0:34	0/1:97,0,182:18:0:93	0/1:124,0,203:30:0:99	0/1:155,1,0:33:0:10	0/0:0,96,246:32:0:99	0/0:0,51,192:17:0:55	0/0:0,93,255:56:0:97	0/0:0,10,117:6:0:14	0/0:0,54,255:18:0:58
6123.fasta.result.contigs.fa_1	135	.	G	A	999	.	.	GT:PL:DP:SP:GQ	0/1:49,0,110:7:0:41	0/0:0,172,255:57:0:99	./.:0,3,38:1:0:12	./.:0,9,87:3:0:17	0/0:0,163,255:54:0:99	0/0:0,21,156:7:0:29	0/0:0,33,231:11:0:41	0/0:0,255,255:85:0:99	0/0:0,30,201:10:0:38	0/0:0,15,125:5:0:23	0/1:93,0,100:9:0:85	./.:0,3,35:1:0:12	0/0:0,223,255:74:0:99	0/0:0,45,215:15:0:53	0/0:0,63,255:21:0:71	0/0:0,75,234:25:0:83	0/1:130,0,156:19:0:99	0/1:133,0,241:62:6:99	0/0:0,255,255:100:0:99	0/0:0,66,255:22:0:74	0/0:0,117,255:39:0:99	0/0:0,193,216:64:0:99	./.:0,255,255:120:0:99	0/0:0,30,204:10:0:38	0/0:0,52,194:23:0:60	0/0:0,18,177:6:0:26	0/0:0,18,159:6:0:26	0/0:0,69,255:23:0:77	0/0:0,48,225:16:0:56	./.:0,6,29:2:0:14
6200.fasta.result.contigs.fa_1	32	.	A	C	999	.	.	GT:PL:DP:SP:GQ	0/1:128,0,137:16:0:99	1/1:233,66,0:22:0:66	0/1:118,0,216:20:0:99	0/1:52,0,101:6:0:58	0/0:0,39,190:13:0:33	1/1:177,30,0:10:0:30	0/1:147,0,200:24:3:99	0/1:137,0,20:6:0:20	1/1:255,129,0:43:0:99	./.:0,3,38:1:0:5	0/1:178,0,111:17:0:99	0/1:96,0,18:5:0:18	0/1:157,0,117:13:0:99	1/1:255,114,0:38:0:99	1/1:255,54,0:18:0:54	1/1:255,99,0:33:0:99	1/1:255,114,0:38:0:99	0/1:117,0,20:6:0:20	0/1:241,0,238:66:0:99	0/1:55,0,143:12:0:61	1/1:255,132,0:44:0:99	1/1:208,30,0:10:0:30	1/1:201,27,0:9:0:27	1/1:255,105,0:35:0:99	0/1:20,0,157:22:0:26	1/1:255,87,0:29:0:87	1/1:255,90,0:30:0:90	./.:0,255,255:113:0:99	0/1:180,0,168:16:0:99	0/0:0,108,255:36:0:99
6256.fasta.result.contigs.fa_1	62	.	C	T	999	.	.	GT:PL:DP:SP:GQ	0/0:0,78,255:26:0:85	0/1:134,0,249:26:9:99	0/0:0,39,255:13:0:46	0/0:0,27,163:9:0:34	0/0:0,24,165:8:0:31	0/0:0,63,255:21:0:70	0/0:0,57,244:19:0:64	0/0:0,21,148:7:0:28	0/0:0,117,255:39:0:99	0/0:0,15,119:5:0:22	0/0:0,114,206:38:0:99	0/0:0,24,195:8:0:31	0/0:0,33,207:11:0:40	0/0:0,120,255:40:0:99	0/0:0,144,255:48:0:99	0/0:0,154,255:51:0:99	0/0:0,120,255:40:0:99	0/1:47,0,148:8:0:40	0/0:0,169,255:57:0:99	0/0:0,30,209:10:0:37	0/0:0,214,255:71:0:99	0/0:0,33,179:11:0:40	0/0:0,33,193:11:0:40	0/0:0,49,198:40:0:56	1/1:255,88,0:35:0:75	0/1:178,0,245:38:2:99	0/1:223,0,193:39:2:99	./.:0,255,255:125:0:99	0/0:0,151,255:50:0:99	0/0:0,70,237:36:0:77
6315.fasta.result.contigs.fa_1	488	.	C	T	999	.	.	GT:PL:DP:SP:GQ	1/1:255,154,0:51:0:99	1/1:148,27,0:9:0:37	1/1:164,24,0:8:0:34	1/1:168,30,0:10:0:40	1/1:190,39,0:13:0:49	1/1:194,51,0:17:0:61	1/1:193,90,0:31:0:99	1/1:187,27,0:9:0:37	1/1:237,93,0:31:0:99	1/1:155,21,0:7:0:31	1/1:208,151,0:50:0:99	./.:68,6,0:2:0:16	1/1:235,84,0:28:0:94	1/1:228,72,0:24:0:82	1/1:255,141,0:47:0:99	1/1:195,45,0:15:0:55	0/1:124,0,95:11:0:85	1/1:185,21,0:7:0:31	1/1:203,69,0:23:0:79	1/1:160,24,0:8:0:34	1/1:140,18,0:6:0:28	./.:82,9,0:3:0:19	1/1:192,48,0:16:0:58	0/1:137,0,168:34:0:99	1/1:244,154,0:51:0:99	1/1:210,60,0:21:0:70	1/1:201,78,0:27:0:88	0/1:153,0,210:75:0:99	1/1:242,63,0:21:0:73	1/1:238,90,0:30:0:99
6430.fasta.result.contigs.fa_1	306	.	C	T	999	.	.	GT:PL:DP:SP:GQ	0/1:162,0,161:28:0:99	0/0:0,36,186:12:0:44	0/0:0,15,127:5:0:23	0/0:0,21,154:7:0:29	0/0:0,45,195:15:0:53	0/0:0,78,204:26:0:86	0/0:0,15,132:5:0:23	0/0:0,54,244:18:0:62	0/0:0,21,154:7:0:29	0/1:23,0,117:5:0:15	0/0:0,45,195:15:0:53	./.:0,9,95:3:0:18	0/0:0,48,197:16:0:56	0/0:0,57,197:19:0:65	0/0:0,69,202:23:0:77	0/0:0,54,200:18:0:62	0/1:132,0,98:14:0:99	0/0:0,21,157:7:0:29	0/0:0,99,203:33:0:99	0/0:0,36,180:12:0:44	0/0:0,69,200:23:0:77	0/1:123,0,126:14:0:99	0/0:0,24,167:8:0:32	0/0:0,24,164:8:0:32	0/0:0,30,179:10:0:38	0/0:0,21,158:7:0:29	0/0:0,21,158:7:0:29	0/0:0,81,203:27:0:89	0/0:0,45,196:15:0:53	0/0:0,18,140:6:0:26
6693.fasta.result.contigs.fa_1	345	.	G	T	999	.	.	GT:PL:DP:SP:GQ	0/0:0,63,200:21:0:73	0/0:0,45,196:15:0:55	0/1:52,0,96:6:0:42	0/0:0,15,127:5:0:25	0/0:0,39,189:13:0:49	0/0:0,15,122:5:0:25	./.:0,0,0:0:0:10	0/0:0,15,128:5:0:25	0/0:0,24,164:8:0:34	./.:0,9,95:3:0:19	0/0:0,21,150:7:0:31	0/0:0,15,132:5:0:25	0/1:106,0,152:17:0:96	0/0:0,138,210:46:0:99	0/0:0,69,201:23:0:79	0/0:0,36,189:12:0:46	0/0:0,30,180:10:0:40	0/0:0,12,113:4:0:22	0/0:0,45,193:15:0:55	0/0:0,18,145:6:0:28	0/0:0,30,179:10:0:40	0/0:0,39,187:13:0:49	0/0:0,27,174:9:0:37	0/0:0,36,184:12:0:46	0/1:133,0,108:16:0:99	0/0:0,15,123:5:0:25	0/0:0,57,201:19:0:67	0/0:0,151,210:50:0:99	0/0:0,57,201:19:0:67	0/0:0,33,185:11:0:43
6875.fasta.result.contigs.fa_1	21	.	C	G	999	.	.	GT:PL:DP:SP:GQ	1/1:208,172,0:57:0:99	1/1:155,39,0:14:0:41	1/1:179,30,0:10:0:32	0/0:0,21,153:7:0:13	0/1:54,0,80:5:0:62	1/1:165,33,0:12:0:35	1/1:195,84,0:28:0:86	0/1:83,0,26:4:0:24	0/1:151,0,99:23:0:97	0/1:40,0,65:5:0:48	1/1:203,114,0:38:0:99	1/1:141,18,0:6:0:20	1/1:125,15,0:5:0:17	1/1:200,84,0:29:0:86	1/1:204,123,0:41:0:99	1/1:183,36,0:12:0:38	0/1:160,0,151:31:0:99	./.:63,0,29:3:0:27	./.:67,6,0:2:0:8	1/1:168,27,0:9:0:29	0/1:128,0,115:16:0:99	0/1:74,0,88:8:0:80	1/1:139,21,0:7:0:23	1/1:154,34,0:36:0:36	1/1:175,89,0:43:0:91	0/1:149,0,157:33:0:99	0/1:156,0,114:28:0:99	0/1:142,0,255:67:8:99	0/1:143,0,167:32:0:99	0/1:157,0,140:41:0:99
6956.fasta.result.contigs.fa_1	372	.	T	A	999	.	.	GT:PL:DP:SP:GQ	0/0:0,21,141:7:0:31	0/0:0,45,225:15:0:55	0/0:0,39,191:13:0:49	./.:0,9,95:3:0:19	0/1:26,0,84:4:0:17	0/0:0,12,102:4:0:22	./.:0,3,38:1:0:13	0/0:0,12,116:4:0:22	0/0:0,42,188:14:0:52	0/0:0,15,121:5:0:25	0/0:0,27,161:9:0:37	./.:0,3,28:1:0:13	0/0:0,15,107:5:0:25	0/0:0,45,189:15:0:55	0/0:0,45,189:15:0:55	0/0:0,54,193:18:0:64	0/0:0,69,200:23:0:79	0/0:0,12,115:4:0:22	0/1:118,0,164:32:0:99	0/0:0,15,125:5:0:25	0/1:140,0,164:30:0:99	./.:0,3,28:1:0:13	0/0:0,45,193:15:0:55	0/0:0,30,173:10:0:40	0/0:0,33,171:11:0:43	0/0:0,36,176:12:0:46	0/0:0,48,191:16:0:58	0/0:0,138,210:46:0:99	0/0:0,51,198:17:0:61	0/0:0,54,193:18:0:64
7172.fasta.result.contigs.fa_1	275	.	C	A	999	.	.	GT:PL:DP:SP:GQ	0/0:0,30,165:10:0:36	0/0:0,75,202:25:0:81	0/0:0,12,110:4:0:18	./.:0,9,94:3:0:15	0/1:110,12,0:4:0:3	0/0:0,18,136:6:0:24	0/0:0,15,116:5:0:21	0/1:11,0,133:9:0:6	0/0:0,36,186:12:0:42	./.:32,0,32:2:0:26	0/0:0,36,187:12:0:42	0/0:0,12,115:4:0:18	0/0:17,35,159:7:0:24	0/0:0,99,204:33:0:99	0/0:0,84,203:28:0:90	0/0:0,72,203:24:0:78	0/0:0,144,210:48:0:99	0/1:23,0,83:4:0:17	0/0:0,12,112:4:0:18	./.:0,6,69:2:0:13	0/0:0,148,210:49:0:99	0/0:0,72,242:24:0:78	0/0:0,15,129:5:0:21	0/1:143,0,135:17:0:99	0/0:0,57,199:19:0:63	0/0:0,30,175:10:0:36	0/0:0,24,163:8:0:30	0/0:0,126,208:42:0:99	0/1:166,0,164:35:0:99	0/0:0,24,163:8:0:30
7373.fasta.result.contigs.fa_1	23	.	A	G	999	.	.	GT:PL:DP:SP:GQ	0/0:0,72,199:25:0:73	0/0:0,33,177:11:0:34	0/0:0,54,198:18:0:55	0/1:75,0,67:7:0:71	0/1:82,0,26:4:0:33	0/0:0,30,177:10:0:31	0/1:117,0,89:12:0:96	1/1:166,24,0:8:0:17	0/1:148,0,213:28:3:99	0/1:26,0,78:4:0:25	0/0:0,84,194:28:0:85	./.:32,0,21:2:0:26	0/1:55,0,82:5:0:54	0/0:0,148,239:49:0:99	0/0:0,102,206:34:0:99	0/1:134,0,126:15:0:99	0/1:138,0,139:16:0:99	0/0:0,12,98:4:0:13	0/1:128,0,47:8:0:54	0/0:0,33,177:11:0:34	0/0:0,66,199:22:0:67	1/1:160,27,0:9:0:20	0/0:0,21,145:7:0:22	0/1:142,0,162:30:0:99	0/1:104,0,143:18:0:99	0/0:0,66,198:22:0:67	0/0:0,60,192:20:0:61	0/0:0,196,213:65:0:99	0/0:0,96,204:32:0:97	1/1:182,51,0:28:0:44
7451.fasta.result.contigs.fa_1	458	.	G	T	999	.	.	GT:PL:DP:SP:GQ	1/1:64,45,0:15:0:39	0/1:23,0,28:10:0:23	0/1:48,0,21:10:3:27	0/1:37,0,5:8:0:11	0/0:0,45,64:15:0:45	0/1:38,0,49:17:0:38	0/0:0,29,55:16:0:29	0/1:13,0,28:5:0:13	0/0:0,84,142:28:0:84	0/0:0,12,44:4:0:12	0/0:0,48,63:16:0:48	./.:0,6,27:2:0:7	1/1:80,21,0:7:0:15	0/1:54,0,32:16:3:38	0/1:13,0,72:26:0:13	0/1:48,0,166:30:0:48	0/1:64,0,29:23:0:35	./.:27,6,0:2:0:3	0/1:9,0,58:19:0:10	0/0:0,54,74:18:0:54	0/1:35,0,41:30:0:35	1/1:48,12,0:4:0:7	0/0:0,12,43:4:0:12	0/0:0,72,108:24:0:72	0/0:0,19,93:21:0:19	1/1:88,65,0:27:0:59	0/0:0,60,123:20:0:60	0/0:0,114,255:38:0:99	0/0:0,21,58:7:0:21	0/0:0,99,136:33:0:99
7669.fasta.result.contigs.fa_1	56	.	G	A	999	.	.	GT:PL:DP:SP:GQ	0/1:149,0,158:31:0:99	0/0:0,24,154:8:0:30	0/1:79,0,55:5:0:66	0/0:0,27,167:9:0:33	0/1:161,0,43:9:0:55	0/0:0,39,185:13:0:45	0/1:165,0,197:34:0:99	0/0:0,12,116:4:0:18	0/1:130,0,161:23:0:99	./.:0,6,66:2:0:12	0/0:0,108,230:36:0:99	0/0:0,18,133:6:0:24	0/0:0,72,229:24:0:78	0/0:0,51,221:18:0:57	0/0:0,135,255:45:0:99	0/0:0,24,153:8:0:30	0/0:0,51,224:17:0:57	0/0:0,12,101:4:0:18	0/0:0,57,224:19:0:63	0/0:0,51,189:17:0:57	0/0:0,66,226:22:0:72	0/1:49,0,74:5:0:43	0/0:0,57,202:19:0:63	0/0:0,81,193:27:0:87	0/0:0,135,255:45:0:99	0/0:0,102,231:34:0:99	0/1:166,0,164:28:0:99	./.:0,255,255:101:0:99	0/0:0,33,177:11:0:39	0/0:0,87,202:29:0:93
7742.fasta.result.contigs.fa_1	174	.	C	T	999	.	.	GT:PL:DP:SP:GQ	0/0:0,78,202:26:0:88	0/1:129,0,130:14:0:99	0/0:0,15,130:5:0:25	0/0:0,60,201:20:0:70	0/0:0,255,240:94:0:99	0/1:152,0,171:97:0:99	0/0:0,24,161:8:0:34	0/0:0,12,113:4:0:22	0/0:0,15,99:5:0:25	0/0:0,60,199:20:0:70	0/0:0,87,201:29:0:97	./.:0,6,68:2:0:16	0/0:0,214,220:71:0:99	0/0:0,75,202:25:0:85	0/0:0,39,182:13:0:49	0/0:0,36,161:12:0:46	0/0:0,69,198:23:0:79	0/0:0,63,201:21:0:73	0/0:0,66,181:22:0:76	0/0:0,169,212:56:0:99	0/0:0,81,199:27:0:91	./.:0,6,68:2:0:16	0/0:0,126,208:42:0:99	./.:0,9,95:3:0:19	0/0:0,48,193:16:0:58	0/0:0,21,155:7:0:31	0/0:0,39,174:13:0:49	0/0:0,154,210:51:0:99	0/0:0,69,200:23:0:79	0/1:74,0,104:10:0:64
7770.fasta.result.contigs.fa_2	191	.	G	A	999	.	.	GT:PL:DP:SP:GQ	0/0:0,96,199:32:0:99	0/0:0,10,161:16:0:14	0/1:29,0,197:11:0:25	0/0:0,51,195:17:0:55	0/0:0,54,235:19:0:58	0/0:0,42,188:14:0:46	0/1:182,0,154:30:0:99	0/1:81,0,55:5:0:64	0/0:0,51,255:17:0:55	0/1:23,0,84:5:0:19	0/0:0,132,255:44:0:99	./.:0,9,95:3:0:13	0/0:0,15,103:5:0:19	0/1:196,0,138:35:0:99	0/1:180,0,105:18:0:99	0/0:0,48,194:16:0:52	0/0:0,81,201:27:0:85	./.:6,0,48:3:0:4	0/0:0,18,139:6:0:22	0/0:0,30,206:10:0:34	0/0:0,93,238:31:0:97	0/0:0,61,188:25:0:65	0/0:0,30,174:10:0:34	0/0:0,102,238:34:0:99	0/1:189,0,145:28:3:99	0/0:0,75,229:25:0:79	0/1:154,0,126:20:0:99	0/0:0,183,246:78:0:99	1/1:240,75,0:25:0:65	0/0:0,72,195:24:0:76
7958.fasta.result.contigs.fa_1	20	.	C	T	999	.	.	GT:PL:DP:SP:GQ	1/1:112,12,0:4:0:7	0/1:134,0,114:13:0:99	0/0:0,27,174:9:0:27	0/0:0,21,146:7:0:21	0/0:0,21,148:7:0:21	0/1:76,0,91:7:0:76	0/1:122,0,39:8:0:45	0/0:0,30,190:10:0:30	1/1:199,69,0:23:0:63	0/1:110,0,94:9:0:99	0/1:95,0,84:8:0:89	0/1:83,0,26:4:0:32	0/0:0,39,189:13:0:39	0/0:0,69,199:23:0:69	0/0:0,24,184:8:0:24	0/1:169,0,142:27:0:99	0/1:146,0,157:23:0:99	0/1:14,0,130:8:0:14	1/1:180,45,0:27:0:39	0/0:0,21,155:7:0:21	1/1:204,87,0:29:0:81	0/0:0,21,147:7:0:21	0/0:0,21,157:7:0:21	0/0:0,72,199:24:0:72	0/1:42,0,99:6:0:42	0/0:0,28,185:15:0:28	0/0:0,93,200:31:0:93	0/0:0,171,215:63:0:99	0/1:137,0,154:21:0:99	0/1:157,0,158:19:0:99
8114.fasta.result.contigs.fa_1	120	.	A	G	999	.	.	GT:PL:DP:SP:GQ	1/1:185,36,0:12:0:36	0/1:155,0,85:17:0:85	./.:0,6,65:2:0:3	0/0:0,24,162:8:0:18	0/0:0,111,205:37:0:99	1/1:197,63,0:21:0:63	1/1:116,21,0:7:0:22	1/1:100,12,0:4:0:13	1/1:195,51,0:17:0:51	0/0:0,18,145:6:0:12	./.:0,0,0:0:0:3	0/1:53,0,57:4:0:55	1/1:203,111,0:37:0:99	1/1:228,42,0:14:0:42	1/1:185,36,0:12:0:36	1/1:172,57,0:19:0:57	0/1:152,0,157:23:0:99	1/1:157,21,0:7:0:22	1/1:203,144,0:48:0:99	0/1:134,0,170:51:0:99	1/1:136,4,0:14:0:6	./.:67,6,0:2:0:7	1/1:204,102,0:34:0:99	0/1:99,0,122:17:0:99	0/1:133,0,14:8:0:14	1/1:177,123,0:41:0:99	1/1:185,69,0:23:0:69	./.:0,255,255:128:0:99	0/1:151,0,84:13:0:84	0/1:126,0,101:30:0:99
8116.fasta.result.contigs.fa_1	9	.	A	C	999	.	.	GT:PL:DP:SP:GQ	0/0:0,72,201:24:0:82	0/0:0,51,194:17:0:61	0/0:0,27,157:9:0:37	0/0:0,60,195:20:0:70	0/1:114,0,161:58:0:99	0/0:0,232,224:77:0:99	0/0:0,54,192:18:0:64	0/0:0,27,171:9:0:37	0/0:0,138,208:46:0:99	0/0:0,27,172:9:0:37	0/0:0,51,186:17:0:61	0/0:0,15,128:5:0:25	0/0:0,141,206:47:0:99	0/0:0,154,210:51:0:99	0/0:0,72,202:24:0:82	0/0:0,132,209:44:0:99	0/0:0,138,209:46:0:99	0/0:0,15,132:5:0:25	0/1:160,0,162:37:0:99	0/0:0,114,205:38:0:99	0/0:0,129,207:43:0:99	0/0:0,30,169:10:0:40	0/0:0,120,204:40:0:99	0/1:146,0,155:31:0:99	0/0:0,45,189:15:0:55	0/0:0,129,204:43:0:99	0/0:0,141,207:47:0:99	./.:0,255,238:103:0:99	0/0:0,78,200:26:0:88	0/0:0,108,198:36:0:99
8137.fasta.result.contigs.fa_1	193	.	A	C	999	.	.	GT:PL:DP:SP:GQ	0/1:138,0,164:22:0:99	1/1:205,111,0:37:0:99	1/1:145,18,0:6:0:22	0/1:116,0,20:6:0:16	1/1:171,28,0:22:0:32	1/1:185,39,0:13:0:43	0/1:99,0,155:15:0:99	1/1:213,172,0:57:0:99	0/1:26,0,161:15:0:36	0/0:0,34,177:24:0:24	1/1:198,54,0:18:0:58	./.:69,6,0:2:0:10	1/1:209,148,0:49:0:99	0/1:167,0,153:37:0:99	0/1:166,0,125:23:0:99	1/1:213,175,0:58:0:99	1/1:209,154,0:51:0:99	0/1:104,0,153:61:0:99	1/1:226,223,0:74:0:99	1/1:195,60,0:20:0:64	1/1:204,111,0:37:0:99	1/1:203,87,0:29:0:91	1/1:212,172,0:57:0:99	1/1:188,39,0:13:0:43	1/1:189,42,0:14:0:46	1/1:144,21,0:7:0:25	1/1:110,12,0:4:0:16	0/1:149,0,172:39:0:99	1/1:207,126,0:42:0:99	1/1:127,15,0:5:0:19
8225.fasta.result.contigs.fa_1	293	.	A	G	999	.	.	GT:PL:DP:SP:GQ	0/1:159,0,119:20:0:99	0/1:151,0,161:30:0:99	./.:38,3,0:1:0:6	0/1:58,0,57:4:0:55	0/1:14,0,100:5:0:22	1/1:133,15,0:5:0:17	1/1:171,27,0:9:0:29	0/0:0,87,204:29:0:79	0/1:44,0,127:9:0:52	0/1:11,0,139:9:0:19	1/1:202,69,0:23:0:71	./.:38,3,0:1:0:6	1/1:209,144,0:48:0:99	1/1:203,78,0:26:0:80	1/1:186,36,0:12:0:38	1/1:205,117,0:39:0:99	0/1:154,0,169:38:0:99	1/1:207,126,0:42:0:99	1/1:219,193,0:64:0:99	1/1:175,33,0:11:0:35	0/1:156,0,167:32:0:99	0/1:167,0,165:42:0:99	1/1:207,114,0:38:0:99	0/1:78,0,21:4:0:19	1/1:132,15,0:5:0:17	1/1:111,12,0:4:0:14	1/1:114,12,0:4:0:14	0/1:159,0,162:29:0:99	0/1:145,0,130:20:0:99	1/1:114,12,0:4:0:14
8259.fasta.result.contigs.fa_2	275	.	G	C	999	.	.	GT:PL:DP:SP:GQ	0/0:0,4,151:25:0:7	0/0:0,117,202:40:0:99	0/0:0,39,184:13:0:41	0/0:0,27,167:9:0:29	0/1:84,0,51:6:0:59	0/0:0,21,156:7:0:23	0/0:0,45,242:16:0:47	0/0:0,108,241:36:0:99	1/1:197,60,0:21:0:52	0/0:0,3,181:14:0:6	1/1:200,66,0:22:0:58	0/1:21,0,101:5:0:19	0/1:163,0,117:22:0:99	0/0:0,148,207:49:0:99	0/0:0,54,197:18:0:56	0/0:0,250,255:83:0:99	0/0:0,208,222:69:0:99	0/1:171,0,187:26:0:99	0/1:206,0,166:80:0:99	1/1:112,12,0:4:0:6	0/0:0,202,218:67:0:99	0/0:0,144,192:60:0:99	0/1:144,0,164:28:0:99	0/0:0,57,186:19:0:59	0/1:121,0,111:12:0:99	0/1:155,0,101:17:0:99	0/0:0,31,207:23:0:33	0/0:0,148,255:49:0:99	0/1:156,0,169:35:0:99	0/0:0,54,224:18:0:56
8435.fasta.result.contigs.fa_1	147	.	T	C	999	.	.	GT:PL:DP:SP:GQ	0/0:0,9,154:8:0:13	0/0:0,42,250:14:0:46	./.:0,3,15:1:0:8	0/1:102,0,23:5:0:33	0/1:185,0,165:24:12:99	0/1:165,0,242:41:6:99	0/0:0,27,222:9:0:31	0/0:0,21,177:7:0:25	0/0:0,15,132:5:0:19	0/1:37,0,73:5:0:33	0/0:0,24,192:8:0:28	./.:0,6,53:2:0:11	0/0:0,24,165:8:0:28	0/0:0,36,209:12:0:40	0/0:0,42,193:14:0:46	./.:0,9,75:3:0:13	0/1:164,0,173:14:0:99	0/0:0,12,116:4:0:16	0/0:0,21,158:7:0:25	0/1:180,0,156:20:7:99	0/0:0,36,186:12:0:40	0/1:66,0,122:8:0:62	0/0:0,39,255:13:0:43	0/0:0,33,174:11:0:37	./.:0,9,95:3:0:13	0/0:0,24,190:8:0:28	0/1:55,0,63:5:0:51	0/0:0,51,232:17:0:55	0/0:0,39,183:13:0:43	0/1:38,0,89:6:0:34
8584.fasta.result.contigs.fa_1	464	.	C	A	999	.	.	GT:PL:DP:SP:GQ	1/1:184,88,0:35:0:80	./.:0,0,0:0:0:4	0/1:53,0,124:11:0:51	0/1:103,0,70:9:0:78	0/0:0,21,150:7:0:23	0/1:52,0,99:6:0:50	0/0:0,69,198:23:0:71	0/0:0,12,134:4:0:15	0/1:74,0,8:10:0:16	0/0:0,18,134:6:0:20	0/0:0,141,206:47:0:99	0/0:0,18,145:6:0:20	0/0:0,36,184:12:0:38	0/0:0,102,241:40:0:99	0/0:0,138,211:46:0:99	0/0:0,45,193:15:0:47	0/0:0,93,202:31:0:95	0/0:0,21,141:7:0:23	0/0:0,24,156:9:0:26	0/1:36,0,73:6:0:34	0/0:0,42,186:14:0:44	./.:0,6,63:2:0:9	./.:0,9,95:3:0:12	1/1:94,39,0:13:0:31	0/1:21,0,153:25:0:19	0/0:0,18,166:13:0:20	0/1:9,0,155:18:0:7	0/1:30,0,158:58:0:28	0/1:20,0,162:21:0:18	0/0:0,63,197:21:0:65
8786.fasta.result.contigs.fa_1	157	.	C	T	999	.	.	GT:PL:DP:SP:GQ	0/0:0,39,187:13:0:47	0/0:0,81,191:36:0:89	0/0:0,24,162:8:0:32	0/0:0,102,205:34:0:99	0/1:161,0,169:78:0:99	0/0:0,255,236:89:0:99	0/0:0,27,173:9:0:35	0/0:0,93,202:31:0:99	0/0:0,66,201:22:0:74	0/0:0,160,211:53:0:99	0/0:0,24,161:8:0:32	./.:0,6,69:2:0:15	0/1:164,0,161:64:0:99	0/0:0,81,203:27:0:89	0/0:0,60,199:20:0:68	0/0:0,120,208:40:0:99	0/0:0,117,205:39:0:99	0/1:147,0,169:36:0:99	0/1:150,0,168:50:0:99	0/0:0,184,215:61:0:99	0/0:0,108,205:36:0:99	0/0:0,57,199:19:0:65	0/0:0,157,212:52:0:99	0/0:0,57,198:19:0:65	0/0:0,48,194:16:0:56	0/0:0,48,192:16:0:56	0/0:0,45,196:15:0:53	0/0:0,135,208:45:0:99	0/0:0,93,203:31:0:99	0/0:0,54,200:18:0:62
9034.fasta.result.contigs.fa_1	35	.	A	G	999	.	.	GT:PL:DP:SP:GQ	0/0:0,90,196:31:0:98	0/0:0,54,228:18:0:62	0/0:0,27,161:9:0:35	0/0:0,36,185:12:0:44	./.:0,9,88:3:0:17	0/0:0,18,139:6:0:26	0/0:0,93,196:31:0:99	0/0:0,18,134:6:0:26	0/0:0,60,224:20:0:68	0/1:49,0,100:6:0:41	0/1:166,0,163:49:0:99	0/0:6,0,95:6:0:4	0/1:53,0,66:5:0:45	0/0:0,151,207:50:0:99	0/0:0,114,255:38:0:99	0/0:0,111,236:37:0:99	0/0:0,105,204:35:0:99	0/0:0,18,143:6:0:26	0/0:0,60,198:20:0:68	0/0:0,18,146:6:0:26	0/1:153,0,164:42:0:99	0/0:0,51,187:17:0:59	0/0:0,21,149:7:0:29	0/0:0,57,188:19:0:65	0/0:0,111,199:39:0:99	0/0:0,108,200:36:0:99	0/0:0,63,191:22:0:71	0/0:0,255,247:86:0:99	0/0:0,111,233:37:0:99	0/0:0,81,227:27:0:89
9105.fasta.result.contigs.fa_1	72	.	A	G	999	.	.	GT:PL:DP:SP:GQ	0/0:0,15,120:5:0:18	0/0:0,72,202:24:0:75	0/0:0,138,210:46:0:99	0/1:167,0,138:26:0:99	0/0:0,132,209:44:0:99	0/1:156,0,172:47:0:99	./.:0,3,38:1:0:7	0/1:161,0,109:18:0:99	0/0:0,21,151:7:0:24	0/1:155,0,139:20:0:99	0/0:0,15,121:5:0:18	0/0:0,24,163:8:0:27	0/1:165,0,169:41:0:99	0/1:160,0,130:20:0:99	0/1:132,0,120:13:0:99	0/0:0,51,198:17:0:54	0/1:164,0,135:23:0:99	0/0:0,19,171:19:0:22	0/0:0,78,203:26:0:81	0/0:0,138,210:46:0:99	0/0:0,60,202:20:0:63	0/1:94,0,111:9:0:91	0/1:169,0,162:40:0:99	0/0:0,21,158:7:0:24	./.:0,3,38:1:0:7	0/1:124,0,89:10:0:98	0/0:0,18,147:6:0:21	0/0:0,54,199:18:0:57	0/0:0,66,200:22:0:69	0/0:0,33,185:11:0:36
9338.fasta.result.contigs.fa_1	110	.	G	T	999	.	.	GT:PL:DP:SP:GQ	0/0:0,27,174:9:0:34	0/1:164,0,128:21:0:99	0/0:0,18,143:6:0:25	0/0:0,21,186:7:0:28	0/1:156,0,158:24:0:99	0/0:0,15,125:5:0:22	0/0:0,21,157:7:0:28	0/0:0,57,200:19:0:64	./.:0,6,69:2:0:13	0/0:0,24,165:8:0:31	0/0:0,27,174:9:0:34	./.:0,0,0:0:0:8	0/0:0,117,208:39:0:99	0/0:0,105,207:35:0:99	0/0:0,45,196:15:0:52	0/0:0,132,210:44:0:99	0/0:0,99,206:33:0:99	0/0:0,33,182:11:0:40	0/0:0,114,207:38:0:99	0/0:0,36,188:12:0:43	0/0:0,123,209:41:0:99	0/0:0,87,204:29:0:94	0/1:139,0,171:34:0:99	0/1:110,0,74:8:0:87	0/0:0,12,115:4:0:19	0/0:0,36,188:12:0:43	0/1:112,0,94:9:0:99	0/0:0,75,203:25:0:82	0/0:0,93,205:31:0:99	0/0:0,21,150:7:0:28
9589.fasta.result.contigs.fa_1	10	.	T	C	999	.	.	GT:PL:DP:SP:GQ	0/0:0,114,255:49:0:99	0/0:0,15,185:10:0:19	0/0:0,27,224:9:0:30	0/0:0,15,98:5:0:19	0/0:0,12,103:4:0:16	0/0:0,27,183:9:0:30	0/0:0,93,255:31:0:96	0/0:0,12,94:4:0:16	0/1:125,0,216:26:0:99	0/0:0,12,124:4:0:16	0/1:156,0,198:46:0:99	0/1:13,0,154:9:0:10	0/0:0,15,131:5:0:19	0/0:0,21,183:7:0:24	0/0:0,132,255:44:0:99	0/1:6,0,128:7:0:4	0/1:55,0,80:5:0:52	./.:0,3,38:1:0:7	0/1:115,0,68:8:0:77	0/0:0,39,243:13:0:42	1/1:134,21,0:7:0:12	./.:0,0,0:0:0:5	1/1:148,21,0:7:0:12	0/0:0,114,255:38:0:99	0/0:0,144,255:48:0:99	0/1:186,0,227:46:2:99	0/0:0,111,255:37:0:99	./.:0,255,255:129:0:99	0/0:0,96,255:32:0:99	0/0:0,102,255:34:0:99
9674.fasta.result.contigs.fa_2	209	.	G	T	209	.	.	GT:PL:DP:SP:GQ	0/0:0,96,194:32:0:99	0/1:31,0,157:20:0:26	./.:24,0,61:3:0:19	./.:0,6,65:2:0:11	0/0:0,17,140:13:0:22	0/0:3,0,126:9:0:4	0/0:0,84,196:28:0:89	./.:0,6,69:2:0:11	0/0:0,33,138:37:0:38	./.:0,9,70:3:0:14	0/0:0,65,160:44:0:70	0/0:0,15,122:5:0:20	0/0:0,60,179:20:0:65	0/0:3,0,109:67:0:4	0/1:14,0,118:8:0:10	0/0:0,77,165:48:0:82	0/0:3,0,106:67:0:4	0/0:0,15,108:5:0:20	0/0:0,99,196:33:0:99	0/1:49,0,138:13:0:44	0/0:0,55,138:68:0:60	0/1:30,0,133:13:0:25	0/0:0,60,176:31:0:65	0/0:0,6,126:38:0:11	0/0:4,0,121:46:0:3	0/1:69,0,159:23:0:64	0/0:0,53,159:44:0:58	0/0:0,187,197:94:0:99	0/0:0,20,133:10:0:25	0/1:85,0,154:32:0:80
9720.fasta.result.contigs.fa_2	330	.	C	T	999	.	.	GT:PL:DP:SP:GQ	0/0:0,45,197:15:0:49	0/0:0,18,142:6:0:22	0/0:0,12,87:4:0:16	0/0:0,18,145:6:0:22	0/0:0,48,195:16:0:52	0/0:0,68,199:28:0:72	0/1:63,0,110:9:0:59	./.:0,9,87:3:0:13	0/0:0,33,183:11:0:37	0/0:0,21,150:7:0:25	0/1:74,0,104:12:0:70	0/0:0,15,128:5:0:19	0/0:0,60,195:20:0:64	0/0:0,21,147:7:0:25	0/0:0,66,200:22:0:70	0/0:0,18,143:6:0:22	0/1:77,0,66:11:0:71	./.:0,9,95:3:0:13	1/1:80,27,0:9:0:17	0/0:0,30,172:10:0:34	0/0:0,15,131:5:0:19	./.:0,0,0:0:0:5	0/1:14,0,114:8:0:10	0/0:0,48,194:16:0:52	0/1:57,0,108:9:0:53	0/1:47,0,111:11:0:43	1/1:74,12,0:4:0:4	0/0:0,114,205:39:0:99	0/0:0,24,167:8:0:28	0/0:0,33,180:11:0:37
9894.fasta.result.contigs.fa_1	310	.	C	A	999	.	.	GT:PL:DP:SP:GQ	1/1:144,21,0:7:0:20	1/1:111,15,0:5:0:14	0/1:111,0,20:6:0:21	0/0:0,30,180:10:0:25	0/0:0,141,208:47:0:99	0/1:168,0,163:42:0:99	1/1:181,33,0:11:0:32	1/1:97,12,0:4:0:11	1/1:175,33,0:11:0:32	0/1:108,0,19:6:0:20	0/1:47,0,81:5:0:52	./.:0,0,0:0:0:3	1/1:202,72,0:24:0:71	1/1:174,30,0:10:0:29	1/1:153,21,0:7:0:20	0/1:109,0,46:7:0:47	1/1:174,30,0:10:0:29	1/1:128,15,0:5:0:14	0/1:158,0,140:22:0:99	0/1:161,0,137:24:0:99	0/0:0,27,167:9:0:22	0/0:0,15,128:5:0:10	0/1:164,0,161:29:0:99	0/0:0,33,169:11:0:28	1/1:133,15,0:5:0:14	0/1:86,0,115:10:0:91	0/1:120,0,129:13:0:99	0/1:164,0,163:30:0:99	1/1:149,21,0:7:0:20	0/1:16,0,113:6:0:21
9995.fasta.result.contigs.fa_1	73	.	T	G	999	.	.	GT:PL:DP:SP:GQ	0/1:126,0,123:14:0:99	1/1:229,39,0:13:0:41	1/1:255,17,0:17:0:19	0/1:184,0,75:11:0:73	0/1:49,0,131:7:0:57	0/1:151,0,163:18:0:99	0/1:217,0,152:28:0:99	0/1:144,0,97:11:0:95	1/1:255,160,0:53:0:99	./.:38,3,0:1:0:6	1/1:177,30,0:10:0:32	0/1:79,0,26:4:0:24	0/1:84,0,26:4:0:24	1/1:221,60,0:21:0:62	1/1:255,39,0:13:0:41	0/1:218,0,229:33:2:99	1/1:255,163,0:54:0:99	./.:32,0,32:2:0:30	1/1:111,12,0:4:0:14	1/1:139,15,0:5:0:17	1/1:255,120,0:40:0:99	1/1:123,15,0:5:0:17	1/1:255,39,0:13:0:41	0/0:0,88,255:42:0:80	0/1:105,0,147:17:0:99	1/1:239,41,0:39:6:43	1/1:242,99,0:33:0:99	./.:255,0,255:130:0:99	1/1:255,66,0:22:0:68	0/1:222,0,231:49:0:99
10061.fasta.result.contigs.fa_1	448	.	C	T	999	.	.	GT:PL:DP:SP:GQ	0/0:0,18,134:6:0:26	0/0:0,48,255:16:0:56	0/0:0,18,137:6:0:26	0/0:0,18,136:6:0:26	0/0:0,144,255:48:0:99	0/0:0,81,242:27:0:89	0/0:0,36,220:12:0:44	0/0:0,24,198:8:0:32	0/1:151,0,190:23:0:99	0/0:0,30,196:10:0:38	0/0:0,36,182:12:0:44	0/1:133,0,73:8:0:87	0/0:0,69,237:23:0:77	0/0:0,27,206:9:0:35	0/0:0,21,141:7:0:29	0/0:0,48,255:16:0:56	0/0:0,45,232:15:0:53	0/0:0,18,165:6:0:26	0/0:0,60,255:20:0:68	0/0:0,72,237:24:0:80	0/1:201,0,135:20:3:99	./.:0,0,0:0:0:9	0/0:0,57,235:19:0:65	0/0:0,69,255:23:0:77	0/0:0,36,185:12:0:44	0/0:0,42,255:14:0:50	0/0:0,38,190:18:0:46	0/0:0,157,255:52:0:99	0/1:50,0,243:16:0:42	0/0:0,90,255:30:0:98
10070.fasta.result.contigs.fa_2	90	.	A	G	999	.	.	GT:PL:DP:SP:GQ	0/1:77,0,201:19:0:71	0/1:99,0,101:11:0:93	0/0:5,0,186:11:0:3	0/0:0,66,201:22:0:72	0/1:175,0,139:20:0:99	0/0:0,99,246:33:0:99	0/0:0,51,197:17:0:57	./.:0,0,0:0:0:7	0/0:0,99,243:33:0:99	0/0:0,18,143:6:0:24	0/0:0,57,200:19:0:63	0/0:0,15,137:5:0:21	0/0:0,57,198:19:0:63	0/0:0,45,195:15:0:51	0/0:0,60,202:20:0:66	0/0:0,18,145:6:0:24	0/0:0,27,173:9:0:33	./.:69,6,0:2:0:7	0/0:0,30,216:10:0:36	0/0:0,51,241:17:0:57	0/0:0,18,145:6:0:24	./.:0,3,37:1:0:9	0/0:0,42,195:14:0:48	0/0:0,84,203:28:0:90	0/1:48,0,149:12:0:42	0/0:0,123,247:41:0:99	0/1:193,0,169:40:0:99	0/0:0,255,255:99:0:99	0/0:0,63,202:21:0:69	0/0:0,114,247:38:0:99
10109.fasta.result.contigs.fa_1	16	.	C	T	999	.	.	GT:PL:DP:SP:GQ	0/1:116,0,137:17:0:99	0/0:0,33,218:11:0:41	0/1:184,0,136:14:0:99	0/0:0,51,255:17:0:59	0/0:0,39,215:13:0:47	0/0:0,63,187:21:0:71	0/0:0,66,224:22:0:74	0/0:0,18,168:6:0:26	0/0:0,93,255:31:0:99	0/0:0,15,132:5:0:23	0/0:0,66,230:22:0:74	0/0:0,15,130:5:0:23	0/0:0,18,128:6:0:26	0/0:0,78,199:26:0:86	0/0:0,60,229:20:0:68	./.:0,9,95:3:0:17	0/0:0,78,201:26:0:86	./.:0,3,38:1:0:12	0/0:0,18,167:6:0:26	0/1:130,0,154:14:0:99	0/1:94,0,64:8:0:78	0/0:0,75,197:25:0:83	0/0:0,27,190:9:0:35	0/0:0,99,227:33:0:99	0/0:0,93,252:31:0:99	0/0:0,123,255:41:0:99	0/0:0,117,255:39:0:99	./.:0,255,255:120:0:99	0/0:0,51,227:17:0:59	0/0:0,99,226:34:0:99
10177.fasta.result.contigs.fa_1	16	.	T	A	999	.	.	GT:PL:DP:SP:GQ	0/0:0,138,238:46:0:99	0/0:0,108,245:36:0:99	0/0:0,66,255:22:0:73	0/0:0,48,196:16:0:55	0/0:0,24,194:8:0:31	0/0:0,66,199:22:0:73	0/0:0,72,228:24:0:79	0/1:19,0,113:6:0:12	0/1:148,0,223:39:3:99	0/1:10,0,161:9:0:5	0/0:0,184,217:61:0:99	0/0:0,12,114:4:0:19	0/0:0,78,201:26:0:85	0/0:0,151,255:51:0:99	0/0:0,141,255:47:0:99	0/0:0,84,235:28:0:91	0/0:0,102,205:34:0:99	0/1:17,0,118:7:0:10	0/0:0,33,176:11:0:40	0/1:190,0,176:26:0:99	0/0:0,78,235:26:0:85	0/0:0,60,255:20:0:67	0/0:0,51,196:17:0:58	0/0:0,108,205:36:0:99	0/0:0,135,208:45:0:99	0/0:0,57,196:19:0:64	0/0:0,79,226:32:0:86	0/0:0,255,255:85:0:99	0/1:193,0,255:50:7:99	0/0:0,105,255:35:0:99
10229.fasta.result.contigs.fa_1	228	.	A	G	999	.	.	GT:PL:DP:SP:GQ	1/1:171,27,0:9:0:35	1/1:202,81,0:27:0:89	1/1:97,12,0:4:0:20	1/1:115,12,0:4:0:20	1/1:200,87,0:29:0:95	1/1:197,54,0:18:0:62	1/1:154,24,0:8:0:32	1/1:192,45,0:15:0:53	1/1:148,21,0:7:0:29	1/1:161,23,0:13:0:31	1/1:183,33,0:11:0:41	./.:0,0,0:0:0:9	0/1:159,0,169:40:0:99	1/1:200,69,0:23:0:77	./.:79,9,0:3:0:17	1/1:190,51,0:17:0:59	1/1:199,114,0:39:0:99	1/1:189,54,0:19:0:62	1/1:206,148,0:49:0:99	1/1:195,51,0:17:0:59	0/1:149,0,161:31:0:99	1/1:198,51,0:17:0:59	1/1:215,184,0:61:0:99	1/1:169,33,0:11:0:41	1/1:188,45,0:16:0:53	0/1:98,0,108:11:0:99	1/1:190,39,0:13:0:47	0/1:154,0,169:39:0:99	1/1:160,24,0:8:0:32	1/1:179,30,0:10:0:38
10317.fasta.result.contigs.fa_1	429	.	T	G	999	.	.	GT:PL:DP:SP:GQ	0/0:0,102,194:35:0:99	0/0:0,33,178:11:0:37	0/0:0,36,183:12:0:40	0/1:120,0,124:13:0:99	0/1:104,0,105:10:0:99	0/0:0,12,101:4:0:16	0/1:143,0,131:20:0:99	0/1:20,0,99:6:0:16	0/0:0,99,233:33:0:99	0/0:0,27,166:9:0:31	0/0:0,157,205:52:0:99	./.:0,3,14:1:0:8	0/0:0,27,176:9:0:31	0/1:144,0,161:28:0:99	0/1:163,0,205:43:0:99	0/0:0,51,198:17:0:55	0/0:0,87,238:29:0:91	0/1:14,0,129:7:0:11	0/0:0,12,101:4:0:16	0/1:102,0,69:8:0:79	0/1:102,0,74:8:0:84	./.:0,9,87:3:0:13	0/0:0,12,95:4:0:16	0/0:0,93,195:31:0:97	0/0:0,43,172:27:0:47	0/0:0,93,196:32:0:97	0/0:0,60,220:21:0:64	0/0:0,235,198:79:0:99	0/0:0,111,205:37:0:99	0/1:123,0,161:30:0:99
10374.fasta.result.contigs.fa_1	315	.	C	T	999	.	.	GT:PL:DP:SP:GQ	0/1:154,0,109:16:0:99	0/0:0,57,199:19:0:64	./.:0,9,89:3:0:16	0/0:0,15,133:5:0:22	0/0:0,117,206:39:0:99	0/1:168,0,135:26:0:99	0/1:11,0,141:9:0:6	0/1:91,0,124:10:0:84	0/1:114,0,49:7:0:62	0/0:0,48,196:16:0:55	0/0:0,66,202:22:0:73	./.:0,6,69:2:0:13	0/0:0,169,216:56:0:99	0/0:0,72,201:24:0:79	0/0:0,18,143:6:0:25	0/0:0,93,203:31:0:99	0/0:0,84,203:28:0:91	0/0:0,57,199:19:0:64	0/0:0,132,209:44:0:99	0/0:0,75,201:25:0:82	0/0:0,90,202:30:0:97	0/0:0,21,182:7:0:28	0/0:0,235,232:78:0:99	0/0:0,39,185:13:0:46	0/0:0,30,180:10:0:37	0/0:0,21,153:7:0:28	0/0:0,45,192:15:0:52	0/0:0,93,202:31:0:99	0/0:0,12,116:4:0:19	0/1:138,0,44:9:0:57
10389.fasta.result.contigs.fa_1	48	.	A	C	999	.	.	GT:PL:DP:SP:GQ	0/0:0,24,147:8:0:28	0/0:0,21,154:7:0:25	0/0:0,54,227:18:0:58	0/0:0,54,199:18:0:58	0/0:0,60,255:20:0:64	0/0:0,69,236:23:0:73	0/1:164,0,246:39:0:99	./.:0,3,30:1:0:8	0/1:163,0,183:33:0:99	./.:0,6,38:2:0:11	0/0:0,21,147:7:0:25	0/0:0,12,132:4:0:16	0/0:0,33,173:11:0:37	0/1:33,0,160:11:3:29	0/1:87,0,94:9:0:83	0/0:0,15,131:5:0:19	0/0:0,15,121:5:0:19	0/1:64,0,57:4:0:59	0/0:0,21,147:7:0:25	0/0:0,60,230:20:0:64	0/0:0,12,116:4:0:16	./.:0,0,0:0:0:5	1/1:188,39,0:13:0:29	0/0:0,123,254:41:0:99	0/0:0,51,213:17:0:55	0/0:0,126,255:42:0:99	0/1:193,0,188:53:2:99	./.:225,0,244:118:0:99	0/0:0,12,111:4:0:16	0/0:0,114,233:38:0:99
10404.fasta.result.contigs.fa_1	48	.	T	C	999	.	.	GT:PL:DP:SP:GQ	0/0:0,42,187:15:0:48	0/0:0,78,202:26:0:84	0/0:0,30,169:10:0:36	0/0:0,36,187:12:0:42	0/0:0,30,213:10:0:36	0/0:0,51,216:17:0:57	0/0:0,84,255:28:0:90	0/0:0,42,188:14:0:48	0/0:0,160,255:55:0:99	./.:0,6,29:2:0:13	0/1:158,0,158:26:0:99	./.:0,9,94:3:0:16	0/0:0,45,191:15:0:51	0/1:165,0,195:47:0:99	0/1:203,0,140:21:3:99	0/1:157,0,200:44:0:99	0/0:0,169,241:56:0:99	0/1:89,0,119:10:0:83	0/0:0,255,255:85:0:99	0/0:0,42,217:14:0:48	0/0:0,194,244:71:0:99	0/0:0,24,149:8:0:30	0/1:118,0,116:14:0:99	0/0:0,117,239:39:0:99	0/0:0,75,230:25:0:81	0/0:0,147,255:56:0:99	0/0:0,138,236:46:0:99	./.:0,255,255:128:0:99	0/0:0,42,226:14:0:48	0/0:0,148,255:49:0:99
10595.fasta.result.contigs.fa_1	230	.	A	G	999	.	.	GT:PL:DP:SP:GQ	0/0:0,30,174:10:0:30	0/0:0,51,197:17:0:51	0/1:102,0,23:5:0:29	0/0:0,45,193:15:0:45	1/1:230,238,0:79:0:99	0/0:0,255,237:87:0:99	0/1:84,0,3:4:0:9	0/1:160,0,80:20:0:86	0/0:0,24,167:8:0:24	0/1:168,0,163:55:0:99	0/0:0,30,180:10:0:30	1/1:113,12,0:4:0:7	0/1:171,0,162:60:0:99	0/1:129,0,79:12:0:85	0/1:26,0,81:4:0:26	0/1:163,0,163:32:0:99	0/0:0,111,206:37:0:99	0/1:149,0,172:43:0:99	0/0:0,166,214:55:0:99	1/1:222,226,0:75:0:99	0/0:0,105,204:35:0:99	0/1:165,0,154:26:0:99	1/1:222,214,0:71:0:99	0/1:54,0,75:5:0:54	0/0:0,21,151:7:0:21	0/0:0,12,110:4:0:12	0/0:0,48,195:16:0:48	0/0:0,120,207:40:0:99	0/1:119,0,130:13:0:99	0/1:60,0,79:6:0:60
10689.fasta.result.contigs.fa_1	22	.	G	A	999	.	.	GT:PL:DP:SP:GQ	0/0:0,106,255:41:0:99	0/0:0,60,196:20:0:70	0/0:0,51,196:17:0:61	0/0:0,51,195:17:0:61	0/0:0,12,116:4:0:22	0/0:0,21,157:7:0:31	0/1:168,0,171:40:0:99	./.:0,9,95:3:0:19	0/0:0,99,255:33:0:99	./.:0,6,65:2:0:16	0/0:0,102,205:34:0:99	0/0:0,12,100:4:0:22	0/0:0,39,188:13:0:49	0/0:0,21,152:7:0:31	0/0:0,105,235:35:0:99	0/0:0,48,188:16:0:58	0/0:0,42,194:14:0:52	0/1:58,0,39:4:0:47	0/0:0,30,177:10:0:40	0/0:0,33,182:11:0:43	0/0:0,33,166:11:0:43	./.:0,6,69:2:0:16	0/0:0,27,161:9:0:37	0/0:0,163,210:54:0:99	0/0:0,87,200:29:0:97	0/0:0,93,204:31:0:99	0/1:215,0,195:36:2:99	./.:0,255,255:122:0:99	0/0:0,72,228:24:0:82	0/0:0,84,202:28:0:94
10795.fasta.result.contigs.fa_1	85	.	A	G	999	.	.	GT:PL:DP:SP:GQ	0/0:0,117,255:39:0:99	0/0:0,63,227:21:0:68	0/0:0,24,200:8:0:29	0/0:0,24,150:8:0:29	0/0:0,36,223:12:0:41	0/0:0,21,157:7:0:26	0/0:0,87,220:29:0:92	0/1:20,0,100:5:0:15	0/1:183,0,145:29:0:99	./.:0,3,38:1:0:9	0/0:0,148,255:49:0:99	0/1:20,0,120:6:0:15	0/1:81,0,8:5:0:19	0/0:0,172,255:57:0:99	0/0:0,111,255:37:0:99	0/0:0,87,255:29:0:92	0/0:0,126,255:42:0:99	0/0:0,21,147:7:0:26	0/0:0,21,158:7:0:26	0/1:56,0,111:9:0:51	0/0:0,93,254:31:0:98	0/0:0,15,94:5:0:20	./.:58,6,0:2:0:7	0/1:176,7,0:24:0:6	0/0:0,144,255:48:0:99	0/0:0,63,237:21:0:68	0/0:0,56,244:24:0:61	./.:0,255,255:112:0:99	0/0:0,76,211:38:0:81	0/0:0,78,255:26:0:83
10846.fasta.result.contigs.fa_1	321	.	A	T	999	.	.	GT:PL:DP:SP:GQ	0/1:126,0,158:21:0:99	0/1:14,0,119:8:0:8	./.:32,0,32:2:0:25	./.:0,3,38:1:0:10	0/0:0,18,130:6:0:25	0/0:0,15,126:5:0:22	0/0:0,45,192:15:0:51	0/0:0,27,169:9:0:33	0/0:0,33,181:11:0:39	0/0:0,15,128:5:0:22	0/1:136,0,138:16:0:99	./.:0,3,38:1:0:10	0/0:0,33,182:11:0:39	0/1:71,0,125:9:0:65	0/1:79,0,25:4:0:38	0/0:0,54,198:18:0:60	0/0:0,63,198:21:0:69	0/0:0,21,156:7:0:27	0/0:0,72,203:24:0:78	0/0:0,21,140:7:0:27	0/0:0,69,201:23:0:75	0/0:0,18,145:6:0:25	0/0:0,45,193:15:0:51	0/0:0,39,186:13:0:45	0/0:0,33,178:12:0:39	0/0:0,42,184:14:0:48	0/0:0,27,170:9:0:33	0/0:0,111,203:37:0:99	0/0:0,18,140:6:0:25	0/0:0,24,194:8:0:30
10961.fasta.result.contigs.fa_1	280	.	A	T	999	.	.	GT:PL:DP:SP:GQ	0/0:0,39,187:13:0:45	0/1:114,0,154:17:0:99	./.:0,3,38:1:0:9	0/0:0,33,180:11:0:39	0/1:164,0,90:29:0:99	0/0:0,148,209:49:0:99	0/0:0,48,194:16:0:54	0/0:0,45,194:15:0:51	0/1:73,0,96:7:0:67	0/0:0,27,172:9:0:33	0/0:0,33,179:11:0:39	./.:0,6,69:2:0:12	0/0:0,102,204:34:0:99	0/0:0,69,202:23:0:75	0/0:0,27,173:9:0:33	0/1:115,0,164:21:0:99	0/0:0,102,205:34:0:99	0/0:0,21,140:7:0:27	0/1:147,0,148:23:0:99	0/0:0,96,204:32:0:99	0/0:0,99,205:33:0:99	0/0:0,45,196:15:0:51	0/1:152,0,169:39:0:99	0/1:124,0,128:14:0:99	0/0:0,39,187:14:0:45	0/0:0,51,198:17:0:57	0/0:0,39,189:13:0:45	0/0:0,117,207:39:0:99	0/0:0,48,195:16:0:54	0/0:0,36,189:12:0:42
11028.fasta.result.contigs.fa_1	69	.	G	T	999	.	.	GT:PL:DP:SP:GQ	0/1:165,0,183:28:8:99	0/0:0,45,255:15:0:55	0/0:0,45,255:15:0:55	0/0:0,30,196:10:0:40	0/0:0,24,190:8:0:34	0/0:0,57,231:19:0:67	0/0:0,12,193:14:0:22	0/0:0,21,154:7:0:31	0/0:0,81,255:27:0:91	0/0:0,12,132:4:0:22	0/0:0,93,234:31:0:99	0/0:0,36,245:12:0:46	./.:0,3,36:1:0:13	0/0:0,69,255:23:0:79	0/0:0,117,255:39:0:99	0/0:0,69,255:23:0:79	0/0:0,84,255:28:0:94	0/0:0,12,132:4:0:22	0/0:0,30,229:10:0:40	0/0:0,15,93:5:0:25	0/0:0,84,255:28:0:94	./.:0,9,94:3:0:19	0/0:0,18,167:6:0:28	0/0:0,54,214:30:0:64	0/0:0,87,255:29:0:97	0/1:219,0,247:39:4:99	0/0:0,93,255:31:0:99	0/1:255,0,255:100:1:99	0/0:0,48,255:16:0:58	0/0:0,39,255:36:0:49
11133.fasta.result.contigs.fa_1	111	.	T	C	999	.	.	GT:PL:DP:SP:GQ	0/0:0,117,255:39:0:99	0/0:0,12,116:4:0:16	0/1:174,0,38:11:0:48	0/0:0,36,186:12:0:40	0/0:0,36,255:12:0:40	0/0:0,24,167:8:0:28	0/0:0,75,255:25:0:79	./.:0,3,38:1:0:8	0/1:255,0,96:35:5:99	0/1:86,0,98:7:0:82	0/0:0,90,239:30:0:94	0/1:58,0,99:7:0:54	0/0:0,24,153:8:0:28	0/1:229,0,152:27:6:99	0/1:255,0,148:38:6:99	./.:0,9,95:3:0:13	0/1:58,0,58:4:0:54	0/0:0,18,171:6:0:22	0/0:0,12,116:4:0:16	0/0:0,45,255:15:0:49	0/1:87,0,98:7:0:83	./.:0,3,15:1:0:8	0/0:0,12,132:4:0:16	0/0:0,117,255:39:0:99	0/1:255,0,239:39:2:99	0/0:0,102,255:34:0:99	0/0:0,123,255:41:0:99	./.:0,255,255:108:0:99	0/0:0,21,158:7:0:25	0/1:231,0,234:43:0:99
11212.fasta.result.contigs.fa_1	281	.	C	T	999	.	.	GT:PL:DP:SP:GQ	0/1:156,0,143:29:0:99	0/0:0,18,144:6:0:21	0/0:0,33,255:11:0:36	0/0:0,27,169:9:0:30	./.:0,3,38:1:0:7	0/1:52,0,137:10:0:49	0/0:0,75,255:25:0:78	./.:0,9,104:3:0:12	0/1:183,0,156:18:2:99	0/1:20,0,113:5:0:17	0/1:94,0,221:30:3:91	0/1:55,0,134:7:0:52	0/1:26,0,88:4:0:23	0/0:0,48,223:16:0:51	0/0:0,123,255:41:0:99	0/0:0,12,127:4:0:15	0/0:0,15,131:5:0:18	0/1:23,0,93:4:0:20	./.:25,0,64:3:0:22	0/1:56,0,58:4:0:53	0/0:0,15,151:5:0:18	./.:0,0,0:0:0:5	0/0:0,18,142:6:0:21	0/0:0,114,255:38:0:99	0/0:0,148,255:49:0:99	0/0:0,54,255:18:0:57	0/1:144,0,125:21:0:99	0/0:0,226,255:75:0:99	0/0:0,33,216:11:0:36	0/0:0,72,255:24:0:75
11418.fasta.result.contigs.fa_1	271	.	C	T	999	.	.	GT:PL:DP:SP:GQ	0/0:0,24,165:8:0:32	0/0:0,51,195:17:0:59	./.:61,0,29:3:0:43	0/0:0,18,143:6:0:26	0/0:0,27,166:9:0:35	0/0:0,12,102:4:0:20	0/0:0,45,192:15:0:53	0/0:0,21,186:7:0:29	0/0:0,36,182:12:0:44	0/0:0,12,111:4:0:20	0/0:0,30,215:10:0:38	./.:0,3,33:1:0:12	0/0:0,78,203:26:0:86	0/0:0,51,197:17:0:59	0/0:0,24,157:8:0:32	0/0:0,57,199:19:0:65	0/0:0,45,190:15:0:53	0/0:0,42,189:14:0:50	0/0:0,84,204:28:0:92	0/1:91,0,122:10:0:83	0/0:0,72,201:24:0:80	0/0:0,33,183:11:0:41	0/0:0,87,203:29:0:95	0/0:0,15,133:5:0:23	0/0:0,18,131:6:0:26	0/0:0,33,183:11:0:41	0/1:57,0,124:12:0:49	0/1:162,0,167:37:0:99	0/0:0,27,174:9:0:35	0/0:0,36,188:12:0:44
11566.fasta.result.contigs.fa_1	315	.	C	T	999	.	.	GT:PL:DP:SP:GQ	0/0:0,21,157:7:0:29	0/1:126,0,92:10:0:99	0/0:0,15,122:5:0:23	0/0:0,21,151:7:0:29	0/0:0,199,222:66:0:99	0/1:170,0,151:76:0:99	0/0:0,27,174:9:0:35	0/1:76,0,99:7:0:68	0/0:0,30,178:10:0:38	0/0:0,51,197:17:0:59	0/0:0,36,188:12:0:44	./.:31,0,32:2:0:23	0/0:0,190,220:63:0:99	0/0:0,30,178:10:0:38	./.:0,6,66:2:0:15	0/0:0,57,201:19:0:65	0/0:0,66,203:22:0:74	0/0:0,51,199:17:0:59	0/0:0,99,204:33:0:99	0/0:0,172,216:57:0:99	0/0:0,93,205:31:0:99	0/0:0,39,189:13:0:47	0/0:0,172,214:57:0:99	0/0:0,30,180:10:0:38	0/0:0,18,144:6:0:26	0/0:0,33,182:11:0:41	0/0:0,27,171:9:0:35	0/0:0,111,207:37:0:99	0/0:0,21,144:7:0:29	0/0:0,21,154:7:0:29
11580.fasta.result.contigs.fa_1	255	.	G	T	999	.	.	GT:PL:DP:SP:GQ	0/0:0,12,116:4:0:18	0/0:0,4,155:14:0:10	0/0:0,12,115:4:0:18	0/1:58,0,56:4:0:52	0/1:168,0,129:31:0:99	0/0:0,45,192:15:0:51	0/0:0,33,177:11:0:39	0/0:0,24,163:8:0:30	0/0:0,15,120:5:0:21	0/1:59,0,110:8:0:53	./.:0,6,42:2:0:12	./.:0,6,69:2:0:12	0/0:0,72,201:24:0:78	0/0:0,60,200:20:0:66	0/0:0,15,132:5:0:21	0/0:0,21,149:7:0:27	0/0:0,45,194:15:0:51	0/0:0,18,147:6:0:24	0/0:0,42,192:14:0:48	0/1:81,0,162:20:0:75	0/0:0,39,184:13:0:45	0/0:0,18,128:6:0:24	0/0:0,148,210:49:0:99	0/0:0,24,165:8:0:30	0/0:0,24,164:8:0:30	0/1:103,0,134:12:0:97	1/1:165,27,0:9:0:16	0/0:0,90,204:30:0:96	0/0:0,12,99:4:0:18	0/0:0,48,194:16:0:54
11616.fasta.result.contigs.fa_1	39	.	G	T	999	.	.	GT:PL:DP:SP:GQ	0/1:191,0,162:43:0:99	0/0:0,7,158:15:0:10	0/0:0,60,255:20:0:63	0/0:0,33,251:11:0:36	0/1:73,0,213:17:0:70	0/0:0,57,201:19:0:60	0/1:225,0,141:28:0:99	0/0:0,27,225:9:0:30	0/0:0,81,226:27:0:84	0/1:55,0,91:5:0:52	1/1:255,135,0:45:0:99	./.:61,0,29:3:0:38	0/0:0,63,230:21:0:66	0/1:216,0,255:93:2:99	0/1:255,0,213:54:8:99	0/0:0,148,255:49:0:99	0/0:0,187,255:62:0:99	0/1:79,0,55:5:0:63	0/1:167,0,255:43:2:99	0/1:136,0,183:20:0:99	0/0:0,132,255:44:0:99	0/1:11,0,136:9:0:9	0/0:0,54,255:18:0:57	0/0:0,96,255:32:0:99	0/0:0,102,255:34:0:99	0/0:0,114,255:38:0:99	0/0:0,69,197:23:0:72	./.:0,255,255:109:0:99	0/0:0,151,255:51:0:99	0/0:0,105,255:35:0:99
11658.fasta.result.contigs.fa_1	194	.	A	T	999	.	.	GT:PL:DP:SP:GQ	0/0:0,135,207:45:0:99	0/0:0,57,198:19:0:67	0/0:0,30,166:10:0:40	0/0:0,15,128:5:0:25	./.:0,6,50:2:0:16	0/0:0,15,118:5:0:25	0/1:134,0,66:13:0:82	0/0:0,24,162:8:0:34	0/0:0,63,196:21:0:73	./.:0,3,38:1:0:13	0/0:0,111,205:37:0:99	0/0:0,15,103:5:0:25	0/0:0,39,186:13:0:49	0/0:0,42,191:14:0:52	0/0:0,120,246:40:0:99	0/0:0,51,195:17:0:61	0/0:0,15,118:5:0:25	0/0:0,18,142:6:0:28	0/0:0,54,197:18:0:64	./.:0,6,63:2:0:16	0/0:0,21,147:7:0:31	0/0:0,24,155:8:0:34	0/0:0,48,195:16:0:58	0/1:121,0,124:18:0:99	0/0:0,66,197:22:0:76	0/0:0,6,155:14:0:16	0/0:0,42,190:14:0:52	0/0:0,166,212:55:0:99	0/0:0,84,201:28:0:94	0/1:133,0,143:21:0:99
11755.fasta.result.contigs.fa_2	248	.	G	T	999	.	.	GT:PL:DP:SP:GQ	0/0:0,27,168:9:0:29	0/1:126,0,92:10:0:99	0/0:0,33,219:11:0:35	0/0:0,1,156:14:0:5	0/0:0,24,163:8:0:26	0/1:80,0,97:8:0:78	0/0:0,21,154:7:0:23	0/0:0,24,158:8:0:26	0/1:162,0,168:48:0:99	./.:29,0,61:3:0:27	0/0:0,12,102:4:0:14	0/1:4,0,78:4:0:4	0/1:48,0,82:5:0:46	0/0:0,72,197:24:0:74	./.:0,9,95:3:0:11	0/0:0,90,238:31:0:92	0/0:0,84,203:28:0:86	0/0:0,15,113:5:0:17	0/0:0,39,218:13:0:41	0/0:0,24,161:8:0:26	0/1:167,0,165:35:0:99	0/0:0,15,133:5:0:17	0/0:0,42,189:14:0:44	0/1:58,0,142:12:0:56	0/1:43,0,124:8:0:41	1/1:185,109,0:49:0:99	0/1:167,0,125:28:0:99	0/0:0,214,224:71:0:99	1/1:158,24,0:8:0:16	0/0:0,114,255:38:0:99
11899.fasta.result.contigs.fa_1	274	.	C	G	999	.	.	GT:PL:DP:SP:GQ	0/0:0,51,198:17:0:56	0/0:0,99,206:33:0:99	./.:0,6,68:2:0:11	0/0:0,18,146:6:0:23	0/1:74,0,26:4:0:37	./.:0,3,38:1:0:9	0/1:130,0,44:9:0:55	0/1:127,0,72:11:0:83	0/0:0,12,113:4:0:17	./.:0,9,94:3:0:14	0/0:0,36,187:12:0:41	./.:0,0,0:0:0:6	0/0:0,15,132:5:0:20	0/0:0,108,206:36:0:99	0/0:0,45,191:15:0:50	0/0:0,163,214:54:0:99	0/0:0,151,212:50:0:99	0/0:0,15,131:5:0:20	0/0:0,39,192:13:0:44	0/0:0,15,133:5:0:20	0/0:0,157,213:52:0:99	0/0:0,99,205:33:0:99	0/1:82,0,54:5:0:65	0/0:0,30,164:10:0:35	0/1:136,0,133:19:0:99	0/0:0,36,187:12:0:41	0/1:11,0,141:9:0:7	0/1:151,0,167:32:0:99	0/0:0,96,204:32:0:99	0/1:103,0,135:12:0:98
11908.fasta.result.contigs.fa_1	51	.	G	A	999	.	.	GT:PL:DP:SP:GQ	0/0:0,122,255:51:0:99	0/0:0,54,192:18:0:60	0/0:0,1,208:13:0:8	./.:0,6,57:2:0:13	0/0:0,30,246:10:0:36	0/0:0,24,197:8:0:30	0/0:0,111,255:37:0:99	0/1:50,0,102:7:0:44	0/0:0,66,255:23:0:72	0/0:0,12,113:4:0:18	0/0:0,181,255:60:0:99	./.:0,9,91:3:0:15	0/0:0,18,136:6:0:24	0/1:255,0,234:78:1:99	0/1:218,0,255:57:4:99	0/1:216,0,216:40:0:99	0/1:248,0,212:56:2:99	0/1:55,0,112:7:0:49	0/0:0,66,255:22:0:72	0/0:0,36,199:12:0:42	0/0:0,105,255:35:0:99	0/0:0,132,234:44:0:99	0/0:0,24,194:8:0:30	0/0:0,90,255:30:0:96	0/0:0,123,255:41:0:99	0/0:0,84,255:28:0:90	0/0:0,69,255:23:0:75	./.:0,255,255:109:0:99	0/0:0,178,255:59:0:99	0/0:0,72,194:24:0:78
11938.fasta.result.contigs.fa_1	233	.	T	C	999	.	.	GT:PL:DP:SP:GQ	0/0:0,81,204:27:0:87	0/1:155,0,160:25:0:99	0/0:0,18,144:6:0:24	0/1:39,0,137:9:0:33	./.:0,6,69:2:0:12	0/0:0,18,146:6:0:24	0/0:0,27,173:9:0:33	0/0:0,24,165:8:0:30	0/0:0,42,194:14:0:48	./.:0,0,0:0:0:6	0/0:0,81,203:27:0:87	0/0:0,15,127:5:0:21	0/1:54,0,82:5:0:48	0/0:0,111,207:37:0:99	0/0:0,84,204:28:0:90	0/0:0,148,210:49:0:99	0/0:0,123,209:41:0:99	0/0:0,30,178:10:0:36	0/0:0,96,205:32:0:99	0/0:0,15,128:5:0:21	0/0:0,166,216:55:0:99	0/0:0,78,203:26:0:84	0/1:115,0,66:8:0:78	0/1:153,0,139:20:0:99	0/0:0,75,202:25:0:81	0/1:88,0,132:11:0:82	0/0:0,42,191:14:0:48	0/0:0,144,211:48:0:99	0/1:151,0,169:33:0:99	0/0:0,54,198:18:0:60
11982.fasta.result.contigs.fa_1	162	.	T	C	999	.	.	GT:PL:DP:SP:GQ	0/0:0,42,193:14:0:52	0/0:0,135,210:45:0:99	0/0:0,39,190:13:0:49	0/0:0,12,115:4:0:22	0/1:13,0,84:4:0:5	0/0:0,21,158:7:0:31	0/0:0,24,162:8:0:34	0/0:0,114,206:38:0:99	0/0:0,42,192:14:0:52	0/0:0,30,180:10:0:40	0/0:0,57,199:19:0:67	./.:0,6,63:2:0:16	0/0:0,151,212:50:0:99	0/0:0,138,209:46:0:99	0/0:0,81,202:27:0:91	0/0:0,175,218:58:0:99	0/0:0,141,210:47:0:99	0/1:166,0,157:34:0:99	0/1:171,0,166:74:0:99	./.:0,9,95:3:0:19	0/0:0,172,217:57:0:99	0/0:0,114,207:38:0:99	0/0:0,154,213:51:0:99	0/0:0,24,165:8:0:34	0/0:0,48,197:16:0:58	0/0:0,48,196:16:0:58	0/0:0,45,197:15:0:55	0/0:0,108,207:36:0:99	0/0:0,117,208:39:0:99	0/0:0,42,193:14:0:52
12037.fasta.result.contigs.fa_1	196	.	G	A	999	.	.	GT:PL:DP:SP:GQ	0/1:84,0,91:8:0:79	0/0:0,24,156:8:0:29	./.:55,9,0:3:0:4	0/1:61,0,76:6:0:56	0/0:0,135,207:45:0:99	0/0:0,126,204:42:0:99	0/1:124,0,68:10:0:79	0/0:0,18,146:6:0:23	0/0:0,42,190:14:0:47	0/0:0,60,197:20:0:65	0/0:0,24,163:8:0:29	0/0:0,18,132:6:0:23	0/0:0,126,207:42:0:99	0/0:0,48,193:16:0:53	./.:0,3,38:1:0:8	0/0:0,60,195:20:0:65	0/0:0,33,181:11:0:38	0/1:77,0,90:8:0:72	0/0:0,63,199:21:0:68	0/0:0,220,223:73:0:99	0/0:0,57,195:19:0:62	0/1:23,0,100:5:0:18	0/0:0,117,205:39:0:99	0/0:0,48,195:16:0:53	0/0:0,21,138:7:0:26	0/0:0,45,196:15:0:50	0/1:75,0,141:12:0:70	0/0:0,126,206:42:0:99	./.:0,6,69:2:0:11	0/1:126,0,86:11:0:97
12076.fasta.result.contigs.fa_1	292	.	A	T	999	.	.	GT:PL:DP:SP:GQ	0/0:0,57,199:19:0:63	0/0:0,75,202:25:0:81	0/1:35,0,138:12:0:29	0/0:0,84,190:28:0:90	0/1:169,0,172:76:0:99	./.:0,255,246:111:0:99	0/0:0,4,158:14:0:11	0/0:0,75,197:25:0:81	0/0:0,27,165:9:0:33	0/0:0,88,183:42:0:94	0/0:0,66,198:22:0:72	0/0:0,15,133:5:0:21	0/0:0,211,225:70:0:99	0/1:159,0,119:24:0:99	0/1:155,0,158:29:0:99	0/0:0,96,205:32:0:99	0/0:0,84,199:28:0:90	0/0:0,73,181:37:0:79	0/0:0,175,210:58:0:99	0/0:0,255,233:90:0:99	0/0:0,72,193:24:0:78	0/0:0,36,180:12:0:42	0/0:0,220,225:73:0:99	0/0:0,48,192:16:0:54	0/1:152,0,99:15:0:99	0/0:0,48,196:16:0:54	./.:0,9,95:3:0:16	0/0:0,111,205:37:0:99	0/0:0,45,194:15:0:51	0/1:142,0,80:13:0:92
12089.fasta.result.contigs.fa_1	189	.	A	C	45.2	.	.	GT:PL:DP:SP:GQ	0/0:0,18,145:6:0:26	./.:0,9,88:3:0:17	0/0:0,75,203:25:0:83	0/0:0,42,194:14:0:50	0/0:0,111,205:37:0:99	0/0:0,66,202:22:0:74	0/0:0,15,127:5:0:23	0/1:34,0,99:7:0:26	0/0:0,24,160:8:0:32	0/0:0,30,160:10:0:38	0/0:0,12,115:4:0:20	0/0:0,21,148:7:0:29	0/0:0,42,195:14:0:50	0/0:0,30,179:10:0:38	0/0:0,39,190:13:0:47	0/0:0,36,189:12:0:44	0/1:47,0,25:9:0:36	./.:0,9,94:3:0:17	0/0:0,8,142:26:0:17	0/0:0,66,201:22:0:74	0/0:0,18,145:6:0:26	./.:0,0,0:0:0:9	0/0:0,63,200:21:0:71	0/0:0,15,132:5:0:23	0/0:0,24,164:8:0:32	./.:16,0,38:3:0:8	0/0:0,27,171:9:0:35	0/1:27,0,50:12:0:19	0/0:0,8,129:8:0:17	0/0:0,45,196:15:0:53
12152.fasta.result.contigs.fa_1	259	.	A	G	999	.	.	GT:PL:DP:SP:GQ	0/0:0,60,199:20:0:65	0/1:168,0,163:36:0:99	0/0:0,12,102:4:0:17	0/0:0,15,131:5:0:20	0/0:0,72,203:24:0:77	0/0:0,18,131:6:0:23	0/0:0,42,192:14:0:47	0/0:0,135,209:45:0:99	0/1:8,0,148:10:0:5	./.:0,6,65:2:0:11	0/1:164,0,96:21:0:99	./.:0,6,69:2:0:11	0/0:0,208,222:69:0:99	0/0:0,87,201:29:0:92	0/0:0,69,202:23:0:74	0/1:168,0,170:54:0:99	0/0:0,163,211:54:0:99	0/0:0,154,210:51:0:99	1/1:219,187,0:62:0:99	0/0:0,54,192:18:0:59	0/1:168,0,167:51:0:99	0/1:154,0,171:43:0:99	0/0:0,211,221:70:0:99	0/1:17,0,159:17:0:13	0/0:0,54,192:18:0:59	0/0:0,15,129:5:0:20	0/0:0,27,170:9:0:32	0/0:0,96,205:32:0:99	0/0:0,102,205:34:0:99	0/0:0,27,167:9:0:32
12241.fasta.result.contigs.fa_1	285	.	A	G	999	.	.	GT:PL:DP:SP:GQ	0/1:63,0,149:12:0:62	0/0:0,24,160:8:0:25	0/1:134,0,104:12:0:99	0/1:160,0,136:23:0:99	0/1:126,0,170:26:0:99	0/1:159,0,168:41:0:99	0/0:0,27,171:9:0:28	0/0:0,12,103:4:0:13	0/0:0,21,154:7:0:22	0/1:96,0,94:8:0:94	0/1:148,0,83:13:0:90	0/0:0,21,150:7:0:22	0/0:0,60,198:20:0:61	0/1:114,0,141:14:0:99	0/1:107,0,144:15:0:99	0/0:0,42,192:14:0:43	0/0:0,42,192:14:0:43	0/0:0,15,130:5:0:16	0/1:112,0,135:14:0:99	0/1:154,0,133:20:0:99	0/1:132,0,124:14:0:99	./.:0,6,69:2:0:8	0/0:0,72,201:24:0:73	0/0:0,7,165:15:0:9	0/0:0,33,181:11:0:34	1/1:161,24,0:8:0:17	0/0:0,24,163:8:0:25	0/1:167,0,202:44:0:99	0/1:106,0,133:12:0:99	0/1:144,0,116:15:0:99
12332.fasta.result.contigs.fa_1	214	.	C	G	999	.	.	GT:PL:DP:SP:GQ	1/1:195,45,0:15:0:37	0/0:0,27,173:9:0:29	1/1:152,21,0:7:0:13	0/1:92,0,125:10:0:90	0/1:49,0,90:7:0:47	0/0:0,30,180:10:0:32	0/1:48,0,144:12:0:46	./.:32,0,27:2:0:29	0/0:0,33,182:11:0:35	0/1:58,0,58:4:0:56	0/0:0,63,200:21:0:65	0/1:82,0,55:5:0:63	0/1:154,0,26:13:0:34	0/0:0,51,199:17:0:53	0/0:0,78,204:26:0:80	0/0:0,21,156:7:0:23	0/0:0,27,173:9:0:29	0/0:0,15,131:5:0:17	0/0:0,15,133:5:0:17	0/0:0,30,177:10:0:32	0/0:0,21,153:7:0:23	0/1:84,0,26:4:0:34	0/1:82,0,55:5:0:63	0/0:0,45,197:15:0:47	0/0:0,42,193:14:0:44	0/0:0,36,189:12:0:38	0/1:130,0,139:15:0:99	0/1:146,0,170:47:0:99	0/0:0,99,206:33:0:99	0/0:0,39,191:13:0:41
12354.fasta.result.contigs.fa_1	8	.	T	A	999	.	.	GT:PL:DP:SP:GQ	0/1:158,0,115:18:0:99	0/0:0,43,178:27:0:45	0/0:0,39,218:13:0:41	0/1:99,0,51:6:0:59	0/1:118,0,20:6:0:28	0/0:0,39,189:13:0:41	0/0:0,30,176:10:0:32	0/1:155,0,153:23:0:99	0/1:152,0,14:19:0:22	0/0:0,15,132:5:0:17	0/0:0,33,180:11:0:35	0/0:0,12,114:4:0:14	0/0:0,120,201:49:0:99	0/0:0,178,218:59:0:99	0/0:0,57,200:19:0:59	0/0:0,151,213:50:0:99	1/1:255,169,0:56:0:99	0/1:23,0,159:16:0:21	0/1:163,0,126:64:0:99	0/0:0,30,178:10:0:32	0/1:198,0,193:92:0:99	0/1:155,0,2:12:0:10	0/1:163,0,148:46:0:99	0/0:0,7,164:15:0:9	0/1:144,0,164:18:0:99	0/0:0,111,236:37:0:99	0/0:0,18,143:6:0:20	0/0:0,208,255:69:0:99	0/1:185,0,126:25:3:99	0/1:181,0,221:30:0:99
12675.fasta.result.contigs.fa_1	265	.	A	G	999	.	.	GT:PL:DP:SP:GQ	0/0:0,57,201:19:0:58	0/0:0,96,203:32:0:97	0/0:0,21,154:7:0:22	0/0:0,21,157:7:0:22	0/1:159,0,168:40:0:99	0/1:154,0,144:22:0:99	0/0:0,18,138:6:0:19	1/1:201,66,0:22:0:59	0/0:0,15,122:5:0:16	1/1:180,61,0:33:0:54	0/0:0,42,193:14:0:43	./.:32,0,32:2:0:30	1/1:234,253,0:84:0:99	0/1:157,0,170:45:0:99	0/1:141,0,160:22:0:99	0/1:168,0,151:58:0:99	0/0:0,108,205:36:0:99	0/1:164,0,171:52:0:99	0/0:0,226,229:75:0:99	0/0:0,84,202:28:0:85	0/0:0,111,206:37:0:99	0/1:157,0,170:40:0:99	0/1:92,0,177:95:0:91	0/0:0,42,189:14:0:43	0/0:0,48,196:16:0:49	0/0:0,39,185:13:0:40	0/1:91,0,106:9:0:90	0/0:0,96,203:32:0:97	0/0:0,81,203:27:0:82	0/0:0,21,156:7:0:22
12793.fasta.result.contigs.fa_1	80	.	G	A	999	.	.	GT:PL:DP:SP:GQ	0/0:0,199,255:67:0:99	0/0:0,48,255:16:0:58	0/0:0,66,255:22:0:76	0/0:0,24,181:8:0:34	0/0:0,12,98:4:0:22	0/0:0,21,143:7:0:31	0/0:0,84,255:28:0:94	0/0:0,30,214:10:0:40	0/0:0,78,255:26:0:88	./.:0,6,68:2:0:16	0/1:190,0,183:63:0:99	0/1:22,0,101:5:0:12	0/0:0,33,227:11:0:43	0/0:0,253,255:84:0:99	0/0:0,135,255:45:0:99	0/0:0,48,255:16:0:58	0/0:0,87,255:29:0:97	0/0:0,36,255:12:0:46	0/0:0,18,173:6:0:28	0/1:84,0,115:10:0:74	0/0:0,187,255:62:0:99	0/0:0,58,182:30:0:68	0/0:0,27,168:9:0:37	0/0:0,141,255:47:0:99	0/0:0,129,255:43:0:99	0/0:0,66,220:22:0:76	0/0:0,87,255:29:0:97	./.:0,255,255:108:0:99	0/0:0,193,255:64:0:99	0/0:0,111,255:37:0:99
12808.fasta.result.contigs.fa_1	232	.	A	T	999	.	.	GT:PL:DP:SP:GQ	0/0:0,21,155:7:0:28	0/1:67,0,77:7:0:60	0/0:0,21,154:7:0:28	0/0:0,12,110:4:0:19	0/0:0,123,206:41:0:99	0/0:0,148,213:49:0:99	0/0:0,24,160:8:0:31	0/0:0,45,194:15:0:52	0/0:0,27,175:9:0:34	0/0:0,27,171:9:0:34	0/1:99,0,23:5:0:36	./.:0,6,69:2:0:14	0/0:0,105,204:35:0:99	0/0:0,33,172:11:0:40	0/0:0,24,166:8:0:31	0/0:0,48,195:16:0:55	0/1:143,0,110:15:0:99	0/0:0,36,184:12:0:43	0/1:163,0,159:34:0:99	0/0:0,78,202:26:0:85	0/0:0,96,204:32:0:99	0/0:0,24,165:8:0:31	0/0:0,102,204:34:0:99	0/0:0,33,185:11:0:40	0/0:0,15,133:5:0:22	0/0:0,39,186:13:0:46	0/1:96,0,68:7:0:81	0/0:0,151,211:50:0:99	0/0:0,39,192:13:0:46	0/0:0,36,185:12:0:43
12907.fasta.result.contigs.fa_1	88	.	G	A	999	.	.	GT:PL:DP:SP:GQ	0/1:156,0,135:19:0:99	0/1:85,0,86:8:0:83	0/0:0,45,255:15:0:47	0/1:14,0,126:8:0:12	0/0:0,96,255:32:0:98	0/1:179,0,75:14:0:83	0/0:0,75,255:25:0:77	0/0:0,30,246:10:0:32	0/1:244,0,204:45:2:99	0/1:87,0,91:7:0:85	0/1:116,0,118:14:0:99	0/1:34,0,64:5:0:32	0/0:0,154,255:51:0:99	0/1:134,0,215:28:3:99	0/1:168,0,161:17:2:99	0/0:0,84,255:28:0:86	0/0:0,87,255:29:0:89	0/1:17,0,119:7:0:15	0/0:0,138,255:46:0:99	0/0:0,93,255:31:0:95	0/1:232,0,232:40:0:99	./.:15,0,50:3:0:13	0/0:0,132,255:44:0:99	0/0:0,93,255:31:0:95	0/1:15,0,159:18:0:13	0/1:247,0,5:49:0:13	0/0:0,123,255:41:0:99	./.:0,255,255:128:0:99	0/0:0,39,255:13:0:41	0/0:0,99,255:33:0:99
12941.fasta.result.contigs.fa_1	332	.	T	G	999	.	.	GT:PL:DP:SP:GQ	0/0:0,36,184:12:0:43	0/0:0,57,200:19:0:64	0/0:0,36,189:12:0:43	./.:0,6,67:2:0:13	./.:0,6,68:2:0:13	0/0:0,12,90:4:0:19	0/0:0,42,191:14:0:49	0/0:0,87,201:30:0:94	0/0:0,33,177:11:0:40	0/0:0,21,153:7:0:28	0/0:0,12,113:4:0:19	./.:0,0,0:0:0:8	0/0:0,117,203:39:0:99	0/1:144,0,144:21:0:99	0/1:105,0,96:10:0:97	0/0:0,90,204:30:0:97	0/1:122,0,106:11:0:99	0/1:17,0,160:16:0:10	0/0:0,138,207:46:0:99	./.:0,9,95:3:0:16	0/1:164,0,134:26:0:99	0/0:0,54,196:18:0:61	0/0:0,72,201:24:0:79	0/0:0,33,177:11:0:40	0/0:0,18,136:6:0:25	0/0:0,36,182:13:0:43	0/0:0,36,185:12:0:43	0/0:0,99,204:33:0:99	0/0:0,39,192:13:0:46	0/0:0,30,172:10:0:37
13112.fasta.result.contigs.fa_1	55	.	C	T	999	.	.	GT:PL:DP:SP:GQ	0/1:142,0,202:26:3:99	1/1:136,12,0:4:0:9	./.:77,9,0:3:0:6	1/1:145,15,0:5:0:12	1/1:108,12,0:4:0:9	0/0:0,15,120:5:0:13	0/0:0,60,255:20:0:58	0/1:89,0,61:5:0:65	0/1:75,0,168:12:0:77	0/1:23,0,92:4:0:25	0/0:0,90,255:30:0:88	./.:13,3,0:1:0:3	0/0:0,24,189:8:0:22	0/1:90,0,151:13:0:92	0/1:202,0,255:34:2:99	0/0:0,15,144:5:0:13	0/0:0,15,131:5:0:13	0/1:21,0,82:5:0:23	0/1:97,0,23:5:0:27	0/0:0,12,108:4:0:10	0/0:0,12,96:4:0:10	./.:25,3,0:1:0:3	0/0:0,15,153:5:0:13	1/1:255,60,0:26:0:56	0/1:125,0,187:25:0:99	0/0:0,66,255:22:0:64	1/1:255,81,0:27:0:77	0/1:255,0,248:70:1:99	0/1:95,0,20:5:0:24	1/1:255,60,0:20:0:56
13123.fasta.result.contigs.fa_1	89	.	A	C	999	.	.	GT:PL:DP:SP:GQ	0/0:0,33,185:11:0:25	0/1:141,0,116:14:0:99	1/1:145,0,2:12:0:3	0/0:0,18,143:6:0:10	0/1:159,0,173:62:0:99	1/1:208,138,0:46:0:99	0/1:137,0,43:9:0:41	1/1:204,96,0:32:0:98	1/1:180,33,0:11:0:35	1/1:174,27,0:9:0:29	1/1:185,33,0:11:0:35	./.:68,6,0:2:0:9	1/1:211,160,0:53:0:99	1/1:201,90,0:30:0:92	1/1:196,48,0:16:0:50	1/1:200,81,0:27:0:83	1/1:201,96,0:33:0:98	1/1:195,51,0:17:0:53	1/1:213,163,0:54:0:99	1/1:221,193,0:64:0:99	1/1:203,81,0:27:0:83	1/1:176,33,0:11:0:35	1/1:221,196,0:65:0:99	1/1:184,36,0:12:0:38	0/1:114,0,49:7:0:47	0/1:47,0,151:12:0:55	0/0:0,36,185:12:0:28	0/1:146,0,171:45:0:99	1/1:199,54,0:18:0:56	0/1:133,0,89:11:0:87
13149.fasta.result.contigs.fa_1	54	.	T	C	999	.	.	GT:PL:DP:SP:GQ	0/1:149,0,157:24:0:99	0/1:104,0,132:13:0:99	0/0:0,28,207:22:0:31	0/0:0,12,114:4:0:15	1/1:171,21,0:7:0:13	0/1:153,0,137:17:0:99	0/0:0,33,237:11:0:36	./.:0,9,95:3:0:12	0/1:5,0,151:11:0:4	./.:0,9,94:3:0:12	0/1:109,0,163:18:0:99	0/0:0,15,133:5:0:18	0/0:0,21,157:7:0:24	0/0:0,78,246:26:0:81	0/0:0,57,201:19:0:60	0/0:0,36,219:12:0:39	0/0:0,42,192:14:0:45	0/0:0,21,182:7:0:24	0/1:152,0,84:13:0:93	0/0:0,15,151:5:0:18	0/1:91,0,100:9:0:88	./.:0,9,81:3:0:12	0/1:130,0,84:13:0:93	0/0:0,120,250:40:0:99	0/0:0,57,195:19:0:60	0/0:0,72,255:24:0:75	0/1:163,0,195:28:0:99	0/1:198,0,239:99:2:99	0/0:0,96,236:32:0:99	0/1:164,0,246:41:6:99
13328.fasta.result.contigs.fa_1	221	.	C	T	999	.	.	GT:PL:DP:SP:GQ	1/1:108,27,0:9:0:18	0/1:26,0,82:4:0:23	0/1:25,0,138:9:0:22	0/0:0,54,197:18:0:57	0/0:0,48,231:16:0:51	0/0:0,48,196:16:0:51	0/1:13,0,103:5:0:10	./.:0,3,38:1:0:7	1/1:115,16,0:18:0:8	0/0:0,18,145:6:0:21	0/0:0,36,185:12:0:39	0/0:0,21,158:7:0:24	0/0:0,36,188:12:0:39	0/0:0,33,180:11:0:36	0/0:0,60,201:20:0:63	0/1:66,0,115:8:0:63	0/0:0,15,122:5:0:18	./.:0,0,0:0:0:5	0/0:0,27,170:9:0:30	0/0:0,45,194:15:0:48	0/0:0,27,164:9:0:30	./.:0,3,38:1:0:7	0/1:59,0,91:7:0:56	0/1:98,0,124:11:0:95	0/0:0,51,196:17:0:54	0/0:0,57,199:19:0:60	0/1:99,0,92:10:0:95	0/0:0,123,208:41:0:99	0/0:0,21,156:7:0:24	0/0:0,58,200:24:0:61
13506.fasta.result.contigs.fa_1	34	.	A	T	999	.	.	GT:PL:DP:SP:GQ	0/0:0,117,198:39:0:99	0/0:0,87,255:29:0:93	0/1:16,0,204:15:0:11	0/0:0,48,191:16:0:54	0/0:0,42,220:14:0:48	0/1:107,0,118:14:0:99	0/0:0,72,206:24:0:78	0/0:0,39,184:13:0:45	0/0:0,81,222:27:0:87	0/0:0,12,113:4:0:18	0/0:0,105,197:35:0:99	0/1:23,0,118:5:0:17	0/1:138,0,173:22:0:99	0/1:216,0,194:85:5:99	0/1:179,0,198:44:0:99	0/0:0,172,251:57:0:99	0/0:0,229,227:76:0:99	0/0:0,21,163:7:0:27	0/0:0,63,197:21:0:69	0/0:0,48,225:16:0:54	0/1:176,0,195:73:0:99	0/0:0,93,188:32:0:99	0/0:0,48,217:16:0:54	0/0:0,81,191:27:0:87	0/0:0,57,221:20:0:63	0/0:0,84,255:29:0:90	0/0:0,87,245:29:0:93	0/0:0,227,206:86:0:99	0/0:0,89,213:43:0:95	0/0:0,72,244:25:0:78
13547.fasta.result.contigs.fa_1	113	.	T	C	999	.	.	GT:PL:DP:SP:GQ	1/1:201,75,0:25:0:81	1/1:203,114,0:39:0:99	0/1:115,0,132:13:0:99	1/1:194,66,0:22:0:72	1/1:207,144,0:48:0:99	1/1:213,160,0:53:0:99	1/1:160,24,0:8:0:30	1/1:179,91,0:43:0:97	1/1:169,33,0:11:0:39	1/1:183,54,0:19:0:60	0/1:163,0,80:20:0:74	0/1:58,0,143:13:0:70	1/1:206,129,0:43:0:99	1/1:202,96,0:32:0:99	1/1:201,75,0:25:0:81	0/1:160,0,170:64:0:99	1/1:204,129,0:43:0:99	0/1:168,0,155:47:0:99	1/1:216,220,0:73:0:99	1/1:207,141,0:47:0:99	1/1:205,126,0:42:0:99	1/1:205,126,0:42:0:99	0/1:163,0,125:57:0:99	1/1:127,21,0:7:0:27	1/1:191,60,0:20:0:66	1/1:121,15,0:5:0:21	1/1:155,21,0:7:0:27	0/1:22,0,160:21:0:34	1/1:199,123,0:41:0:99	1/1:146,27,0:9:0:33
13651.fasta.result.contigs.fa_1	510	.	G	A	999	.	.	GT:PL:DP:SP:GQ	1/1:201,63,0:21:0:62	1/1:200,57,0:19:0:56	1/1:158,21,0:7:0:20	1/1:189,36,0:12:0:35	1/1:146,18,0:6:0:17	0/0:0,42,191:14:0:37	1/1:190,54,0:18:0:53	1/1:130,15,0:5:0:14	0/1:161,0,162:33:0:99	0/1:71,0,71:7:0:70	0/1:156,0,160:28:0:99	./.:0,6,69:2:0:3	0/0:0,24,160:8:0:19	1/1:204,87,0:29:0:86	1/1:236,72,0:24:0:71	1/1:238,114,0:38:0:99	0/1:168,0,154:37:0:99	0/1:84,0,24:4:0:25	./.:69,6,0:2:0:6	0/0:0,30,173:10:0:25	0/0:0,108,203:36:0:99	0/1:0,2,119:6:0:5	0/0:0,30,179:10:0:25	0/1:169,0,140:30:0:99	1/1:201,66,0:22:0:65	1/1:163,51,0:40:0:50	0/1:148,0,233:36:3:99	0/1:170,0,174:99:0:99	1/1:239,54,0:18:0:53	0/1:184,0,166:32:0:99
13656.fasta.result.contigs.fa_1	265	.	A	G	999	.	.	GT:PL:DP:SP:GQ	1/1:189,39,0:13:0:34	0/1:125,0,119:13:0:99	./.:66,6,0:2:0:3	./.:0,6,68:2:0:6	1/1:223,205,0:68:0:99	0/0:0,250,234:83:0:99	0/0:0,21,157:7:0:20	0/0:0,54,198:18:0:53	0/0:0,30,173:10:0:29	0/0:0,57,199:19:0:56	0/1:126,0,41:8:0:46	./.:69,6,0:2:0:3	0/0:0,166,214:55:0:99	1/1:184,33,0:11:0:28	./.:94,9,0:3:0:5	0/0:0,63,202:21:0:62	0/0:0,72,203:24:0:71	0/1:152,0,160:29:0:99	1/1:204,108,0:36:0:99	0/1:171,0,164:65:0:99	0/1:160,0,150:28:0:99	0/1:121,0,92:10:0:97	0/0:0,208,225:69:0:99	0/1:126,0,131:14:0:99	0/0:0,30,177:10:0:29	0/0:0,39,191:13:0:38	0/0:0,30,179:10:0:29	0/1:155,0,162:30:0:99	0/1:122,0,103:11:0:99	0/0:0,15,133:5:0:15
13777.fasta.result.contigs.fa_1	304	.	C	T	999	.	.	GT:PL:DP:SP:GQ	0/0:0,51,197:17:0:55	0/0:0,63,201:21:0:67	0/0:0,18,147:6:0:23	./.:0,0,0:0:0:6	0/0:0,15,132:5:0:20	0/0:0,12,116:4:0:17	0/1:138,0,41:10:0:52	0/0:0,60,202:20:0:64	0/0:0,42,192:14:0:46	0/0:0,15,130:5:0:20	0/0:0,42,194:14:0:46	0/1:26,0,80:4:0:22	0/0:0,54,198:18:0:58	0/0:0,57,197:19:0:61	0/0:0,81,203:27:0:85	0/1:162,0,150:26:0:99	0/0:0,69,201:23:0:73	0/0:0,72,203:24:0:76	0/1:162,0,159:31:0:99	./.:0,9,95:3:0:14	0/0:0,72,202:24:0:76	0/1:158,0,124:21:0:99	0/0:0,45,193:15:0:49	0/0:0,42,187:14:0:46	0/0:0,42,194:14:0:46	1/1:199,60,0:20:0:49	0/1:8,0,147:10:0:5	0/0:0,114,208:38:0:99	0/0:0,57,201:19:0:61	0/1:108,0,112:11:0:99
13931.fasta.result.contigs.fa_1	451	.	T	C	999	.	.	GT:PL:DP:SP:GQ	0/1:158,0,134:19:0:99	1/1:195,117,0:50:0:99	1/1:171,30,0:10:0:29	0/1:115,0,73:8:0:74	0/1:73,0,158:17:0:78	./.:0,0,0:0:0:3	0/1:76,0,71:7:0:71	1/1:209,126,0:42:0:99	1/1:63,15,0:5:0:15	0/1:137,0,145:17:0:99	0/1:121,0,128:18:0:99	0/1:106,0,30:7:0:31	1/1:211,138,0:46:0:99	0/1:161,0,132:26:0:99	0/1:166,0,138:26:0:99	1/1:219,181,0:60:0:99	1/1:200,57,0:19:0:56	0/0:0,24,17:15:0:12	0/1:153,0,172:67:0:99	1/1:116,12,0:4:0:12	1/1:206,111,0:38:0:99	0/0:0,96,205:37:0:91	0/1:168,0,142:44:0:99	0/1:40,0,152:12:0:45	1/1:147,21,0:7:0:20	1/1:174,27,0:9:0:26	0/1:49,0,114:7:0:54	0/0:0,60,199:20:0:55	0/1:164,0,172:49:0:99	0/1:151,0,84:13:0:85
14057.fasta.result.contigs.fa_1	360	.	G	T	52.6	.	.	GT:PL:DP:SP:GQ	0/1:35,0,40:9:0:25	0/0:0,21,74:7:0:31	0/0:0,30,108:10:0:40	./.:0,3,6:1:0:13	0/0:0,21,69:7:0:31	./.:0,0,0:0:0:10	0/0:0,30,108:10:0:40	./.:0,9,9:3:0:19	0/0:0,48,170:16:0:58	0/0:0,12,42:4:0:22	0/0:0,39,112:13:0:49	0/1:16,0,59:4:0:7	./.:0,0,0:0:0:10	0/0:0,54,151:18:0:64	0/0:0,45,170:15:0:55	0/0:0,15,115:5:0:25	0/0:0,63,149:21:0:73	0/0:0,15,70:5:0:25	0/0:0,27,42:9:0:37	0/0:0,15,44:5:0:25	0/0:0,42,120:14:0:52	./.:0,6,40:2:0:16	0/0:0,39,65:13:0:49	0/0:0,45,105:15:0:55	0/0:0,30,89:10:0:40	0/0:0,58,172:24:0:68	0/0:0,23,46:11:0:33	0/0:0,72,152:24:0:82	0/0:0,33,103:11:0:43	0/1:70,0,23:12:0:39
14107.fasta.result.contigs.fa_3	15	.	C	G	999	.	.	GT:PL:DP:SP:GQ	0/0:0,27,173:9:0:36	0/0:0,21,154:7:0:30	./.:0,9,93:3:0:19	0/0:0,30,179:10:0:39	0/0:0,129,207:43:0:99	0/1:168,0,166:58:0:99	0/0:0,12,110:4:0:22	0/0:0,33,184:11:0:42	0/0:0,18,145:6:0:27	0/0:0,45,196:15:0:54	0/0:0,39,189:13:0:48	./.:0,0,0:0:0:10	0/0:0,81,200:27:0:90	0/0:0,42,193:14:0:51	0/0:0,27,174:9:0:36	0/0:0,45,193:15:0:54	0/0:0,63,201:21:0:72	0/1:59,0,86:6:0:50	0/1:154,0,154:25:0:99	0/0:0,114,204:38:0:99	0/0:0,72,201:24:0:81	0/0:0,15,122:5:0:25	0/0:0,102,204:35:0:99	0/0:0,27,174:9:0:36	0/0:0,12,116:4:0:22	0/0:0,27,169:9:0:36	0/0:0,15,130:5:0:25	0/0:0,48,197:16:0:57	0/0:0,39,191:13:0:48	./.:0,3,38:1:0:13
14259.fasta.result.contigs.fa_1	346	.	A	G	999	.	.	GT:PL:DP:SP:GQ	0/0:0,24,164:8:0:26	0/0:0,40,183:24:0:42	0/1:109,0,122:11:0:99	0/1:144,0,59:12:0:67	0/0:0,160,214:53:0:99	0/0:0,84,203:28:0:86	0/0:0,36,186:12:0:38	0/1:102,0,158:18:0:99	0/0:0,14,168:16:0:16	0/0:0,57,200:19:0:59	0/1:75,0,151:14:0:73	0/1:26,0,82:4:0:24	0/0:0,163,215:54:0:99	0/0:0,39,191:13:0:41	0/0:0,51,195:17:0:53	0/0:0,93,203:31:0:95	0/1:143,0,149:22:0:99	0/0:0,46,186:25:0:48	0/0:0,112,189:50:0:99	0/1:171,0,159:49:0:99	0/0:0,108,206:36:0:99	0/0:0,39,185:13:0:41	0/1:165,0,170:49:0:99	0/1:134,0,116:15:0:99	0/1:99,0,65:9:0:73	0/1:128,0,104:12:0:99	1/1:193,42,0:14:0:34	0/0:0,132,209:44:0:99	0/0:0,54,195:19:0:56	0/1:147,0,145:20:0:99
14408.fasta.result.contigs.fa_1	485	.	T	C	999	.	.	GT:PL:DP:SP:GQ	1/1:203,96,0:32:0:89	0/1:116,0,143:20:0:99	0/1:62,0,151:12:0:61	0/1:116,0,71:9:0:78	0/1:34,0,98:6:0:33	0/0:0,39,189:13:0:40	0/0:0,111,201:37:0:99	0/0:0,18,124:6:0:19	0/1:150,0,173:32:0:99	./.:10,13,44:2:0:5	0/1:147,0,166:33:0:99	0/1:10,0,114:6:0:10	0/1:67,0,76:8:0:66	0/0:0,199,255:67:0:99	0/0:0,75,201:25:0:76	0/0:0,88,186:42:0:89	1/1:233,255,0:85:0:99	0/1:49,0,110:7:0:48	0/0:0,12,115:4:0:13	0/1:53,0,132:10:0:52	0/0:0,208,220:69:0:99	0/0:0,135,201:45:0:99	0/1:55,0,73:5:0:54	0/0:0,126,203:42:0:99	0/0:0,81,193:27:0:82	0/1:135,0,137:39:0:99	0/0:0,72,234:24:0:73	./.:174,0,162:105:0:99	0/1:167,0,166:37:0:99	0/0:0,81,199:27:0:82
14580.fasta.result.contigs.fa_1	158	.	G	A	999	.	.	GT:PL:DP:SP:GQ	0/0:0,63,199:21:0:70	0/0:0,45,191:15:0:52	0/0:0,72,240:24:0:79	0/0:0,47,181:27:0:54	0/1:166,0,167:45:0:99	0/1:169,0,154:60:0:99	0/0:0,16,169:18:0:23	0/0:0,36,180:12:0:43	0/0:0,45,190:15:0:52	0/0:0,102,205:34:0:99	0/0:0,57,196:19:0:64	./.:0,6,69:2:0:14	0/0:0,135,210:45:0:99	0/0:0,57,199:19:0:64	0/0:0,96,203:32:0:99	0/0:0,27,171:9:0:34	0/0:0,42,193:14:0:49	0/0:0,24,162:8:0:31	0/0:0,90,204:30:0:97	0/0:0,117,205:39:0:99	0/0:0,48,194:16:0:55	0/0:0,15,127:5:0:22	0/1:168,0,155:40:0:99	0/0:0,60,201:20:0:67	0/0:0,63,199:21:0:70	0/0:0,42,192:14:0:49	0/0:0,54,198:18:0:61	0/0:0,172,214:57:0:99	0/1:95,0,150:14:0:88	0/1:125,0,152:17:0:99
14616.fasta.result.contigs.fa_1	532	.	T	C	999	.	.	GT:PL:DP:SP:GQ	0/1:161,0,161:60:0:99	1/1:187,40,0:26:0:43	0/1:140,0,59:12:0:56	0/1:26,0,130:10:0:35	1/1:120,24,0:8:0:27	0/0:0,12,87:4:0:5	1/1:176,75,0:25:0:78	1/1:129,6,0:14:0:10	0/1:69,0,151:35:0:78	1/1:106,15,0:5:0:18	1/1:192,148,0:50:0:99	./.:34,6,0:2:0:10	0/1:69,0,148:19:0:78	0/1:184,0,204:73:0:99	0/1:157,0,165:34:0:99	1/1:246,154,0:51:0:99	1/1:203,196,0:65:0:99	1/1:128,21,0:7:0:24	1/1:209,172,0:58:0:99	1/1:73,18,0:6:0:21	1/1:206,169,0:58:0:99	0/1:112,0,92:13:0:89	1/1:156,24,0:8:0:27	1/1:169,90,0:30:0:93	0/1:141,0,158:34:0:99	1/1:188,75,0:25:0:78	1/1:172,57,0:19:0:60	./.:59,0,179:106:0:68	1/1:97,157,0:52:0:99	1/1:156,52,0:23:0:55
14755.fasta.result.contigs.fa_1	43	.	A	G	999	.	.	GT:PL:DP:SP:GQ	0/0:0,99,225:33:0:99	0/0:0,39,176:13:0:46	0/0:0,36,240:12:0:43	0/0:0,36,214:12:0:43	0/1:104,0,49:7:0:62	0/0:0,27,157:9:0:34	0/0:0,72,214:24:0:79	./.:29,0,60:3:0:22	0/0:0,57,216:19:0:64	./.:0,6,66:2:0:14	0/0:0,96,196:32:0:99	0/0:0,12,94:4:0:19	0/0:0,33,180:11:0:40	0/0:0,126,255:42:0:99	0/0:0,108,255:36:0:99	0/0:0,36,217:12:0:43	0/0:0,99,255:33:0:99	0/0:0,12,102:4:0:19	0/0:0,24,155:8:0:31	./.:59,0,29:3:0:42	0/0:0,45,224:15:0:52	0/0:0,12,101:4:0:19	0/0:0,12,113:4:0:19	0/0:0,75,247:25:0:82	0/1:205,0,177:30:2:99	0/0:0,54,187:18:0:61	0/1:138,0,132:18:0:99	0/0:0,255,255:99:0:99	0/0:0,126,255:42:0:99	0/0:0,105,255:35:0:99
14915.fasta.result.contigs.fa_1	368	.	T	C	999	.	.	GT:PL:DP:SP:GQ	0/1:49,0,114:7:0:47	0/0:0,63,199:21:0:65	1/1:194,45,0:15:0:37	0/1:75,0,81:7:0:73	./.:0,3,38:1:0:6	./.:0,6,60:2:0:8	0/0:0,36,176:12:0:38	0/1:97,0,123:13:0:95	0/0:0,27,166:9:0:29	./.:0,3,38:1:0:6	0/0:0,42,190:14:0:44	./.:38,3,0:1:0:6	0/1:26,0,81:4:0:24	0/1:140,0,165:32:0:99	0/1:120,0,139:16:0:99	0/0:0,99,203:33:0:99	0/1:117,0,169:28:0:99	0/0:0,15,130:5:0:17	0/0:0,123,204:41:0:99	0/0:0,21,142:7:0:23	0/0:0,108,202:36:0:99	0/1:100,0,78:9:0:86	0/1:123,0,44:8:0:52	0/1:136,0,124:16:0:99	0/0:0,27,172:9:0:29	0/0:0,24,165:8:0:26	0/0:0,21,152:7:0:23	0/0:0,81,201:27:0:83	0/0:0,69,201:23:0:71	0/1:110,0,149:17:0:99
15047.fasta.result.contigs.fa_1	39	.	C	G	999	.	.	GT:PL:DP:SP:GQ	0/0:0,114,255:38:0:99	0/0:0,24,193:8:0:34	0/0:0,51,255:17:0:61	0/0:0,87,255:29:0:97	0/0:0,151,254:51:0:99	0/0:0,160,255:53:0:99	0/0:0,54,186:18:0:64	./.:0,9,99:3:0:19	0/0:0,63,230:21:0:73	0/0:0,30,175:10:0:40	0/0:0,81,196:29:0:91	./.:0,3,38:1:0:13	0/1:177,0,246:39:2:99	0/0:0,60,231:20:0:70	0/0:0,81,255:27:0:91	0/0:0,12,116:4:0:22	0/1:127,0,114:14:0:99	0/0:0,12,82:4:0:22	0/0:0,63,199:21:0:73	0/0:0,99,255:33:0:99	0/0:0,24,190:8:0:34	./.:0,0,0:0:0:10	0/1:119,0,165:26:0:99	0/0:0,87,201:29:0:97	0/0:0,132,255:44:0:99	0/0:0,75,252:25:0:85	0/0:0,72,255:24:0:82	./.:0,255,255:111:0:99	0/0:0,27,203:9:0:37	0/0:0,66,253:22:0:76
15055.fasta.result.contigs.fa_1	24	.	A	G	999	.	.	GT:PL:DP:SP:GQ	0/1:131,0,141:23:0:99	0/0:0,25,170:21:0:27	0/1:140,0,85:10:0:93	0/0:0,30,230:10:0:32	0/0:0,54,255:18:0:56	0/1:64,0,114:7:0:62	0/0:0,75,229:25:0:77	0/0:0,42,218:14:0:44	0/1:80,0,221:23:3:78	1/1:150,30,0:10:0:22	0/1:148,0,162:35:0:99	./.:6,0,61:3:0:5	0/1:155,0,255:65:3:99	0/0:0,75,231:25:0:77	0/0:0,102,255:34:0:99	0/0:0,75,255:25:0:77	0/0:0,78,202:26:0:80	0/1:217,7,0:15:0:4	0/1:161,0,197:54:0:99	0/1:20,0,117:6:0:18	0/0:0,93,255:31:0:95	0/0:0,27,165:9:0:29	0/0:0,193,255:64:0:99	0/0:0,57,188:20:0:59	0/0:0,84,223:29:0:86	0/0:0,66,255:22:0:68	0/0:0,69,196:23:0:71	0/1:216,0,166:70:0:99	0/1:158,0,131:17:10:99	0/0:0,45,218:15:0:47
15147.fasta.result.contigs.fa_1	32	.	G	A	999	.	.	GT:PL:DP:SP:GQ	0/1:154,0,135:29:0:99	0/1:218,0,195:43:0:99	0/1:20,0,118:6:0:11	./.:0,9,95:3:0:19	0/0:0,12,116:4:0:22	0/0:0,21,141:7:0:31	0/0:0,36,207:12:0:46	0/0:0,24,180:8:0:34	0/0:0,51,246:17:0:61	./.:0,9,95:3:0:19	0/0:0,111,232:37:0:99	0/0:0,30,202:10:0:40	./.:0,0,0:0:0:10	0/0:0,129,255:43:0:99	0/0:0,132,255:44:0:99	0/0:0,66,230:22:0:76	0/0:0,138,255:46:0:99	0/0:0,24,189:8:0:34	0/0:0,30,175:10:0:40	0/0:0,15,121:5:0:25	0/0:0,151,255:50:0:99	0/0:0,45,192:15:0:55	0/0:0,15,122:5:0:25	0/0:0,78,255:26:0:88	0/0:0,43,221:20:0:53	0/0:0,54,255:19:0:64	0/0:0,63,254:21:0:73	0/0:0,220,255:73:0:99	0/0:0,117,255:39:0:99	0/0:0,60,252:20:0:70
15198.fasta.result.contigs.fa_1	399	.	T	C	999	.	.	GT:PL:DP:SP:GQ	0/0:0,30,174:10:0:38	0/0:0,30,173:10:0:38	0/0:0,54,199:18:0:62	0/0:0,36,181:12:0:44	0/1:158,0,172:41:0:99	0/0:0,129,209:43:0:99	0/0:0,21,146:7:0:29	0/0:0,42,194:14:0:50	0/0:0,27,168:9:0:35	0/0:0,27,167:9:0:35	0/0:0,21,158:7:0:29	0/0:0,63,201:21:0:71	0/0:0,105,206:35:0:99	0/0:0,42,192:14:0:50	0/0:0,36,187:12:0:44	0/0:0,48,197:16:0:56	0/0:0,51,192:17:0:59	0/0:0,18,146:6:0:26	0/0:0,75,203:25:0:83	0/0:0,108,207:36:0:99	0/0:0,69,202:23:0:77	./.:0,9,66:3:0:18	0/0:0,90,204:30:0:98	0/1:73,0,115:8:0:65	0/0:0,24,163:8:0:32	0/1:116,0,132:14:0:99	0/0:0,36,189:12:0:44	0/1:146,0,168:27:0:99	0/0:0,36,189:12:0:44	0/0:0,39,188:13:0:47
15269.fasta.result.contigs.fa_1	210	.	C	T	999	.	.	GT:PL:DP:SP:GQ	0/0:0,24,144:8:0:32	0/0:0,7,164:15:0:15	0/0:0,33,181:11:0:41	0/0:0,51,186:18:0:59	0/0:0,126,203:42:0:99	0/0:0,81,204:27:0:89	0/1:23,0,94:5:0:15	0/1:154,0,136:21:0:99	0/0:0,18,138:6:0:26	0/0:0,27,171:9:0:35	0/0:0,57,191:19:0:65	./.:0,0,0:0:0:8	0/0:0,111,202:37:0:99	0/0:0,36,181:12:0:44	0/0:0,33,173:11:0:41	0/0:0,48,182:16:0:56	0/0:0,51,195:17:0:59	0/0:5,0,78:8:0:5	0/0:0,105,197:35:0:99	0/0:0,87,202:29:0:95	0/0:0,48,198:16:0:56	./.:32,0,32:2:0:24	0/0:0,99,204:33:0:99	0/1:102,0,124:11:0:94	0/0:0,33,139:11:0:41	0/0:0,45,190:15:0:53	0/0:0,45,191:15:0:53	0/0:0,141,204:47:0:99	0/0:0,17,139:11:0:25	0/0:0,72,196:24:0:80
15299.fasta.result.contigs.fa_1	286	.	G	A	999	.	.	GT:PL:DP:SP:GQ	0/0:0,48,197:16:0:58	0/0:0,45,191:15:0:55	0/0:0,21,137:7:0:31	0/0:0,21,158:7:0:31	0/0:0,81,202:27:0:91	0/0:0,45,194:15:0:55	0/0:0,48,188:16:0:58	0/0:0,63,201:21:0:73	0/0:0,24,156:8:0:34	0/0:0,36,186:12:0:46	0/0:0,48,192:16:0:58	./.:0,6,69:2:0:16	0/0:0,102,204:34:0:99	0/0:0,42,184:14:0:52	0/0:0,54,197:18:0:64	0/0:0,66,201:22:0:76	0/1:121,0,153:17:0:99	0/0:0,99,219:33:0:99	0/1:138,0,172:35:0:99	0/0:0,63,200:21:0:73	0/1:123,0,158:24:0:99	0/0:0,51,200:17:0:61	0/0:0,141,210:47:0:99	0/0:0,15,131:5:0:25	0/0:0,36,182:12:0:46	0/0:0,24,166:8:0:34	0/0:0,24,159:8:0:34	0/0:0,72,201:24:0:82	0/0:0,57,197:19:0:67	0/0:0,24,161:8:0:34
15464.fasta.result.contigs.fa_1	23	.	T	A	999	.	.	GT:PL:DP:SP:GQ	0/0:0,42,223:14:0:49	0/0:0,21,178:7:0:28	0/1:20,0,147:6:0:13	0/1:156,0,66:10:0:79	0/1:113,0,175:15:0:99	0/0:0,96,233:32:0:99	0/0:0,45,221:15:0:52	0/0:0,21,158:7:0:28	0/0:0,66,255:22:0:73	0/0:0,24,158:8:0:31	0/0:0,51,194:17:0:58	./.:0,6,67:2:0:14	0/0:0,63,198:21:0:70	0/0:0,54,197:18:0:61	./.:0,9,95:3:0:16	0/0:0,84,241:28:0:91	0/0:0,44,193:20:0:51	0/0:0,21,141:7:0:28	0/0:0,81,201:27:0:88	0/0:0,33,202:11:0:40	0/0:0,84,203:28:0:91	0/1:55,0,81:5:0:48	0/0:0,51,190:17:0:58	0/1:150,0,161:33:0:99	0/0:0,39,182:13:0:46	0/0:0,7,159:15:0:15	0/0:0,42,192:14:0:49	./.:0,255,255:108:0:99	0/0:0,15,131:5:0:22	0/0:0,75,255:25:0:82
15593.fasta.result.contigs.fa_1	196	.	G	A	32.1	.	.	GT:PL:DP:SP:GQ	0/0:0,42,138:14:0:52	0/1:52,0,120:16:0:42	0/0:0,24,123:8:0:34	0/0:0,18,132:6:0:28	0/0:0,18,157:6:0:28	0/0:0,12,98:4:0:22	0/0:0,58,180:28:0:68	0/1:18,0,200:10:0:9	0/0:0,33,201:11:0:43	0/0:0,12,134:4:0:22	0/0:0,54,237:18:0:64	./.:0,9,93:3:0:19	0/0:0,27,180:9:0:37	0/0:0,63,185:21:0:73	0/0:0,45,218:15:0:55	0/0:0,60,154:20:0:70	0/0:0,63,173:21:0:73	0/0:0,30,167:10:0:40	0/0:0,69,255:23:0:79	0/0:0,21,194:7:0:31	0/0:0,105,227:35:0:99	0/0:0,15,34:5:0:25	0/0:0,12,100:4:0:22	0/0:0,72,251:24:0:82	0/0:0,63,220:21:0:73	0/0:0,30,90:10:0:40	0/0:0,24,75:8:0:34	0/1:32,0,255:30:5:22	0/0:0,54,180:18:0:64	0/0:0,60,246:20:0:70
15686.fasta.result.contigs.fa_1	513	.	C	T	149	.	.	GT:PL:DP:SP:GQ	0/0:5,0,139:8:0:3	0/0:0,69,237:23:0:75	0/1:21,0,210:16:0:16	0/0:0,114,255:38:0:99	0/0:0,33,255:61:0:39	./.:0,255,255:129:0:99	./.:60,6,0:2:0:7	0/1:36,0,17:4:0:26	0/0:0,36,209:12:0:42	0/0:0,114,255:38:0:99	0/0:0,39,129:13:0:45	0/0:0,24,130:8:0:30	./.:0,255,255:101:0:99	0/0:0,196,255:65:0:99	0/0:0,45,255:15:0:51	0/1:12,0,225:23:0:7	0/0:0,135,236:45:0:99	0/0:0,60,220:20:0:66	0/0:0,4,159:23:0:10	0/0:0,39,241:35:0:45	0/0:0,169,255:56:0:99	0/0:0,66,228:22:0:72	0/0:0,255,255:92:0:99	1/1:60,18,0:6:0:7	0/0:0,15,118:5:0:21	0/0:0,48,223:16:0:54	0/0:0,81,233:27:0:87	0/0:0,151,255:56:0:99	0/1:69,0,34:6:0:46	0/0:0,20,182:12:0:26
15710.fasta.result.contigs.fa_2	144	.	C	T	999	.	.	GT:PL:DP:SP:GQ	0/0:0,53,196:26:0:59	0/0:0,57,196:19:0:63	./.:0,6,69:2:0:12	0/0:0,24,164:8:0:30	0/0:0,18,144:6:0:24	0/0:0,18,140:6:0:24	0/0:0,27,165:9:0:33	0/0:0,54,193:18:0:60	0/0:0,63,197:21:0:69	./.:58,6,0:2:0:7	0/1:136,0,158:32:0:99	./.:0,3,38:1:0:9	0/0:0,21,157:7:0:27	0/0:0,157,210:52:0:99	0/0:0,42,193:14:0:48	0/1:155,0,169:55:0:99	0/0:0,144,209:48:0:99	0/0:0,48,192:16:0:54	0/0:0,90,201:30:0:96	1/1:170,30,0:10:0:19	0/1:160,0,167:60:0:99	0/0:0,87,198:29:0:93	0/0:0,21,157:7:0:27	0/0:0,75,196:25:0:81	0/0:0,48,194:16:0:54	0/0:0,78,200:26:0:84	0/1:128,0,149:32:0:99	0/0:0,232,222:77:0:99	0/0:0,78,202:26:0:84	0/0:0,75,201:25:0:81
16073.fasta.result.contigs.fa_1	313	.	G	A	999	.	.	GT:PL:DP:SP:GQ	0/1:155,0,147:27:0:99	0/1:138,0,136:29:0:99	0/1:87,0,64:8:0:71	0/1:57,0,25:4:0:32	0/0:0,27,143:9:0:28	0/0:0,15,127:5:0:17	1/1:153,27,0:9:0:20	1/1:101,37,0:36:0:30	0/1:113,0,60:9:0:67	0/0:0,36,163:12:0:37	0/0:0,57,156:19:0:58	0/1:26,0,76:4:0:25	0/1:55,0,145:35:0:54	0/0:0,111,205:37:0:99	0/0:0,93,205:31:0:94	0/1:80,0,141:24:0:79	0/0:0,117,183:39:0:99	0/0:0,36,173:12:0:37	0/0:0,51,158:17:0:52	0/0:0,18,122:6:0:19	0/1:97,0,169:34:0:96	0/0:0,63,192:21:0:64	0/0:0,42,193:18:0:43	0/1:66,0,91:13:0:65	0/0:0,16,55:9:0:17	0/0:0,21,128:7:0:22	0/1:20,0,116:12:0:19	0/0:0,75,203:25:0:76	0/0:0,44,173:19:0:45	0/1:11,0,136:16:0:10
16120.fasta.result.contigs.fa_1	413	.	A	G	999	.	.	GT:PL:DP:SP:GQ	0/1:114,0,140:14:0:99	0/0:0,39,189:13:0:35	0/1:82,0,55:5:0:57	0/0:0,12,97:4:0:9	0/0:0,181,218:60:0:99	0/1:167,0,140:58:0:99	0/1:36,0,79:5:0:40	1/1:128,15,0:5:0:13	1/1:132,15,0:5:0:13	0/1:157,0,165:33:0:99	1/1:196,48,0:16:0:46	./.:38,3,0:1:0:3	1/1:215,178,0:59:0:99	0/0:0,66,200:22:0:62	./.:0,6,51:2:0:4	1/1:203,75,0:25:0:73	1/1:199,60,0:20:0:58	0/1:152,0,168:32:0:99	1/1:205,135,0:46:0:99	1/1:210,154,0:52:0:99	1/1:201,87,0:29:0:85	1/1:200,75,0:25:0:73	0/1:170,0,167:67:0:99	0/1:77,0,83:7:0:80	./.:32,0,32:2:0:32	0/0:0,18,144:6:0:14	0/1:102,0,117:11:0:99	0/0:0,72,203:24:0:68	./.:0,0,0:0:0:3	0/0:0,27,168:9:0:23
16379.fasta.result.contigs.fa_1	155	.	A	G	999	.	.	GT:PL:DP:SP:GQ	0/0:0,15,115:5:0:24	0/0:0,60,196:20:0:69	0/1:17,0,112:7:0:9	0/0:0,18,146:6:0:27	0/0:0,120,205:40:0:99	0/0:0,135,209:45:0:99	0/0:0,33,184:11:0:42	0/0:0,48,187:16:0:57	0/0:0,21,155:7:0:30	0/0:0,24,158:8:0:33	0/0:0,27,174:9:0:36	./.:0,6,61:2:0:15	0/0:0,120,206:40:0:99	0/0:0,57,197:19:0:66	0/0:0,18,147:6:0:27	0/0:0,81,201:27:0:90	0/1:130,0,153:23:0:99	0/1:105,0,127:17:0:96	0/1:103,0,165:29:0:94	0/0:0,117,204:39:0:99	0/0:0,60,195:20:0:69	./.:0,9,90:3:0:18	0/0:0,105,204:35:0:99	0/0:0,39,186:13:0:48	0/0:0,15,121:5:0:24	0/0:0,42,193:14:0:51	0/0:0,24,163:8:0:33	0/0:0,42,176:14:0:51	0/0:0,51,194:17:0:60	0/0:0,39,188:13:0:48
16478.fasta.result.contigs.fa_2	86	.	G	A	999	.	.	GT:PL:DP:SP:GQ	0/0:0,63,199:22:0:63	0/0:0,33,178:11:0:33	0/0:0,30,174:10:0:30	0/0:0,12,175:9:0:13	0/0:0,27,172:9:0:27	0/0:0,39,189:13:0:39	0/0:0,63,198:21:0:63	./.:29,0,61:3:0:29	0/1:183,0,197:40:0:99	1/1:105,12,0:4:0:7	1/1:203,75,0:25:0:69	0/1:73,0,122:8:0:73	0/0:0,33,184:11:0:33	0/1:160,0,195:30:0:99	0/1:147,0,148:17:0:99	0/1:128,0,151:18:0:99	0/0:0,84,202:28:0:84	0/1:83,0,17:4:0:23	0/0:0,39,192:13:0:39	./.:0,9,95:3:0:10	0/1:156,0,162:28:0:99	0/0:0,12,102:4:0:13	1/1:180,30,0:10:0:24	1/1:200,16,0:25:0:10	0/0:0,81,255:27:0:81	0/1:183,0,152:36:0:99	0/0:0,106,202:41:0:99	0/0:0,255,255:92:0:99	0/1:79,0,185:14:0:79	0/1:165,0,185:34:0:99
16518.fasta.result.contigs.fa_1	17	.	G	C	999	.	.	GT:PL:DP:SP:GQ	0/0:0,42,183:14:0:49	0/0:0,72,229:24:0:79	0/0:0,42,247:14:0:49	0/0:0,5,181:10:0:13	0/0:0,24,165:8:0:31	0/0:0,21,155:7:0:28	0/0:0,36,207:12:0:43	0/0:0,24,154:8:0:31	0/0:0,87,255:30:0:94	./.:0,6,68:2:0:13	0/0:0,48,192:16:0:55	0/0:0,24,191:8:0:31	0/1:85,0,52:6:0:65	0/1:146,0,242:60:5:99	0/1:127,0,130:15:0:99	0/0:0,148,255:49:0:99	0/0:0,157,240:52:0:99	./.:0,6,69:2:0:13	0/1:161,0,143:17:0:99	0/0:0,24,164:8:0:31	0/0:0,199,255:66:0:99	0/0:0,69,222:23:0:76	0/0:0,27,164:9:0:34	0/0:0,75,255:25:0:82	0/0:0,39,191:13:0:46	0/0:0,84,255:28:0:91	0/1:136,0,163:27:0:99	0/0:0,255,255:95:0:99	0/0:0,90,255:30:0:97	0/0:0,81,235:27:0:88
16589.fasta.result.contigs.fa_1	446	.	T	A	999	.	.	GT:PL:DP:SP:GQ	0/0:0,63,190:22:0:70	0/0:0,64,242:34:0:71	0/0:0,21,150:7:0:28	0/0:0,36,219:12:0:43	0/0:0,27,199:9:0:34	0/0:0,12,115:4:0:19	0/0:0,66,231:22:0:73	0/0:0,14,197:10:0:21	0/0:0,60,255:20:0:67	0/1:51,0,82:6:0:44	0/1:153,0,251:37:6:99	0/1:23,0,94:5:0:17	0/0:0,48,221:16:0:55	0/0:0,210,255:76:0:99	0/0:0,111,243:37:0:99	0/0:0,255,255:89:0:99	0/0:0,255,255:87:0:99	0/0:0,15,115:5:0:22	0/1:157,0,229:32:0:99	./.:0,9,95:3:0:16	0/1:149,0,170:72:0:99	0/1:200,0,217:51:2:99	0/0:0,30,177:10:0:37	0/0:0,69,229:23:0:76	0/0:0,78,255:26:0:85	0/0:0,57,255:19:0:64	0/0:0,33,200:11:0:40	0/0:0,233,255:84:0:99	0/0:0,132,255:44:0:99	0/0:0,63,236:21:0:70
16595.fasta.result.contigs.fa_1	380	.	A	C	999	.	.	GT:PL:DP:SP:GQ	0/0:0,28,174:22:0:33	0/0:0,102,204:34:0:99	0/0:0,18,145:6:0:23	0/0:0,10,164:16:0:15	0/1:147,0,164:25:0:99	0/0:0,63,201:21:0:68	0/1:126,0,147:16:0:99	0/0:0,30,180:10:0:35	0/0:0,63,201:21:0:68	0/0:0,15,124:5:0:20	0/1:153,0,160:26:0:99	0/1:17,0,128:7:0:12	0/0:0,42,193:14:0:47	0/0:0,175,217:58:0:99	0/0:0,111,206:37:0:99	0/0:0,202,222:67:0:99	0/0:0,175,217:58:0:99	./.:0,9,79:3:0:14	0/0:0,48,195:16:0:53	0/0:0,45,197:15:0:50	0/0:0,193,220:64:0:99	0/1:160,0,170:39:0:99	0/0:0,39,188:13:0:44	0/0:0,54,199:18:0:59	1/1:200,63,0:21:0:52	0/1:157,0,149:23:0:99	0/0:0,51,197:17:0:56	0/0:0,160,214:53:0:99	0/0:0,144,212:48:0:99	0/0:0,39,190:13:0:44
16736.fasta.result.contigs.fa_1	421	.	A	T	999	.	.	GT:PL:DP:SP:GQ	0/0:0,33,185:11:0:40	0/1:77,0,79:6:0:70	0/1:126,0,47:8:0:60	0/0:0,81,201:27:0:88	0/0:0,193,221:64:0:99	0/0:0,175,217:58:0:99	0/0:0,1,114:9:0:9	0/0:0,27,171:9:0:34	./.:0,9,91:3:0:16	0/1:164,0,132:25:0:99	0/1:124,0,108:11:0:99	0/0:0,42,140:35:0:49	0/0:0,175,181:58:0:99	0/0:0,75,201:25:0:82	./.:0,3,38:1:0:10	0/0:0,93,204:31:0:99	0/0:0,108,206:36:0:99	0/0:0,78,203:26:0:85	0/0:0,111,206:37:0:99	0/0:0,184,219:61:0:99	0/1:154,0,168:33:0:99	0/0:0,60,200:20:0:67	0/0:0,178,219:59:0:99	0/0:0,33,185:11:0:40	0/0:0,42,191:14:0:49	0/0:0,15,132:5:0:22	0/0:0,30,141:10:0:37	0/0:0,63,155:21:0:70	./.:0,3,38:1:0:10	0/0:0,24,160:8:0:31
16797.fasta.result.contigs.fa_1	51	.	A	G	999	.	.	GT:PL:DP:SP:GQ	0/0:0,63,227:21:0:73	0/0:0,78,255:26:0:88	0/0:0,66,255:22:0:76	0/0:0,21,179:7:0:31	0/0:0,12,132:4:0:22	0/0:0,27,224:9:0:37	0/0:0,105,255:35:0:99	0/0:0,18,130:6:0:28	0/0:0,105,255:35:0:99	0/0:0,12,101:4:0:22	0/0:0,108,255:36:0:99	0/0:0,12,115:4:0:22	0/0:0,12,113:4:0:22	0/0:0,148,255:49:0:99	0/0:0,84,255:28:0:94	0/0:0,45,255:15:0:55	0/0:0,114,255:38:0:99	./.:0,9,94:3:0:19	./.:0,6,69:2:0:16	0/0:0,39,219:13:0:49	0/0:0,75,233:25:0:85	0/1:126,0,132:17:0:99	0/1:68,0,89:7:0:58	0/1:224,0,208:39:0:99	0/0:0,90,255:30:0:99	0/0:0,111,255:37:0:99	0/0:0,90,233:30:0:99	./.:0,255,255:119:0:99	0/0:0,123,255:41:0:99	0/0:0,96,255:32:0:99
16816.fasta.result.contigs.fa_1	227	.	A	C	999	.	.	GT:PL:DP:SP:GQ	0/0:0,57,200:19:0:65	0/0:0,63,201:21:0:71	0/0:0,24,159:8:0:32	0/0:0,15,127:5:0:23	0/0:0,144,210:48:0:99	0/0:0,81,203:27:0:89	0/0:0,45,191:15:0:53	0/0:0,63,200:21:0:71	0/0:0,18,147:6:0:26	0/0:0,66,201:22:0:74	0/0:0,81,202:27:0:89	./.:0,6,69:2:0:15	0/0:0,148,211:49:0:99	0/0:0,63,200:21:0:71	0/0:0,51,198:17:0:59	0/0:0,154,212:51:0:99	0/0:0,102,205:34:0:99	0/0:0,93,204:31:0:99	0/0:0,144,211:48:0:99	0/0:0,108,205:36:0:99	0/0:0,99,204:33:0:99	0/1:134,0,147:18:0:99	0/0:0,148,212:49:0:99	0/0:0,24,160:8:0:32	0/0:0,36,180:12:0:44	0/0:0,24,163:8:0:32	0/1:124,0,92:10:0:99	0/1:131,0,167:25:0:99	0/0:0,69,202:23:0:77	0/1:79,0,72:6:0:70
16830.fasta.result.contigs.fa_2	50	.	G	C	999	.	.	GT:PL:DP:SP:GQ	0/0:0,78,193:26:0:85	0/0:0,57,187:19:0:64	./.:0,6,51:2:0:13	0/0:0,54,192:18:0:61	0/0:0,24,100:8:0:31	0/0:0,33,126:52:0:40	0/0:0,51,176:17:0:58	0/0:0,21,106:7:0:28	0/0:6,0,130:9:0:3	0/0:0,21,104:7:0:28	0/0:0,90,202:30:0:97	0/0:0,30,155:10:0:37	0/0:0,25,146:32:0:32	0/0:0,78,186:26:0:85	0/0:0,66,192:22:0:73	0/1:151,0,33:21:0:46	./.:35,37,104:106:0:9	./.:0,6,51:2:0:13	0/0:0,21,123:7:0:28	0/1:58,0,58:4:0:51	0/0:0,57,159:19:0:64	0/0:0,21,129:7:0:28	0/0:0,18,97:6:0:25	0/0:0,111,200:37:0:99	0/0:0,48,180:16:0:55	0/1:150,0,53:20:0:66	0/1:47,0,124:33:0:40	./.:49,0,105:148:0:42	0/0:51,97,200:20:0:53	0/0:0,33,161:11:0:40
16835.fasta.result.contigs.fa_1	260	.	T	C	999	.	.	GT:PL:DP:SP:GQ	0/0:0,16,172:16:0:14	0/0:0,18,145:6:0:16	0/1:118,0,117:12:0:99	0/1:160,0,140:21:0:99	0/0:0,36,183:12:0:33	0/0:0,63,202:21:0:60	0/0:0,15,131:5:0:13	0/1:46,0,58:4:0:48	0/0:0,18,146:6:0:16	1/1:169,27,0:9:0:24	1/1:201,60,0:20:0:57	0/1:144,0,84:12:0:87	1/1:198,51,0:17:0:48	1/1:158,21,0:7:0:18	1/1:199,66,0:22:0:63	0/1:71,0,125:9:0:74	1/1:148,21,0:7:0:18	1/1:114,12,0:4:0:9	1/1:159,4,0:14:0:3	1/1:195,42,0:14:0:39	0/1:122,0,60:9:0:63	./.:0,6,68:2:0:5	1/1:196,48,0:16:0:45	0/0:0,27,173:9:0:24	./.:0,0,0:0:0:3	0/1:73,0,91:7:0:75	./.:0,6,69:2:0:5	0/0:0,78,204:26:0:75	0/0:0,6,155:25:0:5	0/0:0,33,184:11:0:30
16856.fasta.result.contigs.fa_1	51	.	C	T	999	.	.	GT:PL:DP:SP:GQ	0/0:0,15,128:6:0:23	0/0:0,42,192:14:0:50	0/0:0,166,216:55:0:99	0/0:0,42,189:14:0:50	0/0:0,63,202:21:0:71	0/0:0,138,212:46:0:99	./.:0,3,38:1:0:12	0/0:0,48,197:16:0:56	0/0:0,18,138:6:0:26	0/0:0,54,200:18:0:62	0/0:0,15,132:5:0:23	0/0:0,54,197:18:0:62	0/1:162,0,170:40:0:99	0/0:0,51,195:17:0:59	0/0:0,33,175:11:0:41	0/0:0,51,198:17:0:59	0/0:0,66,202:22:0:74	0/0:0,45,195:15:0:53	0/1:122,0,151:19:0:99	0/1:161,0,171:41:0:99	0/0:0,84,202:28:0:92	0/0:0,21,157:7:0:29	0/0:0,114,206:38:0:99	0/0:0,21,158:7:0:29	0/1:82,0,55:5:0:68	0/0:0,24,163:8:0:32	0/0:0,12,116:4:0:20	0/0:0,48,198:16:0:56	0/0:0,48,197:16:0:56	0/0:0,18,147:6:0:26
17096.fasta.result.contigs.fa_1	86	.	G	T	999	.	.	GT:PL:DP:SP:GQ	0/0:0,54,196:18:0:54	0/0:0,64,182:34:0:64	0/0:0,42,194:14:0:42	0/0:0,15,133:5:0:15	./.:0,3,38:1:0:5	./.:0,0,0:0:0:3	0/0:0,36,184:12:0:36	0/0:0,30,178:10:0:30	0/0:0,36,189:12:0:36	0/1:51,0,100:6:0:51	1/1:197,51,0:17:0:45	0/1:82,0,51:5:0:57	./.:55,6,0:2:0:3	0/0:0,132,210:44:0:99	0/0:0,96,205:32:0:96	1/1:220,187,0:62:0:99	1/1:207,126,0:42:0:99	0/1:79,0,79:6:0:78	0/1:169,0,122:31:0:99	1/1:137,18,0:6:0:13	1/1:212,154,0:51:0:99	1/1:176,46,0:28:0:40	./.:89,9,0:3:0:5	0/0:0,45,194:15:0:45	0/0:0,54,199:18:0:54	0/0:0,45,197:15:0:45	0/1:73,0,97:7:0:73	0/0:0,69,203:23:0:69	0/0:0,138,210:46:0:99	0/0:0,48,196:16:0:48
17100.fasta.result.contigs.fa_1	290	.	A	G	999	.	.	GT:PL:DP:SP:GQ	0/0:0,48,178:16:0:55	0/1:65,0,97:8:0:58	0/0:0,24,159:8:0:31	0/0:0,45,191:15:0:52	0/0:0,84,203:28:0:91	0/0:0,81,200:27:0:88	0/0:0,42,191:14:0:49	./.:0,9,91:3:0:16	0/0:0,18,137:6:0:25	0/0:0,12,115:4:0:19	0/0:0,51,197:17:0:58	./.:0,6,69:2:0:14	0/1:61,0,122:10:0:54	0/0:0,54,200:18:0:61	0/0:0,63,198:22:0:70	0/0:0,39,190:13:0:46	0/0:0,45,192:15:0:52	0/0:0,15,126:5:0:22	0/0:0,48,197:16:0:55	0/0:0,48,197:16:0:55	0/0:0,45,191:15:0:52	0/0:0,15,124:5:0:22	0/0:0,27,162:9:0:34	0/0:0,51,196:17:0:58	0/1:38,0,150:12:0:31	0/0:0,30,176:10:0:37	0/1:79,0,145:16:0:72	0/0:0,138,209:46:0:99	0/0:0,42,215:14:0:49	0/1:93,0,134:17:0:86
17168.fasta.result.contigs.fa_1	7	.	G	A	999	.	.	GT:PL:DP:SP:GQ	0/1:160,0,162:30:0:99	0/0:0,45,189:15:0:51	0/0:5,0,149:11:0:4	0/1:63,0,151:12:0:57	0/0:0,24,160:8:0:30	0/0:0,42,193:14:0:48	0/0:0,75,232:25:0:81	./.:0,6,69:2:0:12	0/0:0,99,255:33:0:99	./.:20,0,58:3:0:14	0/0:0,120,203:40:0:99	0/0:0,15,127:5:0:21	0/0:0,24,165:8:0:30	0/0:0,39,190:13:0:45	0/0:0,70,182:36:0:76	0/0:0,36,181:12:0:42	0/0:0,39,191:13:0:45	0/0:0,24,160:8:0:30	0/0:0,54,198:18:0:60	0/1:77,0,99:7:0:71	0/0:0,33,182:11:0:39	./.:0,9,93:3:0:15	0/0:0,27,197:9:0:33	0/0:0,90,200:30:0:96	0/0:0,126,255:42:0:99	0/0:0,117,205:39:0:99	0/1:152,0,162:28:0:99	./.:0,255,255:101:0:99	0/0:0,78,234:26:0:84	0/1:163,0,183:39:0:99
17177.fasta.result.contigs.fa_1	294	.	T	A	999	.	.	GT:PL:DP:SP:GQ	0/0:0,45,195:15:0:49	0/1:150,0,170:32:0:99	0/1:16,0,129:7:0:12	0/1:5,0,154:11:0:3	0/0:0,24,166:8:0:28	0/0:0,15,133:5:0:19	0/0:0,36,186:12:0:40	0/1:142,0,171:33:0:99	0/0:0,33,181:11:0:37	0/0:0,24,160:8:0:28	0/1:141,0,158:23:0:99	0/0:0,12,113:4:0:16	0/0:0,93,205:31:0:97	0/1:147,0,171:38:0:99	0/1:139,0,164:24:0:99	0/0:0,151,213:50:0:99	0/0:0,123,208:41:0:99	0/0:0,34,174:24:0:38	0/0:0,178,218:59:0:99	0/1:130,0,104:12:0:99	0/1:171,0,155:55:0:99	0/0:0,58,180:32:0:62	0/1:169,0,161:41:0:99	0/0:0,54,200:18:0:58	0/0:0,60,201:20:0:64	0/0:0,60,198:20:0:64	0/0:0,30,177:10:0:34	0/0:0,129,210:43:0:99	0/0:0,83,194:36:0:87	0/0:0,33,181:11:0:37
17370.fasta.result.contigs.fa_1	361	.	C	T	999	.	.	GT:PL:DP:SP:GQ	0/0:0,21,158:7:0:28	./.:0,9,90:3:0:16	0/0:0,21,158:7:0:28	0/0:0,39,190:13:0:46	0/1:162,0,119:19:0:99	0/0:0,75,203:25:0:82	0/0:0,48,197:16:0:55	./.:0,3,38:1:0:10	0/0:0,18,129:6:0:25	0/0:0,15,131:5:0:22	0/1:140,0,79:12:0:92	./.:0,3,29:1:0:10	0/0:0,48,191:16:0:55	0/0:0,15,131:5:0:22	0/0:0,60,201:20:0:67	0/0:0,15,132:5:0:22	0/0:0,15,126:5:0:22	0/1:72,0,98:7:0:65	0/0:0,30,178:10:0:37	0/0:0,36,184:12:0:43	0/0:0,21,158:7:0:28	./.:0,0,0:0:0:8	0/0:0,54,194:18:0:61	0/0:0,30,173:10:0:37	0/1:43,0,101:7:0:36	0/1:125,0,148:16:0:99	0/0:0,16,170:18:0:23	0/0:0,105,205:35:0:99	./.:0,9,77:3:0:16	0/0:0,27,168:9:0:34
17401.fasta.result.contigs.fa_1	458	.	T	C	999	.	.	GT:PL:DP:SP:GQ	1/1:255,172,0:57:0:99	0/1:191,0,1:17:0:6	0/0:0,18,198:14:0:16	0/0:0,57,234:19:0:54	0/0:0,69,200:23:0:66	0/1:173,0,42:31:0:45	0/0:0,72,255:24:0:69	1/1:96,18,0:6:0:15	1/1:151,36,0:12:0:33	0/0:0,56,175:39:0:53	1/1:182,93,0:31:0:90	./.:0,0,0:0:0:3	1/1:141,190,0:63:0:99	0/1:57,0,20:12:0:23	0/1:7,0,86:28:0:10	1/1:146,36,0:12:0:33	0/0:0,96,202:32:0:93	0/1:161,0,12:11:0:16	0/1:47,0,69:17:0:50	0/1:108,0,169:32:0:99	1/1:134,42,0:14:0:39	./.:9,0,9:2:0:9	0/0:0,78,176:27:0:75	0/1:58,0,208:27:0:61	0/1:26,0,255:50:5:29	0/1:77,0,0:19:0:5	0/1:86,0,65:17:0:68	0/0:0,253,255:85:0:99	0/1:93,0,34:23:0:37	0/0:0,84,255:28:0:81
17460.fasta.result.contigs.fa_1	71	.	C	T	999	.	.	GT:PL:DP:SP:GQ	0/0:0,126,235:43:0:99	0/0:0,78,198:26:0:86	0/0:0,42,223:14:0:50	0/1:103,0,58:8:0:72	0/0:0,30,210:10:0:38	0/0:0,30,171:10:0:38	0/0:0,148,255:49:0:99	0/0:0,21,179:7:0:29	0/0:0,65,232:27:0:73	./.:0,3,26:1:0:12	0/0:0,135,233:45:0:99	0/0:0,18,146:6:0:26	0/0:0,27,163:9:0:35	0/0:0,148,255:49:0:99	0/0:0,132,255:44:0:99	0/0:0,117,255:39:0:99	0/0:0,205,255:68:0:99	0/0:0,15,152:5:0:23	0/0:0,27,168:9:0:35	./.:31,3,0:1:0:11	0/0:0,114,255:39:0:99	0/0:0,175,240:58:0:99	0/0:0,12,115:4:0:20	0/0:0,93,227:31:0:99	0/0:0,144,247:49:0:99	0/0:0,60,198:20:0:68	0/1:146,0,142:23:0:99	0/1:183,0,242:89:2:99	0/0:0,132,255:44:0:99	0/0:0,72,255:24:0:80
17502.fasta.result.contigs.fa_1	11	.	C	T	999	.	.	GT:PL:DP:SP:GQ	0/0:0,30,173:10:0:38	0/0:0,24,160:8:0:32	0/0:0,48,255:16:0:56	0/0:0,48,191:16:0:56	0/0:0,57,255:19:0:65	0/0:0,12,168:13:0:20	0/0:0,75,239:25:0:83	./.:0,6,68:2:0:15	0/0:0,70,230:29:0:78	./.:0,9,103:3:0:18	0/0:0,63,231:21:0:71	0/1:26,0,83:4:0:18	0/0:0,12,133:4:0:20	0/1:161,0,181:26:7:99	0/1:131,0,134:17:0:99	0/0:0,21,199:7:0:29	0/0:0,30,174:10:0:38	0/1:23,0,97:5:0:15	0/0:0,21,148:7:0:29	0/0:0,39,244:13:0:47	0/0:0,36,199:12:0:44	0/0:0,12,115:4:0:20	0/0:0,27,167:9:0:35	0/0:0,93,233:31:0:99	0/0:0,63,197:21:0:71	0/0:0,123,255:41:0:99	0/0:0,96,202:32:0:99	./.:0,255,255:113:0:99	0/0:0,75,233:25:0:83	0/0:0,107,243:47:0:99
17528.fasta.result.contigs.fa_1	269	.	A	G	999	.	.	GT:PL:DP:SP:GQ	./.:0,9,94:3:0:17	0/0:0,24,165:8:0:31	./.:0,6,69:2:0:14	./.:0,9,92:3:0:17	0/0:0,111,206:37:0:99	0/0:0,75,203:25:0:82	0/0:0,15,131:5:0:22	0/0:0,21,154:7:0:28	0/0:0,21,150:7:0:28	0/0:0,51,195:17:0:58	0/0:0,21,157:7:0:28	./.:0,0,0:0:0:8	0/0:0,129,208:43:0:99	0/0:0,24,163:8:0:31	./.:0,3,34:1:0:11	0/0:0,45,194:15:0:52	0/0:0,57,201:19:0:64	0/0:0,42,189:14:0:49	0/1:134,0,170:30:0:99	0/0:0,144,211:48:0:99	0/0:0,72,203:24:0:79	0/0:0,36,182:12:0:43	0/0:0,148,212:49:0:99	0/1:75,0,133:12:0:68	0/1:23,0,103:5:0:16	0/1:123,0,127:16:0:99	0/1:11,0,145:9:0:5	0/0:0,132,210:44:0:99	0/0:0,12,109:4:0:19	0/0:0,27,172:9:0:34
17572.fasta.result.contigs.fa_1	41	.	G	A	999	.	.	GT:PL:DP:SP:GQ	0/0:0,57,192:19:0:65	0/0:0,12,111:4:0:21	0/0:0,45,255:15:0:53	0/0:0,27,200:9:0:35	0/0:0,51,234:17:0:59	0/0:0,39,187:13:0:47	0/0:0,102,255:34:0:99	0/0:0,12,116:4:0:21	0/0:0,108,255:36:0:99	0/1:20,0,90:6:0:12	0/0:0,36,163:12:0:44	0/0:0,18,144:6:0:26	0/0:0,90,254:30:0:98	0/1:61,0,115:9:0:53	0/1:38,0,159:12:0:30	0/0:0,54,255:18:0:62	0/0:0,51,229:17:0:59	./.:0,6,58:2:0:15	0/0:0,87,255:29:0:95	0/0:0,45,255:15:0:53	0/0:0,51,190:17:0:59	0/0:0,15,124:5:0:24	0/0:0,69,230:23:0:77	0/0:0,144,255:48:0:99	0/0:0,51,247:17:0:59	0/1:239,0,255:47:0:99	0/0:0,105,255:35:0:99	./.:0,255,255:111:0:99	0/0:0,33,238:11:0:41	0/0:0,81,255:27:0:89
17668.fasta.result.contigs.fa_1	40	.	A	C	999	.	.	GT:PL:DP:SP:GQ	0/1:147,0,136:19:0:99	0/1:148,0,181:19:0:99	0/0:0,39,255:13:0:44	0/0:0,33,181:11:0:38	1/1:183,33,0:11:0:22	0/0:0,30,174:10:0:35	0/0:0,69,200:23:0:74	0/1:36,0,75:5:0:31	0/0:0,96,229:33:0:99	./.:0,3,29:1:0:9	0/0:0,72,232:24:0:77	0/1:17,0,134:6:0:12	0/0:0,27,200:9:0:32	0/0:0,69,232:23:0:74	0/0:0,72,255:24:0:77	0/0:0,57,199:19:0:62	0/0:0,48,198:16:0:53	0/0:0,12,131:4:0:17	0/0:0,27,173:9:0:32	0/0:0,27,202:9:0:32	0/0:0,69,234:23:0:74	0/0:0,27,191:9:0:32	0/0:0,33,185:11:0:38	0/1:190,0,164:35:0:99	0/0:0,54,253:18:0:59	0/0:0,132,255:44:0:99	0/0:0,81,198:27:0:86	./.:0,255,255:144:0:99	0/0:0,93,255:31:0:98	0/1:195,0,193:41:0:99
17688.fasta.result.contigs.fa_1	77	.	C	G	999	.	.	GT:PL:DP:SP:GQ	0/0:0,33,205:11:0:43	0/0:0,21,178:7:0:31	0/0:0,54,255:18:0:64	0/0:0,30,179:10:0:40	0/0:0,54,255:18:0:64	0/0:0,39,213:13:0:49	0/0:0,84,255:28:0:94	0/0:0,12,102:4:0:22	0/0:0,135,255:45:0:99	0/0:0,48,229:16:0:58	0/0:0,69,235:23:0:79	0/0:0,15,155:5:0:25	0/0:0,30,225:10:0:40	0/0:0,45,255:15:0:55	0/0:0,51,255:17:0:61	0/1:47,0,125:8:0:37	0/0:0,27,169:9:0:37	./.:0,9,91:3:0:19	0/1:148,0,71:9:0:87	0/0:0,39,221:13:0:49	0/1:134,0,91:10:0:99	./.:0,0,0:0:0:10	0/0:0,36,255:12:0:46	0/0:0,75,230:25:0:85	0/0:0,81,255:27:0:91	0/0:0,144,255:48:0:99	0/0:0,81,255:27:0:91	./.:0,255,255:119:0:99	0/0:0,18,147:6:0:28	0/0:0,126,255:42:0:99
17853.fasta.result.contigs.fa_1	284	.	T	C	999	.	.	GT:PL:DP:SP:GQ	0/0:0,27,170:9:0:37	0/0:0,54,198:18:0:64	0/0:0,12,110:4:0:22	0/0:0,36,182:12:0:46	0/1:154,0,167:36:0:99	0/0:0,96,205:32:0:99	0/1:138,0,125:17:0:99	0/0:0,48,194:16:0:58	0/0:0,54,197:18:0:64	0/0:0,36,184:12:0:46	0/0:0,60,194:20:0:70	./.:0,6,65:2:0:16	0/0:0,114,207:38:0:99	0/0:0,90,204:30:0:99	0/0:0,57,199:19:0:67	0/0:0,60,202:20:0:70	0/0:0,78,202:26:0:88	0/1:132,0,116:13:0:99	0/0:0,138,211:46:0:99	0/0:0,99,198:33:0:99	0/0:0,102,206:34:0:99	0/0:0,48,194:16:0:58	0/0:0,72,203:24:0:82	0/0:0,66,202:22:0:76	0/0:0,33,184:11:0:43	0/0:0,39,187:13:0:49	0/0:0,45,192:15:0:55	0/0:0,196,220:65:0:99	0/0:0,63,201:21:0:73	0/0:0,48,194:16:0:58
17874.fasta.result.contigs.fa_2	165	.	A	G	999	.	.	GT:PL:DP:SP:GQ	0/1:143,0,156:25:0:99	0/0:0,48,192:16:0:48	0/1:111,0,110:10:0:99	0/1:8,0,149:10:0:8	1/1:180,30,0:10:0:24	0/0:0,24,166:8:0:24	0/1:146,0,157:26:0:99	./.:69,6,0:2:0:3	0/0:0,66,231:22:0:66	0/1:23,0,95:5:0:23	0/1:146,0,167:43:0:99	0/1:102,0,70:8:0:76	0/0:0,21,146:7:0:21	1/1:205,132,0:44:0:99	1/1:250,108,0:36:0:99	0/1:103,0,143:13:0:99	0/1:148,0,131:18:0:99	0/0:0,12,100:4:0:13	0/1:8,0,149:10:0:8	0/0:0,15,126:5:0:16	0/0:0,54,197:18:0:54	./.:0,0,0:0:0:3	0/0:0,33,173:11:0:33	0/0:0,87,202:29:0:87	0/0:0,63,200:21:0:63	0/1:160,0,139:29:0:99	0/0:0,93,203:31:0:93	0/0:0,223,225:74:0:99	0/0:0,31,176:23:0:31	0/0:0,57,197:19:0:57
17878.fasta.result.contigs.fa_1	130	.	A	G	999	.	.	GT:PL:DP:SP:GQ	0/0:0,27,174:9:0:22	0/0:0,63,198:22:0:58	0/1:78,0,54:5:0:55	1/1:196,72,0:24:0:71	1/1:199,63,0:21:0:62	1/1:211,151,0:50:0:99	1/1:152,21,0:7:0:20	1/1:192,42,0:14:0:41	0/1:38,0,149:11:0:43	0/0:0,15,129:5:0:10	1/1:185,33,0:11:0:32	./.:23,3,0:1:0:4	0/1:136,0,120:16:0:99	1/1:189,39,0:13:0:38	1/1:168,27,0:9:0:26	0/0:0,81,202:27:0:76	0/1:156,0,146:22:0:99	1/1:165,24,0:8:0:23	0/1:76,0,165:21:0:81	0/0:0,72,203:24:0:67	0/1:148,0,160:29:0:99	0/1:17,0,126:7:0:22	1/1:173,30,0:10:0:29	0/1:26,0,153:13:0:31	0/1:60,0,79:6:0:65	1/1:184,33,0:11:0:32	0/1:94,0,105:9:0:98	0/1:121,0,162:24:0:99	0/1:116,0,149:18:0:99	1/1:168,27,0:9:0:26
18020.fasta.result.contigs.fa_1	42	.	C	G	999	.	.	GT:PL:DP:SP:GQ	0/0:0,72,199:24:0:74	0/1:155,0,122:16:0:99	0/1:215,0,255:29:2:99	0/0:0,15,150:5:0:17	0/1:97,0,61:7:0:69	0/1:162,0,14:8:0:22	0/0:0,81,232:27:0:83	0/0:0,1,154:13:0:5	0/0:0,72,255:24:0:74	0/0:0,12,132:4:0:15	0/1:139,0,156:23:0:99	0/1:26,0,83:4:0:24	0/0:0,15,149:5:0:17	0/1:140,0,255:45:8:99	0/1:201,0,238:30:0:99	0/0:0,123,255:41:0:99	0/0:0,190,255:63:0:99	0/1:20,0,106:6:0:18	0/0:0,15,151:5:0:17	0/0:0,36,242:12:0:38	0/0:0,169,255:56:0:99	0/0:0,69,255:23:0:71	0/1:65,0,21:5:0:29	0/0:0,96,230:32:0:98	1/1:219,50,0:22:0:42	0/0:0,111,255:37:0:99	0/0:0,126,255:42:0:99	./.:0,255,255:128:0:99	0/0:0,102,255:34:0:99	0/1:187,0,240:42:2:99
18243.fasta.result.contigs.fa_1	163	.	T	C	999	.	.	GT:PL:DP:SP:GQ	./.:0,0,0:0:0:6	0/0:0,18,161:6:0:23	0/0:0,33,182:11:0:38	0/0:0,0,79:5:0:6	0/0:0,42,215:14:0:47	0/0:0,24,138:8:0:29	0/0:0,14,153:10:0:19	0/0:0,30,192:10:0:35	0/0:0,36,211:12:0:41	./.:15,3,0:1:0:6	0/0:0,87,230:29:0:92	0/1:58,0,71:6:0:53	0/0:0,18,187:6:0:23	0/1:255,0,206:89:1:99	0/1:91,0,227:28:2:86	1/1:255,135,0:45:0:99	0/0:0,93,229:31:0:98	0/1:45,0,74:7:0:40	0/0:0,30,237:10:0:35	0/0:0,15,109:5:0:20	0/0:0,160,255:53:0:99	0/0:0,54,219:18:0:59	./.:0,9,108:3:0:14	0/0:0,87,207:29:0:92	0/0:0,60,186:21:0:65	./.:31,3,0:1:0:8	0/0:0,84,219:28:0:89	0/0:0,201,255:74:0:99	0/0:0,54,255:40:0:59	0/0:0,33,183:11:0:38
18299.fasta.result.contigs.fa_1	248	.	G	T	999	.	.	GT:PL:DP:SP:GQ	0/1:127,0,131:14:0:99	1/1:179,39,0:25:0:37	1/1:204,90,0:30:0:88	0/1:156,0,170:50:0:99	1/1:227,214,0:71:0:99	0/1:161,0,175:94:0:99	0/1:140,0,6:9:0:8	0/1:105,0,168:22:0:99	0/0:0,27,171:9:0:23	0/0:0,76,181:38:0:71	1/1:200,60,0:20:0:58	0/1:151,0,63:12:0:65	1/1:217,175,0:58:0:99	0/0:0,105,204:35:0:99	0/0:0,59,197:25:0:54	0/1:167,0,168:41:0:99	1/1:202,69,0:23:0:67	0/1:148,0,169:36:0:99	0/1:163,0,167:47:0:99	1/1:213,160,0:55:0:99	1/1:209,135,0:45:0:99	0/0:0,36,186:12:0:31	0/1:172,0,166:58:0:99	1/1:167,24,0:8:0:23	1/1:226,36,0:12:0:34	1/1:180,33,0:11:0:31	0/1:124,0,105:11:0:99	0/0:0,132,208:44:0:99	0/0:0,40,176:26:0:35	1/1:189,39,0:13:0:37
18353.fasta.result.contigs.fa_1	43	.	A	C	999	.	.	GT:PL:DP:SP:GQ	0/0:0,30,173:10:0:34	0/0:0,15,152:5:0:19	1/1:249,39,0:13:0:29	0/0:0,3,130:6:0:8	0/1:51,0,99:6:0:47	0/0:0,24,166:8:0:28	0/0:0,48,181:16:0:52	./.:0,9,93:3:0:13	0/0:0,72,255:24:0:76	0/1:57,0,57:4:0:53	0/0:0,18,165:16:0:22	0/1:57,0,54:4:0:53	0/0:0,30,176:10:0:34	0/0:0,45,219:15:0:49	0/0:0,60,246:20:0:64	0/0:0,24,165:8:0:28	0/0:0,21,180:7:0:25	0/0:0,12,131:4:0:16	./.:0,9,90:3:0:13	0/0:0,54,230:18:0:58	./.:61,0,29:3:0:39	0/0:0,12,108:4:0:16	0/0:0,24,214:8:0:28	0/1:194,0,189:41:0:99	0/1:167,0,172:24:3:99	0/1:169,0,162:35:0:99	0/1:182,0,162:34:0:99	./.:0,255,255:111:0:99	0/0:0,15,147:5:0:19	0/0:0,99,199:33:0:99
18374.fasta.result.contigs.fa_2	201	.	C	T	999	.	.	GT:PL:DP:SP:GQ	0/0:0,24,152:8:0:34	0/0:0,69,239:23:0:79	0/0:0,30,171:11:0:40	0/1:84,0,25:4:0:41	0/0:0,15,119:5:0:25	0/0:0,24,165:8:0:34	0/0:0,36,214:12:0:46	0/0:0,30,234:10:0:40	0/0:0,57,196:19:0:67	./.:0,6,69:2:0:16	0/1:59,0,105:8:0:49	./.:7,13,65:3:0:16	0/0:0,24,151:8:0:34	0/0:0,69,241:23:0:79	0/0:0,21,177:7:0:31	0/0:0,87,202:29:0:97	0/0:0,69,243:23:0:79	0/0:0,24,167:8:0:34	0/0:0,84,201:29:0:94	0/0:0,42,184:15:0:52	0/0:0,120,244:40:0:99	0/0:0,54,187:18:0:64	0/0:0,24,151:8:0:34	0/0:0,42,186:15:0:52	0/0:0,24,171:8:0:34	0/0:0,60,236:20:0:70	0/0:0,66,198:22:0:76	0/0:0,108,241:36:0:99	0/1:106,0,173:15:0:96	0/0:0,69,234:23:0:79
18405.fasta.result.contigs.fa_1	263	.	T	A	135	.	.	GT:PL:DP:SP:GQ	0/1:68,0,73:7:0:60	./.:0,9,81:3:0:17	0/1:49,0,61:7:0:41	0/0:0,39,189:13:0:47	0/1:70,0,162:25:0:62	0/0:0,123,207:41:0:99	./.:0,6,65:2:0:14	./.:0,6,65:2:0:14	0/0:0,27,173:9:0:35	0/0:0,4,119:7:0:12	0/0:0,33,179:11:0:41	0/0:0,18,146:6:0:26	0/0:0,72,197:24:0:80	0/0:0,27,169:9:0:35	0/0:0,42,191:14:0:50	0/0:0,24,162:8:0:32	0/0:0,27,170:9:0:35	0/0:0,15,131:5:0:23	0/0:0,42,192:14:0:50	0/0:0,102,204:34:0:99	0/1:25,0,138:10:0:17	./.:0,0,0:0:0:8	0/0:0,45,188:15:0:53	0/0:6,0,66:5:0:4	0/0:0,15,129:5:0:23	0/0:0,36,185:12:0:44	0/0:0,57,200:19:0:65	0/0:0,102,205:34:0:99	0/0:0,27,166:9:0:35	0/0:0,39,183:13:0:47
18419.fasta.result.contigs.fa_1	22	.	A	G	999	.	.	GT:PL:DP:SP:GQ	0/1:145,0,155:29:0:99	0/0:0,72,247:25:0:75	0/0:2,0,136:9:0:3	0/1:34,0,123:11:0:31	1/1:159,27,0:9:0:18	0/0:0,39,187:13:0:42	0/0:0,81,194:28:0:84	0/0:0,36,171:12:0:39	0/0:0,105,201:35:0:99	0/1:55,0,74:5:0:52	0/0:0,87,198:29:0:90	0/1:61,0,61:5:0:58	0/0:0,24,159:8:0:27	0/1:204,0,157:53:0:99	0/1:191,0,169:39:0:99	0/1:198,0,207:85:3:99	0/1:167,0,222:58:3:99	./.:0,9,76:3:0:12	0/0:0,45,188:15:0:48	0/0:0,33,172:11:0:36	0/0:0,250,255:86:0:99	0/0:0,89,194:35:0:92	0/0:0,30,168:10:0:33	0/0:0,114,226:38:0:99	0/0:0,63,220:21:0:66	0/0:0,49,169:30:0:52	0/1:139,0,154:28:0:99	0/0:0,255,255:100:0:99	0/1:182,0,223:45:0:99	0/0:0,87,224:29:0:90
18571.fasta.result.contigs.fa_3	162	.	A	G	999	.	.	GT:PL:DP:SP:GQ	0/1:100,0,129:12:0:92	0/0:0,18,155:6:0:26	0/0:0,12,100:4:0:20	./.:0,6,65:2:0:14	0/0:0,87,202:29:0:95	0/0:0,66,199:22:0:74	0/0:0,12,103:4:0:20	./.:0,9,95:3:0:17	0/0:0,18,145:6:0:26	0/0:0,12,115:4:0:20	0/0:0,33,184:11:0:41	./.:0,0,0:0:0:9	0/0:0,129,205:44:0:99	0/0:0,69,202:23:0:77	./.:0,3,38:1:0:11	0/0:0,63,194:21:0:71	0/1:165,0,150:31:0:99	0/0:0,36,187:12:0:44	0/0:0,96,204:32:0:99	0/0:0,57,200:19:0:65	0/0:0,81,199:27:0:89	0/1:156,0,142:23:0:99	0/0:0,126,206:42:0:99	0/0:0,15,129:5:0:23	0/0:0,30,175:10:0:38	0/1:114,0,85:11:0:98	0/0:0,24,159:8:0:32	0/0:0,54,199:18:0:62	./.:0,3,38:1:0:11	0/0:0,21,147:7:0:29
18609.fasta.result.contigs.fa_2	26	.	A	G	999	.	.	GT:PL:DP:SP:GQ	0/1:162,0,137:24:0:99	1/1:245,187,0:62:0:99	0/1:147,0,97:14:0:95	1/1:156,21,0:7:0:23	0/1:44,0,130:9:0:52	0/0:0,15,122:5:0:8	0/1:148,0,81:13:0:79	0/1:166,0,155:31:0:99	1/1:199,60,0:20:0:62	0/1:102,0,23:5:0:21	1/1:182,42,0:14:0:44	0/1:125,0,17:7:0:15	1/1:150,24,0:8:0:26	1/1:255,172,0:57:0:99	1/1:205,93,0:31:0:95	1/1:231,255,0:100:0:99	1/1:207,129,0:43:0:99	1/1:204,102,0:34:0:99	1/1:221,190,0:63:0:99	0/1:61,0,99:7:0:69	1/1:234,255,0:87:0:99	1/1:204,126,0:43:0:99	1/1:150,21,0:7:0:23	1/1:171,25,0:21:0:27	1/1:233,96,0:32:0:98	0/1:168,0,137:28:0:99	0/0:0,72,200:25:0:64	0/1:134,0,164:69:0:99	1/1:245,175,0:58:0:99	0/1:158,0,112:20:0:99
18737.fasta.result.contigs.fa_1	39	.	C	T	999	.	.	GT:PL:DP:SP:GQ	0/0:0,78,231:26:0:88	0/0:0,84,255:28:0:94	0/0:0,42,223:14:0:52	0/0:0,1,205:13:0:11	0/0:0,21,174:7:0:31	0/0:0,39,218:13:0:49	0/0:0,81,255:27:0:91	0/0:0,33,209:11:0:43	0/0:0,117,255:39:0:99	./.:0,6,50:2:0:16	0/1:165,0,163:27:0:99	0/1:49,0,119:6:3:39	0/0:0,117,255:39:0:99	0/0:0,81,239:27:0:91	0/0:0,54,255:18:0:64	0/0:0,148,255:49:0:99	0/0:0,78,235:26:0:88	./.:0,9,93:3:0:19	0/0:0,108,255:36:0:99	0/0:0,66,255:22:0:76	0/0:0,108,255:36:0:99	0/0:0,33,183:11:0:43	0/1:120,0,184:19:0:99	0/0:0,99,255:33:0:99	0/0:0,78,247:26:0:88	0/0:0,105,255:35:0:99	0/0:0,114,255:38:0:99	./.:0,255,255:109:0:99	0/0:0,54,255:18:0:64	0/0:0,129,255:43:0:99
18745.fasta.result.contigs.fa_1	170	.	A	G	999	.	.	GT:PL:DP:SP:GQ	0/0:0,30,94:10:0:34	0/0:0,72,102:24:0:76	0/1:50,0,50:10:0:46	0/0:0,18,84:6:0:22	0/0:0,12,63:4:0:16	0/1:22,0,27:4:0:18	0/0:0,33,95:11:0:37	0/0:0,66,97:22:0:70	0/0:0,42,96:14:0:46	0/1:27,0,27:4:0:23	0/0:0,24,88:8:0:28	0/1:9,0,41:4:0:6	0/0:0,90,104:30:0:94	0/0:0,75,101:25:0:79	0/0:0,45,98:15:0:49	0/0:0,123,102:41:0:99	0/1:41,0,64:32:0:37	0/1:65,0,43:13:0:52	0/1:73,0,53:29:0:62	./.:0,9,52:3:0:13	0/0:0,91,89:36:0:94	0/1:31,0,54:8:0:27	0/0:0,63,101:21:0:67	0/1:36,0,68:11:0:32	0/0:0,30,94:10:0:34	0/0:0,45,93:15:0:49	0/0:0,21,84:7:0:25	0/0:0,132,107:44:0:99	0/0:0,63,97:21:0:67	0/1:31,0,68:13:0:27
18933.fasta.result.contigs.fa_1	195	.	G	A	999	.	.	GT:PL:DP:SP:GQ	0/0:0,72,201:24:0:79	0/0:0,57,200:19:0:64	0/1:120,0,154:19:0:99	0/0:0,39,191:13:0:46	0/0:0,154,213:51:0:99	0/1:165,0,169:51:0:99	0/0:0,39,192:13:0:46	0/0:0,17,172:18:0:24	0/0:0,39,191:13:0:46	0/0:0,72,199:24:0:79	0/0:0,57,200:19:0:64	./.:28,0,32:2:0:21	0/0:0,109,188:49:0:99	0/0:0,48,196:16:0:55	0/0:0,48,197:16:0:55	0/0:0,81,201:27:0:88	0/0:0,60,200:20:0:67	0/1:155,0,146:21:0:99	0/0:0,102,205:34:0:99	0/1:168,0,165:42:0:99	0/0:0,99,206:33:0:99	0/0:0,21,158:7:0:28	0/0:0,154,212:51:0:99	0/0:0,36,183:12:0:43	0/1:148,0,99:14:0:99	0/0:0,24,165:8:0:31	0/0:0,24,162:8:0:31	0/0:0,129,209:43:0:99	0/0:0,45,194:15:0:52	0/0:0,33,183:11:0:40
18997.fasta.result.contigs.fa_1	245	.	C	T	999	.	.	GT:PL:DP:SP:GQ	0/1:146,0,101:14:0:99	1/1:193,42,0:14:0:44	1/1:137,18,0:6:0:20	1/1:132,15,0:5:0:17	0/1:155,0,170:36:0:99	1/1:199,54,0:18:0:56	./.:90,9,0:3:0:12	0/1:112,0,149:16:0:99	1/1:174,27,0:9:0:29	0/1:148,0,120:19:0:99	0/1:139,0,139:16:0:99	./.:38,3,0:1:0:7	1/1:221,196,0:65:0:99	1/1:204,84,0:28:0:86	1/1:113,12,0:4:0:15	0/1:171,0,157:40:0:99	0/1:154,0,168:32:0:99	0/1:133,0,160:22:0:99	0/1:170,0,152:58:0:99	1/1:206,111,0:37:0:99	1/1:204,111,0:37:0:99	0/1:15,0,126:7:0:23	1/1:222,229,0:76:0:99	1/1:183,33,0:11:0:35	1/1:172,27,0:9:0:29	1/1:171,30,0:10:0:32	0/1:146,0,124:16:0:99	0/1:155,0,169:32:0:99	1/1:180,30,0:10:0:32	0/1:107,0,123:11:0:99
19037.fasta.result.contigs.fa_1	281	.	G	C	999	.	.	GT:PL:DP:SP:GQ	0/0:0,39,191:13:0:47	0/0:0,45,196:15:0:53	0/0:0,12,112:4:0:20	0/0:0,12,110:4:0:20	0/0:0,12,115:4:0:20	0/0:0,12,112:4:0:20	0/0:0,30,180:10:0:38	0/1:116,0,20:6:0:34	0/0:0,39,192:13:0:47	0/0:0,12,116:4:0:20	0/0:0,90,204:30:0:98	0/0:0,15,121:5:0:23	0/0:0,78,203:26:0:86	0/0:0,108,206:36:0:99	0/0:0,75,203:25:0:83	0/0:0,72,203:24:0:80	0/0:0,154,214:51:0:99	0/0:0,48,195:16:0:56	0/0:0,138,210:46:0:99	./.:0,9,94:3:0:17	0/1:156,0,168:31:0:99	0/0:0,93,205:31:0:99	0/1:139,0,171:33:0:99	0/0:0,75,203:25:0:83	0/0:0,48,197:16:0:56	0/0:0,48,197:16:0:56	0/0:0,39,191:13:0:47	0/0:0,114,208:38:0:99	0/1:150,0,150:20:0:99	0/0:0,45,195:15:0:53
19089.fasta.result.contigs.fa_1	344	.	G	A	999	.	.	GT:PL:DP:SP:GQ	0/0:0,66,255:22:0:74	0/0:0,21,154:7:0:29	./.:0,6,57:2:0:14	0/0:0,33,212:11:0:41	0/1:41,0,120:8:0:33	0/0:0,39,190:13:0:47	0/0:0,57,255:19:0:65	./.:0,6,67:2:0:14	0/0:0,30,192:10:0:38	0/0:0,15,124:5:0:23	0/0:0,87,255:29:0:95	./.:0,9,108:3:0:17	0/0:0,33,213:11:0:41	0/0:0,48,229:16:0:56	0/0:0,54,255:18:0:62	0/0:0,36,205:12:0:44	0/1:241,0,188:29:2:99	0/0:0,12,113:4:0:20	0/0:0,30,243:10:0:38	0/0:0,24,178:8:0:32	0/0:0,33,218:11:0:41	0/0:0,45,194:15:0:53	0/0:0,27,188:9:0:35	0/0:0,33,240:11:0:41	0/0:0,60,255:20:0:68	0/1:94,0,97:8:0:86	0/0:0,42,255:14:0:50	0/0:0,66,255:22:0:74	0/1:228,0,150:29:0:99	0/0:0,36,207:12:0:44
19145.fasta.result.contigs.fa_1	493	.	G	A	999	.	.	GT:PL:DP:SP:GQ	0/0:0,15,131:5:0:18	0/1:77,0,85:8:0:74	0/1:100,0,122:12:0:97	0/1:65,0,133:12:0:62	1/1:141,21,0:7:0:13	0/0:0,21,145:7:0:24	0/0:0,37,191:18:0:40	./.:0,3,38:1:0:7	0/0:0,117,243:40:0:99	0/0:0,12,101:4:0:15	0/0:0,78,201:26:0:81	./.:19,0,57:3:0:17	0/0:1,0,102:5:0:4	0/0:0,48,194:16:0:51	0/0:0,63,241:21:0:66	0/0:0,45,196:15:0:48	0/1:61,0,163:18:0:58	0/0:0,15,153:5:0:18	0/1:40,0,58:4:0:37	0/0:0,21,158:7:0:24	0/0:0,84,243:28:0:87	./.:51,6,0:2:0:5	0/1:24,0,117:6:0:21	0/0:0,60,200:20:0:63	0/1:162,0,145:26:3:99	0/0:0,39,186:13:0:42	0/1:132,0,145:29:0:99	0/0:0,114,204:38:0:99	0/0:0,57,201:19:0:60	0/0:0,24,157:8:0:27
19202.fasta.result.contigs.fa_1	296	.	G	A	999	.	.	GT:PL:DP:SP:GQ	0/0:0,24,167:8:0:34	0/0:0,45,194:15:0:55	0/0:0,15,129:5:0:25	0/0:0,15,127:5:0:25	0/0:0,148,211:49:0:99	0/1:169,0,137:41:0:99	0/0:0,36,183:12:0:46	0/0:0,54,199:18:0:64	0/1:87,0,113:9:0:77	0/0:0,42,186:14:0:52	0/0:0,36,175:12:0:46	0/0:0,15,121:5:0:25	0/0:0,154,212:51:0:99	0/0:0,48,197:16:0:58	0/0:0,54,198:18:0:64	0/0:0,78,201:26:0:88	0/0:0,60,198:20:0:70	0/0:0,48,196:16:0:58	0/0:0,129,206:43:0:99	0/0:0,72,201:24:0:82	0/0:0,78,199:26:0:88	./.:0,3,38:1:0:13	0/0:0,126,206:42:0:99	0/0:0,42,192:14:0:52	0/0:0,33,179:11:0:43	0/1:148,0,124:16:0:99	0/0:0,21,144:7:0:31	0/0:0,126,208:42:0:99	0/0:0,24,161:8:0:34	0/0:0,27,174:9:0:37
19242.fasta.result.contigs.fa_1	175	.	T	C	999	.	.	GT:PL:DP:SP:GQ	0/0:0,39,190:13:0:43	0/0:0,66,200:22:0:70	0/1:108,0,131:14:0:99	./.:0,3,37:1:0:8	0/1:141,0,4:11:0:15	./.:29,0,61:3:0:25	0/0:0,36,187:12:0:40	1/1:169,28,0:22:0:18	0/0:0,27,171:9:0:31	0/0:0,30,165:10:0:34	0/0:0,27,170:9:0:31	./.:0,6,69:2:0:11	0/0:0,60,200:20:0:64	0/0:0,51,199:17:0:55	0/0:0,72,200:24:0:76	0/0:0,54,197:18:0:58	0/1:120,0,153:20:0:99	0/1:108,0,46:7:0:56	0/1:161,0,165:35:0:99	0/0:0,15,128:5:0:19	0/0:0,96,203:32:0:99	0/0:0,12,115:4:0:16	0/0:0,67,178:35:0:71	0/1:129,0,121:15:0:99	0/0:0,18,147:6:0:22	0/0:0,27,173:9:0:31	0/0:0,54,194:18:0:58	0/0:0,135,207:45:0:99	0/0:0,72,203:24:0:76	0/0:0,36,187:12:0:40
19355.fasta.result.contigs.fa_1	173	.	C	T	999	.	.	GT:PL:DP:SP:GQ	./.:0,9,93:3:0:18	0/0:0,33,183:11:0:42	0/0:0,15,132:5:0:24	./.:0,6,69:2:0:15	0/0:0,99,206:33:0:99	0/0:0,120,206:40:0:99	0/0:0,12,102:4:0:21	0/0:0,54,200:18:0:63	0/0:0,30,178:10:0:39	0/1:113,12,0:4:0:5	0/0:0,18,138:6:0:27	./.:0,6,68:2:0:15	0/0:0,123,208:41:0:99	0/0:0,36,188:12:0:45	0/0:0,30,177:10:0:39	0/0:0,42,186:14:0:51	0/0:0,51,199:17:0:60	0/0:0,45,196:15:0:54	0/0:0,60,197:20:0:69	0/0:0,81,204:27:0:90	0/0:0,81,204:27:0:90	0/0:0,21,157:7:0:30	0/0:0,99,205:33:0:99	0/0:0,18,144:6:0:27	0/0:0,12,116:4:0:21	0/1:111,0,92:10:0:99	0/1:49,0,115:7:0:40	0/0:0,51,198:17:0:60	0/0:0,42,194:14:0:51	0/0:0,27,171:9:0:36
19513.fasta.result.contigs.fa_1	484	.	G	C	999	.	.	GT:PL:DP:SP:GQ	0/0:0,66,255:22:0:76	0/0:0,54,255:18:0:64	0/0:0,57,255:19:0:67	0/0:8,35,198:10:0:37	0/0:0,93,255:31:0:99	0/0:0,42,218:14:0:52	0/0:84,126,255:19:0:52	0/0:0,33,252:11:0:43	0/0:0,141,255:47:0:99	0/0:0,30,218:10:0:40	0/0:0,36,221:20:0:46	./.:0,9,95:3:0:19	0/1:222,0,193:51:0:99	0/0:188,240,255:33:0:62	0/0:190,241,255:29:0:61	0/0:0,75,255:25:0:85	0/0:0,96,255:32:0:99	0/0:0,18,167:6:0:28	0/0:0,63,255:21:0:73	0/1:158,0,156:19:2:99	0/0:0,12,116:4:0:22	0/0:0,15,153:5:0:25	0/0:0,96,255:32:0:99	0/0:0,87,255:29:0:97	0/0:0,114,255:38:0:99	0/0:0,111,255:37:0:99	0/0:0,69,255:23:0:79	./.:0,255,255:123:0:99	0/1:207,0,142:18:0:99	0/0:0,132,255:44:0:99
19540.fasta.result.contigs.fa_1	185	.	C	T	999	.	.	GT:PL:DP:SP:GQ	0/0:0,60,200:20:0:70	0/0:0,72,203:24:0:82	./.:0,9,95:3:0:19	0/0:0,18,113:6:0:28	0/0:0,108,207:36:0:99	0/0:0,99,203:33:0:99	0/0:0,18,133:6:0:28	0/0:0,84,204:28:0:94	0/0:0,30,170:10:0:40	0/0:0,60,199:20:0:70	0/0:0,48,197:16:0:58	./.:0,6,51:2:0:16	0/0:0,154,213:51:0:99	0/0:0,72,203:24:0:82	0/0:0,36,185:12:0:46	0/1:163,0,170:53:0:99	0/0:0,108,206:36:0:99	0/0:0,132,209:44:0:99	0/1:160,0,172:58:0:99	0/0:0,117,207:39:0:99	0/0:0,93,204:31:0:99	0/1:170,0,150:42:0:99	0/0:0,102,206:34:0:99	0/0:0,21,158:7:0:31	0/0:0,36,185:12:0:46	0/0:0,18,146:6:0:28	0/0:0,15,119:5:0:25	0/0:0,51,199:17:0:61	0/0:0,39,188:13:0:49	./.:0,6,69:2:0:16
19566.fasta.result.contigs.fa_1	139	.	C	T	999	.	.	GT:PL:DP:SP:GQ	0/0:0,15,132:5:0:23	0/0:0,27,172:9:0:35	0/0:0,24,160:8:0:32	0/0:0,24,167:8:0:32	0/1:142,0,128:16:0:99	0/0:0,69,203:23:0:77	0/0:0,45,191:15:0:53	./.:0,6,69:2:0:14	0/0:0,27,168:9:0:35	0/0:0,33,183:11:0:41	0/0:0,24,167:8:0:32	./.:0,6,68:2:0:14	0/0:0,48,196:16:0:56	0/0:0,27,174:9:0:35	0/0:1,31,176:11:0:38	0/1:132,0,43:10:0:57	0/0:0,15,122:5:0:23	0/0:0,12,114:4:0:20	0/0:0,39,186:13:0:47	0/0:0,63,201:21:0:71	0/0:0,24,152:8:0:32	./.:0,3,37:1:0:12	0/0:0,57,200:19:0:65	0/0:0,33,181:11:0:41	0/1:89,0,50:6:0:64	0/0:0,30,180:10:0:38	0/0:0,18,146:6:0:26	0/0:0,117,206:39:0:99	0/1:58,0,58:4:0:50	0/0:0,30,174:10:0:38
19579.fasta.result.contigs.fa_1	535	.	A	C	999	.	.	GT:PL:DP:SP:GQ	0/0:0,36,171:12:0:38	0/0:0,27,168:9:0:29	0/0:0,51,255:17:0:53	0/1:116,0,45:7:0:53	0/1:55,0,211:14:0:53	0/1:111,0,140:14:0:99	0/0:0,45,230:15:0:47	./.:29,0,61:3:0:27	0/0:0,132,255:45:0:99	./.:69,6,0:2:0:4	0/1:86,0,74:7:0:80	./.:65,0,29:3:0:37	0/0:0,22,173:20:0:24	0/1:158,0,154:25:0:99	0/1:123,0,105:10:0:99	0/0:0,96,244:32:0:98	0/0:0,120,207:40:0:99	0/0:0,18,145:6:0:20	0/1:139,0,60:20:0:68	0/1:101,0,81:9:0:88	0/0:0,87,203:29:0:89	0/1:26,0,84:4:0:24	1/1:174,30,0:11:0:22	0/0:0,54,234:18:0:56	0/0:0,30,173:10:0:32	0/0:0,151,255:50:0:99	0/0:0,72,247:24:0:74	0/0:0,255,255:89:0:99	0/1:114,0,71:9:0:79	0/0:0,89,186:42:0:91
19641.fasta.result.contigs.fa_1	60	.	A	T	999	.	.	GT:PL:DP:SP:GQ	1/1:255,65,0:33:0:58	0/1:2,0,146:12:0:4	0/1:250,0,236:27:0:99	1/1:167,21,0:7:0:14	0/1:117,0,113:11:0:99	0/0:0,54,229:18:0:55	0/0:0,54,224:18:0:55	./.:31,0,32:2:0:30	1/1:255,93,0:31:0:86	0/1:23,0,115:5:0:22	0/1:188,0,207:40:0:99	0/0:0,18,161:6:0:19	0/0:0,39,212:13:0:40	0/0:0,60,196:20:0:61	0/0:0,178,255:59:0:99	0/0:0,24,192:8:0:25	0/0:0,48,194:16:0:49	0/0:0,15,136:5:0:16	0/0:0,30,206:10:0:31	0/1:166,0,186:17:2:99	0/1:106,0,116:10:0:99	./.:0,0,0:0:0:3	0/0:0,54,227:18:0:55	0/0:0,114,255:38:0:99	0/0:0,122,255:53:0:99	0/1:175,0,217:34:0:99	0/1:216,0,149:30:0:99	./.:255,0,255:115:0:99	0/0:0,66,255:22:0:67	0/0:0,102,255:34:0:99
19903.fasta.result.contigs.fa_1	18	.	T	C	999	.	.	GT:PL:DP:SP:GQ	0/0:0,60,199:20:0:62	0/0:0,57,230:19:0:59	0/0:1,0,209:12:0:4	0/0:0,24,194:8:0:26	0/0:0,15,123:5:0:17	0/0:0,36,186:12:0:38	0/1:98,0,144:14:0:96	0/0:0,7,157:15:0:10	1/1:255,90,0:30:0:82	./.:0,6,62:2:0:9	0/0:0,45,191:15:0:47	./.:0,9,94:3:0:11	0/1:92,0,101:9:0:90	0/1:168,0,155:31:0:99	0/1:144,0,214:23:3:99	0/0:0,111,255:37:0:99	0/1:192,0,202:51:2:99	0/1:147,0,139:13:0:99	0/0:0,84,255:28:0:86	0/0:0,36,214:12:0:38	0/0:0,129,255:43:0:99	0/1:101,0,93:9:0:97	1/1:216,36,0:12:0:28	0/0:0,51,224:17:0:53	0/0:0,1,203:24:0:5	0/1:191,0,195:37:2:99	0/0:0,60,228:20:0:62	0/0:0,255,255:98:0:99	0/0:0,63,201:21:0:65	0/1:194,0,195:34:3:99
19928.fasta.result.contigs.fa_1	61	.	T	G	999	.	.	GT:PL:DP:SP:GQ	./.:29,0,56:3:0:21	0/0:0,57,201:19:0:65	0/0:0,30,180:10:0:38	./.:0,9,95:3:0:17	0/0:0,99,205:33:0:99	0/0:0,69,199:23:0:77	0/0:0,12,116:4:0:20	0/0:0,48,195:16:0:56	0/0:0,15,129:5:0:23	0/0:0,12,113:4:0:20	0/0:0,21,158:7:0:29	0/0:0,15,126:5:0:23	0/0:0,108,207:36:0:99	0/1:140,0,129:15:0:99	0/1:81,0,109:9:0:73	0/0:0,51,199:17:0:59	0/0:0,36,185:12:0:44	0/0:0,75,203:25:0:83	0/0:0,93,204:31:0:99	0/0:0,114,207:38:0:99	0/0:0,57,200:19:0:65	0/0:0,21,154:7:0:29	0/1:127,0,168:35:0:99	0/0:0,12,116:4:0:20	./.:0,3,38:1:0:12	0/0:0,15,132:5:0:23	0/0:0,21,153:7:0:29	0/0:0,27,172:9:0:35	0/0:0,48,198:16:0:56	0/0:0,21,153:7:0:29
20003.fasta.result.contigs.fa_1	91	.	C	T	999	.	.	GT:PL:DP:SP:GQ	0/0:0,57,181:19:0:62	0/1:117,0,69:11:0:80	0/0:0,36,201:12:0:41	0/0:0,16,200:18:0:21	0/0:0,30,181:10:0:35	0/0:0,21,129:7:0:26	0/0:0,54,248:19:0:59	0/0:0,18,144:6:0:23	0/0:0,114,252:38:0:99	./.:39,0,6:3:0:17	0/0:0,54,182:18:0:59	0/1:49,0,70:5:0:44	0/0:0,27,150:9:0:32	0/0:0,102,243:34:0:99	0/0:0,87,255:31:0:92	0/1:145,0,86:14:0:97	0/1:173,0,174:32:0:99	./.:76,6,0:2:0:6	0/0:0,27,166:9:0:32	0/0:0,33,200:11:0:38	0/0:0,48,219:16:0:53	0/0:0,18,132:6:0:23	0/0:0,24,136:8:0:29	0/1:97,0,139:20:0:92	0/0:0,66,213:22:0:71	0/0:0,129,255:44:0:99	0/0:0,69,210:23:0:74	./.:0,255,255:101:0:99	0/1:218,0,127:21:0:99	0/0:0,114,255:38:0:99
20048.fasta.result.contigs.fa_1	262	.	G	A	999	.	.	GT:PL:DP:SP:GQ	1/1:126,15,0:5:0:21	1/1:198,51,0:17:0:57	1/1:162,24,0:8:0:30	./.:61,0,29:3:0:23	1/1:198,24,0:8:0:30	./.:86,9,0:3:0:15	./.:38,3,0:1:0:10	1/1:202,69,0:23:0:75	1/1:158,21,0:7:0:27	1/1:167,24,0:8:0:30	0/1:109,0,119:11:0:99	./.:69,6,0:2:0:13	0/1:170,0,141:28:0:99	1/1:187,36,0:12:0:42	1/1:180,30,0:10:0:36	1/1:203,75,0:25:0:81	1/1:196,48,0:16:0:54	1/1:249,81,0:27:0:87	1/1:211,144,0:48:0:99	1/1:147,18,0:6:0:24	0/1:153,0,166:27:0:99	0/1:171,0,140:18:0:99	1/1:205,93,0:31:0:99	1/1:133,15,0:5:0:21	1/1:174,33,0:11:0:39	1/1:133,15,0:5:0:21	1/1:224,36,0:12:0:42	0/1:4,0,157:14:0:16	1/1:193,42,0:14:0:48	1/1:158,21,0:7:0:27
20053.fasta.result.contigs.fa_1	37	.	C	T	999	.	.	GT:PL:DP:SP:GQ	0/0:0,57,231:19:0:64	0/0:2,0,153:12:0:6	0/0:0,36,201:12:0:43	0/0:0,21,158:7:0:28	0/0:0,15,120:5:0:22	0/0:0,15,124:5:0:22	0/0:0,60,255:20:0:67	./.:0,9,92:3:0:16	0/0:0,34,254:24:0:41	0/0:0,12,111:4:0:19	0/0:0,69,198:23:0:76	./.:0,6,69:2:0:13	0/0:0,18,172:6:0:25	0/0:0,223,255:74:0:99	0/0:0,84,233:28:0:91	0/0:0,101,255:47:0:99	0/1:255,0,208:91:2:99	0/0:0,12,132:4:0:19	./.:0,9,80:3:0:16	0/1:55,0,82:5:0:48	0/0:0,255,255:93:0:99	0/0:0,63,218:21:0:70	0/1:119,0,69:8:0:82	0/0:0,129,206:43:0:99	0/0:0,27,194:9:0:34	0/0:0,103,255:47:0:99	0/1:77,0,183:23:37:70	./.:0,255,255:117:0:99	0/0:0,154,255:51:0:99	0/1:150,0,209:27:0:99
20103.fasta.result.contigs.fa_1	192	.	A	G	999	.	.	GT:PL:DP:SP:GQ	1/1:176,30,0:10:0:28	0/0:0,18,142:6:0:15	1/1:176,30,0:10:0:28	0/1:105,0,103:10:0:99	1/1:191,39,0:13:0:37	0/1:56,0,147:12:0:60	0/1:110,0,71:8:0:73	0/1:98,0,17:6:0:20	1/1:195,45,0:15:0:43	./.:0,6,69:2:0:4	1/1:188,45,0:15:0:43	0/1:40,0,55:4:0:43	0/1:143,0,165:25:0:99	0/0:0,36,188:12:0:32	0/0:0,66,202:22:0:62	0/1:94,0,152:17:0:98	0/0:0,18,144:6:0:15	0/0:0,15,133:5:0:12	0/0:0,66,202:22:0:62	0/1:56,0,146:12:0:60	1/1:127,15,0:6:0:13	./.:0,6,69:2:0:4	0/0:0,60,201:20:0:56	0/1:141,0,147:16:0:99	0/1:164,0,104:19:0:99	1/1:186,48,0:16:0:46	1/1:157,24,0:8:0:22	0/1:162,0,172:47:0:99	1/1:154,24,0:8:0:22	1/1:189,39,0:13:0:37
20119.fasta.result.contigs.fa_1	184	.	C	T	999	.	.	GT:PL:DP:SP:GQ	0/1:156,0,165:31:0:99	0/0:0,30,174:10:0:35	./.:0,0,0:0:0:6	0/0:0,24,157:8:0:29	0/0:0,87,200:29:0:92	0/1:170,0,124:34:0:99	0/0:0,48,195:16:0:53	./.:0,6,69:2:0:11	0/0:0,21,146:7:0:26	0/0:0,27,172:9:0:32	0/0:0,62,179:33:0:67	./.:30,0,30:3:0:25	0/0:0,66,200:22:0:71	0/0:0,78,202:26:0:83	0/0:0,15,132:5:0:20	0/1:139,0,41:10:0:52	0/0:0,84,202:28:0:89	./.:38,3,0:1:0:8	0/1:132,0,151:18:0:99	0/0:0,72,200:24:0:77	0/0:0,45,195:15:0:50	0/0:0,24,161:8:0:29	0/1:159,0,73:17:0:84	0/0:0,42,185:14:0:47	0/0:0,72,201:24:0:77	0/0:0,21,148:7:0:26	0/1:146,0,79:14:0:90	0/0:0,93,203:31:0:98	0/0:0,39,188:13:0:44	0/0:0,27,169:9:0:32
20179.fasta.result.contigs.fa_1	328	.	A	G	999	.	.	GT:PL:DP:SP:GQ	0/1:25,0,128:8:0:21	0/1:112,0,154:16:0:99	0/0:0,30,180:10:0:34	0/0:2,0,155:12:0:4	0/0:0,63,202:21:0:67	0/1:60,0,154:33:0:56	0/0:0,23,210:20:0:27	0/0:0,39,187:13:0:43	0/1:117,0,140:15:0:99	0/0:0,1,158:13:0:6	0/0:0,87,204:29:0:91	0/0:0,24,158:8:0:28	0/0:0,147,212:55:0:99	0/0:0,99,202:33:0:99	0/0:0,114,207:38:0:99	0/0:0,90,205:30:0:94	0/0:0,75,201:25:0:79	0/1:79,0,79:6:0:75	0/0:0,117,208:39:0:99	0/0:0,21,157:7:0:25	0/1:171,0,150:36:0:99	0/0:0,45,232:16:0:49	0/0:0,78,200:27:0:82	0/0:0,108,204:36:0:99	0/1:65,0,164:19:0:61	0/0:0,93,204:31:0:97	1/1:169,19,0:19:0:10	0/1:204,0,185:60:2:99	0/0:0,51,199:17:0:55	0/0:0,48,197:16:0:52
20234.fasta.result.contigs.fa_1	377	.	G	C	999	.	.	GT:PL:DP:SP:GQ	0/1:82,0,10:10:0:19	0/0:0,8,28:8:10:11	./.:0,6,40:2:0:10	./.:0,0,0:0:0:4	0/0:0,21,44:7:0:24	0/0:0,15,76:5:0:18	0/0:0,14,168:14:12:17	./.:0,9,29:3:0:12	0/0:0,4,101:9:8:8	0/0:0,4,8:4:0:8	0/1:87,0,24:15:6:33	./.:0,6,40:2:0:10	0/0:0,36,58:15:0:39	0/1:101,0,49:13:0:58	0/1:14,4,0:7:0:5	0/0:0,42,173:14:0:45	0/1:69,0,94:21:0:66	0/0:0,21,122:7:0:24	0/0:0,30,155:10:0:33	0/0:0,1,56:5:0:5	1/1:169,25,0:18:0:16	0/0:0,2,55:7:0:6	0/0:3,0,0:20:0:3	0/1:73,0,115:13:3:70	0/0:0,10,110:9:0:13	0/1:131,0,83:12:0:92	0/0:0,23,150:11:0:26	0/0:0,80,223:36:18:83	0/0:0,15,98:9:4:18	0/1:6,0,134:15:14:5
20352.fasta.result.contigs.fa_2	268	.	G	A	999	.	.	GT:PL:DP:SP:GQ	1/1:149,27,0:9:0:33	1/1:150,21,0:7:0:27	0/1:86,0,125:10:0:98	1/1:171,27,0:9:0:33	1/1:191,48,0:16:0:54	1/1:200,81,0:27:0:87	1/1:141,18,0:6:0:24	./.:68,6,0:2:0:12	0/1:38,0,131:11:0:50	./.:89,9,0:3:0:15	1/1:184,39,0:13:0:45	1/1:147,21,0:7:0:27	0/1:83,0,94:8:0:87	1/1:201,69,0:23:0:75	1/1:176,30,0:10:0:36	1/1:124,15,0:5:0:21	1/1:126,15,0:5:0:21	0/1:54,0,67:5:0:60	1/1:150,24,0:8:0:30	1/1:188,42,0:14:0:48	1/1:158,21,0:7:0:27	./.:38,3,0:1:0:9	1/1:189,42,0:14:0:48	1/1:168,27,0:9:0:33	0/1:97,0,33:6:0:27	0/1:102,0,102:12:0:96	1/1:167,27,0:9:0:33	0/1:130,0,163:29:0:99	1/1:190,39,0:13:0:45	1/1:176,33,0:11:0:39
20379.fasta.result.contigs.fa_1	147	.	T	C	999	.	.	GT:PL:DP:SP:GQ	0/1:144,0,41:10:0:42	0/0:0,54,199:18:0:49	1/1:146,18,0:6:0:17	./.:77,9,0:3:0:9	1/1:147,21,0:7:0:20	1/1:121,15,0:5:0:14	1/1:185,33,0:11:0:32	0/1:111,0,89:9:0:90	1/1:198,54,0:18:0:53	./.:0,3,38:1:0:4	0/1:38,0,144:11:0:43	./.:61,0,29:3:0:30	0/1:154,0,171:35:0:99	0/0:0,90,204:30:0:85	0/0:0,69,201:23:0:64	0/1:130,0,156:20:0:99	1/1:196,60,0:20:0:59	0/1:80,0,54:5:0:55	0/1:166,0,143:24:0:99	1/1:176,30,0:10:0:29	0/1:144,0,165:28:0:99	1/1:132,15,0:5:0:14	0/0:0,75,202:25:0:70	0/1:17,0,110:6:0:22	1/1:153,21,0:7:0:20	1/1:203,81,0:27:0:80	0/1:125,0,152:17:0:99	0/1:145,0,169:60:0:99	0/1:124,0,148:17:0:99	1/1:174,31,0:23:0:30
20394.fasta.result.contigs.fa_1	37	.	G	T	999	.	.	GT:PL:DP:SP:GQ	0/1:65,0,154:31:0:59	0/0:0,60,197:20:0:66	0/0:0,18,156:6:0:24	0/0:0,51,195:17:0:57	0/1:119,0,165:20:0:99	0/0:0,184,215:61:0:99	0/0:0,78,201:26:0:84	0/0:0,27,144:9:0:33	0/0:0,75,214:25:0:81	0/1:79,0,72:7:0:72	0/0:0,132,206:44:0:99	./.:0,9,78:3:0:16	0/0:0,96,229:32:0:99	0/0:0,174,213:64:0:99	0/0:0,57,201:19:0:63	0/0:0,69,220:23:0:75	0/0:0,111,204:38:0:99	./.:0,3,38:1:0:10	0/0:0,48,232:16:0:54	0/0:0,66,255:22:0:72	0/0:0,87,201:29:0:93	0/1:164,0,159:53:0:99	0/1:162,0,157:30:0:99	0/0:0,84,199:28:0:90	0/1:88,0,154:25:0:82	0/0:0,36,206:12:0:42	0/0:0,30,166:10:0:36	./.:0,255,255:113:0:99	0/0:0,69,202:23:0:75	0/0:0,57,194:19:0:63
20438.fasta.result.contigs.fa_1	451	.	A	T	999	.	.	GT:PL:DP:SP:GQ	0/0:0,78,193:26:0:82	0/0:0,36,182:12:0:40	0/1:115,0,116:13:0:99	0/1:130,0,44:9:0:54	0/0:0,21,158:7:0:25	0/0:0,30,175:10:0:34	0/0:0,48,196:16:0:52	0/0:0,21,168:7:0:25	0/0:0,38,163:25:0:42	0/0:0,12,116:4:0:16	0/1:152,0,158:25:0:99	./.:0,3,38:1:0:8	0/1:106,0,89:11:0:97	0/0:0,102,198:34:0:99	0/0:0,66,187:22:0:70	0/0:0,39,182:13:0:43	0/0:0,93,205:31:0:97	0/1:110,0,49:7:0:59	0/1:110,0,20:6:0:30	0/0:0,33,184:11:0:37	0/1:162,0,167:38:0:99	0/0:0,12,90:4:0:16	0/0:0,5,132:7:0:9	0/0:0,45,195:15:0:49	0/1:161,0,144:38:0:99	1/1:214,52,0:30:0:42	0/0:0,63,201:21:0:67	./.:0,255,225:102:0:99	0/0:0,51,190:17:0:55	0/0:0,43,180:26:0:47
20474.fasta.result.contigs.fa_1	246	.	C	T	999	.	.	GT:PL:DP:SP:GQ	0/0:0,45,184:15:0:53	0/1:129,0,7:11:0:21	0/0:0,60,189:20:0:68	0/0:0,87,197:29:0:95	0/0:0,117,189:39:0:99	0/0:0,154,201:51:0:99	0/0:0,33,179:11:0:41	0/0:0,30,158:10:0:38	0/0:0,36,169:12:0:44	0/0:0,18,138:6:0:26	0/0:0,48,189:16:0:56	0/1:147,0,36:20:0:50	0/0:0,63,193:21:0:71	0/0:0,30,164:10:0:38	0/0:0,75,187:25:0:83	0/1:84,0,151:23:0:76	0/0:0,45,184:15:0:53	0/0:0,30,139:10:0:38	0/1:136,0,42:17:0:56	0/0:0,84,178:28:0:92	0/0:0,60,199:20:0:68	./.:0,3,34:1:0:12	0/0:0,72,196:24:0:80	0/0:0,51,173:17:0:59	0/0:0,27,137:9:0:35	0/0:0,33,168:11:0:41	0/0:0,36,183:12:0:44	0/0:0,84,197:28:0:92	0/0:0,36,176:12:0:44	0/0:0,24,156:8:0:32
20598.fasta.result.contigs.fa_2	126	.	G	A	999	.	.	GT:PL:DP:SP:GQ	0/0:0,22,155:31:0:30	0/0:0,45,220:15:0:53	0/0:0,60,255:20:0:68	./.:0,9,93:3:0:17	0/0:0,15,133:5:0:23	0/0:0,33,185:11:0:41	0/0:0,63,201:21:0:71	0/0:0,15,153:5:0:23	0/0:0,69,203:23:0:77	./.:59,0,19:3:0:33	0/1:114,0,165:24:0:99	0/0:0,12,115:4:0:20	0/0:0,21,136:7:0:29	0/0:0,93,245:31:0:99	0/0:0,87,203:29:0:95	0/0:0,51,197:17:0:59	0/1:141,0,160:22:0:99	0/0:0,12,116:4:0:20	0/0:0,15,133:5:0:23	0/0:0,18,143:6:0:26	0/0:0,96,246:32:0:99	0/1:25,0,131:9:0:17	0/0:0,27,172:9:0:35	0/0:0,96,201:32:0:99	0/0:0,54,192:18:0:62	0/0:0,75,202:25:0:83	0/0:0,78,203:26:0:86	0/0:0,250,255:84:0:99	0/0:0,51,194:17:0:59	0/0:0,105,255:35:0:99
20734.fasta.result.contigs.fa_1	179	.	G	A	999	.	.	GT:PL:DP:SP:GQ	0/0:0,36,186:12:0:32	1/1:255,45,0:15:0:43	1/1:160,24,0:8:0:22	0/1:40,0,109:7:0:44	0/1:91,0,141:13:0:95	0/0:0,21,150:7:0:17	0/0:0,5,139:10:0:3	1/1:190,39,0:13:0:37	0/1:161,0,145:25:0:99	1/1:122,15,0:5:0:13	1/1:199,57,0:19:0:55	./.:51,6,0:2:0:6	0/1:167,0,121:27:0:99	0/0:0,78,199:26:0:74	0/0:0,39,188:13:0:35	0/1:77,0,113:10:0:81	0/1:153,0,165:31:0:99	0/1:124,0,47:8:0:49	0/1:147,0,163:29:0:99	0/0:0,42,189:14:0:38	1/1:186,39,0:13:0:37	./.:61,0,29:3:0:31	1/1:201,66,0:22:0:64	1/1:155,14,0:28:0:12	0/0:0,36,187:12:0:32	0/1:152,0,162:30:0:99	0/1:160,0,168:38:0:99	0/1:169,0,203:89:0:99	1/1:179,30,0:10:0:28	1/1:200,72,0:24:0:70
20887.fasta.result.contigs.fa_1	175	.	C	T	232	.	.	GT:PL:DP:SP:GQ	0/0:0,138,205:47:0:99	0/0:0,72,200:24:0:81	0/0:0,36,240:12:0:45	0/0:0,37,190:18:0:46	0/0:0,30,176:10:0:39	0/0:0,36,182:13:0:45	0/0:0,102,202:34:0:99	0/1:17,0,126:7:0:9	0/0:0,99,241:33:0:99	./.:0,6,69:2:0:15	0/0:0,129,208:43:0:99	0/0:0,15,153:5:0:24	0/0:0,24,155:8:0:33	0/0:0,169,214:56:0:99	0/0:0,108,204:37:0:99	0/0:0,105,255:35:0:99	0/0:0,93,249:31:0:99	0/0:0,15,120:5:0:24	0/0:0,117,204:39:0:99	0/0:0,12,101:4:0:21	0/0:0,69,198:23:0:78	0/0:0,54,235:18:0:63	0/1:47,0,128:8:0:38	0/0:0,117,204:40:0:99	0/1:92,0,163:31:0:83	0/0:0,78,200:26:0:87	0/0:0,120,242:40:0:99	0/0:0,255,255:97:0:99	0/0:0,108,203:36:0:99	0/1:156,0,157:26:0:99
20965.fasta.result.contigs.fa_1	122	.	C	T	999	.	.	GT:PL:DP:SP:GQ	0/1:12,0,123:7:0:5	0/0:0,78,191:26:0:87	0/0:0,12,158:15:0:21	0/0:0,15,124:5:0:24	0/0:0,12,112:4:0:21	0/0:0,21,143:7:0:30	0/1:92,0,69:7:0:80	0/0:0,78,191:26:0:87	0/0:0,33,178:11:0:42	0/0:0,15,120:5:0:24	0/0:0,42,176:14:0:51	./.:0,3,33:1:0:12	0/0:0,51,188:17:0:60	0/0:0,99,198:33:0:99	0/0:0,60,190:20:0:69	0/0:0,111,192:37:0:99	0/0:0,117,202:39:0:99	0/1:136,0,141:20:0:99	0/0:0,114,193:38:0:99	0/0:0,12,105:4:0:21	0/0:0,123,202:41:0:99	0/0:0,27,161:9:0:36	0/0:0,60,185:20:0:69	0/0:0,15,116:5:0:24	0/1:128,0,88:16:0:99	0/0:0,24,156:8:0:33	0/0:0,24,150:8:0:33	0/0:0,96,200:32:0:99	0/0:0,75,195:25:0:84	0/0:0,48,190:16:0:57
20989.fasta.result.contigs.fa_1	248	.	A	G	999	.	.	GT:PL:DP:SP:GQ	1/1:195,51,0:17:0:52	1/1:178,93,0:31:0:94	1/1:114,12,0:4:0:13	./.:52,0,25:3:0:24	0/0:0,16,160:18:0:10	0/0:0,33,185:11:0:26	0/1:16,0,77:4:0:23	0/1:133,0,86:21:0:85	./.:32,0,32:2:0:31	1/1:135,30,0:10:0:31	1/1:197,72,0:24:0:73	./.:0,0,0:0:0:3	1/1:203,132,0:44:0:99	1/1:142,36,0:12:0:37	1/1:134,30,0:10:0:31	0/1:95,0,150:38:0:99	1/1:141,66,0:22:0:67	1/1:194,126,0:42:0:99	1/1:176,105,0:35:0:99	1/1:132,33,0:11:0:34	1/1:170,60,0:20:0:61	0/1:99,0,118:40:0:99	1/1:185,120,0:40:0:99	0/1:128,0,9:7:0:9	0/1:69,0,146:13:0:76	1/1:107,12,0:4:0:13	0/0:0,15,132:5:0:9	0/0:0,81,203:27:0:74	0/1:63,0,157:35:0:70	0/1:57,0,52:5:0:51
21155.fasta.result.contigs.fa_1	96	.	A	T	999	.	.	GT:PL:DP:SP:GQ	0/0:0,69,196:23:0:76	0/0:0,17,170:17:0:24	0/0:0,12,134:4:0:19	0/1:48,0,127:8:0:41	0/0:0,21,141:7:0:28	0/0:0,24,153:8:0:31	0/0:0,72,201:24:0:79	0/0:0,18,141:6:0:25	0/1:160,0,149:32:0:99	./.:0,9,84:3:0:16	0/0:0,96,202:32:0:99	0/0:0,15,153:5:0:22	0/0:0,27,159:9:0:34	0/0:0,163,252:54:0:99	0/0:0,60,200:20:0:67	0/0:0,117,207:39:0:99	0/0:0,175,216:58:0:99	0/0:4,0,161:8:0:5	0/0:0,33,214:11:0:40	0/0:0,15,133:5:0:22	0/0:0,132,255:44:0:99	0/0:0,69,231:23:0:76	0/0:0,18,133:6:0:25	0/1:140,0,225:33:0:99	0/0:0,7,145:31:0:14	0/1:69,0,163:44:0:62	0/0:0,40,170:31:0:47	./.:0,255,255:112:0:99	0/1:171,0,159:27:3:99	0/0:0,108,236:36:0:99
21215.fasta.result.contigs.fa_1	112	.	A	T	999	.	.	GT:PL:DP:SP:GQ	0/0:0,12,108:4:0:12	0/1:125,0,120:22:0:99	1/1:116,15,0:5:0:9	0/1:106,0,36:10:0:42	0/0:0,33,165:11:0:33	0/0:0,39,182:13:0:39	0/0:0,15,128:5:0:15	0/0:0,48,197:16:0:48	0/1:59,0,143:11:0:59	0/0:0,30,174:10:0:30	0/0:0,39,192:13:0:39	./.:32,0,32:2:0:31	1/1:201,114,0:38:0:99	0/1:125,0,115:29:0:99	0/1:111,0,116:15:0:99	0/0:0,93,203:31:0:93	1/1:178,78,0:26:0:72	0/1:127,0,45:16:0:51	0/0:0,141,207:47:0:99	0/1:65,0,154:15:0:65	0/1:125,0,159:30:0:99	0/1:43,0,131:10:0:43	0/1:107,0,143:42:0:99	0/1:91,0,89:11:0:90	0/0:0,27,156:9:0:27	0/1:66,0,113:8:0:66	0/0:0,21,158:7:0:21	0/0:0,111,207:37:0:99	0/1:127,0,77:21:0:83	0/0:0,24,146:8:0:24
21269.fasta.result.contigs.fa_1	320	.	C	T	999	.	.	GT:PL:DP:SP:GQ	0/0:0,57,199:19:0:67	0/0:0,54,198:18:0:64	0/0:0,27,162:9:0:37	0/0:0,18,146:6:0:28	0/0:0,211,224:70:0:99	0/0:0,166,205:55:0:99	0/0:0,39,186:13:0:49	0/1:135,0,161:22:0:99	0/0:0,42,181:14:0:52	0/0:0,60,200:20:0:70	0/0:0,45,192:15:0:55	./.:0,3,38:1:0:13	0/0:0,255,232:85:0:99	0/0:0,91,201:36:0:99	0/0:0,30,177:10:0:40	0/0:0,129,208:43:0:99	0/0:0,160,255:53:0:99	0/0:0,166,214:55:0:99	0/0:0,214,226:71:0:99	0/1:173,0,158:78:0:99	0/1:167,0,169:53:0:99	0/0:0,90,202:30:0:99	0/0:0,255,238:86:0:99	0/0:0,51,197:17:0:61	0/0:0,36,186:12:0:46	0/0:0,48,195:16:0:58	0/0:0,36,186:12:0:46	0/0:0,105,205:35:0:99	0/0:0,39,192:13:0:49	0/0:0,42,190:14:0:52
21366.fasta.result.contigs.fa_1	235	.	A	C	121	.	.	GT:PL:DP:SP:GQ	0/0:0,18,132:6:0:26	0/0:0,21,155:7:0:29	0/0:0,114,203:38:0:99	0/0:0,87,201:29:0:95	0/0:0,120,195:40:0:99	0/0:0,132,203:44:0:99	0/0:0,36,164:12:0:44	0/0:0,27,144:9:0:35	0/0:0,27,132:9:0:35	0/0:0,33,125:11:0:41	0/0:0,21,141:7:0:29	0/0:0,102,195:34:0:99	0/1:102,0,126:25:0:94	0/0:0,27,161:9:0:35	0/0:0,36,160:12:0:44	0/1:17,0,126:15:0:10	0/0:0,66,191:22:0:74	0/1:43,0,70:6:0:35	0/0:0,72,198:24:0:80	0/0:0,102,200:34:0:99	0/0:0,48,190:16:0:56	0/0:2,11,57:4:0:17	0/0:0,69,172:23:0:77	0/0:0,51,194:17:0:59	0/1:13,0,97:5:0:6	0/0:0,60,192:20:0:68	0/1:33,0,64:8:0:25	0/0:0,135,199:45:0:99	0/0:0,21,139:7:0:29	0/0:0,42,190:14:0:50
21382.fasta.result.contigs.fa_1	83	.	G	A	999	.	.	GT:PL:DP:SP:GQ	0/0:0,111,255:37:0:99	0/0:0,105,244:35:0:99	0/0:0,78,255:26:0:88	0/1:49,0,116:7:0:39	0/0:0,27,186:9:0:37	0/0:0,51,235:17:0:61	0/0:0,108,235:36:0:99	0/0:0,21,151:7:0:31	0/0:0,72,255:24:0:82	0/0:0,12,134:4:0:22	0/0:0,135,244:45:0:99	0/0:0,12,130:4:0:22	0/1:90,0,69:6:0:79	0/0:0,181,254:60:0:99	0/0:0,90,245:30:0:99	0/1:234,0,166:49:3:99	0/0:0,190,255:63:0:99	0/0:0,12,94:4:0:22	0/0:0,48,239:16:0:58	0/0:0,18,133:6:0:28	0/0:0,106,204:41:0:99	0/0:0,135,205:45:0:99	./.:0,9,95:3:0:19	0/0:0,102,228:34:0:99	0/0:0,84,200:28:0:94	0/0:0,114,202:38:0:99	0/0:0,99,232:33:0:99	./.:0,255,255:119:0:99	0/0:0,114,208:38:0:99	0/0:0,102,255:34:0:99
21404.fasta.result.contigs.fa_1	230	.	G	T	999	.	.	GT:PL:DP:SP:GQ	0/0:0,75,204:25:0:83	0/0:0,69,203:23:0:77	0/0:0,21,157:7:0:29	0/0:0,30,174:10:0:38	0/0:0,30,178:10:0:38	0/0:0,12,113:4:0:20	0/0:0,27,167:9:0:35	0/0:0,69,202:23:0:77	0/1:92,0,119:10:0:84	0/0:0,27,168:9:0:35	0/1:159,0,79:15:0:93	0/1:49,0,116:7:0:41	0/0:0,87,204:29:0:95	0/0:0,72,202:24:0:80	0/0:0,84,203:28:0:92	0/0:0,96,204:32:0:99	0/0:0,96,204:32:0:99	0/0:0,69,203:23:0:77	0/0:0,144,211:48:0:99	./.:0,6,66:2:0:15	0/0:0,126,208:42:0:99	0/0:0,42,188:14:0:50	0/0:0,93,204:31:0:99	0/0:0,57,201:19:0:65	0/1:139,0,156:20:0:99	0/0:0,54,199:18:0:62	0/0:0,51,198:17:0:59	0/0:0,141,210:47:0:99	0/0:0,38,191:18:0:46	0/0:0,51,198:17:0:59
21440.fasta.result.contigs.fa_1	326	.	A	T	999	.	.	GT:PL:DP:SP:GQ	0/0:0,66,196:22:0:76	0/0:0,39,182:13:0:49	0/0:0,30,231:10:0:40	0/0:0,15,121:5:0:25	0/0:0,57,255:19:0:67	0/0:0,21,142:7:0:31	0/0:0,48,181:16:0:58	0/0:0,27,164:9:0:37	0/0:0,63,187:21:0:73	./.:0,3,38:1:0:13	0/0:0,96,201:32:0:99	./.:0,9,83:3:0:19	0/0:0,90,204:30:0:99	0/0:0,27,165:9:0:37	0/0:0,84,224:28:0:94	0/0:0,45,195:15:0:55	0/0:0,45,189:15:0:55	0/0:0,18,144:6:0:28	0/1:150,0,158:28:0:99	0/1:100,0,81:10:0:89	0/1:105,0,159:19:0:95	0/0:0,18,139:6:0:28	0/0:0,57,197:19:0:67	0/0:0,84,222:28:0:94	0/0:0,48,188:16:0:58	0/0:0,57,195:19:0:67	0/0:0,45,181:15:0:55	0/0:0,111,197:37:0:99	0/0:0,48,196:16:0:58	0/0:0,57,190:19:0:67
21463.fasta.result.contigs.fa_1	254	.	G	C	999	.	.	GT:PL:DP:SP:GQ	0/0:0,30,176:10:0:33	0/0:0,57,200:19:0:60	0/0:0,12,113:4:0:15	0/1:24,0,83:4:0:21	0/0:0,54,196:18:0:57	0/0:0,51,198:17:0:54	./.:0,9,94:3:0:13	1/1:189,36,0:12:0:27	0/1:74,0,109:8:0:71	0/0:0,18,138:6:0:21	0/0:0,45,195:15:0:48	./.:0,0,0:0:0:5	0/0:0,84,204:28:0:87	0/1:169,0,141:32:0:99	0/1:58,0,39:4:0:47	0/0:0,129,208:43:0:99	0/0:0,126,206:42:0:99	0/1:149,0,77:15:0:86	0/1:162,0,172:56:0:99	0/0:0,21,153:7:0:24	0/0:0,126,209:42:0:99	0/0:0,78,202:26:0:81	0/0:0,96,201:32:0:99	0/1:44,0,136:9:0:41	0/1:73,0,119:10:0:70	0/0:0,30,175:10:0:33	0/0:0,15,130:5:0:18	0/0:0,72,201:24:0:75	0/0:0,30,180:10:0:33	0/1:81,0,26:4:0:35
21587.fasta.result.contigs.fa_1	123	.	C	T	130	.	.	GT:PL:DP:SP:GQ	0/0:0,30,178:10:0:40	0/0:0,84,203:28:0:94	./.:0,6,69:2:0:16	0/0:0,33,181:11:0:43	./.:0,6,69:2:0:16	0/0:0,42,189:14:0:52	0/0:0,45,194:15:0:55	0/0:0,18,147:6:0:28	0/0:0,96,205:32:0:99	0/0:0,12,103:4:0:22	0/0:0,54,198:18:0:64	0/0:0,15,133:5:0:25	0/1:41,0,134:10:0:31	0/0:0,151,211:50:0:99	0/0:0,33,183:11:0:43	0/0:0,93,205:31:0:99	0/1:139,0,170:40:0:99	0/0:0,18,147:6:0:28	0/0:0,141,211:47:0:99	0/1:20,0,103:6:0:11	0/0:0,123,207:41:0:99	0/0:0,42,195:14:0:52	0/0:0,18,137:6:0:28	0/0:0,54,194:18:0:64	0/0:0,42,193:14:0:52	0/0:0,78,203:26:0:88	0/0:0,63,203:21:0:73	0/0:0,190,221:63:0:99	0/0:0,33,178:12:0:43	0/0:0,96,203:32:0:99
21878.fasta.result.contigs.fa_1	14	.	T	A	999	.	.	GT:PL:DP:SP:GQ	0/0:0,75,242:25:0:85	0/0:0,24,165:8:0:34	0/0:0,45,194:15:0:55	0/1:164,0,141:16:0:99	0/0:0,33,181:11:0:43	0/0:0,36,188:12:0:46	0/0:0,84,203:28:0:94	./.:0,9,95:3:0:19	0/0:0,99,233:34:0:99	0/0:0,12,114:4:0:22	0/0:0,54,198:18:0:64	./.:0,9,95:3:0:19	0/0:0,27,169:9:0:37	0/0:0,75,234:25:0:85	0/0:0,105,205:35:0:99	0/0:0,99,204:33:0:99	0/0:0,102,206:34:0:99	0/0:0,18,145:6:0:28	0/0:0,36,185:12:0:46	0/0:0,33,180:11:0:43	0/1:167,0,141:30:0:99	./.:0,9,79:3:0:19	0/0:0,30,175:10:0:40	0/0:0,135,207:45:0:99	0/1:155,0,141:26:0:99	0/0:0,108,203:36:0:99	0/0:0,117,236:39:0:99	./.:0,255,255:121:0:99	0/0:0,48,255:16:0:58	0/0:0,90,255:30:0:99
21921.fasta.result.contigs.fa_1	584	.	G	T	999	.	.	GT:PL:DP:SP:GQ	0/0:0,59,198:25:0:67	0/0:0,51,196:17:0:59	0/1:35,0,151:12:0:27	0/1:108,0,74:13:0:88	0/0:0,15,130:5:0:23	0/0:0,24,145:8:0:32	0/0:0,75,210:25:0:83	0/0:0,15,133:5:0:23	0/0:0,39,156:13:0:47	./.:0,3,38:1:0:12	0/1:127,0,163:25:0:99	0/0:0,12,72:4:0:20	0/0:0,12,115:4:0:20	0/0:0,105,205:35:0:99	0/0:0,39,190:13:0:47	0/0:0,81,215:27:0:89	0/0:0,114,203:38:0:99	0/0:0,4,51:4:0:13	0/0:0,84,201:28:0:92	./.:0,6,69:2:0:14	0/0:0,87,202:29:0:95	0/0:0,18,123:6:0:26	0/1:23,0,84:4:0:15	0/0:0,100,219:39:0:99	0/0:0,105,214:35:0:99	0/0:0,90,200:30:0:98	0/0:0,60,201:20:0:68	0/0:0,255,255:90:0:99	0/0:0,45,187:15:0:53	0/0:0,53,185:23:0:61
22094.fasta.result.contigs.fa_1	34	.	A	G	177	.	.	GT:PL:DP:SP:GQ	0/0:0,33,183:11:0:37	0/0:0,18,152:9:0:22	0/0:0,54,200:18:0:58	0/0:0,10,126:6:0:14	0/0:0,1,143:10:0:6	0/0:2,0,149:10:0:4	0/0:0,42,191:14:0:46	0/0:2,0,100:5:0:4	0/1:67,0,141:12:0:63	0/0:0,5,86:4:0:9	0/0:0,23,165:11:0:27	./.:0,9,74:3:0:13	0/0:0,12,109:4:0:16	0/1:27,0,160:17:0:23	0/0:0,42,192:18:0:46	0/0:3,0,127:9:0:3	0/1:15,0,144:10:0:12	0/0:0,12,107:4:0:16	0/0:0,12,129:7:0:16	0/0:0,25,180:12:0:29	0/0:0,9,128:10:0:13	./.:0,0,0:0:0:5	0/1:7,0,126:9:0:5	0/1:6,0,155:19:0:4	0/0:0,39,187:13:0:43	0/0:0,1,155:13:0:6	0/1:20,0,157:17:0:16	0/1:76,0,160:39:0:72	0/1:19,0,152:17:0:15	0/1:37,0,125:13:0:33
22317.fasta.result.contigs.fa_1	256	.	C	T	999	.	.	GT:PL:DP:SP:GQ	0/0:0,54,198:18:0:61	0/0:0,39,250:13:0:46	./.:0,6,66:2:0:13	0/0:0,24,166:8:0:31	./.:32,0,32:2:0:25	0/0:0,15,132:5:0:22	0/1:74,0,98:7:0:67	0/1:88,0,110:9:0:81	0/0:0,27,173:9:0:34	0/0:0,24,155:8:0:31	0/0:0,78,201:26:0:85	./.:0,9,88:3:0:16	0/0:0,18,136:6:0:25	0/0:0,102,204:34:0:99	0/0:0,45,193:15:0:52	0/1:65,0,123:10:0:58	0/0:0,114,205:38:0:99	./.:0,3,15:1:0:11	0/0:0,81,201:27:0:88	0/0:0,21,155:7:0:28	0/0:0,72,201:24:0:79	0/0:0,24,140:8:0:31	0/0:0,42,190:14:0:49	0/1:122,0,146:17:0:99	0/0:0,48,194:16:0:55	0/0:0,27,172:9:0:34	0/0:0,48,197:16:0:55	0/0:0,135,206:45:0:99	0/0:0,54,195:18:0:61	0/0:0,12,103:4:0:19
22329.fasta.result.contigs.fa_2	85	.	C	A	999	.	.	GT:PL:DP:SP:GQ	0/1:107,0,150:17:0:99	0/0:0,21,135:7:0:29	0/0:0,60,232:20:0:68	0/0:0,60,199:20:0:68	0/1:197,0,124:27:0:99	0/0:0,129,240:44:0:99	0/0:0,75,239:25:0:83	./.:0,9,78:3:0:17	0/0:0,69,234:23:0:77	0/0:0,12,90:4:0:20	0/0:0,42,222:14:0:50	0/0:0,12,131:4:0:20	0/0:0,78,201:26:0:86	0/0:0,12,130:4:0:20	0/0:0,33,212:11:0:41	0/0:0,24,161:8:0:32	0/0:0,24,142:8:0:32	0/0:6,0,123:7:0:4	0/0:0,39,181:13:0:47	0/0:0,84,201:28:0:92	0/0:0,12,116:4:0:20	./.:0,0,0:0:0:8	0/0:0,51,231:17:0:59	0/1:159,0,156:34:0:99	0/0:0,63,255:21:0:71	0/1:146,0,188:33:0:99	0/0:0,84,243:28:0:92	./.:0,255,255:104:0:99	./.:0,9,73:3:0:17	0/0:0,108,249:36:0:99
22538.fasta.result.contigs.fa_1	241	.	G	A	999	.	.	GT:PL:DP:SP:GQ	0/0:0,51,191:17:0:55	0/0:0,51,192:17:0:55	0/0:0,21,146:7:0:25	0/1:131,0,147:17:0:99	0/0:0,72,198:24:0:76	0/0:0,60,202:20:0:64	0/0:0,60,200:20:0:64	0/1:25,0,84:4:0:21	0/0:0,33,182:11:0:37	0/0:0,39,191:13:0:43	0/0:0,57,198:19:0:61	./.:25,0,61:3:0:21	0/1:128,0,163:24:0:99	0/1:166,0,122:26:0:99	0/1:163,0,133:25:0:99	0/0:0,45,192:15:0:49	0/0:0,117,207:39:0:99	0/0:0,39,192:13:0:43	0/1:117,0,156:20:0:99	0/0:0,48,197:16:0:52	0/0:0,102,205:34:0:99	0/1:165,0,82:21:0:92	1/1:174,30,0:10:0:20	0/0:0,51,198:17:0:55	0/0:0,66,202:22:0:70	0/0:0,30,170:10:0:34	0/0:0,36,185:12:0:40	0/0:0,66,202:22:0:70	0/0:0,22,171:20:0:26	0/0:0,45,190:15:0:49
22545.fasta.result.contigs.fa_1	274	.	T	C	999	.	.	GT:PL:DP:SP:GQ	0/0:0,15,100:5:0:18	0/0:0,21,242:14:0:24	0/1:69,0,201:26:0:66	0/1:34,0,157:14:0:31	0/1:44,0,190:20:0:41	0/0:0,12,70:4:0:15	0/0:0,11,157:8:0:14	0/0:0,48,219:16:0:51	0/0:0,2,207:19:0:6	0/1:43,0,131:14:8:40	0/0:0,11,121:8:0:14	0/1:40,0,92:10:0:37	0/0:0,36,202:12:0:39	0/0:0,33,138:11:0:36	0/0:0,12,150:12:0:15	0/1:8,0,166:17:0:6	0/0:2,0,98:7:0:4	0/0:0,12,134:15:0:15	0/0:0,35,230:18:0:38	0/0:0,30,194:14:0:33	0/0:0,27,151:9:0:30	0/1:6,0,58:4:0:5	0/0:0,17,187:15:0:20	0/0:0,17,181:15:15:20	0/1:15,0,91:8:0:12	0/1:37,0,210:18:2:34	0/1:16,0,89:7:0:13	0/1:18,0,255:38:2:15	0/0:0,23,207:14:0:26	0/1:56,0,228:24:2:53
22584.fasta.result.contigs.fa_2	65	.	C	T	999	.	.	GT:PL:DP:SP:GQ	0/0:0,78,200:26:0:86	0/0:0,54,223:18:0:62	0/0:0,57,232:19:0:65	0/0:0,39,223:13:0:47	0/0:0,27,207:9:0:35	./.:0,9,77:3:0:17	0/0:0,27,168:9:0:35	0/0:0,21,167:7:0:29	0/0:0,87,255:29:0:95	0/0:0,33,212:11:0:41	0/1:131,0,160:26:0:99	0/0:0,27,191:9:0:35	0/1:135,0,99:14:0:99	0/0:0,51,237:17:0:59	0/0:0,87,237:29:0:95	0/0:0,36,187:12:0:44	0/0:0,39,228:13:0:47	./.:0,3,15:1:0:12	0/0:0,27,182:9:0:35	0/0:0,45,222:15:0:53	0/0:0,45,225:15:0:53	./.:0,6,67:2:0:14	0/0:0,42,216:14:0:50	0/1:185,0,149:28:0:99	0/1:101,0,149:18:0:93	0/0:0,90,239:30:0:98	0/0:0,69,231:23:0:77	0/0:0,255,255:92:0:99	0/0:0,27,193:9:0:35	0/0:0,99,239:33:0:99
22640.fasta.result.contigs.fa_1	51	.	C	T	999	.	.	GT:PL:DP:SP:GQ	0/1:134,0,81:12:0:96	0/1:109,0,128:10:0:99	0/0:0,48,255:16:0:57	0/0:0,36,184:12:0:45	0/0:0,36,187:12:0:45	0/0:0,36,189:12:0:45	0/0:0,36,210:12:0:45	./.:0,3,38:1:0:13	0/0:0,105,255:37:0:99	0/0:0,12,110:4:0:21	0/0:0,27,160:9:0:36	0/0:0,15,123:5:0:24	0/0:0,33,170:11:0:42	0/0:0,51,193:17:0:60	0/0:0,30,176:10:0:39	0/0:0,33,208:11:0:42	0/0:0,69,234:23:0:78	./.:0,3,38:1:0:13	0/0:0,21,150:7:0:30	0/0:0,33,179:12:0:42	0/0:0,15,114:5:0:24	./.:0,0,0:0:0:10	0/1:130,0,43:9:0:58	0/0:0,93,232:31:0:99	0/0:0,75,255:25:0:84	0/0:0,108,255:36:0:99	0/0:0,111,255:37:0:99	./.:0,255,255:105:0:99	0/0:0,60,255:20:0:69	0/0:0,105,255:36:0:99
22745.fasta.result.contigs.fa_1	544	.	C	T	999	.	.	GT:PL:DP:SP:GQ	0/0:0,93,171:54:0:99	0/0:0,42,193:14:0:52	0/0:0,36,188:12:0:46	0/0:0,39,222:13:0:49	0/0:0,15,132:5:0:25	0/0:0,39,192:13:0:49	0/0:0,84,199:29:0:94	0/0:0,27,175:9:0:37	0/0:0,87,203:29:0:97	0/0:0,30,176:10:0:40	0/1:158,0,171:52:0:99	./.:0,9,89:3:0:19	0/0:0,15,101:5:0:25	0/0:0,144,211:48:0:99	0/0:0,166,215:55:0:99	0/0:0,24,160:8:0:34	0/1:125,0,120:13:0:99	0/1:23,0,103:5:0:13	0/0:0,12,115:4:0:22	0/0:0,15,131:5:0:25	0/0:0,24,165:8:0:34	0/0:4,13,89:4:0:19	0/0:0,12,112:4:0:22	0/0:0,93,203:31:0:99	0/0:0,108,203:36:0:99	0/0:0,126,205:42:0:99	0/0:0,111,204:37:0:99	0/0:0,255,236:94:0:99	0/0:0,138,211:46:0:99	0/0:0,117,202:41:0:99
22751.fasta.result.contigs.fa_2	95	.	T	G	999	.	.	GT:PL:DP:SP:GQ	0/0:0,96,199:32:0:99	0/0:0,51,187:17:0:61	0/0:0,63,197:21:0:73	0/0:0,54,185:18:0:64	0/0:0,42,188:14:0:52	0/0:0,24,164:8:0:34	0/0:0,27,164:9:0:37	0/0:0,27,145:9:0:37	0/0:0,129,255:44:0:99	0/0:0,18,131:6:0:28	0/0:0,132,199:44:0:99	0/0:0,18,145:6:0:28	0/0:0,30,170:10:0:40	0/1:134,0,144:31:0:99	0/1:97,0,163:31:0:87	0/0:0,60,176:20:0:70	0/0:0,111,229:37:0:99	0/0:0,18,137:6:0:28	0/0:0,24,143:8:0:34	0/0:0,30,163:10:0:40	0/0:0,69,199:23:0:79	0/0:0,12,95:4:0:22	0/1:45,0,102:8:0:35	0/0:0,66,181:23:0:76	0/0:0,75,191:26:0:85	0/0:0,132,235:44:0:99	0/0:0,108,196:37:0:99	./.:0,255,255:129:0:99	0/0:0,84,202:28:0:94	0/0:0,96,194:32:0:99
22754.fasta.result.contigs.fa_1	439	.	G	C	999	.	.	GT:PL:DP:SP:GQ	0/0:0,24,188:8:0:29	0/0:0,21,147:7:0:26	0/0:0,81,255:27:0:86	0/0:0,33,220:11:0:38	0/1:77,0,153:12:3:72	0/0:0,66,255:22:0:71	0/0:0,57,255:19:0:62	./.:17,0,32:2:0:12	0/0:0,120,255:40:0:99	./.:0,9,104:3:0:14	0/0:0,57,255:19:0:62	0/1:15,0,74:4:0:10	0/0:0,21,198:7:0:26	0/1:142,0,104:12:3:99	0/1:81,0,248:21:0:76	./.:0,9,95:3:0:14	0/0:0,18,150:6:0:23	0/1:89,0,93:8:0:84	0/0:0,12,128:4:0:17	0/0:0,12,134:4:0:17	0/0:0,12,124:4:0:17	0/0:0,12,103:4:0:17	0/0:0,24,166:8:0:29	0/0:0,63,233:21:0:68	0/1:114,0,195:24:0:99	0/0:0,93,255:31:0:98	0/0:0,105,255:36:0:99	0/0:0,255,255:95:0:99	0/1:32,0,100:6:0:27	0/0:0,81,255:27:0:86
22765.fasta.result.contigs.fa_1	240	.	A	G	999	.	.	GT:PL:DP:SP:GQ	0/0:0,24,164:8:0:31	0/0:0,72,202:24:0:79	./.:29,0,61:3:0:22	0/0:0,21,155:7:0:28	0/0:0,120,250:40:0:99	0/0:0,132,209:44:0:99	0/0:0,18,145:6:0:25	0/0:0,39,180:13:0:46	0/1:134,0,118:14:0:99	0/0:0,36,186:12:0:43	0/0:0,21,150:7:0:28	./.:0,0,0:0:0:7	0/0:0,141,210:47:0:99	0/0:0,30,179:10:0:37	0/0:0,36,188:12:0:43	0/1:156,0,163:28:0:99	0/0:0,54,199:18:0:61	0/0:0,42,194:14:0:49	0/0:0,66,201:22:0:73	0/0:0,163,215:54:0:99	0/0:0,57,199:19:0:64	0/0:0,21,158:7:0:28	0/0:0,99,204:33:0:99	0/1:8,0,150:10:0:4	0/1:17,0,121:7:0:11	0/0:0,54,237:18:0:61	0/1:118,0,163:14:0:99	0/0:0,120,207:40:0:99	0/0:0,33,185:11:0:40	0/0:0,36,188:12:0:43
22824.fasta.result.contigs.fa_1	151	.	A	C	999	.	.	GT:PL:DP:SP:GQ	0/0:0,20,182:14:0:24	0/0:0,33,211:15:0:37	0/1:32,0,194:28:3:28	0/1:55,0,149:15:0:51	0/1:80,0,110:11:0:76	0/1:28,0,131:13:0:24	0/0:0,22,167:12:0:26	0/1:98,0,121:12:0:94	0/0:2,0,150:18:0:4	0/0:0,45,255:16:0:49	0/1:7,0,133:11:0:5	0/0:0,0,166:11:0:5	0/0:0,15,161:9:0:19	0/0:0,42,255:19:0:46	0/0:0,45,243:17:0:49	0/1:10,0,93:7:0:7	0/0:0,30,172:10:0:34	0/0:0,54,255:20:0:58	./.:0,9,107:3:0:13	0/0:0,7,128:9:0:11	0/1:89,0,89:11:0:85	0/0:0,21,143:8:0:25	0/0:0,15,157:10:0:19	0/0:3,28,186:19:0:29	0/0:5,23,101:10:0:22	0/0:0,22,229:29:0:26	0/1:36,0,146:13:0:32	0/0:0,112,240:65:0:99	0/0:0,81,226:28:0:85	0/1:13,0,175:23:0:10
23168.fasta.result.contigs.fa_1	27	.	T	G	999	.	.	GT:PL:DP:SP:GQ	0/0:0,33,176:11:0:39	0/0:0,51,255:17:0:57	0/0:0,45,255:15:0:51	0/0:0,15,128:5:0:21	0/0:0,27,202:9:0:33	0/0:0,42,191:14:0:48	0/0:0,30,174:10:0:36	0/1:112,0,124:11:0:99	0/0:0,78,200:26:0:84	./.:0,0,0:0:0:6	0/0:0,30,171:10:0:36	0/0:0,36,218:12:0:42	0/1:167,0,169:46:0:99	0/0:0,42,255:14:0:48	0/0:0,63,234:21:0:69	0/1:159,0,223:29:2:99	0/0:0,84,255:28:0:90	0/1:48,0,118:8:0:42	0/0:0,129,255:43:0:99	0/0:0,15,131:5:0:21	0/1:202,0,76:28:0:88	./.:0,3,38:1:0:9	0/1:150,0,224:46:3:99	0/0:0,30,175:10:0:36	0/0:0,54,253:18:0:60	0/0:0,51,195:17:0:57	0/0:0,45,225:15:0:51	0/1:166,0,168:58:0:99	0/0:0,27,175:9:0:33	0/0:0,72,233:24:0:78
23377.fasta.result.contigs.fa_1	521	.	T	C	999	.	.	GT:PL:DP:SP:GQ	0/1:151,0,157:57:0:99	0/0:0,46,165:28:0:41	0/1:11,0,176:9:0:16	./.:95,9,0:3:0:8	1/1:130,15,0:5:0:14	0/0:0,12,108:4:0:8	0/0:0,28,208:19:0:23	0/1:149,0,49:13:0:50	0/1:132,0,190:26:0:99	./.:38,3,0:1:0:4	1/1:204,144,0:48:0:99	0/1:115,0,77:7:0:78	0/1:64,0,24:4:0:25	1/1:255,217,0:72:0:99	1/1:247,129,0:43:0:99	1/1:214,181,0:61:0:99	1/1:255,255,0:96:0:99	1/1:139,18,0:7:0:17	1/1:226,54,0:18:0:53	0/1:68,0,52:6:0:53	1/1:220,229,0:76:0:99	1/1:204,138,0:47:0:99	./.:0,6,65:2:0:4	0/0:0,90,191:30:0:85	0/1:225,0,120:41:3:99	0/0:0,56,171:24:0:51	0/1:181,0,127:29:0:99	0/1:222,0,187:85:2:99	1/1:255,166,0:55:0:99	0/0:0,34,150:24:0:29
23419.fasta.result.contigs.fa_1	52	.	G	T	999	.	.	GT:PL:DP:SP:GQ	0/1:173,0,169:55:0:99	0/1:174,0,138:24:0:99	1/1:157,27,0:9:0:32	1/1:206,36,0:13:0:41	1/1:88,1,0:5:0:7	1/1:131,15,0:5:0:20	1/1:255,120,0:40:0:99	1/1:145,21,0:7:0:26	1/1:190,75,0:26:0:80	1/1:103,12,0:4:0:17	0/1:164,0,161:55:0:99	1/1:150,12,0:9:0:17	1/1:106,15,0:5:0:20	1/1:202,105,0:35:0:99	1/1:210,160,0:53:0:99	1/1:200,117,0:40:0:99	1/1:200,132,0:45:0:99	./.:88,9,0:3:0:14	0/1:79,0,79:6:0:74	1/1:174,27,0:9:0:32	0/1:185,0,168:54:0:99	1/1:172,30,0:11:0:35	0/1:88,0,60:7:0:55	1/1:206,95,0:45:0:99	1/1:190,127,0:54:0:99	1/1:203,108,0:36:0:99	1/1:213,93,0:31:0:98	./.:219,0,175:127:10:99	1/1:233,102,0:34:0:99	0/1:147,0,168:40:0:99
23492.fasta.result.contigs.fa_1	401	.	A	T	82.5	.	.	GT:PL:DP:SP:GQ	0/0:0,63,199:21:0:73	./.:0,9,83:3:0:19	0/0:0,30,174:10:0:40	0/0:0,18,132:6:0:28	0/0:0,39,184:13:0:49	0/0:0,45,191:15:0:55	0/0:0,44,193:20:0:54	./.:0,9,94:3:0:19	0/0:0,45,192:15:0:55	0/0:0,12,113:4:0:22	0/0:0,30,178:10:0:40	0/1:40,0,76:5:0:30	0/0:0,39,191:13:0:49	0/0:0,21,158:7:0:31	0/0:0,102,204:34:0:99	0/0:0,33,178:11:0:43	0/1:25,0,132:9:0:15	./.:0,6,68:2:0:16	0/0:0,36,188:12:0:46	0/0:0,33,180:11:0:43	0/0:0,21,153:7:0:31	./.:0,6,69:2:0:16	0/0:0,27,168:9:0:37	0/0:0,48,215:16:0:58	0/0:0,48,189:16:0:58	0/1:88,0,159:21:0:78	0/0:0,23,164:13:0:33	0/0:0,120,205:40:0:99	0/0:0,54,234:18:0:64	0/0:0,42,187:14:0:52
23507.fasta.result.contigs.fa_1	187	.	A	G	999	.	.	GT:PL:DP:SP:GQ	0/0:0,30,176:10:0:32	0/1:122,0,91:10:0:99	0/1:112,0,68:8:0:76	0/1:55,0,75:5:0:53	0/1:61,0,98:7:0:59	0/0:0,42,194:14:0:44	0/0:0,30,179:10:0:32	./.:29,0,61:3:0:27	0/0:0,66,202:22:0:68	./.:0,3,38:1:0:6	0/1:155,0,79:14:0:87	0/1:79,0,76:6:0:76	0/0:0,39,191:13:0:41	0/1:108,0,169:29:0:99	0/1:162,0,132:22:0:99	0/0:0,39,191:13:0:41	0/0:0,78,203:26:0:80	./.:0,6,69:2:0:8	0/1:84,0,26:4:0:34	0/1:50,0,88:6:0:48	0/0:0,90,205:30:0:92	0/0:0,39,192:13:0:41	0/0:0,24,167:8:0:26	0/0:0,42,191:14:0:44	0/0:0,33,182:11:0:35	0/1:125,0,147:16:0:99	0/1:155,0,113:16:0:99	0/0:0,160,215:53:0:99	1/1:204,81,0:27:0:73	0/0:0,42,193:14:0:44
23809.fasta.result.contigs.fa_1	259	.	C	T	999	.	.	GT:PL:DP:SP:GQ	0/1:12,0,120:8:0:4	0/0:0,18,133:6:0:28	0/0:0,5,152:10:0:15	0/0:0,45,193:15:0:55	0/1:138,0,92:36:0:99	0/0:0,102,203:34:0:99	0/0:0,30,175:10:0:40	./.:0,9,94:3:0:19	./.:7,6,0:2:0:9	0/0:0,30,177:10:0:40	0/0:0,18,144:6:0:28	./.:0,3,38:1:0:13	0/0:0,96,205:32:0:99	0/0:0,18,145:6:0:28	0/0:0,30,174:10:0:40	0/0:0,42,193:14:0:52	0/0:0,27,171:9:0:37	./.:0,6,68:2:0:16	0/0:0,36,188:12:0:46	0/1:116,0,170:39:0:99	0/0:0,42,193:14:0:52	0/0:0,18,134:6:0:28	0/0:0,117,206:39:0:99	0/0:0,18,146:6:0:28	0/0:0,24,165:8:0:34	0/0:0,12,114:4:0:22	./.:0,0,0:0:0:10	0/0:0,105,205:35:0:99	0/0:0,24,163:8:0:34	0/0:0,36,188:12:0:46
23871.fasta.result.contigs.fa_1	201	.	G	A	999	.	.	GT:PL:DP:SP:GQ	0/0:0,99,255:33:0:99	0/1:143,0,167:28:0:99	0/0:0,30,211:10:0:37	0/0:0,30,178:10:0:37	0/0:0,33,220:11:0:40	0/0:0,15,121:5:0:22	0/1:181,0,36:16:0:49	0/1:96,0,155:14:0:89	0/0:0,96,255:32:0:99	./.:63,6,0:2:0:7	0/0:0,81,255:27:0:88	0/0:0,15,120:5:0:22	0/0:0,15,118:5:0:22	0/0:0,111,205:37:0:99	0/0:0,84,255:28:0:91	0/0:0,163,255:54:0:99	0/0:0,178,255:59:0:99	0/1:14,0,152:8:0:8	0/0:0,108,246:36:0:99	0/1:153,0,87:11:0:99	0/0:0,175,255:58:0:99	0/0:0,63,197:21:0:70	0/0:0,21,148:7:0:28	0/0:0,84,200:28:0:91	0/0:0,108,255:36:0:99	0/0:0,84,255:28:0:91	0/0:0,90,255:30:0:97	./.:0,255,255:101:0:99	0/0:0,96,245:33:0:99	0/0:0,41,214:26:0:48
23876.fasta.result.contigs.fa_1	117	.	T	C	999	.	.	GT:PL:DP:SP:GQ	1/1:201,75,0:25:0:81	1/1:178,30,0:10:0:36	1/1:175,27,0:9:0:33	0/1:66,0,145:11:0:78	1/1:183,33,0:11:0:39	0/1:124,0,157:18:0:99	0/1:92,0,111:9:0:99	1/1:108,12,0:4:0:18	1/1:181,33,0:11:0:39	1/1:157,21,0:7:0:27	1/1:177,33,0:11:0:39	./.:38,3,0:1:0:9	1/1:147,18,0:6:0:24	1/1:187,36,0:12:0:42	1/1:197,48,0:16:0:54	1/1:113,12,0:4:0:18	1/1:110,15,0:5:0:21	0/1:128,0,17:7:0:12	1/1:150,21,0:7:0:27	1/1:197,48,0:16:0:54	1/1:148,24,0:8:0:30	./.:0,0,0:0:0:6	1/1:175,27,0:9:0:33	0/0:0,36,185:12:0:24	1/1:203,78,0:26:0:84	1/1:180,30,0:10:0:36	1/1:172,27,0:9:0:33	0/1:167,0,164:38:0:99	1/1:202,69,0:23:0:75	1/1:180,42,0:14:0:48
23910.fasta.result.contigs.fa_1	229	.	C	T	999	.	.	GT:PL:DP:SP:GQ	0/0:0,69,107:23:0:72	0/0:0,66,74:22:0:69	./.:17,3,0:3:0:6	./.:0,6,26:2:0:9	./.:29,0,19:3:0:24	0/0:0,21,58:7:0:24	0/1:61,0,102:16:0:58	0/0:0,27,72:9:0:30	0/0:0,24,109:8:0:27	./.:0,3,38:1:0:7	0/0:0,29,97:15:0:32	0/1:3,0,49:4:0:3	0/0:0,0,96:5:0:5	0/1:68,0,50:43:0:58	0/1:36,0,20:20:0:27	0/1:27,0,48:37:0:24	0/0:0,102,205:34:0:99	./.:9,0,32:2:0:7	0/0:0,57,61:19:0:60	0/1:21,0,21:6:0:18	0/0:0,132,53:44:0:65	0/0:0,63,166:21:0:66	0/1:38,0,40:9:0:35	0/0:0,45,154:15:0:48	0/0:0,30,155:10:0:33	0/1:27,0,36:14:0:24	0/0:2,0,95:9:0:3	0/0:0,84,182:28:0:87	0/1:31,0,55:29:0:28	0/0:0,15,121:5:0:18
24013.fasta.result.contigs.fa_2	140	.	C	A	999	.	.	GT:PL:DP:SP:GQ	0/1:68,0,146:24:0:68	0/0:0,71,249:35:0:71	1/1:70,24,0:8:0:18	0/0:0,18,125:6:0:18	0/1:62,0,89:10:0:62	0/1:9,0,141:17:0:9	0/1:49,0,179:27:0:49	0/1:68,0,183:31:0:68	1/1:146,93,0:31:0:87	0/0:0,27,142:9:0:27	1/1:235,105,0:35:0:99	0/0:0,5,62:4:0:6	0/0:0,174,255:65:0:99	0/1:195,0,187:37:0:99	0/1:59,0,215:23:0:59	0/0:0,141,255:48:0:99	0/1:191,0,111:46:3:99	0/1:14,0,50:6:0:14	0/0:0,196,255:67:0:99	0/0:0,30,191:10:0:30	0/0:0,159,255:60:0:99	0/0:0,21,120:8:0:21	0/0:0,184,255:61:0:99	0/1:117,0,134:25:0:99	1/1:143,54,0:18:0:48	0/0:0,69,255:23:0:69	0/0:0,78,188:26:0:78	0/0:0,204,255:74:0:99	0/0:0,63,255:23:0:63	0/1:96,0,121:23:0:96
24082.fasta.result.contigs.fa_1	132	.	T	A	999	.	.	GT:PL:DP:SP:GQ	0/0:0,12,105:4:0:19	0/0:0,51,198:17:0:58	0/0:0,15,125:5:0:22	./.:0,6,65:2:0:13	0/0:0,12,105:4:0:19	./.:0,9,92:3:0:16	0/0:0,15,133:5:0:22	0/1:52,0,101:6:0:45	0/1:97,0,94:8:0:90	./.:0,6,69:2:0:13	0/0:0,24,166:8:0:31	./.:0,0,0:0:0:8	0/1:44,0,133:9:0:37	0/0:0,81,204:27:0:88	0/0:0,63,202:21:0:70	0/0:0,51,197:17:0:58	0/0:0,4,161:14:0:11	0/0:0,18,139:6:0:25	0/1:140,0,165:24:0:99	0/0:0,12,116:4:0:19	0/0:0,75,203:25:0:82	0/0:0,30,178:10:0:37	0/0:0,45,190:15:0:52	0/1:47,0,129:8:0:40	0/0:0,12,116:4:0:19	0/0:0,33,185:11:0:40	0/0:0,12,111:4:0:19	0/0:0,84,204:28:0:91	0/0:0,60,193:20:0:67	0/0:0,39,189:13:0:46
24126.fasta.result.contigs.fa_1	455	.	G	A	999	.	.	GT:PL:DP:SP:GQ	0/0:0,69,207:23:0:76	0/0:0,37,229:27:0:44	0/0:0,27,175:9:0:34	0/1:16,0,118:7:0:9	./.:5,11,52:3:0:14	0/0:0,20,150:12:0:27	0/0:0,57,211:20:0:64	0/0:0,63,255:22:0:70	0/0:0,57,220:19:0:64	./.:0,9,58:3:0:17	0/0:0,54,237:18:0:61	./.:0,9,81:3:0:17	0/0:0,71,251:29:0:78	0/1:178,0,168:43:0:99	0/1:120,0,205:45:3:99	0/0:0,126,255:42:0:99	0/0:0,114,255:39:0:99	0/0:0,45,162:15:0:52	0/0:0,150,255:69:0:99	0/0:0,33,173:11:0:40	0/0:0,178,255:59:0:99	0/0:0,33,158:11:0:40	0/1:145,0,41:20:0:54	0/0:0,78,210:26:0:85	0/0:0,54,235:19:0:61	0/0:0,54,255:18:0:61	0/0:0,60,242:21:0:67	0/0:0,190,255:75:0:99	0/1:168,0,146:26:2:99	0/0:0,39,198:13:0:46
24236.fasta.result.contigs.fa_1	321	.	A	C	999	.	.	GT:PL:DP:SP:GQ	0/0:0,81,203:27:0:90	0/0:0,54,199:18:0:63	./.:0,6,69:2:0:15	./.:0,9,71:3:0:18	0/0:0,12,113:4:0:21	0/0:0,12,115:4:0:21	0/0:0,30,172:10:0:39	0/0:0,21,182:7:0:30	0/0:0,18,141:6:0:27	./.:0,9,95:3:0:18	0/1:171,0,139:30:0:99	./.:0,6,69:2:0:15	0/0:0,57,198:19:0:66	0/0:0,144,211:49:0:99	0/0:0,18,145:6:0:27	0/0:0,184,219:61:0:99	0/0:0,181,217:60:0:99	0/0:0,45,191:15:0:54	0/0:0,105,207:35:0:99	0/0:0,18,143:6:0:27	0/0:0,166,214:55:0:99	0/0:0,157,214:52:0:99	0/1:122,0,153:18:0:99	0/0:0,39,187:13:0:48	0/0:0,72,202:24:0:81	0/0:0,39,190:13:0:48	0/0:0,27,168:9:0:36	0/1:155,0,168:33:0:99	0/0:0,33,185:11:0:42	0/1:14,0,128:8:0:6
24317.fasta.result.contigs.fa_1	139	.	T	C	999	.	.	GT:PL:DP:SP:GQ	0/0:0,12,116:4:0:20	0/0:0,15,132:5:0:23	0/0:0,21,153:7:0:29	0/0:0,33,217:11:0:41	0/0:0,21,156:7:0:29	0/0:0,24,166:8:0:32	0/0:0,12,94:4:0:20	0/0:0,36,187:12:0:44	0/0:0,30,162:10:0:38	./.:0,9,95:3:0:17	0/0:0,51,195:17:0:59	0/1:78,0,77:6:0:70	0/0:0,60,199:20:0:68	0/0:0,57,197:19:0:65	0/0:0,51,195:17:0:59	0/0:0,30,175:10:0:38	0/0:0,39,185:13:0:47	0/0:0,18,145:6:0:26	0/1:117,0,170:25:0:99	0/1:52,0,101:6:0:44	0/0:0,36,186:12:0:44	./.:0,3,38:1:0:12	0/0:0,87,203:29:0:95	0/1:56,0,160:14:0:48	0/0:0,21,151:7:0:29	0/0:0,42,190:14:0:50	0/0:0,39,186:13:0:47	0/0:0,132,209:44:0:99	0/0:0,36,188:12:0:44	0/0:0,63,202:21:0:71
24341.fasta.result.contigs.fa_1	64	.	G	A	999	.	.	GT:PL:DP:SP:GQ	0/0:0,36,186:12:0:46	0/0:0,33,184:11:0:43	0/0:0,15,131:5:0:25	0/0:0,12,115:4:0:22	0/0:0,30,173:10:0:40	./.:0,0,0:0:0:10	0/0:0,27,163:9:0:37	0/0:0,54,199:18:0:64	0/1:55,0,78:5:0:45	0/0:0,24,164:8:0:34	0/0:0,27,168:9:0:37	./.:0,9,95:3:0:19	0/1:167,0,155:31:0:99	0/0:0,27,172:9:0:37	0/0:0,69,202:23:0:79	0/0:0,54,199:18:0:64	0/0:0,42,193:14:0:52	0/0:0,15,131:5:0:25	0/0:0,111,206:37:0:99	./.:0,9,94:3:0:19	0/0:0,78,201:26:0:88	0/0:0,21,153:7:0:31	0/0:0,93,204:31:0:99	0/0:0,18,145:6:0:28	0/1:137,0,87:12:0:99	0/0:0,27,165:9:0:37	0/0:0,24,160:8:0:34	0/0:0,81,203:27:0:91	0/0:0,54,200:18:0:64	0/0:0,15,128:5:0:25
24367.fasta.result.contigs.fa_1	144	.	C	T	999	.	.	GT:PL:DP:SP:GQ	0/0:0,15,132:5:0:21	0/0:0,39,192:13:0:45	0/0:0,45,194:15:0:51	0/0:0,57,200:19:0:63	0/0:0,126,208:42:0:99	0/1:99,0,134:35:0:93	0/0:0,39,188:13:0:45	0/0:0,36,185:12:0:42	0/1:130,0,109:13:0:99	0/0:0,42,194:14:0:48	0/0:0,12,113:4:0:18	0/0:0,24,164:8:0:30	0/0:0,99,180:33:0:99	0/0:0,51,198:17:0:57	0/0:0,18,143:6:0:24	0/0:0,60,201:20:0:66	0/0:0,45,191:15:0:51	0/0:0,33,183:11:0:39	0/0:0,102,204:34:0:99	0/0:0,90,199:30:0:96	0/0:0,72,201:24:0:78	0/1:13,0,103:5:0:8	0/1:48,0,165:42:0:42	0/1:130,0,156:20:0:99	0/0:0,21,150:7:0:27	0/0:0,45,196:15:0:51	1/1:90,12,0:7:0:3	0/1:69,0,167:39:0:63	0/0:0,18,146:6:0:24	0/0:0,45,196:15:0:51
24374.fasta.result.contigs.fa_1	208	.	G	T	999	.	.	GT:PL:DP:SP:GQ	0/0:0,27,163:9:0:32	0/1:121,0,120:12:0:99	./.:0,0,0:0:0:6	0/1:74,0,79:6:0:69	./.:0,9,95:3:0:14	./.:7,0,61:3:0:4	0/0:0,27,169:9:0:32	0/0:0,15,117:5:0:20	0/0:0,21,146:7:0:26	0/1:25,0,75:4:0:20	0/0:0,33,177:11:0:38	./.:0,3,38:1:0:9	0/0:0,12,102:4:0:17	0/1:110,0,156:17:0:99	0/1:106,0,94:9:0:99	0/0:0,54,198:18:0:59	0/0:0,81,200:27:0:86	0/0:0,12,101:4:0:17	0/0:0,48,197:16:0:53	./.:0,6,66:2:0:11	0/1:156,0,158:27:0:99	0/0:0,24,164:8:0:29	0/0:0,15,127:5:0:20	0/0:0,42,191:14:0:47	0/1:134,0,66:10:0:77	0/0:0,30,167:10:0:35	0/0:0,24,159:8:0:29	0/0:0,90,203:30:0:95	0/0:0,15,132:5:0:20	0/0:0,18,131:6:0:23
24589.fasta.result.contigs.fa_1	43	.	A	T	999	.	.	GT:PL:DP:SP:GQ	1/1:191,54,0:18:0:56	1/1:243,81,0:27:0:83	1/1:177,30,0:10:0:32	1/1:180,30,0:10:0:32	1/1:167,24,0:8:0:26	0/1:122,0,140:16:0:99	0/1:144,0,145:18:0:99	0/1:122,0,118:12:0:99	0/1:150,0,156:27:0:99	1/1:154,21,0:7:0:23	1/1:202,66,0:22:0:68	0/1:77,0,55:5:0:53	1/1:198,122,110:9:0:14	1/1:213,151,0:50:0:99	1/1:193,42,0:14:0:44	1/1:210,138,0:46:0:99	0/1:168,0,170:51:0:99	0/1:115,0,45:7:0:43	0/1:171,0,145:32:0:99	1/1:208,122,110:9:0:14	0/1:190,0,172:57:0:99	1/1:174,33,0:11:0:35	0/0:42,57,154:7:0:8	0/1:156,0,165:36:0:99	0/1:150,0,89:18:0:87	1/1:204,108,0:36:0:99	1/1:199,66,0:22:0:68	0/1:192,0,197:94:0:99	1/1:195,42,0:14:0:44	0/1:164,0,159:37:0:99
24751.fasta.result.contigs.fa_1	165	.	T	A	999	.	.	GT:PL:DP:SP:GQ	0/0:0,48,193:16:0:52	0/0:0,36,217:12:0:40	0/1:108,0,94:9:0:99	0/0:0,48,255:16:0:52	0/0:0,33,176:11:0:37	0/0:0,33,221:11:0:37	0/0:0,17,158:11:0:21	./.:0,9,93:3:0:13	0/1:184,0,157:37:0:99	0/0:0,12,103:4:0:16	0/0:0,63,200:21:0:67	./.:0,3,16:1:0:8	0/1:132,0,148:19:0:99	0/0:0,33,179:11:0:37	0/0:0,19,208:19:0:23	0/0:0,39,190:13:0:43	0/0:0,51,194:17:0:55	0/1:71,0,56:6:0:63	0/1:124,0,105:11:0:99	0/0:0,33,199:11:0:37	0/0:0,63,240:21:0:67	./.:0,3,38:1:0:8	1/1:208,30,0:10:0:20	0/0:0,105,202:35:0:99	0/0:0,30,165:10:0:34	0/1:12,0,157:22:0:9	0/1:153,0,159:34:0:99	0/0:0,255,255:98:0:99	0/0:0,54,197:18:0:58	0/1:63,0,159:31:0:59
24774.fasta.result.contigs.fa_1	387	.	T	C	999	.	.	GT:PL:DP:SP:GQ	0/0:0,37,176:25:0:45	0/1:150,0,142:19:0:99	0/0:0,33,181:11:0:41	0/0:0,21,158:7:0:29	0/0:0,30,174:10:0:38	0/0:0,33,180:11:0:41	0/0:0,33,181:11:0:41	0/0:0,66,201:22:0:74	0/0:0,18,147:6:0:26	0/1:157,12,0:9:0:4	0/0:0,51,199:17:0:59	0/0:0,15,132:5:0:23	0/1:170,0,163:50:0:99	0/0:0,114,206:38:0:99	0/0:0,66,202:22:0:74	0/0:0,66,201:22:0:74	0/0:0,90,204:30:0:98	0/0:0,51,195:17:0:59	0/0:0,169,215:56:0:99	0/0:0,30,174:10:0:38	0/0:0,114,204:38:0:99	0/1:78,0,132:11:0:70	0/0:0,154,213:51:0:99	0/0:0,36,182:12:0:44	0/0:0,33,182:11:0:41	0/0:0,27,175:9:0:35	0/0:0,36,189:12:0:44	0/0:0,135,211:45:0:99	0/0:0,93,204:31:0:99	0/0:0,30,176:10:0:38
24784.fasta.result.contigs.fa_1	56	.	G	C	999	.	.	GT:PL:DP:SP:GQ	0/1:144,0,136:22:0:99	1/1:193,45,0:15:0:47	0/0:0,57,231:19:0:49	1/1:138,18,0:6:0:20	0/1:97,0,97:8:0:95	0/1:116,0,150:15:0:99	0/0:0,64,195:27:0:56	1/1:126,18,0:6:0:20	1/1:226,84,0:28:0:86	./.:38,3,0:1:0:6	1/1:201,81,0:27:0:83	1/1:106,12,0:4:0:14	0/1:102,0,78:9:0:76	1/1:207,126,0:42:0:99	1/1:197,51,0:17:0:53	0/1:171,0,155:43:0:99	1/1:236,132,0:44:0:99	1/1:133,18,0:6:0:20	1/1:188,36,0:12:0:38	1/1:214,33,0:11:0:35	0/1:167,0,168:50:0:99	1/1:144,18,0:6:0:20	0/1:129,0,52:11:0:50	1/1:195,111,0:47:0:99	0/1:180,0,154:24:0:99	1/1:255,157,150:28:0:9	1/1:161,37,0:34:0:39	0/1:215,0,173:83:7:99	1/1:234,48,0:16:0:50	0/1:166,0,214:41:7:99
24958.fasta.result.contigs.fa_1	320	.	C	T	999	.	.	GT:PL:DP:SP:GQ	1/1:193,51,0:17:0:57	1/1:202,66,0:22:0:72	0/1:103,0,15:5:0:9	1/1:123,15,0:5:0:21	0/1:159,0,100:18:0:94	1/1:197,48,0:16:0:54	0/1:142,0,11:9:0:6	1/1:204,90,0:30:0:96	1/1:147,18,0:6:0:24	1/1:153,21,0:7:0:27	1/1:196,48,0:16:0:54	./.:67,6,0:2:0:12	1/1:213,154,0:51:0:99	1/1:202,96,0:32:0:99	1/1:165,24,0:8:0:30	1/1:212,148,0:49:0:99	1/1:211,148,0:49:0:99	1/1:185,82,0:40:0:88	1/1:222,202,0:67:0:99	1/1:191,39,0:13:0:45	1/1:212,144,0:48:0:99	1/1:211,138,0:46:0:99	1/1:226,214,0:71:0:99	1/1:193,42,0:14:0:48	1/1:228,45,0:15:0:51	0/1:130,0,12:8:0:7	1/1:128,15,0:5:0:21	0/1:162,0,158:27:0:99	0/0:0,27,174:9:0:15	1/1:164,24,0:8:0:30
25058.fasta.result.contigs.fa_1	562	.	A	T	999	.	.	GT:PL:DP:SP:GQ	0/0:0,111,206:37:0:99	0/0:0,87,204:29:0:87	0/0:0,21,143:7:0:21	0/1:102,0,138:13:0:99	0/1:97,0,97:8:0:96	1/1:163,24,0:8:0:18	0/1:153,0,2:21:0:8	./.:0,6,65:2:0:7	0/1:165,0,115:26:0:99	./.:0,0,0:0:0:3	0/1:169,0,161:43:0:99	0/0:0,12,113:4:0:12	./.:61,0,29:3:0:35	0/0:0,129,209:43:0:99	0/0:0,111,206:37:0:99	0/1:164,0,166:38:0:99	0/0:0,144,212:48:0:99	0/0:0,15,133:5:0:15	1/1:113,12,0:4:0:7	0/1:146,0,5:11:0:11	0/0:0,138,210:46:0:99	0/1:140,0,152:22:0:99	0/1:86,0,52:6:0:58	0/1:161,0,150:28:0:99	0/1:147,0,166:31:0:99	0/0:0,66,199:22:0:66	0/0:0,84,202:28:0:84	0/1:155,0,171:73:0:99	0/1:168,0,167:39:0:99	1/1:198,60,0:20:0:54
25066.fasta.result.contigs.fa_1	468	.	A	G	999	.	.	GT:PL:DP:SP:GQ	0/1:168,0,191:46:0:99	0/0:0,28,210:22:0:33	0/0:0,48,194:16:0:53	0/1:17,0,160:18:0:13	0/0:0,69,242:23:0:74	0/0:0,57,198:19:0:62	0/0:0,141,240:47:0:99	0/0:0,20,206:12:0:25	0/0:0,102,255:34:0:99	0/1:18,0,100:5:0:14	0/0:0,151,250:50:0:99	./.:24,0,61:3:0:19	0/0:0,51,193:17:0:56	0/1:199,0,167:65:0:99	0/1:230,0,163:49:3:99	0/0:0,135,209:45:0:99	0/0:0,132,208:44:0:99	0/1:17,0,126:7:0:13	0/0:0,45,237:15:0:50	0/0:0,51,198:17:0:56	0/1:169,0,216:52:7:99	0/0:0,10,163:16:0:15	0/0:0,48,195:16:0:53	0/0:0,111,255:37:0:99	0/0:0,126,247:42:0:99	0/0:0,109,239:42:0:99	0/0:0,108,242:36:0:99	./.:0,255,255:105:0:99	0/1:173,0,211:58:0:99	0/0:0,123,207:41:0:99
25093.fasta.result.contigs.fa_1	276	.	C	T	999	.	.	GT:PL:DP:SP:GQ	0/0:0,51,198:17:0:61	0/0:0,57,198:20:0:67	./.:0,0,0:0:0:10	0/0:0,12,115:4:0:22	0/1:14,0,128:8:0:5	0/0:0,15,121:5:0:25	0/0:0,12,108:4:0:22	0/1:138,0,25:9:0:41	0/0:0,15,130:5:0:25	./.:0,3,38:1:0:13	0/0:0,45,192:15:0:55	./.:0,9,90:3:0:19	0/0:0,72,203:24:0:82	0/0:0,72,202:24:0:82	0/0:0,48,195:16:0:58	0/0:0,57,196:19:0:67	0/0:0,63,199:21:0:73	0/0:0,24,166:8:0:34	0/0:0,81,201:27:0:91	0/0:0,18,143:6:0:28	0/0:0,90,202:30:0:99	0/0:0,69,202:23:0:79	0/0:0,36,187:12:0:46	0/0:0,15,132:5:0:25	0/0:0,18,141:6:0:28	0/0:0,27,173:9:0:37	0/1:105,0,58:8:0:74	0/0:0,123,208:41:0:99	0/0:0,33,184:11:0:43	0/0:0,30,178:10:0:40
25152.fasta.result.contigs.fa_1	20	.	A	G	999	.	.	GT:PL:DP:SP:GQ	0/0:0,30,177:10:0:38	0/0:0,59,196:25:0:67	0/1:157,0,87:11:0:99	0/0:0,48,195:16:0:56	0/1:55,0,66:5:0:47	0/0:0,33,185:11:0:41	0/0:0,90,255:30:0:98	0/0:0,15,137:5:0:23	0/0:0,96,233:32:0:99	./.:0,6,69:2:0:14	./.:0,0,0:0:0:9	0/0:0,30,239:10:0:38	0/0:0,30,178:10:0:38	0/0:0,214,255:71:0:99	0/0:0,75,234:25:0:83	0/1:140,0,198:43:0:99	0/0:0,166,255:55:0:99	0/0:0,33,202:11:0:41	0/0:0,54,232:18:0:62	0/0:0,15,133:5:0:23	0/0:0,148,237:49:0:99	0/0:0,45,189:15:0:53	0/0:0,18,147:6:0:26	0/0:0,85,181:41:0:93	0/1:164,0,125:21:0:99	0/0:0,84,255:28:0:92	0/0:0,51,222:17:0:59	./.:0,255,255:127:0:99	0/0:0,87,234:29:0:95	0/0:0,117,255:40:0:99
25259.fasta.result.contigs.fa_1	226	.	G	T	999	.	.	GT:PL:DP:SP:GQ	./.:0,9,94:3:0:19	0/0:0,24,160:8:0:34	./.:0,9,95:3:0:19	0/0:0,15,131:5:0:25	0/0:0,96,204:32:0:99	0/0:0,78,202:26:0:88	0/0:0,36,189:12:0:46	0/1:63,0,95:8:0:53	0/0:0,21,171:7:0:31	./.:0,9,95:3:0:19	0/0:0,18,147:6:0:28	./.:0,3,38:1:0:13	0/1:168,0,132:29:0:99	0/0:0,18,142:6:0:28	0/0:0,33,176:11:0:43	0/0:0,51,199:17:0:61	0/0:0,30,174:10:0:40	0/0:0,30,176:10:0:40	0/1:99,0,165:23:0:89	0/0:0,93,203:31:0:99	0/0:0,63,198:21:0:73	0/0:0,12,113:4:0:22	0/0:0,78,202:26:0:88	0/0:0,30,176:10:0:40	0/0:0,27,163:9:0:37	0/0:0,5,157:11:0:15	0/0:0,42,228:14:0:52	0/0:0,108,245:36:0:99	0/0:0,24,160:8:0:34	0/0:0,42,195:14:0:52
25729.fasta.result.contigs.fa_1	284	.	T	C	999	.	.	GT:PL:DP:SP:GQ	0/0:0,84,204:28:0:88	0/0:0,51,197:17:0:55	0/0:0,21,155:7:0:25	0/0:0,75,201:25:0:79	0/0:0,51,194:17:0:55	0/0:0,120,205:40:0:99	0/0:0,33,182:11:0:37	0/0:0,51,197:17:0:55	0/1:117,0,135:14:0:99	0/0:0,33,183:11:0:37	0/1:155,0,157:28:0:99	./.:57,0,29:3:0:39	0/1:150,0,101:17:0:99	0/0:0,102,205:34:0:99	0/0:0,51,196:17:0:55	0/1:132,0,167:31:0:99	0/0:0,102,205:34:0:99	0/0:0,51,197:17:0:55	1/1:151,10,0:27:0:3	0/1:162,0,114:21:0:99	0/0:0,123,208:41:0:99	0/0:0,39,190:13:0:43	0/1:123,0,152:18:0:99	0/0:0,45,194:15:0:49	0/1:90,0,166:22:0:86	0/0:0,45,192:15:0:49	0/0:2,35,182:12:0:37	0/0:0,93,205:31:0:97	0/0:0,63,199:21:0:67	0/1:110,0,77:9:0:87
25791.fasta.result.contigs.fa_1	85	.	T	G	999	.	.	GT:PL:DP:SP:GQ	0/0:0,33,181:11:0:43	0/1:197,0,188:24:2:99	0/0:0,36,255:12:0:46	0/0:0,18,161:6:0:28	0/0:0,84,255:28:0:94	0/1:51,0,82:5:0:41	0/0:0,42,212:14:0:52	0/0:0,43,255:27:0:53	0/0:0,27,211:9:0:37	0/0:0,27,224:9:0:37	0/0:0,27,202:9:0:37	0/0:0,18,184:6:0:28	0/0:0,126,255:42:0:99	0/0:0,57,255:19:0:67	0/0:0,33,189:11:0:43	0/0:0,63,255:21:0:73	0/0:0,93,255:31:0:99	0/0:0,84,255:28:0:94	0/0:0,157,255:52:0:99	0/0:0,81,255:27:0:91	0/0:0,93,255:31:0:99	0/0:0,51,255:17:0:61	0/0:0,144,255:48:0:99	0/0:0,63,255:21:0:73	0/0:0,21,183:7:0:31	0/0:0,54,255:18:0:64	0/0:0,24,201:8:0:34	0/1:211,0,255:46:0:99	0/0:0,81,255:27:0:91	0/0:0,18,189:6:0:28
25906.fasta.result.contigs.fa_1	37	.	C	A	999	.	.	GT:PL:DP:SP:GQ	0/0:0,99,255:33:0:99	0/0:0,23,169:20:0:33	0/1:102,0,233:21:3:92	0/0:0,27,220:9:0:37	0/1:130,0,66:10:0:82	0/0:0,24,166:8:0:34	0/0:0,102,255:34:0:99	0/0:0,12,116:4:0:22	0/0:0,72,240:24:0:82	0/0:0,12,103:4:0:22	0/0:0,135,255:45:0:99	0/0:0,24,153:8:0:34	0/0:0,21,145:7:0:31	0/0:0,60,249:20:0:70	0/0:0,141,255:47:0:99	0/0:0,15,114:5:0:25	0/0:0,33,183:11:0:43	0/0:0,24,210:8:0:34	0/0:0,33,214:11:0:43	0/0:0,45,255:15:0:55	0/0:0,21,149:7:0:31	./.:0,9,94:3:0:19	0/0:0,33,183:11:0:43	0/0:0,138,255:46:0:99	0/0:0,160,255:53:0:99	0/0:0,99,255:33:0:99	0/1:160,0,186:37:0:99	./.:0,255,255:143:0:99	0/0:0,39,191:13:0:49	0/0:0,96,255:32:0:99
25988.fasta.result.contigs.fa_1	139	.	A	T	999	.	.	GT:PL:DP:SP:GQ	0/1:71,0,66:8:0:64	0/0:0,36,165:12:0:42	0/1:34,0,101:6:0:28	0/0:0,15,126:5:0:22	0/0:0,39,189:13:0:45	./.:0,6,69:2:0:13	0/1:50,0,160:16:0:44	0/0:0,48,193:16:0:54	0/0:0,45,194:15:0:51	0/0:0,21,148:7:0:27	0/0:0,21,142:7:0:27	0/1:26,0,83:4:0:20	0/0:0,42,180:14:0:48	0/0:0,51,197:17:0:57	0/0:0,51,197:17:0:57	0/0:0,45,181:15:0:51	0/0:0,54,198:18:0:60	0/0:0,15,133:5:0:22	0/0:0,72,198:24:0:78	0/0:0,30,172:10:0:36	0/0:0,78,203:26:0:84	0/0:0,27,169:9:0:33	0/0:0,33,185:11:0:39	0/1:46,0,126:10:0:40	0/0:0,30,178:10:0:36	0/0:0,39,184:13:0:45	0/1:76,0,100:9:0:70	0/0:0,141,211:47:0:99	0/0:0,57,199:19:0:63	0/0:0,36,185:12:0:42
26032.fasta.result.contigs.fa_1	157	.	C	A	53.8	.	.	GT:PL:DP:SP:GQ	0/0:0,7,130:8:0:15	0/0:0,41,184:24:0:49	0/1:68,0,121:18:0:60	0/1:27,0,170:36:0:19	0/0:0,86,188:62:0:94	0/0:0,80,176:69:0:88	0/0:0,30,175:10:0:38	0/0:0,87,204:34:0:95	0/0:0,6,160:13:0:14	0/0:0,11,171:35:0:19	0/0:0,10,115:6:0:18	0/0:8,0,47:8:0:3	0/0:0,117,198:63:0:99	0/0:0,64,201:30:0:72	0/1:21,0,156:17:0:13	0/0:0,65,193:34:0:73	0/0:0,12,169:26:0:20	0/0:0,69,176:51:0:77	0/0:0,120,208:55:0:99	0/0:0,137,214:65:0:99	0/0:0,60,197:26:0:68	0/0:0,51,186:26:0:59	0/0:0,141,207:66:0:99	0/0:0,18,169:13:0:26	0/0:0,25,176:12:0:33	0/1:12,0,150:12:0:5	0/0:0,14,169:13:0:22	0/0:0,60,197:43:0:68	0/0:3,0,156:24:0:6	0/0:0,25,179:12:0:33
26269.fasta.result.contigs.fa_1	191	.	T	A	162	.	.	GT:PL:DP:SP:GQ	0/0:0,45,194:15:0:55	0/0:0,27,172:9:0:37	./.:0,3,34:1:0:13	./.:0,6,69:2:0:16	0/0:0,87,202:29:0:97	0/0:0,72,200:24:0:82	0/0:0,48,196:16:0:58	0/0:0,27,169:9:0:37	0/0:0,36,183:12:0:46	0/0:0,39,190:13:0:49	0/0:0,42,192:14:0:52	./.:0,3,35:1:0:13	0/0:0,123,206:41:0:99	0/0:0,21,153:7:0:31	./.:0,0,0:0:0:11	0/1:128,0,146:17:0:99	0/0:0,84,204:28:0:94	0/0:0,33,182:11:0:43	0/0:0,63,199:21:0:73	0/0:0,84,203:28:0:94	0/0:0,42,194:14:0:52	0/0:0,42,191:14:0:52	0/0:0,148,210:49:0:99	0/0:0,48,198:16:0:58	0/1:11,0,143:9:0:3	0/0:0,39,187:13:0:49	0/1:90,0,114:11:0:80	0/0:0,163,215:54:0:99	./.:0,6,69:2:0:16	0/0:0,27,167:9:0:37
26426.fasta.result.contigs.fa_1	483	.	G	A	999	.	.	GT:PL:DP:SP:GQ	1/1:200,75,0:25:0:67	0/1:99,0,237:34:3:97	0/0:0,29,255:19:0:31	0/1:102,0,109:12:0:99	0/0:0,33,197:11:0:35	0/0:0,151,255:50:0:99	1/1:184,33,0:11:0:25	0/0:0,42,188:14:0:44	0/0:0,11,196:16:0:13	0/0:0,18,174:6:0:20	0/0:0,72,199:24:0:74	./.:0,6,69:2:0:9	0/1:101,0,204:30:0:99	0/0:0,181,255:60:0:99	0/0:0,93,255:31:0:95	0/0:0,187,255:62:0:99	0/0:0,181,253:60:0:99	0/1:136,0,11:9:0:19	0/0:0,96,255:32:0:98	0/1:99,0,72:7:0:80	0/1:185,0,255:76:0:99	0/1:28,0,145:27:0:26	0/0:0,87,245:29:0:89	0/0:0,99,203:33:0:99	0/0:0,51,230:17:0:53	0/1:138,0,255:35:3:99	0/1:171,0,209:30:0:99	./.:0,255,255:119:0:99	0/1:217,0,186:27:0:99	0/0:0,69,251:23:0:71
26432.fasta.result.contigs.fa_1	291	.	C	T	999	.	.	GT:PL:DP:SP:GQ	0/0:0,57,199:19:0:57	0/0:0,60,198:20:0:60	0/1:25,0,64:4:0:25	./.:61,0,29:3:0:35	0/1:88,0,97:8:0:88	1/1:150,21,0:7:0:15	0/0:0,27,166:9:0:27	0/1:132,0,150:19:0:99	0/0:0,18,144:6:0:18	0/1:30,0,97:7:0:30	0/0:0,48,195:16:0:48	./.:32,0,32:2:0:31	1/1:193,51,0:17:0:45	0/0:0,78,199:26:0:78	0/0:0,48,190:16:0:48	0/1:163,0,149:35:0:99	0/1:147,0,163:30:0:99	0/1:148,0,79:15:0:85	0/0:0,111,204:37:0:99	0/1:134,0,46:11:0:52	0/0:0,90,203:30:0:90	0/0:0,60,200:20:0:60	0/1:150,0,144:20:0:99	0/1:65,0,160:19:0:65	0/0:0,24,161:8:0:24	0/1:82,0,114:10:0:82	0/0:0,42,191:14:0:42	0/1:162,0,164:33:0:99	0/1:43,0,135:11:0:43	0/0:0,30,177:10:0:30
26445.fasta.result.contigs.fa_1	50	.	G	A	999	.	.	GT:PL:DP:SP:GQ	0/0:0,45,232:15:0:53	0/0:0,69,255:23:0:77	0/0:0,78,255:26:0:86	0/0:0,30,233:10:0:38	0/1:51,0,99:6:0:43	0/0:0,27,158:9:0:35	0/1:71,0,121:9:0:63	0/0:0,24,207:9:0:32	0/0:0,120,255:40:0:99	./.:0,6,68:2:0:15	0/0:0,69,230:23:0:77	0/0:0,15,151:5:0:23	0/0:0,21,167:7:0:29	0/0:0,129,255:43:0:99	0/0:0,75,255:25:0:83	0/0:0,126,255:42:0:99	0/0:0,184,255:61:0:99	0/0:0,27,188:9:0:35	0/0:0,99,255:33:0:99	0/0:0,24,165:8:0:32	0/0:0,211,255:70:0:99	0/0:0,51,193:17:0:59	0/0:0,24,163:8:0:32	0/1:201,0,192:34:2:99	0/0:0,54,197:18:0:62	0/0:0,117,255:39:0:99	0/0:0,84,255:28:0:92	0/0:0,255,255:100:0:99	0/0:0,63,255:22:0:71	0/1:241,0,128:37:3:99
26488.fasta.result.contigs.fa_2	179	.	T	C	999	.	.	GT:PL:DP:SP:GQ	./.:0,6,69:2:0:16	0/0:0,36,184:12:0:45	0/0:0,12,115:4:0:21	0/0:0,18,125:6:0:27	0/0:0,72,200:24:0:81	0/0:0,87,200:29:0:96	0/0:0,21,147:7:0:30	0/0:0,12,114:4:0:21	0/0:0,15,132:5:0:24	0/0:0,12,103:4:0:21	0/0:0,21,158:7:0:30	./.:0,6,69:2:0:16	0/1:160,0,107:23:0:99	0/1:120,0,147:17:0:99	./.:0,6,68:2:0:16	0/0:0,60,197:20:0:69	0/0:0,96,203:32:0:99	0/1:146,0,132:14:0:99	0/0:0,60,199:20:0:69	0/0:0,54,197:18:0:63	0/0:0,69,201:23:0:78	0/0:0,21,156:7:0:30	0/0:0,60,198:20:0:69	0/0:0,39,185:13:0:48	0/0:0,18,116:6:0:27	0/0:0,36,186:12:0:45	0/0:0,30,180:10:0:39	0/0:0,90,204:30:0:99	./.:0,0,0:0:0:10	0/0:0,24,166:8:0:33
26548.fasta.result.contigs.fa_1	421	.	G	A	999	.	.	GT:PL:DP:SP:GQ	0/0:0,4,55:14:0:10	0/1:132,0,88:14:0:99	0/0:0,51,170:17:0:56	./.:90,9,0:3:0:4	0/0:0,15,100:5:0:20	0/1:98,0,73:7:0:84	0/1:55,0,58:5:0:50	0/0:0,24,138:8:0:29	0/0:0,33,156:11:0:38	./.:0,9,48:3:0:15	0/0:0,114,168:38:0:99	./.:0,3,38:1:0:9	0/0:0,45,161:15:0:50	0/0:0,217,208:72:0:99	0/0:0,84,195:28:0:89	0/0:0,54,170:18:0:59	0/0:0,120,189:40:0:99	0/1:105,0,15:6:0:26	0/1:127,0,71:11:0:82	0/0:0,24,103:8:0:29	0/0:0,102,172:34:0:99	0/0:0,27,88:9:0:32	0/0:0,33,116:11:0:38	0/0:0,72,181:24:0:77	0/1:88,0,70:25:0:79	0/0:0,77,152:35:0:82	0/0:0,78,204:26:0:83	0/0:0,172,206:57:0:99	0/0:0,66,195:22:0:71	0/0:0,81,180:27:0:86
26589.fasta.result.contigs.fa_1	31	.	C	G	999	.	.	GT:PL:DP:SP:GQ	0/0:0,90,255:31:0:94	0/0:0,39,214:13:0:43	0/0:0,12,129:4:0:17	0/0:0,42,244:14:0:46	0/0:0,36,232:12:0:40	0/0:0,12,132:4:0:17	0/1:31,0,238:15:3:27	./.:0,9,86:3:0:14	0/0:0,126,255:42:0:99	0/0:0,15,133:5:0:20	0/0:0,102,255:34:0:99	0/1:20,0,115:6:0:16	0/1:85,0,83:8:0:80	0/0:0,60,199:20:0:64	0/0:0,84,255:28:0:88	./.:0,6,59:2:0:11	0/0:0,27,186:9:0:31	0/0:0,15,154:5:0:20	0/0:0,33,237:11:0:37	0/1:194,4,0:14:0:7	1/1:107,15,0:5:0:6	./.:0,9,94:3:0:14	0/1:38,0,187:11:0:34	0/0:0,54,255:18:0:58	0/0:0,12,128:4:0:17	0/1:23,0,90:5:0:19	0/0:0,144,255:48:0:99	./.:0,255,255:120:0:99	0/0:0,30,210:10:0:34	0/1:214,0,255:49:1:99
26721.fasta.result.contigs.fa_1	73	.	T	A	999	.	.	GT:PL:DP:SP:GQ	0/0:0,169,212:56:0:99	0/0:0,103,186:47:0:99	./.:0,9,78:3:0:16	0/1:44,0,68:6:0:37	0/0:0,21,155:7:0:28	0/1:88,2,0:6:0:11	0/0:0,54,196:18:0:61	0/0:0,66,201:22:0:73	0/0:0,57,197:19:0:64	0/0:0,18,166:6:0:25	0/0:0,138,207:46:0:99	./.:0,9,89:3:0:16	0/0:0,15,132:5:0:22	0/0:0,99,205:33:0:99	0/0:0,126,209:42:0:99	0/0:0,141,209:47:0:99	0/0:0,144,210:48:0:99	0/1:9,0,140:10:0:4	0/0:0,126,207:42:0:99	0/0:0,39,216:13:0:46	0/0:0,135,255:45:0:99	0/1:167,0,159:69:0:99	0/1:71,0,143:13:0:64	0/1:129,0,134:17:0:99	0/0:0,51,196:17:0:58	0/0:0,48,251:16:0:55	0/0:0,48,255:16:0:55	0/0:0,138,208:46:0:99	0/0:0,144,212:48:0:99	0/0:0,36,187:12:0:43
26780.fasta.result.contigs.fa_1	248	.	T	C	999	.	.	GT:PL:DP:SP:GQ	0/0:0,57,200:19:0:65	0/1:98,0,140:15:0:90	0/0:0,12,101:4:0:20	0/0:0,24,159:8:0:32	0/0:0,57,198:19:0:65	0/1:164,0,163:36:0:99	0/1:126,0,56:9:0:70	0/0:0,15,131:5:0:23	0/0:0,24,164:8:0:32	0/0:0,24,162:8:0:32	0/0:0,51,199:17:0:59	./.:0,9,87:3:0:17	0/0:0,69,199:23:0:77	0/0:0,114,207:38:0:99	0/0:0,57,200:19:0:65	0/0:0,99,202:34:0:99	0/0:0,126,208:42:0:99	0/0:0,15,123:5:0:23	0/0:0,90,204:30:0:98	0/0:0,81,202:27:0:89	0/0:0,63,198:21:0:71	0/0:0,72,200:24:0:80	0/0:0,96,205:32:0:99	0/0:0,36,177:12:0:44	0/0:0,27,171:9:0:35	0/0:0,30,175:10:0:38	0/1:103,0,67:8:0:81	0/0:0,126,208:42:0:99	0/0:0,78,203:26:0:86	0/0:0,48,194:16:0:56
26806.fasta.result.contigs.fa_1	453	.	G	C	999	.	.	GT:PL:DP:SP:GQ	0/0:0,88,255:36:0:93	0/0:0,45,255:15:0:50	0/0:0,84,255:28:0:89	0/1:17,0,153:7:0:12	0/0:0,36,186:12:0:41	0/0:0,39,211:13:0:44	0/0:0,72,255:24:0:77	0/1:14,0,147:8:0:9	0/0:0,102,255:34:0:99	./.:0,0,0:0:0:6	0/1:247,0,214:52:0:99	0/1:11,0,188:9:0:7	0/0:0,15,125:5:0:20	0/1:208,0,255:41:2:99	0/1:255,0,136:32:0:99	0/0:0,138,255:47:0:99	0/1:254,0,239:61:0:99	./.:0,0,0:0:0:6	0/0:0,18,162:6:0:23	0/0:0,21,145:7:0:26	0/0:0,148,255:49:0:99	0/0:0,15,103:5:0:20	0/0:0,21,152:7:0:26	0/1:245,0,179:27:0:99	0/0:0,87,255:29:0:92	0/0:0,132,255:44:0:99	0/0:0,138,255:46:0:99	./.:0,255,255:112:0:99	0/0:0,115,255:44:0:99	0/0:0,111,255:37:0:99
26949.fasta.result.contigs.fa_2	74	.	G	T	999	.	.	GT:PL:DP:SP:GQ	0/0:0,87,198:29:0:93	0/0:0,60,190:20:0:66	0/0:0,18,129:6:0:24	0/1:112,0,88:9:0:99	./.:0,6,63:2:0:12	0/0:0,36,207:13:0:42	0/0:0,48,219:16:0:54	0/1:82,0,129:13:11:76	./.:0,3,37:1:0:10	./.:0,3,15:1:0:10	0/0:0,36,208:12:0:42	0/0:0,12,108:4:0:18	0/0:0,18,127:6:0:24	0/0:0,48,179:16:0:54	0/0:0,54,228:18:0:60	0/0:0,60,187:20:0:66	0/1:41,0,111:11:0:35	0/0:0,15,144:5:0:21	0/0:0,12,93:4:0:18	0/0:0,27,155:9:0:33	0/0:0,42,218:14:0:48	0/0:0,12,93:4:0:18	0/0:0,24,188:8:0:30	0/1:114,0,128:23:0:99	./.:38,3,0:1:0:10	0/0:0,33,168:11:0:39	0/0:0,39,191:13:0:45	0/0:0,175,255:58:0:99	0/1:144,0,120:25:0:99	0/0:0,57,192:19:0:63
26974.fasta.result.contigs.fa_2	49	.	C	T	999	.	.	GT:PL:DP:SP:GQ	0/1:8,0,135:10:0:5	0/0:0,18,129:6:0:23	0/0:0,18,120:6:0:23	0/1:83,0,22:4:0:33	0/0:0,126,202:43:0:99	0/0:0,44,187:21:0:49	0/0:0,18,122:6:0:23	0/0:0,12,94:4:0:17	./.:0,9,72:3:0:14	0/0:0,60,194:20:0:65	0/0:0,33,136:11:0:38	./.:0,6,64:2:0:11	0/0:0,190,207:65:0:99	0/0:0,66,197:22:0:71	./.:0,0,0:0:0:6	0/0:0,84,195:28:0:89	0/1:116,0,165:33:0:99	0/1:37,0,170:27:0:32	0/0:0,159,195:60:0:99	0/0:0,190,209:63:0:99	0/1:101,0,152:30:0:96	0/0:0,57,182:19:0:62	0/0:0,199,214:66:0:99	0/1:70,0,113:8:0:65	0/0:0,24,151:8:0:29	./.:0,6,50:2:0:11	0/1:61,0,47:5:0:54	0/0:0,63,197:22:0:68	./.:28,0,27:2:0:23	0/0:0,12,104:4:0:17
27065.fasta.result.contigs.fa_1	49	.	C	T	999	.	.	GT:PL:DP:SP:GQ	0/0:0,135,209:45:0:99	0/1:150,0,140:20:0:99	0/0:0,72,255:24:0:76	0/1:11,0,127:8:0:8	0/0:0,15,132:5:0:19	0/0:0,39,182:13:0:43	0/0:0,78,232:26:0:82	0/0:0,12,116:4:0:16	0/0:0,87,234:29:0:91	0/1:23,0,118:5:0:19	0/0:0,190,219:63:0:99	0/1:20,0,118:6:0:16	0/0:0,60,195:20:0:64	0/0:0,205,223:68:0:99	0/0:0,163,255:54:0:99	0/1:148,0,196:26:0:99	0/0:0,178,245:59:0:99	./.:0,6,69:2:0:10	0/0:0,33,183:11:0:37	0/0:0,33,175:11:0:37	0/0:0,85,199:34:0:89	0/1:155,0,125:20:0:99	0/0:0,54,198:18:0:58	0/1:158,0,163:35:0:99	0/1:168,0,196:47:0:99	0/1:161,0,194:36:0:99	0/0:0,34,173:24:0:38	./.:0,255,255:101:0:99	0/1:205,0,201:46:3:99	0/0:0,90,255:30:0:94
27185.fasta.result.contigs.fa_1	248	.	G	A	999	.	.	GT:PL:DP:SP:GQ	0/0:0,18,145:6:0:23	0/0:0,72,201:24:0:77	0/0:0,12,129:4:0:17	0/0:0,21,151:7:0:26	0/1:23,0,97:5:0:18	0/0:0,21,158:7:0:26	./.:29,0,61:3:0:24	0/0:0,33,179:11:0:38	0/0:0,24,177:8:0:29	0/0:0,12,116:4:0:17	0/0:0,30,176:10:0:35	./.:29,0,61:3:0:24	0/0:0,33,217:11:0:38	0/0:0,84,201:28:0:89	0/0:0,27,171:9:0:32	0/1:148,0,204:44:0:99	0/0:0,108,205:36:0:99	0/0:0,45,192:15:0:50	0/1:165,0,166:54:0:99	0/0:0,15,125:5:0:20	0/1:167,0,166:50:0:99	0/0:0,39,185:13:0:44	0/0:0,78,201:26:0:83	0/0:0,36,184:12:0:41	0/1:8,0,71:5:0:5	0/0:0,30,158:10:0:35	0/0:0,42,190:14:0:47	0/1:74,0,99:15:0:69	0/0:0,45,194:15:0:50	0/1:39,0,79:6:0:34
27430.fasta.result.contigs.fa_1	80	.	G	A	66.6	.	.	GT:PL:DP:SP:GQ	0/0:0,36,181:12:0:46	0/0:0,10,167:16:0:20	0/0:0,54,226:18:0:64	0/0:0,42,221:14:0:52	0/1:58,0,108:8:0:48	0/1:39,0,58:4:0:29	0/0:0,90,254:30:0:99	./.:0,3,16:1:0:13	0/0:0,114,237:38:0:99	0/0:0,24,186:8:0:34	0/0:0,42,188:14:0:52	./.:0,9,79:3:0:19	0/0:0,24,164:8:0:34	0/0:0,12,103:4:0:22	0/0:0,42,188:14:0:52	0/0:0,15,128:5:0:25	0/0:0,12,113:4:0:22	0/0:0,21,176:7:0:31	0/0:0,21,154:7:0:31	0/0:0,39,239:13:0:49	0/0:0,18,138:6:0:28	./.:0,3,35:1:0:13	0/0:0,21,157:7:0:31	0/0:0,102,204:34:0:99	0/0:0,57,227:19:0:67	0/0:0,138,255:46:0:99	0/0:0,108,233:36:0:99	./.:0,255,255:131:0:99	0/1:40,0,198:10:0:30	0/0:0,115,255:44:0:99
27463.fasta.result.contigs.fa_1	311	.	T	C	999	.	.	GT:PL:DP:SP:GQ	0/1:85,0,125:10:0:80	0/0:0,12,116:4:0:17	./.:29,0,61:3:0:24	./.:0,9,91:3:0:14	0/0:0,42,194:14:0:47	0/1:23,0,95:5:0:18	0/0:0,18,137:6:0:23	0/0:0,24,164:8:0:29	0/0:0,36,187:12:0:41	0/0:0,15,133:5:0:20	0/0:0,33,185:11:0:38	./.:0,6,66:2:0:11	0/1:152,0,152:22:0:99	0/0:0,42,194:14:0:47	0/0:0,18,145:6:0:23	0/0:0,30,172:10:0:35	0/0:0,48,194:16:0:53	0/0:0,12,113:4:0:17	0/1:148,0,83:13:0:94	0/0:0,39,189:13:0:44	0/1:11,0,139:9:0:7	0/0:0,24,158:8:0:29	0/0:0,66,201:22:0:71	0/0:0,42,190:14:0:47	0/1:108,0,92:9:0:99	0/0:0,30,214:10:0:35	0/1:135,0,53:10:0:64	0/0:0,66,202:22:0:71	./.:0,9,92:3:0:14	0/0:0,15,130:5:0:20
27481.fasta.result.contigs.fa_1	261	.	T	C	999	.	.	GT:PL:DP:SP:GQ	0/0:0,42,191:14:0:48	0/0:0,42,188:14:0:48	./.:0,9,78:3:0:15	0/0:0,24,164:8:0:30	0/0:0,96,204:32:0:99	0/1:141,0,162:25:0:99	./.:0,9,91:3:0:15	0/0:0,24,162:8:0:30	0/0:0,15,125:5:0:21	0/1:94,0,114:9:0:88	0/0:0,69,201:23:0:75	0/0:0,18,141:6:0:24	0/1:137,0,39:10:0:51	0/0:0,51,193:17:0:57	0/0:5,0,150:11:0:4	0/0:0,51,199:17:0:57	0/0:0,48,195:16:0:54	0/0:0,45,192:15:0:51	0/0:0,15,130:5:0:21	0/0:0,75,199:25:0:81	0/0:0,75,202:25:0:81	0/0:0,87,204:29:0:93	0/0:0,30,178:10:0:36	0/1:78,0,132:12:0:72	0/0:0,30,172:10:0:36	0/1:53,0,77:5:0:47	0/1:72,0,79:6:0:66	0/0:0,75,199:25:0:81	0/0:0,39,191:13:0:45	0/0:0,27,159:9:0:33
27623.fasta.result.contigs.fa_1	86	.	C	T	999	.	.	GT:PL:DP:SP:GQ	0/0:0,39,240:13:0:49	0/1:114,0,134:14:0:99	0/0:0,45,255:15:0:55	0/0:0,21,156:7:0:31	./.:0,9,90:3:0:19	0/0:0,33,208:11:0:43	0/0:0,69,233:23:0:79	0/0:0,15,132:5:0:25	0/0:0,66,255:22:0:76	./.:0,3,38:1:0:13	0/0:0,27,169:9:0:37	./.:0,3,35:1:0:13	0/0:0,24,193:8:0:34	0/0:0,81,255:27:0:91	0/0:0,42,226:14:0:52	0/0:0,66,255:22:0:76	0/0:0,59,255:28:0:69	0/0:0,18,130:6:0:28	0/1:152,0,171:21:0:99	0/0:0,24,150:8:0:34	0/0:0,90,255:30:0:99	0/0:0,12,92:4:0:22	0/0:0,18,136:6:0:28	0/0:0,63,254:21:0:73	0/0:0,27,160:9:0:37	0/0:0,63,235:21:0:73	0/0:0,42,222:14:0:52	0/1:216,0,255:84:4:99	0/0:0,24,159:8:0:34	0/0:0,78,233:26:0:88
27665.fasta.result.contigs.fa_1	305	.	C	T	999	.	.	GT:PL:DP:SP:GQ	0/0:0,87,204:29:0:97	0/0:0,30,175:10:0:40	./.:0,9,92:3:0:19	0/0:0,1,148:10:0:11	0/0:0,78,202:26:0:88	0/0:0,129,208:43:0:99	0/0:0,12,116:4:0:22	0/1:26,0,84:4:0:17	0/0:0,18,127:6:0:28	0/0:0,15,133:5:0:25	0/0:0,66,203:22:0:76	./.:0,3,36:1:0:13	0/0:0,75,202:25:0:85	0/1:119,0,156:18:0:99	0/1:134,0,104:12:0:99	0/0:0,45,195:15:0:55	0/0:0,90,202:30:0:99	0/0:0,18,144:6:0:28	0/0:0,39,186:13:0:49	0/0:0,60,201:20:0:70	0/0:0,69,199:23:0:79	0/0:0,69,201:23:0:79	0/0:0,54,200:18:0:64	0/0:0,36,183:12:0:46	0/0:0,36,186:12:0:46	0/0:0,27,197:9:0:37	0/0:0,12,113:4:0:22	0/0:0,90,203:30:0:99	0/0:0,39,192:13:0:49	./.:0,9,94:3:0:19
27792.fasta.result.contigs.fa_1	305	.	G	A	999	.	.	GT:PL:DP:SP:GQ	0/1:126,0,120:13:0:99	0/0:0,69,195:23:0:71	0/0:0,36,180:12:0:38	0/1:126,0,130:14:0:99	0/0:0,90,203:30:0:92	0/1:136,0,170:31:0:99	1/1:110,12,0:4:0:5	0/1:143,0,148:24:0:99	0/0:2,0,150:12:0:3	0/1:159,0,126:22:0:99	0/0:0,24,161:8:0:26	0/0:0,21,158:7:0:23	0/0:0,90,202:30:0:92	0/0:0,48,195:16:0:50	0/0:0,30,170:10:0:32	0/1:143,0,158:22:0:99	0/0:0,42,187:14:0:44	0/0:0,67,179:35:0:69	0/0:0,105,202:41:0:99	0/1:167,0,131:27:0:99	0/0:0,87,202:29:0:89	0/0:0,45,192:15:0:47	0/0:0,123,204:41:0:99	0/1:9,0,143:9:0:8	0/0:0,21,154:7:0:23	0/1:144,0,65:11:0:73	1/1:179,33,0:11:0:25	0/0:0,168,216:62:0:99	0/0:0,34,187:17:0:36	0/1:143,0,148:20:0:99
27983.fasta.result.contigs.fa_1	6	.	G	A	999	.	.	GT:PL:DP:SP:GQ	0/0:0,72,200:24:0:79	0/1:137,0,156:21:0:99	0/0:0,27,173:9:0:34	0/0:0,60,236:20:0:67	0/0:0,196,248:65:0:99	0/0:0,217,227:72:0:99	0/0:0,108,204:36:0:99	0/1:43,0,120:8:0:36	0/0:0,99,255:33:0:99	0/0:0,27,174:9:0:34	0/0:0,126,208:42:0:99	0/0:0,24,160:8:0:31	0/0:0,132,210:44:0:99	0/0:0,141,248:47:0:99	0/0:0,99,234:33:0:99	0/0:0,51,199:17:0:58	0/0:0,57,230:19:0:64	0/1:11,0,144:9:0:6	0/0:0,75,234:25:0:82	0/0:0,105,204:36:0:99	0/0:0,63,229:21:0:70	0/0:0,12,102:4:0:19	0/0:0,126,207:42:0:99	0/0:0,141,210:47:0:99	0/1:136,0,164:27:0:99	0/1:195,0,145:42:3:99	0/0:0,126,246:42:0:99	./.:0,255,255:127:0:99	0/1:179,0,193:27:0:99	0/0:0,123,205:41:0:99
28115.fasta.result.contigs.fa_1	344	.	C	T	93	.	.	GT:PL:DP:SP:GQ	0/0:0,48,194:16:0:58	0/0:0,24,167:8:0:34	0/0:0,12,113:4:0:22	0/0:0,12,110:4:0:22	0/0:0,30,180:10:0:40	0/0:0,18,147:6:0:28	0/0:0,18,146:6:0:28	0/0:0,12,58:4:0:22	0/0:0,15,132:5:0:25	0/1:23,0,85:5:0:13	0/1:119,0,150:19:0:99	0/1:21,0,76:4:0:11	0/0:0,84,204:28:0:94	0/0:0,21,150:7:0:31	0/0:0,27,172:9:0:37	0/0:0,54,198:18:0:64	0/0:0,72,203:24:0:82	./.:0,9,94:3:0:19	0/0:0,93,203:31:0:99	0/0:0,21,158:7:0:31	0/0:0,66,199:22:0:76	./.:0,9,95:3:0:19	0/0:0,60,197:20:0:70	0/0:0,33,181:11:0:43	0/0:0,27,137:9:0:37	0/0:0,21,156:7:0:31	0/0:0,27,165:9:0:37	0/0:0,93,203:31:0:99	0/0:0,24,162:8:0:34	0/0:0,39,183:13:0:49
28135.fasta.result.contigs.fa_1	564	.	G	T	999	.	.	GT:PL:DP:SP:GQ	1/1:185,42,0:14:0:30	0/1:87,0,132:12:0:82	0/0:0,21,155:7:0:27	0/0:0,12,116:4:0:18	./.:0,9,95:3:0:15	0/0:0,21,137:7:0:27	0/0:0,61,193:26:0:66	./.:0,9,79:3:0:15	0/0:0,96,202:32:0:99	./.:0,0,0:0:0:6	0/0:0,18,131:6:0:24	0/1:86,0,74:7:0:79	0/1:129,0,74:12:0:86	0/0:0,48,186:16:0:53	0/0:0,21,157:7:0:27	0/0:0,15,127:5:0:21	0/0:0,42,192:14:0:47	./.:0,9,74:3:0:15	0/0:0,51,197:17:0:56	0/0:0,15,121:5:0:21	0/0:0,78,201:26:0:83	0/0:0,12,109:4:0:18	0/0:0,15,116:6:0:21	0/0:0,99,200:33:0:99	0/0:0,36,180:12:0:41	0/0:0,66,197:22:0:71	0/1:124,0,156:20:0:99	0/1:165,0,169:89:0:99	0/0:0,21,149:7:0:27	0/0:0,75,196:27:0:80
28209.fasta.result.contigs.fa_1	228	.	T	A	152	.	.	GT:PL:DP:SP:GQ	0/0:0,15,124:5:0:24	0/0:0,36,176:12:0:45	0/0:0,12,89:4:0:21	./.:0,9,62:3:0:18	./.:0,3,24:1:0:13	./.:0,0,0:0:0:10	0/0:0,24,157:8:0:33	0/0:0,27,153:9:0:36	0/0:0,12,111:4:0:21	0/1:62,0,42:5:0:51	0/0:0,15,120:5:0:24	./.:0,0,0:0:0:10	0/0:0,54,194:18:0:63	0/1:92,0,153:15:0:83	0/1:68,0,117:9:0:59	0/0:0,51,195:17:0:60	0/0:0,36,188:12:0:45	0/0:0,45,191:15:0:54	0/0:0,78,203:26:0:87	./.:0,9,95:3:0:18	0/0:0,45,193:15:0:54	0/0:0,21,138:7:0:30	0/0:0,48,196:16:0:57	0/0:0,24,165:8:0:33	0/0:0,12,113:4:0:21	0/0:0,15,130:5:0:24	0/0:0,24,166:8:0:33	0/0:0,30,177:10:0:39	0/0:0,54,191:18:0:63	0/0:0,12,109:4:0:21
28244.fasta.result.contigs.fa_1	203	.	T	A	999	.	.	GT:PL:DP:SP:GQ	0/0:0,24,100:8:0:34	0/0:0,75,192:25:0:85	0/0:0,175,255:58:0:99	0/0:0,129,205:43:0:99	0/0:0,235,218:78:0:99	0/0:0,255,205:89:0:99	0/0:0,21,74:7:0:31	0/0:0,78,212:26:0:88	0/0:0,21,140:7:0:31	0/0:0,81,176:27:0:91	./.:0,6,32:2:0:16	0/1:146,0,38:39:16:54	0/0:0,154,204:51:0:99	0/0:0,84,209:28:0:94	0/0:0,21,152:7:0:31	0/0:0,90,181:30:0:99	0/0:0,87,195:29:0:97	0/0:0,138,157:46:0:99	0/0:0,129,182:43:0:99	0/0:0,238,237:79:0:99	0/1:128,0,116:26:0:99	0/0:0,33,44:11:0:43	0/0:0,151,186:50:0:99	0/0:0,15,100:5:0:25	./.:0,6,69:2:0:16	0/0:0,18,119:6:0:28	0/1:23,0,97:5:0:13	0/0:0,36,167:12:0:46	0/0:0,72,155:24:0:82	0/0:0,21,91:7:0:31
28246.fasta.result.contigs.fa_1	358	.	A	T	999	.	.	GT:PL:DP:SP:GQ	0/0:0,18,131:6:0:24	0/0:0,57,200:19:0:63	0/0:0,18,140:6:0:24	0/0:0,21,155:7:0:27	0/1:162,0,167:62:0:99	0/1:162,0,167:68:0:99	0/0:0,21,143:7:0:27	0/0:0,33,173:11:0:39	./.:0,9,78:3:0:15	0/0:0,93,201:31:0:99	0/0:0,36,185:12:0:42	./.:0,0,0:0:0:7	0/0:0,148,205:49:0:99	0/0:0,78,198:27:0:84	0/0:0,21,145:7:0:27	0/0:0,102,201:34:0:99	0/0:0,72,201:24:0:78	0/0:0,81,202:27:0:87	0/1:158,0,170:46:0:99	0/1:143,0,166:60:0:99	0/0:0,108,200:36:0:99	0/1:88,0,155:19:0:82	0/0:0,148,209:49:0:99	0/0:0,36,175:12:0:42	0/0:0,60,197:20:0:66	0/0:0,18,146:6:0:24	0/0:0,27,168:9:0:33	0/0:0,105,202:35:0:99	0/0:0,24,160:8:0:30	0/1:49,0,99:6:0:43
28296.fasta.result.contigs.fa_1	505	.	A	T	999	.	.	GT:PL:DP:SP:GQ	0/0:0,43,240:27:0:46	0/1:177,0,163:28:0:99	0/1:154,0,120:13:0:99	0/0:0,27,210:9:0:30	0/0:0,132,252:44:0:99	0/1:167,0,110:15:0:99	0/1:161,0,149:25:0:99	./.:0,9,94:3:0:12	0/0:0,66,200:22:0:69	0/1:79,0,76:6:0:76	0/1:158,0,153:28:0:99	0/1:98,0,23:5:0:32	0/0:0,69,241:23:0:72	0/0:0,160,255:53:0:99	0/0:0,54,239:18:0:57	0/0:0,117,205:39:0:99	0/0:0,154,255:51:0:99	0/1:82,0,55:5:0:64	0/0:0,72,239:24:0:75	0/0:0,114,250:38:0:99	0/0:0,105,255:35:0:99	./.:69,6,0:2:0:5	0/0:0,93,255:31:0:96	0/0:0,141,255:47:0:99	0/0:0,69,255:23:0:72	0/1:180,0,169:32:10:99	0/0:0,93,255:31:0:96	0/0:0,255,255:100:0:99	1/1:244,72,0:24:0:63	0/0:0,117,255:39:0:99
28321.fasta.result.contigs.fa_1	531	.	A	T	999	.	.	GT:PL:DP:SP:GQ	0/0:0,24,138:8:0:28	0/1:41,0,108:24:12:37	0/1:14,0,17:7:0:10	./.:0,0,0:0:0:5	0/0:0,196,255:65:0:99	0/1:112,0,20:6:0:30	0/1:156,0,88:25:0:98	0/1:5,0,117:11:0:4	0/0:0,27,161:9:0:31	0/1:190,0,85:33:0:95	0/0:0,93,240:31:0:97	0/0:0,15,132:5:0:19	0/0:0,63,191:21:0:67	0/0:0,126,255:42:0:99	0/0:0,90,255:30:0:94	0/0:0,36,186:12:0:40	./.:0,9,79:3:0:13	0/0:0,48,199:16:0:52	0/1:72,0,130:48:0:68	./.:0,0,0:0:0:5	0/0:0,132,255:44:0:99	0/0:0,36,192:12:0:40	0/0:0,238,227:79:0:99	1/1:165,28,0:15:0:18	0/0:0,18,133:6:0:22	0/0:0,24,153:8:0:28	0/1:147,0,73:21:0:83	0/0:0,120,255:40:0:99	0/0:0,24,156:8:0:28	0/0:0,15,135:5:0:19
28491.fasta.result.contigs.fa_1	68	.	G	A	999	.	.	GT:PL:DP:SP:GQ	0/0:0,67,196:28:0:71	0/1:152,0,28:14:0:38	0/0:0,48,255:16:0:52	0/0:0,42,193:14:0:46	0/1:148,0,71:9:0:81	0/0:0,30,172:10:0:34	0/0:0,10,167:16:0:15	0/1:9,0,110:9:0:6	0/1:118,0,185:24:3:99	./.:0,0,0:0:0:6	0/0:0,58,195:25:0:62	0/0:0,12,114:4:0:17	0/0:0,18,170:6:0:22	0/0:0,169,252:56:0:99	0/0:0,81,234:27:0:85	0/0:0,72,232:24:0:76	0/0:0,163,213:54:0:99	./.:0,9,95:3:0:14	0/1:74,0,115:8:0:70	0/0:0,36,170:12:0:40	0/0:0,99,255:33:0:99	0/1:90,0,137:14:0:86	0/0:0,33,207:11:0:37	0/0:0,70,211:36:0:74	0/1:101,0,148:14:0:97	0/1:160,0,187:30:0:99	0/0:0,63,226:21:0:67	0/0:0,238,255:79:0:99	0/1:194,0,188:34:0:99	0/0:0,66,250:22:0:70
28761.fasta.result.contigs.fa_1	487	.	C	T	999	.	.	GT:PL:DP:SP:GQ	./.:0,0,0:0:0:4	0/0:0,32,212:20:0:35	0/0:0,30,240:10:0:33	0/0:0,12,116:4:0:15	0/1:80,0,47:7:0:56	0/0:0,33,225:11:0:36	1/1:113,13,0:17:0:6	0/0:0,18,114:6:0:21	0/1:125,0,138:22:0:99	0/0:0,15,132:5:0:18	0/0:0,114,255:38:0:99	0/0:0,15,137:5:0:18	0/0:0,21,158:7:0:24	0/0:0,141,255:47:0:99	0/0:0,69,255:23:0:72	0/0:0,154,255:51:0:99	0/0:0,157,255:52:0:99	0/1:40,0,115:8:0:37	0/1:137,0,221:55:2:99	0/0:0,18,162:6:0:21	./.:0,255,255:114:0:99	1/1:201,117,0:39:0:99	0/1:62,0,76:6:0:59	0/0:0,54,236:18:0:57	0/1:100,0,226:31:0:97	./.:0,6,54:2:0:9	./.:38,3,0:1:0:7	0/0:0,111,255:37:0:99	0/1:107,0,255:49:2:99	0/0:0,42,255:14:0:45
28768.fasta.result.contigs.fa_2	124	.	A	G	999	.	.	GT:PL:DP:SP:GQ	0/1:218,0,97:19:0:99	0/1:211,0,104:20:0:99	0/1:37,0,255:20:0:32	0/0:0,21,188:7:0:26	0/0:0,79,255:73:3:84	0/0:0,123,255:41:0:99	0/1:136,0,130:12:0:99	0/1:132,0,220:21:0:99	0/0:0,72,255:24:0:77	0/0:0,42,255:14:0:47	0/0:0,75,255:25:0:80	0/1:51,0,122:6:3:46	0/1:255,0,255:50:1:99	0/0:0,69,255:23:0:74	0/0:0,78,255:26:0:83	0/1:206,0,242:26:0:99	0/0:0,63,255:21:0:68	0/0:0,27,167:9:0:32	0/0:0,184,255:61:0:99	0/0:0,255,255:94:0:99	0/0:0,169,255:56:0:99	0/0:0,12,130:4:0:17	0/0:0,151,255:50:0:99	0/0:0,87,255:29:0:92	0/0:0,66,255:22:0:71	0/0:0,120,255:40:0:99	0/0:0,84,255:28:0:89	0/0:0,166,255:55:0:99	0/1:170,0,204:17:0:99	0/0:0,120,255:40:0:99
28784.fasta.result.contigs.fa_1	112	.	C	T	999	.	.	GT:PL:DP:SP:GQ	./.:0,0,0:0:0:9	0/0:0,30,180:10:0:38	./.:0,9,95:3:0:17	./.:0,3,38:1:0:11	0/0:0,75,201:25:0:83	0/1:152,0,158:24:0:99	0/0:0,15,129:5:0:23	0/0:0,15,129:5:0:23	0/0:0,36,220:12:0:44	./.:0,6,67:2:0:14	0/1:49,0,115:7:0:41	0/0:13,22,114:4:0:17	0/0:0,60,202:20:0:68	0/0:0,27,175:9:0:35	0/0:0,27,174:9:0:35	0/0:0,54,197:18:0:62	0/0:0,33,180:11:0:41	0/0:0,27,168:9:0:35	0/0:0,75,203:25:0:83	0/0:0,78,203:26:0:86	0/0:0,45,195:15:0:53	./.:0,3,38:1:0:11	0/0:0,66,202:22:0:74	0/1:71,0,122:9:0:63	0/0:0,15,109:5:0:23	0/0:0,12,116:4:0:20	0/0:0,18,147:6:0:26	0/0:0,60,200:20:0:68	0/0:0,27,174:9:0:35	0/1:142,0,66:11:0:80
28983.fasta.result.contigs.fa_1	539	.	C	T	999	.	.	GT:PL:DP:SP:GQ	0/0:0,129,240:43:0:99	0/0:0,24,151:8:0:31	0/0:1,0,170:10:0:7	0/0:0,21,178:7:0:28	0/0:0,45,194:15:0:52	0/1:87,0,97:12:0:80	0/0:0,54,233:18:0:61	0/1:38,0,55:4:0:31	0/1:9,0,108:9:0:4	0/0:0,18,143:6:0:25	0/0:0,175,213:58:0:99	0/0:0,15,156:5:0:22	0/1:61,0,146:15:0:54	0/0:0,57,196:19:0:64	0/0:0,157,254:52:0:99	0/0:0,39,191:13:0:46	0/0:0,45,193:15:0:52	./.:0,9,76:3:0:16	0/0:0,93,202:31:0:99	0/1:62,0,116:10:0:55	0/1:40,0,161:19:0:33	./.:0,6,69:2:0:13	0/0:0,54,190:18:0:61	0/0:0,75,198:25:0:82	0/0:0,99,201:33:0:99	0/0:0,63,192:21:0:70	0/0:0,63,199:21:0:70	0/0:0,238,226:79:0:99	0/0:0,60,239:20:0:67	0/0:0,75,200:25:0:82
29083.fasta.result.contigs.fa_1	100	.	C	T	999	.	.	GT:PL:DP:SP:GQ	0/0:0,81,198:27:0:90	0/0:0,116,255:48:0:99	0/0:0,45,255:15:0:54	0/0:0,45,227:15:0:54	0/0:0,27,187:9:0:36	0/0:0,45,237:15:0:54	0/0:0,42,186:14:0:51	0/1:17,0,149:7:0:9	0/1:169,0,241:35:0:99	0/1:26,0,84:4:0:17	0/0:0,78,232:26:0:87	0/0:0,24,210:8:0:33	0/0:0,24,150:8:0:33	0/0:0,207,255:75:0:99	0/0:0,132,255:44:0:99	0/0:0,244,255:81:0:99	0/0:0,217,249:72:0:99	0/0:0,12,102:4:0:21	0/0:0,72,255:24:0:81	0/0:0,15,128:5:0:24	./.:0,255,255:103:0:99	0/0:0,117,234:39:0:99	0/0:0,12,101:4:0:21	0/0:0,90,255:31:0:99	0/0:0,13,207:26:0:22	0/0:0,111,255:37:0:99	0/0:0,96,229:32:0:99	./.:0,255,255:101:0:99	0/1:199,0,141:41:0:99	0/0:0,144,255:48:0:99
29161.fasta.result.contigs.fa_1	229	.	G	T	999	.	.	GT:PL:DP:SP:GQ	0/0:0,39,180:13:0:45	0/0:0,81,200:27:0:87	0/0:0,12,116:4:0:18	./.:0,6,56:2:0:13	0/0:0,108,203:36:0:99	0/0:0,30,171:10:0:36	0/0:0,12,97:4:0:18	0/0:0,93,201:31:0:99	0/0:0,24,145:8:0:30	0/0:0,93,201:31:0:99	0/0:0,33,178:11:0:39	./.:0,6,65:2:0:13	0/1:159,0,167:88:0:99	0/1:129,0,157:23:0:99	0/1:63,0,132:10:0:57	0/0:0,111,204:37:0:99	0/1:161,0,141:45:0:99	0/1:151,0,166:63:0:99	0/1:151,0,169:76:0:99	0/0:0,111,202:37:0:99	0/0:0,157,206:52:0:99	0/0:0,111,200:37:0:99	0/0:0,255,242:98:0:99	0/0:0,24,166:8:0:30	0/0:0,15,128:5:0:21	0/0:0,30,146:10:0:36	0/0:0,33,177:11:0:39	0/0:0,108,203:36:0:99	0/0:0,66,196:22:0:72	0/0:0,12,95:4:0:18
29289.fasta.result.contigs.fa_1	293	.	C	A	999	.	.	GT:PL:DP:SP:GQ	0/0:0,57,239:19:0:66	0/1:100,0,94:9:0:91	./.:0,9,95:3:0:18	0/0:0,12,116:4:0:21	0/1:107,0,111:14:0:98	0/0:0,36,176:12:0:45	0/0:0,24,123:8:0:33	./.:0,3,38:1:0:13	0/1:155,0,80:15:0:95	0/0:0,12,91:4:0:21	0/0:0,63,254:21:0:72	0/0:0,12,102:4:0:21	0/0:0,39,170:13:0:48	./.:0,0,0:0:0:10	0/0:0,66,200:22:0:75	0/0:0,15,115:5:0:24	0/0:0,18,121:6:0:27	0/0:0,12,113:4:0:21	0/0:0,24,162:8:0:33	0/0:0,21,140:7:0:30	0/0:0,24,190:8:0:33	./.:0,3,38:1:0:13	0/0:0,30,206:10:0:39	0/0:0,27,168:9:0:36	0/0:0,54,210:18:0:63	0/0:0,27,168:9:0:36	0/0:0,1,160:13:0:11	0/0:0,63,224:21:0:72	0/0:0,15,132:5:0:24	0/0:0,18,145:6:0:27
29373.fasta.result.contigs.fa_1	233	.	G	A	999	.	.	GT:PL:DP:SP:GQ	0/0:0,30,179:10:0:40	0/0:0,72,203:24:0:82	./.:0,9,90:3:0:19	0/0:0,15,132:5:0:25	0/0:0,33,179:11:0:43	0/0:0,42,193:14:0:52	0/0:0,24,165:8:0:34	0/0:0,21,155:7:0:31	0/0:0,24,167:8:0:34	./.:0,3,38:1:0:13	0/0:0,57,201:19:0:67	./.:0,3,38:1:0:13	0/0:0,27,161:9:0:37	0/1:168,0,150:32:0:99	0/1:114,0,128:13:0:99	0/0:0,126,208:42:0:99	0/0:0,102,205:34:0:99	0/0:0,15,130:5:0:25	0/0:0,60,198:20:0:70	0/1:47,0,127:8:0:37	0/0:0,84,203:28:0:94	0/0:0,111,206:37:0:99	0/0:0,30,179:10:0:40	0/0:0,21,158:7:0:31	0/0:0,18,146:6:0:28	0/0:0,24,163:8:0:34	0/0:0,18,164:6:0:28	0/0:0,96,204:32:0:99	0/0:0,54,198:18:0:64	0/0:0,18,146:6:0:28
29552.fasta.result.contigs.fa_1	85	.	C	T	999	.	.	GT:PL:DP:SP:GQ	0/0:0,117,205:39:0:99	0/0:0,18,140:6:0:26	0/0:0,39,244:13:0:47	0/0:0,51,254:17:0:59	0/0:0,12,109:4:0:20	0/0:0,27,158:9:0:35	0/0:0,75,252:25:0:83	./.:0,6,69:2:0:14	0/0:0,75,255:25:0:83	./.:0,9,78:3:0:17	0/0:0,104,221:40:0:99	0/0:0,24,203:8:0:32	0/0:0,12,102:4:0:20	0/0:0,60,227:20:0:68	0/0:0,126,255:42:0:99	0/0:0,24,164:8:0:32	0/0:0,57,217:19:0:65	./.:0,9,92:3:0:17	0/1:26,0,70:4:0:18	1/1:182,21,0:7:0:8	0/0:0,39,255:13:0:47	0/1:16,0,68:4:0:9	0/1:99,0,86:10:0:91	0/0:0,108,255:36:0:99	0/0:0,102,229:34:0:99	0/0:0,93,222:31:0:99	0/0:0,75,225:25:0:83	./.:0,255,255:117:0:99	0/0:0,54,196:18:0:62	0/0:0,126,255:42:0:99
29668.fasta.result.contigs.fa_1	31	.	C	A	999	.	.	GT:PL:DP:SP:GQ	0/1:155,0,155:29:0:99	1/1:149,21,0:7:0:27	1/1:215,33,0:11:0:39	1/1:197,51,0:17:0:57	0/1:164,0,168:35:0:99	1/1:210,154,0:51:0:99	1/1:233,126,0:42:0:99	./.:68,6,0:2:0:12	0/1:156,0,164:34:0:99	1/1:108,3,0:6:0:10	1/1:192,57,0:19:0:63	./.:69,6,0:2:0:12	0/1:161,0,190:34:0:99	1/1:198,51,0:17:0:57	1/1:203,84,0:28:0:90	1/1:154,24,0:8:0:30	1/1:197,54,0:18:0:60	1/1:181,21,0:7:0:27	1/1:199,54,0:18:0:60	0/1:165,0,103:26:0:97	0/1:132,0,66:12:0:60	./.:0,0,0:0:0:7	1/1:192,47,0:21:0:53	1/1:206,135,0:45:0:99	1/1:226,67,0:28:0:73	1/1:201,93,0:31:0:99	1/1:199,90,0:30:0:96	./.:255,255,0:128:0:99	1/1:169,27,0:9:0:33	1/1:175,49,0:29:0:55
29762.fasta.result.contigs.fa_1	368	.	A	T	999	.	.	GT:PL:DP:SP:GQ	0/0:0,178,255:59:0:99	0/1:151,0,195:34:0:99	0/0:0,36,213:12:0:39	0/1:68,0,96:9:0:65	0/0:0,18,135:6:0:21	0/1:94,0,99:9:0:91	0/0:0,111,255:37:0:99	0/1:132,0,206:18:0:99	0/0:0,75,255:25:0:78	0/0:0,12,110:4:0:16	0/0:0,181,255:60:0:99	./.:0,9,76:3:0:13	0/0:0,27,171:9:0:30	0/1:255,0,222:55:4:99	0/1:243,0,204:62:5:99	0/1:255,0,204:65:5:99	0/0:0,151,255:50:0:99	0/1:35,0,175:13:5:32	0/0:0,148,255:49:0:99	0/0:0,36,213:12:0:39	0/1:255,0,227:66:4:99	0/1:168,0,150:33:0:99	0/0:0,12,96:4:0:16	0/1:172,0,133:25:0:99	0/0:0,135,255:45:0:99	0/0:0,54,255:18:0:57	0/0:0,66,250:22:0:69	0/0:0,255,255:87:0:99	0/0:0,100,255:46:0:99	0/0:0,75,255:25:0:78
29959.fasta.result.contigs.fa_1	87	.	G	A	999	.	.	GT:PL:DP:SP:GQ	0/0:0,24,149:8:0:30	0/0:0,42,185:14:0:48	0/1:101,0,43:6:0:55	0/1:122,0,1:9:0:14	0/0:0,75,198:25:0:81	0/1:165,0,116:26:0:99	0/0:0,12,101:4:0:18	0/0:0,33,180:11:0:39	0/0:0,12,105:4:0:18	0/0:0,21,118:7:0:27	0/0:0,33,179:11:0:39	./.:0,9,95:3:0:15	0/0:0,93,201:31:0:99	0/0:0,63,196:21:0:69	0/0:0,39,183:13:0:45	0/1:145,0,158:31:0:99	0/1:151,0,153:29:0:99	0/0:0,39,188:13:0:45	0/0:0,66,196:22:0:72	0/0:0,57,198:19:0:63	0/1:69,0,166:24:0:63	0/0:0,45,193:15:0:51	0/0:0,65,186:30:0:71	0/0:0,21,122:7:0:27	0/0:0,21,69:7:0:27	./.:0,6,60:2:0:13	0/0:0,15,114:5:0:21	0/0:0,54,166:18:0:60	0/0:0,63,199:21:0:69	./.:0,3,36:1:0:10
29966.fasta.result.contigs.fa_1	275	.	G	A	999	.	.	GT:PL:DP:SP:GQ	0/1:72,0,104:8:0:68	0/1:141,0,96:14:0:99	0/1:150,0,30:11:0:40	0/1:148,0,68:14:0:78	0/1:167,0,146:38:0:99	0/0:0,84,201:28:0:88	0/0:0,27,167:9:0:31	0/0:0,33,181:11:0:37	0/0:0,54,195:18:0:58	0/0:0,39,184:13:0:43	0/0:0,21,158:7:0:25	./.:0,0,0:0:0:5	0/0:0,93,196:31:0:97	0/0:0,66,200:22:0:70	0/0:0,33,182:11:0:37	0/0:0,57,190:19:0:61	0/0:0,48,184:16:0:52	0/0:0,42,184:15:0:46	0/0:0,72,198:25:0:76	0/0:0,126,209:42:0:99	0/0:0,51,194:17:0:55	0/1:77,0,85:7:0:73	0/0:0,129,208:43:0:99	0/0:0,45,194:15:0:49	0/1:40,0,134:9:0:36	0/1:126,0,140:15:0:99	0/0:0,54,195:18:0:58	0/0:0,184,215:61:0:99	0/1:89,0,128:13:0:85	0/0:0,57,193:19:0:61
30075.fasta.result.contigs.fa_1	346	.	A	G	999	.	.	GT:PL:DP:SP:GQ	0/0:0,30,175:10:0:30	0/0:0,51,186:17:0:51	0/1:82,0,43:5:0:49	./.:0,3,38:1:0:5	0/0:0,123,205:41:0:99	0/1:113,0,144:15:0:99	0/0:0,27,174:9:0:27	0/1:133,0,116:15:0:99	0/1:17,0,109:7:0:17	1/1:188,39,0:13:0:33	1/1:148,21,0:7:0:15	./.:0,6,69:2:0:7	0/0:0,129,206:43:0:99	0/0:0,39,185:13:0:39	0/0:0,51,192:17:0:51	0/1:159,0,151:29:0:99	0/1:150,0,152:22:0:99	0/1:138,0,117:15:0:99	0/0:0,81,198:27:0:81	0/0:0,78,187:26:0:78	0/1:116,0,146:17:0:99	0/1:74,0,89:7:0:74	0/1:168,0,161:56:0:99	1/1:181,33,0:11:0:27	1/1:164,10,0:16:0:5	0/0:0,24,160:8:0:24	0/0:0,27,172:9:0:27	0/0:0,63,199:21:0:63	0/0:0,18,146:6:0:18	./.:95,9,0:3:0:5
30531.fasta.result.contigs.fa_1	166	.	G	A	156	.	.	GT:PL:DP:SP:GQ	0/0:0,45,173:15:0:55	0/1:65,0,49:7:0:55	0/0:0,12,92:4:0:22	0/0:0,48,154:16:0:58	0/0:0,51,152:17:0:61	0/0:0,90,140:30:0:99	0/0:0,21,127:7:0:31	0/0:0,39,159:13:0:49	0/0:0,24,135:8:0:34	0/1:121,0,85:18:0:99	0/0:0,30,124:10:0:40	./.:0,6,49:2:0:16	0/0:0,93,161:31:0:99	0/0:0,57,163:19:0:67	0/0:0,33,147:11:0:43	0/0:0,30,140:19:0:40	0/1:41,0,85:10:0:31	0/0:0,60,167:20:0:70	0/0:0,81,153:27:0:91	0/0:0,114,177:38:0:99	0/0:0,54,153:18:0:64	0/0:0,36,145:12:0:46	0/0:0,60,157:20:0:70	0/0:0,18,102:6:0:28	0/0:0,27,121:9:0:37	./.:0,9,67:3:0:19	./.:0,9,67:3:0:19	0/0:0,24,149:8:0:34	0/0:0,78,170:26:0:88	0/0:0,15,103:5:0:25
30681.fasta.result.contigs.fa_1	213	.	C	G	999	.	.	GT:PL:DP:SP:GQ	0/0:0,42,161:18:0:47	0/0:0,78,192:26:0:83	0/1:112,0,79:16:0:90	0/1:102,0,87:10:0:94	0/0:0,117,204:39:0:99	./.:0,9,24:3:0:14	0/0:0,42,87:14:0:47	0/1:109,0,165:47:0:99	0/1:56,0,123:15:0:51	0/1:87,0,163:39:0:82	0/1:22,0,134:27:0:17	0/0:0,30,126:10:0:35	0/1:147,0,168:59:0:99	0/0:0,87,183:29:0:92	0/0:0,63,123:21:0:68	0/0:0,205,203:68:0:99	0/0:0,90,188:30:0:95	0/0:0,181,214:60:0:99	0/0:0,108,182:45:0:99	0/0:0,141,210:47:0:99	0/0:0,96,163:32:0:99	0/0:0,135,200:45:0:99	0/1:18,0,106:73:0:13	0/0:0,42,181:14:0:47	0/0:0,84,179:28:0:89	0/0:0,42,153:14:0:47	0/0:0,24,121:8:0:29	0/0:0,144,184:48:0:99	0/0:0,111,189:37:0:99	0/0:0,45,105:15:0:50
30760.fasta.result.contigs.fa_1	298	.	G	C	64	.	.	GT:PL:DP:SP:GQ	0/1:22,0,100:10:0:15	0/0:0,15,146:19:0:22	0/1:18,0,103:5:0:11	0/0:0,39,150:13:0:46	0/0:0,158,123:96:0:99	0/0:0,108,116:79:0:99	0/0:0,42,158:14:0:49	0/0:0,84,154:28:0:91	0/0:0,1,102:8:0:9	0/0:0,55,161:31:0:62	0/0:0,30,171:10:0:37	0/1:45,0,61:8:0:38	0/0:0,110,162:54:0:99	0/0:0,30,123:25:0:37	0/0:0,24,117:8:0:31	0/0:0,84,158:28:0:91	0/0:0,44,151:26:0:51	0/0:0,30,129:41:0:37	0/0:0,92,149:51:0:99	0/0:0,191,164:76:0:99	0/0:0,42,158:31:0:49	0/0:0,30,105:16:0:37	0/0:0,47,96:70:0:54	0/0:0,1,117:13:0:9	0/1:9,0,90:8:0:4	0/0:0,30,148:10:0:37	0/0:0,13,118:12:0:20	0/1:52,0,124:44:0:45	0/0:0,39,144:13:0:46	0/0:7,0,125:10:0:3
30764.fasta.result.contigs.fa_1	395	.	T	A	999	.	.	GT:PL:DP:SP:GQ	0/1:120,0,33:16:0:27	1/1:158,39,0:13:0:45	1/1:105,15,0:5:0:21	1/1:18,12,0:4:0:18	1/1:157,106,0:53:0:99	1/1:159,98,0:42:0:99	1/1:173,72,0:24:0:78	1/1:126,10,0:16:0:16	1/1:146,45,0:15:0:51	1/1:184,78,0:26:0:84	1/1:176,70,0:36:0:76	./.:3,0,32:2:0:15	1/1:156,106,0:48:0:99	1/1:177,75,0:25:0:81	1/1:105,18,0:6:0:24	1/1:136,64,0:34:0:70	1/1:125,55,0:42:0:61	1/1:161,132,0:44:0:99	1/1:169,154,0:51:0:99	1/1:174,132,0:44:0:99	1/1:181,135,0:45:0:99	0/1:110,0,35:12:0:29	1/1:142,143,0:71:0:99	1/1:172,72,0:24:0:78	0/1:145,0,44:18:0:38	0/1:91,0,41:10:0:35	0/1:91,0,104:12:0:97	0/1:137,0,146:41:0:99	1/1:144,24,0:8:0:30	1/1:122,17,0:17:0:23
30907.fasta.result.contigs.fa_1	232	.	G	A	999	.	.	GT:PL:DP:SP:GQ	./.:68,6,0:2:0:6	0/1:134,0,104:12:0:99	1/1:108,12,0:4:0:12	./.:0,0,0:0:0:3	1/1:189,36,0:12:0:35	./.:69,6,0:2:0:6	0/1:26,0,96:4:0:31	1/1:174,22,0:20:0:21	0/1:73,0,133:8:0:78	0/1:23,0,103:5:0:28	0/0:0,12,110:4:0:8	./.:38,3,0:1:0:4	1/1:200,54,0:18:0:53	0/1:110,0,107:10:0:99	0/1:55,0,58:4:0:56	0/1:151,0,125:20:0:99	0/1:146,0,8:10:0:9	0/0:0,48,197:16:0:43	0/1:146,0,130:17:0:99	1/1:136,18,0:6:0:17	0/0:0,27,173:9:0:22	0/1:79,0,70:6:0:71	1/1:202,63,0:21:0:62	0/1:91,0,121:11:0:96	0/1:26,0,95:4:0:31	1/1:115,12,0:4:0:12	1/1:227,36,0:12:0:35	0/0:0,87,203:29:0:82	1/1:157,21,0:7:0:20	0/1:117,0,20:6:0:21
31002.fasta.result.contigs.fa_1	75	.	A	C	999	.	.	GT:PL:DP:SP:GQ	0/0:0,105,252:36:0:99	0/0:0,48,204:16:0:52	0/1:130,0,104:22:0:99	0/1:132,0,65:10:0:76	0/0:0,42,195:14:0:46	0/0:0,66,197:22:0:70	0/0:0,41,180:19:0:45	0/1:32,0,108:8:0:28	0/0:0,129,255:43:0:99	0/1:22,0,84:4:0:18	0/0:0,108,200:36:0:99	./.:0,9,88:3:0:14	0/0:0,42,189:14:0:46	0/1:152,0,157:32:0:99	0/1:160,0,99:28:0:99	0/0:0,126,221:42:0:99	0/1:164,0,163:50:0:99	0/0:0,12,100:4:0:17	0/0:0,39,210:13:0:43	0/1:82,0,137:13:0:78	0/0:0,181,222:61:0:99	0/0:0,39,181:13:0:43	0/0:0,24,146:8:0:29	0/0:0,87,205:30:0:91	0/1:142,0,189:35:0:99	0/0:0,90,201:30:0:94	0/0:0,103,218:40:0:99	./.:0,255,255:102:0:99	0/0:0,73,193:30:0:77	0/0:0,93,201:31:0:97
31082.fasta.result.contigs.fa_1	243	.	A	T	999	.	.	GT:PL:DP:SP:GQ	0/0:0,12,109:4:0:16	0/1:66,0,137:10:0:62	0/0:0,42,180:26:0:46	0/1:47,0,141:8:0:43	0/0:0,102,205:34:0:99	0/0:0,126,207:42:0:99	./.:0,6,69:2:0:10	0/1:106,0,127:12:0:99	0/0:0,24,160:8:0:28	0/1:104,0,135:12:0:99	0/0:0,21,145:7:0:25	0/0:0,72,201:24:0:76	0/0:0,72,201:24:0:76	0/0:0,33,178:11:0:37	0/1:23,0,90:5:0:19	0/0:0,30,178:10:0:34	0/1:116,0,65:9:0:75	0/0:0,21,157:7:0:25	0/0:0,90,204:30:0:94	0/0:0,84,204:28:0:88	0/0:0,51,198:17:0:55	./.:0,3,38:1:0:7	0/0:0,72,201:24:0:76	./.:0,6,69:2:0:10	./.:69,6,0:2:0:5	0/0:0,42,187:14:0:46	0/0:0,21,158:7:0:25	0/0:0,108,206:36:0:99	1/1:159,24,0:8:0:14	0/1:77,0,99:7:0:73
31156.fasta.result.contigs.fa_1	10	.	C	T	999	.	.	GT:PL:DP:SP:GQ	0/1:162,0,169:50:0:99	0/0:0,24,166:8:0:31	0/0:0,39,217:13:0:46	0/0:0,33,184:11:0:40	0/1:112,0,94:9:0:99	0/0:0,21,157:7:0:28	0/0:0,75,201:25:0:82	./.:0,6,69:2:0:13	0/0:0,81,203:27:0:88	0/0:0,24,163:8:0:31	0/0:0,119,188:52:0:99	0/0:0,18,143:6:0:25	0/0:0,24,161:8:0:31	0/0:0,57,199:19:0:64	0/0:0,126,237:42:0:99	0/0:0,27,173:9:0:34	0/0:0,42,191:14:0:49	./.:25,0,61:3:0:18	0/0:0,15,133:5:0:22	0/0:0,21,157:7:0:28	0/1:66,0,127:9:0:59	./.:0,3,38:1:0:11	0/1:129,0,86:11:0:99	0/0:0,72,201:24:0:79	0/0:0,99,203:33:0:99	0/0:0,111,205:37:0:99	0/0:0,120,208:40:0:99	0/0:0,255,255:88:0:99	0/0:0,51,199:17:0:58	0/0:0,90,202:30:0:97
31172.fasta.result.contigs.fa_1	168	.	C	T	999	.	.	GT:PL:DP:SP:GQ	0/0:0,60,199:20:0:67	0/1:147,0,168:36:0:99	0/0:0,30,177:10:0:37	0/0:0,16,168:17:0:23	0/0:0,36,181:12:0:43	0/0:0,57,198:19:0:64	0/0:1,0,134:11:0:7	./.:0,6,68:2:0:13	0/0:0,54,200:18:0:61	./.:0,3,38:1:0:10	0/0:0,60,199:20:0:67	./.:0,6,69:2:0:13	0/0:0,45,196:15:0:52	0/1:168,0,164:47:0:99	0/1:171,0,155:39:0:99	0/0:0,39,188:13:0:46	0/1:162,0,159:28:0:99	0/0:0,18,141:7:0:25	0/0:0,30,172:10:0:37	0/0:0,39,191:13:0:46	0/0:0,114,206:38:0:99	0/1:160,0,163:44:0:99	0/0:0,27,173:9:0:34	0/0:0,30,179:10:0:37	0/0:0,42,190:14:0:49	0/0:0,15,126:5:0:22	0/0:0,24,159:8:0:31	0/0:0,108,204:36:0:99	0/0:0,81,203:27:0:88	0/0:0,36,187:12:0:43
31188.fasta.result.contigs.fa_1	23	.	C	A	999	.	.	GT:PL:DP:SP:GQ	0/1:150,0,124:24:0:99	0/1:183,0,160:30:0:99	0/1:133,0,98:11:0:99	0/1:121,0,12:7:0:20	./.:28,0,32:2:0:26	0/0:0,15,127:5:0:17	0/0:0,13,188:17:0:15	0/1:33,0,110:9:0:31	0/0:0,48,255:16:0:50	0/1:52,0,79:5:0:50	0/0:0,99,204:33:0:99	0/0:0,21,154:7:0:23	0/0:0,15,123:5:0:17	0/1:255,0,173:74:4:99	0/1:180,0,224:40:0:99	0/0:0,70,229:29:0:72	0/0:0,211,255:70:0:99	0/1:54,0,80:5:0:52	./.:32,0,32:2:0:30	0/0:0,12,112:4:0:14	0/1:252,0,222:73:4:99	0/0:0,166,238:55:0:99	0/1:83,0,81:9:0:80	0/0:0,72,255:24:0:74	0/0:0,81,230:28:0:83	0/0:0,36,214:12:0:38	0/0:0,48,248:16:0:50	0/0:0,196,255:65:0:99	0/1:193,0,142:59:0:99	0/0:0,69,255:23:0:71
31232.fasta.result.contigs.fa_1	200	.	A	G	999	.	.	GT:PL:DP:SP:GQ	0/0:0,30,153:10:0:33	0/1:142,0,20:17:0:29	0/0:0,21,131:7:0:24	0/1:128,0,127:21:0:99	0/0:0,117,156:39:0:99	./.:134,0,161:113:0:99	0/0:6,21,73:6:0:18	0/0:0,30,154:10:0:33	1/1:118,15,0:8:0:7	0/0:0,57,178:19:0:60	0/0:0,18,74:6:0:21	./.:0,6,69:2:0:10	0/0:0,138,137:46:0:99	0/0:0,36,178:12:0:39	0/0:0,15,116:6:0:18	0/0:0,63,184:21:0:66	0/0:0,51,174:18:0:54	0/1:122,0,112:28:0:99	0/1:62,0,159:40:0:59	0/0:0,255,204:87:0:99	1/1:159,33,0:11:0:24	0/1:35,0,38:7:0:32	0/0:0,190,207:63:0:99	0/0:0,27,139:9:0:30	0/0:0,21,111:7:0:24	0/1:58,0,38:4:0:46	0/1:52,0,93:8:0:49	0/0:0,60,178:20:0:63	0/0:0,18,128:6:0:21	0/0:0,15,97:5:0:18
31328.fasta.result.contigs.fa_1	68	.	T	C	999	.	.	GT:PL:DP:SP:GQ	0/1:26,0,137:25:0:19	0/0:0,27,194:9:0:34	0/0:0,27,202:9:0:34	0/0:0,57,199:19:0:64	0/1:41,0,156:83:0:34	./.:0,255,250:111:0:99	0/0:0,66,194:22:0:73	0/0:0,24,194:8:0:31	0/0:0,84,200:28:0:91	0/1:109,0,149:17:0:99	0/0:0,57,192:20:0:64	0/0:0,18,122:6:0:25	0/0:0,181,213:61:0:99	0/0:0,66,193:22:0:73	0/0:0,102,255:34:0:99	0/0:0,39,182:13:0:46	0/0:0,60,242:20:0:67	0/0:0,21,137:8:0:28	0/0:0,111,197:43:0:99	0/0:0,190,213:64:0:99	0/0:0,87,197:29:0:94	./.:0,9,93:3:0:16	0/0:0,114,201:38:0:99	0/0:0,93,183:31:0:99	0/1:135,0,162:30:0:99	0/0:0,66,196:23:0:73	0/0:0,102,198:34:0:99	./.:0,255,255:103:0:99	0/0:0,24,160:8:0:31	0/1:201,0,129:30:0:99
31348.fasta.result.contigs.fa_1	522	.	C	T	999	.	.	GT:PL:DP:SP:GQ	0/0:0,69,197:23:0:76	0/0:0,10,153:16:0:17	0/0:2,0,150:12:0:6	0/0:0,30,171:10:0:37	0/0:0,45,192:15:0:52	0/0:0,99,197:33:0:99	0/0:0,36,161:12:0:43	./.:0,6,66:2:0:13	0/0:0,42,172:14:0:49	./.:29,0,41:3:0:22	0/0:0,72,195:24:0:79	0/1:41,0,138:10:0:34	0/0:0,36,146:12:0:43	0/1:163,0,171:57:0:99	0/1:174,0,144:48:0:99	0/0:0,36,176:12:0:43	0/0:0,57,198:19:0:64	./.:0,3,27:1:0:10	0/0:0,33,169:11:0:40	0/0:0,33,172:11:0:40	0/0:0,45,179:15:0:52	0/0:0,30,133:10:0:37	0/0:0,45,201:15:0:52	0/0:0,66,192:22:0:73	0/0:0,80,209:37:0:87	0/0:0,24,138:8:0:31	0/0:0,42,160:14:0:49	0/0:0,217,219:72:0:99	0/0:0,102,201:35:0:99	0/1:90,0,154:20:0:83
31349.fasta.result.contigs.fa_2	55	.	A	G	999	.	.	GT:PL:DP:SP:GQ	0/0:0,162,203:60:0:99	0/1:45,0,111:10:0:46	0/0:0,20,141:10:0:20	0/1:19,0,86:8:0:20	0/1:95,0,160:29:0:96	0/0:0,31,174:30:0:30	0/0:0,39,175:13:0:38	./.:0,9,73:3:0:9	0/0:0,9,148:14:0:9	0/0:0,7,114:7:0:7	0/1:63,0,147:45:0:64	./.:27,0,9:2:0:14	0/1:117,0,127:20:0:99	1/1:151,42,0:14:0:36	1/1:91,36,0:12:0:30	0/1:67,0,148:18:0:68	0/0:0,117,203:39:0:99	0/0:0,12,86:4:0:12	1/1:71,18,0:6:0:13	0/1:95,0,165:25:0:96	0/0:0,48,184:16:0:47	1/1:115,15,0:14:0:10	0/1:50,0,144:12:0:51	0/1:38,0,0:11:0:7	0/0:0,69,191:23:0:68	0/1:41,0,154:16:0:42	0/0:0,36,171:12:0:35	0/0:0,68,172:34:0:67	0/1:43,0,166:32:0:44	0/1:94,0,76:14:0:81
31368.fasta.result.contigs.fa_1	208	.	T	A	999	.	.	GT:PL:DP:SP:GQ	0/0:0,63,202:21:0:73	0/0:0,69,202:23:0:79	0/0:0,36,188:12:0:46	0/0:0,12,113:4:0:22	./.:0,9,94:3:0:19	./.:0,9,76:3:0:19	0/0:65,89,215:11:0:34	0/0:0,60,201:20:0:70	0/0:0,27,174:9:0:37	0/0:0,24,164:8:0:34	0/0:0,54,200:18:0:64	./.:0,3,38:1:0:13	0/0:0,24,166:8:0:34	0/0:0,66,202:22:0:76	0/0:0,69,201:23:0:79	0/0:0,93,203:31:0:99	0/0:0,90,203:30:0:99	0/0:0,45,196:15:0:55	0/0:0,163,214:54:0:99	./.:0,3,38:1:0:13	0/0:0,93,203:31:0:99	0/0:0,63,198:21:0:73	0/0:0,33,180:11:0:43	0/0:0,36,183:12:0:46	0/0:0,39,192:13:0:49	0/1:109,0,112:12:0:99	0/0:0,33,185:11:0:43	0/1:140,0,164:30:0:99	0/0:0,63,202:21:0:73	0/1:48,0,91:8:0:38
31380.fasta.result.contigs.fa_2	277	.	A	G	999	.	.	GT:PL:DP:SP:GQ	0/0:0,15,125:5:0:24	0/0:0,24,154:8:0:33	0/0:0,15,119:5:0:24	./.:0,0,0:0:0:10	0/1:108,0,141:19:0:99	0/0:0,18,165:6:0:27	0/0:0,12,109:4:0:21	0/0:0,45,194:15:0:54	0/0:0,24,162:8:0:33	0/0:0,21,156:7:0:30	0/0:0,18,128:7:0:27	./.:0,3,38:1:0:13	0/0:0,78,203:26:0:87	0/0:0,48,188:16:0:57	./.:0,6,68:2:0:16	0/0:0,48,231:16:0:57	0/0:0,42,183:14:0:51	0/1:68,0,153:18:0:59	0/0:0,99,204:33:0:99	0/0:0,48,187:16:0:57	0/0:0,45,193:15:0:54	0/0:0,27,157:9:0:36	0/0:0,84,199:28:0:93	0/0:0,18,134:6:0:27	./.:0,6,68:2:0:16	0/0:0,12,94:4:0:21	0/0:0,27,173:9:0:36	0/0:0,33,182:11:0:42	0/1:80,0,26:4:0:41	0/0:0,12,97:4:0:21
31389.fasta.result.contigs.fa_1	26	.	T	C	999	.	.	GT:PL:DP:SP:GQ	0/0:0,123,204:41:0:99	0/1:159,0,130:20:0:99	0/0:0,51,219:17:0:54	0/1:136,0,82:12:0:91	0/0:0,57,231:19:0:60	0/0:0,18,143:6:0:22	0/0:0,74,247:33:0:77	0/1:143,0,107:13:0:99	0/0:0,84,236:28:0:87	0/1:43,0,131:9:0:40	0/0:0,105,201:35:0:99	./.:26,0,61:3:0:23	0/0:0,84,201:28:0:87	0/1:153,0,147:25:0:99	0/1:132,0,255:34:6:99	0/0:0,129,207:43:0:99	0/0:0,87,240:29:0:90	0/1:140,0,111:16:0:99	0/0:0,217,255:73:0:99	0/0:0,39,189:13:0:42	0/0:0,211,224:70:0:99	0/1:95,0,121:11:0:92	0/0:0,105,201:35:0:99	0/0:0,166,239:55:0:99	0/0:0,123,204:41:0:99	0/0:0,108,203:36:0:99	0/1:151,0,168:39:0:99	./.:0,255,255:106:0:99	0/1:173,0,133:18:0:99	0/0:0,132,236:44:0:99
31472.fasta.result.contigs.fa_1	341	.	A	T	999	.	.	GT:PL:DP:SP:GQ	0/1:23,0,96:5:0:20	0/0:0,15,131:5:0:19	./.:0,0,0:0:0:5	./.:62,6,0:2:0:5	0/0:0,102,204:34:0:99	0/0:0,93,201:31:0:97	0/0:0,33,178:11:0:37	0/0:0,12,108:4:0:16	0/0:0,24,155:8:0:28	0/1:14,0,127:8:0:11	0/1:99,0,105:10:0:95	./.:0,3,38:1:0:7	0/0:0,93,202:31:0:97	0/1:97,0,131:13:0:93	./.:57,0,24:3:0:33	0/1:86,0,115:10:0:82	0/0:0,33,173:11:0:37	0/0:0,27,165:9:0:31	0/0:0,66,201:22:0:70	0/0:0,96,204:32:0:99	0/1:138,0,131:18:0:99	0/0:0,12,94:4:0:16	0/0:0,111,204:37:0:99	0/1:41,0,140:10:0:37	0/0:0,27,167:9:0:31	0/1:55,0,147:12:0:51	0/0:0,33,180:11:0:37	0/0:0,66,200:22:0:70	./.:0,6,66:2:0:10	0/0:0,18,130:6:0:22
31507.fasta.result.contigs.fa_1	270	.	A	T	999	.	.	GT:PL:DP:SP:GQ	0/0:0,81,195:28:0:87	0/0:0,42,223:14:0:48	0/0:0,48,255:16:0:54	0/0:0,27,162:9:0:33	0/0:0,24,185:8:0:30	0/0:0,21,151:7:0:27	0/0:0,57,220:19:0:63	0/1:52,0,100:6:0:46	0/0:0,87,255:29:0:93	0/1:26,0,69:4:0:21	0/0:0,120,228:40:0:99	0/0:0,18,185:6:0:24	0/0:0,15,127:5:0:21	0/1:165,0,135:28:0:99	0/1:228,0,177:43:0:99	0/0:0,27,173:9:0:33	0/0:0,27,175:9:0:33	./.:58,0,29:3:0:40	./.:0,6,68:2:0:12	0/0:0,12,101:4:0:18	0/1:150,0,119:14:0:99	0/0:0,12,94:4:0:18	0/0:0,15,113:5:0:21	0/0:0,57,195:19:0:63	0/0:0,120,255:40:0:99	0/0:0,90,255:30:0:96	0/1:195,0,102:26:0:99	0/0:0,187,255:62:0:99	0/0:1,0,186:23:0:6	0/0:0,81,255:27:0:87
31590.fasta.result.contigs.fa_1	190	.	G	A	999	.	.	GT:PL:DP:SP:GQ	0/0:0,33,167:11:0:40	0/0:0,18,137:6:0:25	0/1:98,0,73:7:0:85	0/0:0,42,192:14:0:49	0/1:168,0,107:26:0:99	0/0:0,138,208:46:0:99	0/1:106,0,49:7:0:62	0/0:0,21,148:7:0:28	0/0:0,30,178:10:0:37	0/0:0,21,156:7:0:28	0/0:0,39,183:13:0:46	./.:0,0,0:0:0:8	0/0:0,66,202:22:0:73	0/0:0,39,183:13:0:46	0/0:0,45,187:15:0:52	0/0:0,33,177:11:0:40	0/0:0,48,193:16:0:55	0/0:0,18,143:6:0:25	0/1:130,0,154:19:0:99	0/0:0,48,197:16:0:55	0/0:0,15,131:5:0:22	./.:0,3,37:1:0:11	0/0:0,48,194:16:0:55	0/0:0,24,165:8:0:31	0/0:0,42,191:14:0:49	0/1:118,0,160:19:0:99	0/0:0,39,189:13:0:46	0/0:0,148,211:49:0:99	0/0:0,18,118:6:0:25	0/0:0,45,191:15:0:52
31710.fasta.result.contigs.fa_2	26	.	C	T	999	.	.	GT:PL:DP:SP:GQ	0/1:106,0,144:10:0:99	0/0:0,51,255:17:0:53	0/0:0,30,229:10:0:32	0/1:103,0,107:9:0:99	0/1:255,0,255:44:0:99	0/1:228,0,180:25:2:99	0/0:0,39,255:13:0:41	0/1:210,0,231:26:2:99	0/1:205,0,255:27:0:99	0/1:227,0,172:22:2:99	0/1:221,0,142:17:0:99	./.:32,0,29:2:0:29	0/0:0,123,255:41:0:99	0/0:0,84,255:28:0:86	0/0:0,69,255:23:0:71	0/0:0,78,255:26:0:80	0/1:255,0,161:30:0:99	0/0:0,90,255:30:0:92	0/1:255,0,255:45:1:99	0/0:0,144,255:48:0:99	0/0:0,126,255:42:0:99	0/1:3,0,84:4:0:4	0/1:255,0,255:64:4:99	0/0:0,75,255:25:0:77	0/0:0,60,255:20:0:62	0/1:70,0,255:18:3:68	0/0:0,54,255:18:0:56	0/0:0,184,255:61:0:99	0/1:255,0,255:38:0:99	0/0:0,60,255:20:0:62
31745.fasta.result.contigs.fa_1	170	.	T	A	999	.	.	GT:PL:DP:SP:GQ	0/1:88,0,136:11:0:99	0/1:163,0,135:23:0:99	1/1:185,33,0:11:0:39	0/1:101,0,52:6:0:46	1/1:211,141,0:47:0:99	1/1:206,111,0:37:0:99	1/1:133,15,0:5:0:21	1/1:197,48,0:16:0:54	1/1:194,42,0:14:0:48	1/1:196,45,0:15:0:51	1/1:194,42,0:14:0:48	./.:38,3,0:1:0:9	0/1:137,0,171:35:0:99	1/1:203,81,0:27:0:87	1/1:192,42,0:14:0:48	1/1:204,81,0:27:0:87	1/1:206,111,0:37:0:99	1/1:183,33,0:11:0:39	1/1:205,90,0:30:0:96	1/1:202,72,0:24:0:78	0/1:154,0,170:37:0:99	1/1:164,24,0:8:0:30	1/1:204,93,0:31:0:99	1/1:190,39,0:13:0:45	1/1:164,24,0:8:0:30	1/1:185,33,0:11:0:39	1/1:189,36,0:12:0:42	0/1:170,0,169:51:0:99	1/1:203,84,0:28:0:90	0/1:156,0,60:13:0:54
31833.fasta.result.contigs.fa_1	216	.	C	T	999	.	.	GT:PL:DP:SP:GQ	0/0:0,87,204:29:0:94	0/0:0,178,218:59:0:99	0/0:0,33,185:11:0:40	0/0:0,48,255:16:0:55	0/0:0,27,173:9:0:34	0/0:0,30,177:10:0:37	0/0:0,11,166:13:0:19	0/0:0,151,213:50:0:99	0/1:38,0,144:10:0:31	0/0:0,60,201:20:0:67	0/0:0,69,202:23:0:76	0/1:19,0,96:5:0:12	0/0:0,111,207:37:0:99	0/0:0,102,205:34:0:99	0/0:0,78,202:26:0:85	0/0:0,205,224:68:0:99	0/0:0,178,218:59:0:99	0/1:166,0,155:55:0:99	0/0:0,247,233:82:0:99	0/1:97,0,141:14:0:90	0/0:0,181,218:60:0:99	0/0:0,208,224:69:0:99	0/0:0,169,215:56:0:99	0/0:0,24,154:8:0:31	0/1:117,0,145:16:0:99	0/0:0,21,156:7:0:28	0/0:0,30,177:10:0:37	0/0:0,138,209:46:0:99	0/0:0,126,209:42:0:99	0/0:0,30,176:10:0:37
32000.fasta.result.contigs.fa_1	261	.	A	G	999	.	.	GT:PL:DP:SP:GQ	0/0:0,123,243:42:0:99	0/0:0,90,255:30:0:96	0/0:0,39,255:13:0:45	./.:0,9,90:3:0:16	0/0:0,21,127:7:0:27	0/0:0,15,129:5:0:21	0/1:242,0,205:36:0:99	0/1:23,0,120:5:0:17	1/1:247,46,0:29:0:34	0/0:0,18,165:6:0:24	0/0:0,184,255:62:0:99	0/1:64,0,93:8:0:58	./.:0,9,106:3:0:16	0/0:0,160,255:53:0:99	0/0:0,144,255:48:0:99	0/0:0,42,235:14:0:48	0/0:0,99,255:33:0:99	0/0:0,15,99:5:0:21	./.:0,6,62:2:0:13	0/0:0,27,242:9:0:33	0/0:0,69,255:23:0:75	0/0:0,138,255:52:0:99	0/0:0,21,147:7:0:27	0/0:0,138,255:46:0:99	0/1:203,0,213:44:2:99	0/0:0,51,195:17:0:57	0/0:0,62,255:27:0:68	0/0:0,241,255:81:0:99	0/0:0,187,255:62:0:99	0/0:0,72,241:24:0:78
32093.fasta.result.contigs.fa_1	96	.	C	T	999	.	.	GT:PL:DP:SP:GQ	0/0:0,54,187:18:0:62	0/0:0,12,113:4:0:20	0/0:0,18,134:6:0:26	./.:0,0,0:0:0:9	0/0:0,123,202:41:0:99	0/0:0,163,208:54:0:99	0/0:0,24,160:8:0:32	0/0:0,18,134:6:0:26	0/0:0,12,93:4:0:20	0/0:0,84,197:28:0:92	0/0:0,39,177:13:0:47	./.:0,3,38:1:0:11	0/0:0,169,210:56:0:99	0/1:29,0,98:11:0:21	./.:38,3,0:1:0:11	0/0:0,96,196:32:0:99	0/0:0,84,183:28:0:92	0/1:135,0,162:34:0:99	0/0:0,105,201:35:0:99	0/0:0,160,194:53:0:99	0/0:0,102,202:34:0:99	0/0:0,84,185:28:0:92	0/1:111,0,171:45:0:99	0/0:0,30,168:10:0:38	0/0:0,42,187:14:0:50	0/0:0,27,169:9:0:35	0/0:0,24,153:8:0:32	0/0:0,66,202:22:0:74	./.:0,6,49:2:0:14	0/0:0,12,99:4:0:20
32224.fasta.result.contigs.fa_1	128	.	A	T	999	.	.	GT:PL:DP:SP:GQ	1/1:168,27,0:9:0:31	0/1:159,0,71:16:0:67	./.:0,0,0:0:0:5	1/1:116,12,0:4:0:16	1/1:174,30,0:10:0:34	0/0:0,75,201:25:0:65	1/1:130,21,0:8:0:25	1/1:133,15,0:5:0:19	1/1:160,27,0:9:0:31	./.:64,9,0:3:0:13	0/1:110,0,105:11:0:99	1/1:132,15,0:5:0:19	1/1:191,90,0:30:0:94	1/1:192,51,0:17:0:55	./.:0,0,0:0:0:5	1/1:196,108,0:36:0:99	0/1:164,0,149:37:0:99	1/1:123,39,0:13:0:43	1/1:206,160,0:53:0:99	1/1:180,45,0:15:0:49	1/1:202,120,0:40:0:99	1/1:186,108,0:36:0:99	1/1:202,123,0:41:0:99	0/1:7,0,113:6:0:17	0/1:63,0,135:11:0:73	1/1:143,21,0:7:0:25	0/1:89,0,143:14:0:99	0/1:102,0,166:33:0:99	./.:0,0,0:0:0:5	1/1:181,39,0:13:0:43
32304.fasta.result.contigs.fa_1	156	.	C	T	999	.	.	GT:PL:DP:SP:GQ	1/1:222,48,0:16:0:50	1/1:206,126,0:42:0:99	./.:90,9,0:3:0:12	0/1:50,0,54:4:0:51	1/1:115,18,0:6:0:20	0/1:44,0,137:9:0:52	0/1:44,0,130:9:0:52	1/1:255,114,0:38:0:99	0/0:0,12,116:4:0:5	1/1:192,60,0:20:0:62	1/1:197,54,0:18:0:56	./.:55,0,29:3:0:27	0/1:79,0,149:16:0:87	1/1:175,90,0:30:0:92	1/1:159,39,0:13:0:41	1/1:207,166,0:55:0:99	1/1:116,21,0:7:0:23	1/1:237,148,0:49:0:99	1/1:211,212,0:83:0:99	./.:68,6,0:2:0:9	0/1:159,0,171:70:0:99	0/1:126,0,163:27:0:99	1/1:197,120,0:40:0:99	0/0:0,21,156:7:0:13	1/1:196,48,0:16:0:50	0/1:151,0,57:14:0:55	0/1:118,0,17:6:0:15	0/1:133,0,163:22:0:99	1/1:174,33,0:11:0:35	1/1:189,39,0:13:0:41
32334.fasta.result.contigs.fa_1	411	.	C	T	999	.	.	GT:PL:DP:SP:GQ	1/1:133,24,0:8:0:23	0/1:118,0,143:27:0:99	0/1:70,0,132:13:0:75	1/1:169,60,0:20:0:59	0/1:141,0,171:75:0:99	0/1:130,0,170:67:0:99	1/1:116,15,0:5:0:14	1/1:171,93,0:31:0:92	1/1:59,12,0:4:0:11	0/1:91,0,169:29:0:96	0/1:101,0,117:14:0:99	./.:93,9,0:3:0:8	1/1:206,217,0:72:0:99	0/1:122,0,161:30:0:99	0/1:95,0,158:21:0:99	0/0:0,144,211:48:0:99	0/1:128,0,166:34:0:99	1/1:168,122,0:52:0:99	0/0:0,196,218:65:0:99	0/0:0,169,214:56:0:99	1/1:189,148,0:49:0:99	0/1:110,0,170:30:0:99	1/1:205,232,0:77:0:99	0/1:99,0,114:15:0:99	0/0:0,42,191:14:0:37	0/0:0,39,189:13:0:34	1/1:163,54,0:18:0:53	0/0:0,105,204:35:0:99	1/1:170,75,0:25:0:74	0/1:82,0,154:15:0:87
32350.fasta.result.contigs.fa_1	186	.	G	T	999	.	.	GT:PL:DP:SP:GQ	0/0:0,45,195:15:0:51	0/0:0,21,158:7:0:27	0/0:0,33,185:11:0:39	0/0:0,57,201:19:0:63	0/0:0,81,204:27:0:87	0/0:0,90,204:30:0:96	0/0:0,36,189:12:0:42	./.:0,3,38:1:0:9	0/0:0,48,198:16:0:54	0/0:0,21,156:7:0:27	0/1:138,0,95:13:0:99	0/0:0,15,127:5:0:21	0/1:112,0,148:15:0:99	0/0:0,48,197:16:0:54	0/0:0,33,185:11:0:39	0/1:17,0,129:7:0:12	0/1:130,0,86:12:0:98	0/0:0,15,131:5:0:21	0/0:0,36,185:12:0:42	0/1:139,0,148:20:0:99	1/1:167,24,0:8:0:12	0/0:0,12,116:4:0:18	0/0:0,57,201:19:0:63	0/0:0,36,188:12:0:42	0/0:0,48,241:16:0:54	0/0:0,54,199:18:0:60	0/0:0,60,197:20:0:66	0/0:0,157,213:52:0:99	0/0:0,39,192:13:0:45	0/0:0,51,197:17:0:57
32403.fasta.result.contigs.fa_1	296	.	A	G	999	.	.	GT:PL:DP:SP:GQ	0/0:0,30,172:10:0:37	0/0:0,18,130:6:0:25	./.:0,3,38:1:0:11	0/0:0,15,128:5:0:22	./.:0,9,93:3:0:16	./.:0,6,50:2:0:13	0/0:0,24,161:8:0:31	0/0:0,27,172:9:0:34	0/0:0,24,150:8:0:31	0/1:82,0,50:5:0:63	0/0:0,66,198:22:0:73	./.:0,3,38:1:0:11	0/0:0,36,185:12:0:43	0/1:137,0,86:12:0:99	0/1:72,0,115:8:0:65	0/0:0,42,192:14:0:49	0/0:0,63,201:21:0:70	0/0:0,36,188:12:0:43	0/0:0,93,203:31:0:99	0/0:0,21,145:7:0:28	0/0:0,39,189:13:0:46	0/0:0,27,144:9:0:34	0/0:0,36,178:12:0:43	0/1:94,0,141:15:0:87	0/0:0,30,175:10:0:37	0/0:0,18,138:6:0:25	0/0:0,21,156:7:0:28	0/0:0,102,204:34:0:99	0/1:17,0,128:7:0:10	0/0:0,21,147:7:0:28
32617.fasta.result.contigs.fa_1	185	.	G	A	999	.	.	GT:PL:DP:SP:GQ	0/0:0,18,126:6:0:23	0/0:0,15,132:5:0:20	0/0:0,30,178:10:0:35	./.:0,0,0:0:0:6	0/0:0,90,198:30:0:95	0/0:0,114,204:38:0:99	0/0:0,21,150:7:0:26	./.:0,6,69:2:0:11	0/1:64,0,26:4:0:37	0/0:0,27,162:9:0:32	0/0:0,33,172:11:0:38	./.:0,3,38:1:0:8	0/1:34,0,161:21:0:29	0/1:29,0,122:10:0:24	./.:0,0,0:0:0:6	0/1:26,0,152:17:0:21	0/0:0,36,179:12:0:41	0/0:0,30,147:10:0:35	0/0:0,63,195:21:0:68	0/0:0,135,207:45:0:99	0/0:0,33,178:11:0:38	0/0:0,27,161:9:0:32	0/1:83,0,157:40:0:78	0/0:0,24,131:8:0:29	0/1:18,0,109:7:0:14	0/1:20,0,58:4:0:15	0/1:14,0,83:6:0:10	0/0:0,54,193:18:0:59	./.:0,3,37:1:0:8	0/0:0,24,149:8:0:29
32780.fasta.result.contigs.fa_1	9	.	C	T	999	.	.	GT:PL:DP:SP:GQ	0/1:165,0,107:20:0:99	1/1:191,39,0:13:0:39	0/0:0,57,255:19:0:51	./.:0,9,93:3:0:5	1/1:132,15,0:5:0:15	1/1:188,39,0:13:0:39	1/1:204,96,0:32:0:96	0/1:162,0,32:9:0:32	1/1:255,120,0:40:0:99	1/1:122,12,0:4:0:12	0/1:168,0,141:36:0:99	./.:29,0,52:3:0:35	1/1:167,24,0:8:0:24	1/1:255,120,0:40:0:99	1/1:200,57,0:19:0:57	0/1:216,0,168:40:3:99	0/1:163,0,217:62:3:99	0/1:133,0,11:6:0:12	0/1:26,0,77:4:0:32	0/1:127,0,17:7:0:17	0/0:0,72,255:24:0:66	0/1:111,0,78:9:0:78	0/0:0,15,132:5:0:10	1/1:204,108,0:36:0:99	1/1:164,13,0:17:0:13	0/1:196,0,155:33:0:99	1/1:255,87,0:29:0:87	./.:207,0,218:104:0:99	0/1:25,0,95:4:0:31	1/1:202,63,0:21:0:63
32886.fasta.result.contigs.fa_1	79	.	G	A	999	.	.	GT:PL:DP:SP:GQ	./.:0,9,91:3:0:15	0/0:0,30,169:10:0:36	0/0:0,12,114:4:0:18	0/0:0,69,202:23:0:75	0/0:0,84,204:28:0:90	0/1:167,0,111:38:0:99	./.:0,6,68:2:0:12	0/0:0,36,188:12:0:42	./.:0,9,85:3:0:15	0/0:0,48,197:16:0:54	0/0:0,18,127:6:0:24	0/1:23,0,103:5:0:17	1/1:173,28,0:22:0:16	0/1:127,0,141:15:0:99	0/1:133,0,39:9:0:51	0/0:0,75,201:25:0:81	0/0:0,48,196:16:0:54	0/0:0,63,202:21:0:69	0/0:0,87,205:29:0:93	0/0:0,51,199:17:0:57	0/0:0,54,200:18:0:60	0/0:0,21,154:7:0:27	0/1:151,0,13:27:0:25	0/0:0,18,147:6:0:24	0/0:0,18,141:6:0:24	0/0:0,12,116:4:0:18	0/0:0,18,135:6:0:24	0/0:0,60,201:20:0:66	0/0:0,4,161:14:0:10	0/0:0,30,180:10:0:36
32959.fasta.result.contigs.fa_1	137	.	G	T	999	.	.	GT:PL:DP:SP:GQ	0/1:119,0,158:17:0:99	0/0:0,91,184:43:0:92	0/0:0,72,202:24:0:73	0/0:0,36,185:12:0:37	1/1:203,69,0:23:0:62	0/1:109,0,110:10:0:99	0/1:43,0,131:9:0:42	0/1:148,0,170:41:0:99	0/0:0,12,113:4:0:13	0/1:77,0,162:20:0:76	0/0:0,57,201:19:0:58	0/1:89,0,83:9:0:86	0/0:0,157,212:52:0:99	0/0:0,138,211:46:0:99	0/0:0,99,203:33:0:99	0/1:165,0,173:70:0:99	0/0:0,187,220:62:0:99	0/1:146,0,148:21:0:99	0/0:0,214,223:71:0:99	0/1:108,0,110:10:0:99	0/0:0,187,218:62:0:99	0/0:0,117,208:39:0:99	0/1:47,0,169:44:0:46	1/1:141,18,0:6:0:12	1/1:171,13,0:13:0:7	0/0:0,27,173:9:0:28	0/0:0,27,174:9:0:28	0/1:151,0,170:33:0:99	0/0:0,151,212:50:0:99	0/1:120,0,21:8:0:28
32969.fasta.result.contigs.fa_1	353	.	T	C	999	.	.	GT:PL:DP:SP:GQ	0/0:0,30,177:10:0:33	0/0:0,87,202:29:0:90	0/0:0,42,182:14:0:45	0/0:0,25,177:14:0:29	0/1:156,0,174:77:0:99	0/0:0,199,220:66:0:99	0/0:0,21,151:7:0:25	0/1:119,0,170:27:0:99	0/0:0,57,198:19:0:60	0/0:0,85,202:34:0:88	0/0:0,39,191:13:0:42	0/1:17,0,85:5:0:14	0/0:0,199,222:66:0:99	0/1:105,0,169:25:0:99	0/1:130,0,165:25:0:99	0/0:0,75,203:25:0:78	0/1:134,0,167:30:0:99	0/0:0,78,201:26:0:81	0/1:165,0,161:56:0:99	0/0:0,190,219:63:0:99	0/1:142,0,169:33:0:99	0/0:0,45,194:15:0:48	0/0:0,232,232:77:0:99	0/0:0,27,172:9:0:30	0/0:0,20,162:12:0:24	0/1:111,0,143:15:0:99	0/0:0,48,198:16:0:51	0/1:155,0,170:36:0:99	0/0:0,51,190:17:0:54	0/1:127,0,140:15:0:99
32988.fasta.result.contigs.fa_1	62	.	A	C	999	.	.	GT:PL:DP:SP:GQ	0/0:0,27,165:9:0:32	0/0:0,18,163:6:0:23	0/1:247,0,152:22:0:99	0/0:0,21,176:7:0:26	0/0:0,12,131:4:0:17	0/0:0,45,247:15:0:50	0/0:0,30,223:10:0:35	0/0:0,18,167:6:0:23	0/0:0,72,255:24:0:77	0/0:0,21,158:7:0:26	0/0:0,18,141:6:0:23	./.:30,0,32:2:0:25	0/0:0,84,255:28:0:89	0/0:0,27,202:9:0:32	0/0:0,17,216:11:0:22	0/1:141,0,125:17:0:99	0/0:0,63,255:21:0:68	0/1:102,0,106:9:0:97	0/1:242,0,188:38:5:99	0/0:0,30,194:10:0:35	0/0:0,96,255:32:0:99	./.:0,6,68:2:0:11	0/1:159,0,223:33:2:99	0/0:0,93,255:31:0:98	0/0:0,63,225:21:0:68	0/1:194,0,215:36:0:99	0/1:254,0,166:35:2:99	0/0:0,255,255:94:0:99	0/0:0,15,117:5:0:20	0/0:0,78,251:38:0:83
33013.fasta.result.contigs.fa_1	216	.	A	G	999	.	.	GT:PL:DP:SP:GQ	0/0:0,33,184:11:0:36	0/1:166,0,114:32:0:99	0/1:71,0,127:9:0:68	0/0:0,12,101:4:0:15	0/0:0,24,160:8:0:27	0/0:0,12,110:4:0:15	0/0:0,36,187:12:0:39	0/0:0,84,203:28:0:87	0/1:105,0,129:11:0:99	0/1:130,0,118:14:0:99	0/1:108,0,73:8:0:82	./.:34,3,0:1:0:7	0/0:0,169,216:56:0:99	0/0:0,63,198:21:0:66	0/0:0,39,186:13:0:42	0/0:0,105,205:35:0:99	0/0:0,78,203:26:0:81	0/1:74,0,168:24:0:71	0/1:168,0,167:54:0:99	0/0:0,57,200:19:0:60	0/1:147,0,170:34:0:99	0/0:0,66,202:22:0:69	0/0:0,160,210:61:0:99	0/0:0,45,193:15:0:48	0/0:0,30,180:10:0:33	0/0:0,51,199:17:0:54	0/0:0,60,192:20:0:63	0/0:0,160,214:53:0:99	0/1:153,0,127:19:0:99	0/1:88,0,126:10:0:85
33490.fasta.result.contigs.fa_1	342	.	A	T	999	.	.	GT:PL:DP:SP:GQ	0/0:0,42,226:14:0:49	0/1:142,0,103:16:0:99	0/0:0,36,255:21:0:43	0/0:0,48,196:16:0:55	0/0:0,57,198:19:0:64	0/0:0,27,192:9:0:34	0/0:0,30,172:10:0:37	0/1:112,0,72:8:0:85	0/0:0,57,242:19:0:64	0/0:0,21,154:7:0:28	0/0:0,75,241:25:0:82	0/1:12,0,98:5:0:6	0/0:0,66,255:22:0:73	0/1:92,0,142:20:0:85	0/1:120,0,120:19:0:99	0/0:0,84,204:28:0:91	0/1:165,0,210:34:3:99	0/0:0,21,158:7:0:28	0/0:0,135,210:45:0:99	0/0:0,30,235:10:0:37	0/0:0,60,255:20:0:67	0/0:0,57,255:19:0:64	0/0:0,63,255:21:0:70	0/0:0,30,179:10:0:37	0/0:0,48,255:16:0:55	0/0:0,51,228:17:0:58	0/0:0,45,195:15:0:52	0/0:0,211,255:70:0:99	0/0:0,57,201:19:0:64	0/0:0,27,171:9:0:34
33666.fasta.result.contigs.fa_1	101	.	G	C	999	.	.	GT:PL:DP:SP:GQ	0/0:0,27,172:9:0:33	0/0:0,93,204:31:0:99	0/1:23,0,148:16:0:17	0/0:0,108,202:36:0:99	0/1:162,0,207:52:0:99	0/0:0,120,206:40:0:99	0/0:0,12,116:4:0:18	0/1:169,0,167:26:0:99	0/0:0,27,160:9:0:33	0/0:0,21,161:21:0:27	0/0:0,27,172:9:0:33	0/0:0,18,139:6:0:24	0/0:0,84,234:28:0:90	0/0:0,63,199:21:0:69	0/1:8,0,147:10:0:4	0/0:0,54,197:18:0:60	0/0:0,45,196:15:0:51	0/0:0,105,205:35:0:99	0/0:0,90,245:30:0:96	0/0:0,148,255:49:0:99	0/0:0,60,201:20:0:66	0/0:0,48,226:16:0:54	0/0:0,105,234:35:0:99	0/1:111,0,148:13:0:99	0/0:0,42,191:14:0:48	0/1:81,0,116:9:0:75	0/0:0,36,218:12:0:42	0/0:0,75,194:25:0:81	0/1:64,0,161:20:0:58	0/0:0,48,197:16:0:54
33672.fasta.result.contigs.fa_1	61	.	G	C	999	.	.	GT:PL:DP:SP:GQ	0/1:179,0,190:29:0:99	0/0:0,12,116:4:0:20	0/0:0,72,255:24:0:80	0/0:0,39,191:13:0:47	0/0:0,21,140:7:0:29	0/0:0,42,186:14:0:50	0/0:0,81,255:27:0:89	0/0:0,24,169:8:0:32	0/0:0,126,255:42:0:99	./.:0,6,58:2:0:15	0/0:0,120,255:40:0:99	0/0:0,15,111:5:0:23	0/0:0,15,127:6:0:23	0/0:0,141,255:47:0:99	0/0:0,87,255:29:0:95	0/0:0,87,234:29:0:95	0/1:200,0,157:46:0:99	./.:0,9,95:3:0:17	0/0:0,27,172:9:0:35	0/0:0,51,255:17:0:59	0/0:0,102,255:34:0:99	0/1:68,0,161:10:0:60	0/0:0,27,161:9:0:35	0/1:225,0,244:60:4:99	0/0:0,79,237:39:0:87	0/0:0,117,255:39:0:99	0/0:0,135,255:45:0:99	./.:0,255,255:132:0:99	0/0:0,78,255:26:0:86	0/0:0,24,237:30:6:32
33760.fasta.result.contigs.fa_1	25	.	C	G	999	.	.	GT:PL:DP:SP:GQ	0/0:0,63,192:21:0:71	0/0:0,60,189:20:0:68	0/0:0,27,223:9:0:35	0/1:11,0,158:9:0:5	0/0:0,30,208:10:0:38	0/0:0,27,150:9:0:35	0/0:0,78,195:26:0:86	0/0:4,13,91:4:0:17	0/0:0,72,196:24:0:80	0/0:0,12,100:4:0:20	0/0:0,108,199:37:0:99	0/1:43,0,80:6:0:35	0/0:4,13,94:4:0:17	0/1:168,0,144:32:0:99	0/1:166,0,190:41:0:99	0/1:205,0,37:27:4:51	0/0:0,117,233:40:0:99	0/0:0,21,148:7:0:29	0/0:0,21,160:7:0:29	0/0:0,12,116:4:0:20	0/0:0,75,196:25:0:83	0/0:0,33,176:11:0:41	0/0:0,18,142:6:0:26	0/0:0,78,197:26:0:86	0/0:0,66,187:22:0:74	0/0:0,114,227:38:0:99	0/0:0,123,255:41:0:99	./.:0,255,255:103:0:99	0/0:0,99,255:33:0:99	0/0:0,65,228:27:0:73
33808.fasta.result.contigs.fa_1	291	.	T	C	136	.	.	GT:PL:DP:SP:GQ	0/1:1,0,153:20:0:3	0/0:0,25,182:19:0:25	./.:20,0,60:3:0:20	0/0:0,2,70:4:0:4	0/0:0,99,196:33:0:99	0/0:0,135,206:45:0:99	0/1:33,0,30:5:0:31	./.:0,9,95:3:0:10	0/0:0,5,107:8:0:7	0/0:0,8,120:6:0:9	0/1:10,0,109:15:0:10	./.:0,6,69:2:0:7	0/0:0,57,199:19:0:57	0/1:7,0,117:11:0:7	0/1:1,0,155:19:0:3	./.:0,9,81:3:0:10	0/1:25,0,71:8:0:25	0/1:5,0,94:8:0:6	0/0:0,30,172:10:0:30	1/1:31,18,0:6:0:12	0/0:0,18,137:6:0:19	1/1:26,12,0:4:0:6	1/1:40,15,0:5:0:9	1/1:31,15,0:5:0:9	0/1:19,0,135:11:0:19	0/1:8,0,94:8:0:8	./.:0,6,69:2:0:7	0/1:4,0,160:27:0:5	0/1:18,0,98:15:0:18	0/0:0,18,134:6:0:19
34015.fasta.result.contigs.fa_1	27	.	C	A	999	.	.	GT:PL:DP:SP:GQ	0/0:0,12,112:4:0:16	0/0:0,18,147:6:0:22	0/0:0,21,156:7:0:25	0/0:0,15,118:5:0:19	0/1:107,0,106:10:0:99	0/0:0,27,163:9:0:31	0/0:0,12,113:4:0:16	0/1:82,0,94:8:0:78	0/1:80,0,22:4:0:32	0/0:0,12,108:4:0:16	./.:0,9,92:3:0:13	./.:29,0,65:3:0:25	0/0:0,33,182:11:0:37	0/0:0,24,161:8:0:28	0/0:0,15,131:5:0:19	0/1:87,0,135:11:0:83	0/1:44,0,135:9:0:40	0/1:55,0,81:5:0:51	0/0:0,10,166:16:0:14	0/0:0,15,128:5:0:19	0/1:116,0,122:12:0:99	0/0:0,15,133:5:0:19	0/0:0,33,183:11:0:37	0/1:74,0,55:5:0:64	0/0:0,18,144:6:0:22	./.:0,6,69:2:0:10	./.:0,6,69:2:0:10	0/0:0,39,190:13:0:43	0/0:0,24,165:8:0:28	./.:29,0,59:3:0:25
34070.fasta.result.contigs.fa_1	51	.	A	G	999	.	.	GT:PL:DP:SP:GQ	1/1:255,102,0:34:0:99	1/1:182,21,0:7:0:26	1/1:255,75,0:25:0:80	0/1:117,0,236:21:3:99	1/1:255,141,0:47:0:99	0/1:217,0,157:63:3:99	0/1:167,0,228:26:0:99	1/1:220,20,0:12:0:25	0/1:175,0,241:38:0:99	0/1:169,0,72:11:0:67	1/1:222,114,0:38:0:99	./.:38,3,0:1:0:9	1/1:255,126,0:42:0:99	1/1:255,66,0:22:0:71	1/1:255,102,0:34:0:99	1/1:225,42,0:14:0:47	1/1:255,51,0:17:0:56	1/1:186,21,0:7:0:26	1/1:255,84,0:28:0:89	1/1:255,141,0:47:0:99	1/1:181,36,0:12:0:41	./.:90,9,0:3:0:14	0/1:121,0,255:37:5:99	1/1:255,120,0:40:0:99	1/1:255,105,0:35:0:99	1/1:202,8,0:50:11:13	1/1:255,120,0:40:0:99	./.:198,0,255:127:7:99	1/1:233,57,0:19:0:62	0/1:155,0,255:43:0:99
34142.fasta.result.contigs.fa_1	35	.	C	G	999	.	.	GT:PL:DP:SP:GQ	0/0:0,75,201:25:0:83	0/0:0,90,255:30:0:98	0/0:0,45,255:15:0:53	0/0:0,30,198:11:0:38	0/0:0,27,166:9:0:35	0/1:77,0,95:7:0:69	0/0:0,63,255:21:0:71	0/0:0,60,255:20:0:68	0/0:0,108,255:36:0:99	0/0:0,15,151:5:0:23	0/0:0,76,199:31:0:84	0/0:0,6,133:7:0:15	0/0:0,30,206:10:0:38	0/0:0,208,255:69:0:99	0/0:0,81,255:27:0:89	0/0:0,223,255:74:0:99	0/0:0,255,255:92:0:99	0/0:0,36,251:12:0:44	0/0:0,66,234:22:0:74	0/0:0,15,133:5:0:23	./.:239,0,221:112:2:99	0/0:0,63,234:21:0:71	0/0:0,21,148:7:0:29	0/0:0,87,255:29:0:95	0/0:0,60,255:20:0:68	0/1:167,0,255:47:0:99	0/0:0,63,231:21:0:71	0/0:0,255,255:90:0:99	0/1:200,0,243:42:8:99	0/0:0,124,255:47:0:99
34203.fasta.result.contigs.fa_1	153	.	T	G	999	.	.	GT:PL:DP:SP:GQ	./.:94,9,0:3:0:14	1/1:176,42,0:14:0:47	0/1:20,0,146:11:0:31	0/1:51,0,92:6:0:62	1/1:178,63,0:21:0:68	0/1:82,0,170:34:0:93	./.:50,6,0:2:0:11	1/1:177,48,0:18:0:53	1/1:130,21,0:7:0:26	1/1:129,18,0:6:0:23	1/1:120,18,0:6:0:23	./.:66,6,0:2:0:11	1/1:189,90,0:30:0:95	0/1:49,0,164:26:0:60	0/1:60,0,148:13:0:71	0/1:97,0,169:27:0:99	1/1:162,39,0:13:0:44	1/1:127,7,0:15:0:12	1/1:156,51,0:17:0:56	1/1:125,39,0:13:0:44	1/1:146,48,0:16:0:53	1/1:109,18,0:6:0:23	1/1:188,96,0:32:0:99	0/1:51,0,137:12:0:62	1/1:106,18,0:6:0:23	1/1:137,21,0:7:0:26	1/1:112,18,0:6:0:23	0/1:98,0,167:23:0:99	1/1:162,48,0:16:0:53	./.:79,9,0:3:0:14
34288.fasta.result.contigs.fa_1	174	.	A	G	999	.	.	GT:PL:DP:SP:GQ	0/0:0,72,202:24:0:81	0/0:0,126,209:42:0:99	0/0:0,42,191:14:0:51	0/0:0,24,167:8:0:33	./.:0,6,65:2:0:15	0/0:0,15,132:5:0:24	0/0:0,48,198:16:0:57	0/0:0,69,203:23:0:78	0/0:0,51,198:17:0:60	0/0:0,27,159:9:0:36	0/1:168,0,129:26:0:99	0/1:44,0,113:7:0:35	0/0:0,12,103:4:0:21	0/0:0,166,215:55:0:99	0/0:0,96,205:32:0:99	0/0:0,226,229:75:0:99	0/0:0,187,220:62:0:99	0/1:17,0,127:7:0:9	0/0:0,54,197:18:0:63	0/0:0,15,133:5:0:24	0/1:171,0,163:63:0:99	0/0:0,160,214:53:0:99	./.:0,6,28:2:0:15	0/0:0,48,197:16:0:57	0/0:0,69,201:23:0:78	0/0:0,42,194:14:0:51	0/0:0,57,201:19:0:66	0/0:0,129,209:43:0:99	0/0:0,154,212:51:0:99	0/0:0,45,196:15:0:54
34423.fasta.result.contigs.fa_1	425	.	A	C	999	.	.	GT:PL:DP:SP:GQ	0/0:0,48,196:16:0:58	0/1:91,0,164:18:0:81	0/0:0,105,205:35:0:99	0/0:0,72,201:24:0:82	0/0:0,169,216:56:0:99	0/0:0,160,213:53:0:99	0/0:0,21,158:7:0:31	0/0:0,36,185:12:0:46	0/0:0,42,192:14:0:52	0/0:0,69,200:23:0:79	0/0:0,60,200:20:0:70	0/0:0,45,196:15:0:55	0/0:0,102,205:34:0:99	0/0:0,129,209:43:0:99	0/0:0,72,203:24:0:82	0/0:0,126,208:42:0:99	0/0:0,117,208:39:0:99	0/1:112,0,165:27:0:99	0/0:0,105,206:35:0:99	0/0:0,126,207:42:0:99	0/0:0,157,211:52:0:99	0/0:0,48,198:16:0:58	0/0:0,126,207:42:0:99	0/1:66,0,138:11:0:56	0/0:0,36,188:12:0:46	0/0:0,24,165:8:0:34	0/0:0,27,165:9:0:37	0/0:0,108,206:36:0:99	0/0:0,111,206:37:0:99	0/0:0,33,178:11:0:43
34470.fasta.result.contigs.fa_1	74	.	G	A	999	.	.	GT:PL:DP:SP:GQ	0/1:125,0,151:20:0:99	0/0:0,30,211:10:0:37	0/0:0,12,124:4:0:19	0/0:0,21,143:7:0:28	0/0:0,15,122:5:0:22	0/0:0,24,177:8:0:31	0/0:0,57,246:19:0:64	./.:30,0,31:2:0:23	0/0:0,108,231:36:0:99	./.:0,6,69:2:0:13	0/1:117,0,167:32:0:99	0/0:0,12,102:4:0:19	0/0:0,21,157:7:0:28	0/0:0,66,228:22:0:73	0/0:0,60,200:20:0:67	0/1:107,0,123:11:0:99	0/0:0,60,200:20:0:67	0/0:0,12,132:4:0:19	./.:0,3,37:1:0:11	0/0:0,36,207:12:0:43	0/1:71,0,167:13:0:64	0/0:0,21,152:7:0:28	0/0:0,21,151:7:0:28	0/0:0,96,255:32:0:99	0/0:0,58,255:25:0:65	0/0:0,78,202:26:0:85	0/0:0,129,227:44:0:99	0/0:0,247,255:82:0:99	0/0:0,51,255:17:0:58	0/0:0,102,255:34:0:99
34488.fasta.result.contigs.fa_1	36	.	T	G	999	.	.	GT:PL:DP:SP:GQ	0/0:0,96,241:32:0:99	0/0:0,57,199:19:0:65	0/0:0,66,255:22:0:74	0/0:0,51,192:17:0:59	0/0:0,24,157:8:0:32	0/0:0,45,225:15:0:53	0/0:0,63,229:21:0:71	0/1:75,0,77:6:0:67	0/0:0,114,255:38:0:99	./.:0,3,16:1:0:12	0/0:0,151,238:50:0:99	0/0:0,27,216:9:0:35	0/0:0,24,193:8:0:32	0/0:0,255,255:93:0:99	0/0:0,166,255:55:0:99	0/1:198,0,156:41:0:99	0/0:0,255,255:91:0:99	0/0:0,12,116:4:0:20	0/0:0,39,191:13:0:47	0/0:0,7,157:15:0:15	0/0:0,120,246:40:0:99	0/1:63,0,114:8:0:55	0/0:0,27,221:9:0:35	0/0:0,102,242:34:0:99	0/1:151,0,200:38:0:99	0/0:0,117,255:39:0:99	0/0:0,99,255:33:0:99	0/0:0,255,255:90:0:99	0/0:0,214,255:71:0:99	0/0:0,48,198:16:0:56
34545.fasta.result.contigs.fa_1	47	.	T	A	999	.	.	GT:PL:DP:SP:GQ	0/0:0,87,232:29:0:92	0/0:0,66,223:22:0:71	0/1:211,0,58:12:3:69	0/1:62,0,134:9:0:57	0/0:0,33,179:11:0:38	0/0:0,45,243:15:0:50	0/0:0,20,217:20:0:25	0/0:0,36,235:12:0:41	0/0:0,15,113:5:0:20	./.:0,9,90:3:0:14	0/0:0,184,255:61:0:99	0/0:0,21,172:7:0:26	0/0:0,36,215:12:0:41	0/0:0,251,255:90:0:99	0/0:0,141,255:47:0:99	0/1:22,0,216:25:0:17	0/0:0,126,255:42:0:99	0/1:25,0,68:4:0:20	0/0:0,27,166:9:0:32	0/1:131,0,106:12:0:99	0/0:0,50,228:22:0:55	0/0:0,75,218:25:0:80	0/0:0,18,134:6:0:23	0/0:0,84,198:28:0:89	0/0:0,62,206:33:0:67	1/1:193,96,0:32:0:85	0/0:0,10,172:25:0:15	0/1:253,0,255:86:0:99	0/0:0,108,227:36:0:99	0/0:0,111,255:38:0:99
34656.fasta.result.contigs.fa_1	149	.	C	T	999	.	.	GT:PL:DP:SP:GQ	0/1:133,0,106:12:0:99	0/0:0,69,200:23:0:77	0/0:0,12,116:4:0:20	0/0:0,33,183:11:0:41	0/0:0,87,199:29:0:95	0/0:0,90,203:30:0:98	0/0:0,24,165:8:0:32	0/0:0,27,171:9:0:35	./.:0,3,38:1:0:12	0/0:0,24,156:8:0:32	0/0:0,33,180:11:0:41	0/0:0,27,172:9:0:35	0/0:0,102,205:34:0:99	0/0:0,51,197:17:0:59	./.:0,3,37:1:0:12	0/0:0,102,205:34:0:99	0/0:0,108,206:36:0:99	0/1:133,0,168:24:0:99	0/0:0,160,212:53:0:99	0/1:136,0,158:21:0:99	0/0:0,84,204:28:0:92	0/0:0,114,206:38:0:99	0/0:0,90,202:30:0:98	0/0:0,18,131:6:0:26	0/0:0,30,175:10:0:38	0/0:0,15,129:5:0:23	0/1:97,0,23:5:0:37	0/0:0,48,196:16:0:56	0/0:0,39,190:13:0:47	./.:0,6,69:2:0:14
34709.fasta.result.contigs.fa_2	153	.	C	G	999	.	.	GT:PL:DP:SP:GQ	0/0:0,87,200:29:0:93	0/0:0,12,111:4:0:18	0/0:0,45,255:16:0:51	0/0:0,27,161:9:0:33	0/0:0,33,178:11:0:39	0/0:0,24,160:8:0:30	0/0:0,72,199:24:0:78	./.:32,0,32:2:0:26	0/0:0,78,241:26:0:84	0/1:26,0,84:4:0:20	0/0:0,105,203:35:0:99	0/1:23,0,94:5:0:17	0/1:127,0,71:9:0:83	0/1:184,0,60:13:0:72	0/1:170,0,149:40:0:99	0/0:0,12,105:4:0:18	./.:0,9,95:3:0:15	0/1:52,0,87:6:0:46	0/0:0,12,116:4:0:18	0/0:0,24,193:8:0:30	0/0:0,12,113:4:0:18	./.:0,3,38:1:0:9	0/0:0,15,108:5:0:21	0/0:0,96,255:32:0:99	0/0:0,81,240:27:0:87	0/0:0,90,255:30:0:96	0/0:0,66,241:22:0:72	0/0:0,255,255:95:0:99	0/0:0,57,199:19:0:63	0/0:0,87,255:29:0:93
34848.fasta.result.contigs.fa_1	210	.	T	C	999	.	.	GT:PL:DP:SP:GQ	0/0:0,42,182:14:0:43	./.:0,6,63:2:0:8	0/0:0,15,92:5:0:16	0/1:87,0,118:18:0:86	0/0:0,61,168:29:0:62	0/0:0,181,200:60:0:99	0/1:80,0,92:10:0:79	0/1:88,0,94:9:0:87	0/1:66,0,52:8:0:58	0/1:63,0,168:33:0:62	0/0:0,27,162:9:0:28	0/0:0,76,181:38:0:77	0/1:94,0,150:35:0:93	1/1:166,75,0:25:0:68	./.:40,6,0:2:0:3	1/1:148,72,0:24:0:65	0/0:0,172,209:57:0:99	0/1:133,0,127:38:0:99	0/1:132,0,163:34:0:99	0/0:0,117,199:39:0:99	0/0:0,144,210:48:0:99	0/0:0,61,200:25:0:62	0/1:99,0,170:56:0:98	0/1:111,0,67:13:0:74	0/0:0,39,178:13:0:40	0/0:0,20,166:16:0:21	0/0:0,42,189:14:0:43	0/0:0,84,204:28:0:85	0/1:94,0,64:8:0:71	0/1:91,0,138:19:0:90
34971.fasta.result.contigs.fa_1	103	.	C	T	999	.	.	GT:PL:DP:SP:GQ	1/1:255,78,0:26:0:82	1/1:201,60,0:20:0:64	1/1:255,54,0:18:0:58	1/1:227,39,0:13:0:43	1/1:216,30,0:10:0:34	1/1:194,42,0:14:0:46	1/1:235,54,0:18:0:58	0/1:46,0,109:6:0:56	0/0:0,135,255:46:0:99	./.:81,9,0:3:0:14	1/1:225,93,0:31:0:97	./.:56,0,29:3:0:25	1/1:175,30,0:10:0:34	0/1:199,0,254:72:4:99	0/1:255,0,177:44:2:99	1/1:245,63,0:21:0:67	1/1:255,120,0:40:0:99	1/1:116,12,0:4:0:17	1/1:255,60,0:20:0:64	1/1:183,36,0:12:0:40	1/1:232,57,0:19:0:61	1/1:201,66,0:22:0:70	1/1:248,42,0:14:0:46	1/1:238,85,0:41:0:89	1/1:190,58,0:32:0:62	1/1:149,14,0:30:0:19	0/1:145,0,195:27:0:99	./.:255,0,255:117:7:99	1/1:255,102,0:34:0:99	0/1:89,0,220:31:3:99
35026.fasta.result.contigs.fa_1	182	.	T	A	999	.	.	GT:PL:DP:SP:GQ	0/0:0,120,255:40:0:99	0/1:189,0,149:20:3:99	0/0:0,24,209:8:0:31	0/1:43,0,158:9:0:36	0/0:0,18,154:6:0:25	./.:0,3,37:1:0:11	0/0:0,63,255:21:0:70	0/0:0,12,115:4:0:19	0/0:0,54,231:18:0:61	0/1:26,0,74:4:0:19	0/0:0,93,201:31:0:99	0/0:0,21,206:7:0:28	0/0:0,36,248:12:0:43	0/0:0,36,247:12:0:43	0/0:0,129,255:43:0:99	0/0:0,21,150:7:0:28	0/0:0,21,183:7:0:28	0/1:17,0,128:7:0:10	0/0:0,27,192:9:0:34	0/0:0,21,206:7:0:28	0/0:0,63,255:21:0:70	./.:0,9,79:3:0:17	0/0:0,12,116:4:0:19	0/1:94,0,225:22:0:87	0/0:0,69,255:23:0:76	0/0:0,69,255:24:0:76	0/0:0,75,255:25:0:82	0/0:0,255,255:97:0:99	0/0:0,138,255:46:0:99	0/0:0,66,255:23:0:73
35251.fasta.result.contigs.fa_2	290	.	G	C	999	.	.	GT:PL:DP:SP:GQ	0/1:109,0,137:15:0:99	0/0:0,75,197:25:0:81	./.:0,6,50:2:0:12	0/1:128,0,44:8:0:56	./.:38,3,0:1:0:10	./.:0,6,69:2:0:12	0/0:0,39,183:13:0:45	0/0:0,60,233:20:0:66	0/0:0,39,182:13:0:45	0/1:26,0,74:4:0:20	0/1:142,0,144:19:0:99	./.:0,3,33:1:0:10	0/0:0,12,111:4:0:18	0/0:0,99,203:33:0:99	0/0:0,60,198:20:0:66	0/0:0,175,214:58:0:99	0/0:0,160,210:53:0:99	0/0:0,30,160:10:0:36	0/0:0,114,199:38:0:99	./.:0,3,37:1:0:10	0/0:0,126,206:42:0:99	0/0:0,55,176:32:0:61	0/0:0,21,162:7:0:27	0/0:0,42,191:14:0:48	0/1:111,0,154:25:0:99	0/0:0,30,153:10:0:36	0/0:0,33,177:11:0:39	0/0:0,129,207:43:0:99	0/0:0,84,201:28:0:90	0/0:0,24,162:8:0:30
35401.fasta.result.contigs.fa_1	403	.	A	C	999	.	.	GT:PL:DP:SP:GQ	0/0:0,27,175:9:0:27	0/1:131,0,121:15:0:99	0/0:0,7,165:15:0:8	1/1:189,39,0:13:0:33	1/1:202,69,0:23:0:63	0/0:0,117,207:39:0:99	0/1:55,0,82:5:0:55	0/1:14,0,130:8:0:14	0/0:0,33,185:11:0:33	0/1:26,0,84:4:0:26	0/0:0,45,197:15:0:45	./.:38,3,0:1:0:5	0/0:0,51,199:17:0:51	1/1:202,75,0:25:0:69	1/1:196,51,0:17:0:45	0/1:167,0,135:24:0:99	0/0:0,63,202:21:0:63	./.:32,0,32:2:0:31	0/0:0,48,198:16:0:48	0/0:0,51,200:17:0:51	0/1:164,0,142:24:0:99	0/1:49,0,111:7:0:49	0/0:0,30,180:10:0:30	0/1:14,0,138:8:0:14	0/0:0,21,153:7:0:21	0/0:0,18,144:6:0:18	0/0:0,33,183:11:0:33	0/1:123,0,163:22:0:99	0/1:143,0,150:20:0:99	0/0:0,42,194:14:0:42
35507.fasta.result.contigs.fa_1	122	.	A	G	999	.	.	GT:PL:DP:SP:GQ	0/0:0,36,189:12:0:46	0/0:0,93,204:31:0:99	0/0:0,21,150:7:0:31	0/0:0,27,175:9:0:37	0/0:0,18,144:6:0:28	0/0:0,36,188:12:0:46	0/1:118,0,163:20:0:99	./.:0,9,93:3:0:19	0/0:0,93,245:31:0:99	./.:0,6,68:2:0:16	0/0:0,48,197:16:0:58	./.:0,6,69:2:0:16	0/1:47,0,56:4:0:37	0/0:0,63,201:21:0:73	0/0:0,51,198:17:0:61	0/0:0,108,205:36:0:99	0/0:0,90,201:30:0:99	0/0:0,18,140:6:0:28	0/0:0,45,195:15:0:55	0/0:0,27,166:9:0:37	0/0:0,141,211:47:0:99	0/0:0,36,183:12:0:46	0/0:0,21,152:7:0:31	0/0:0,78,202:26:0:88	0/0:0,30,178:10:0:40	0/0:0,126,247:42:0:99	0/0:0,99,204:33:0:99	./.:0,255,255:145:0:99	0/1:154,0,95:16:0:99	0/0:0,129,251:43:0:99
35941.fasta.result.contigs.fa_1	188	.	G	T	999	.	.	GT:PL:DP:SP:GQ	0/0:0,33,163:11:0:39	0/0:0,87,204:29:0:93	0/0:0,33,185:11:0:39	./.:0,3,38:1:0:10	0/0:0,45,195:15:0:51	./.:21,0,32:2:0:15	0/0:4,0,134:8:0:4	0/0:0,117,208:39:0:99	0/0:0,24,165:8:0:30	0/1:89,0,135:12:0:83	0/0:0,48,189:16:0:54	./.:22,0,32:2:0:16	0/0:0,196,217:65:0:99	0/0:0,126,208:42:0:99	0/0:0,63,202:21:0:69	0/0:0,144,202:48:0:99	0/0:0,135,210:45:0:99	0/1:129,0,151:33:0:99	0/1:126,0,170:71:0:99	0/0:0,39,191:13:0:45	0/0:0,163,216:54:0:99	0/0:0,78,203:26:0:84	0/0:0,199,222:66:0:99	0/0:0,33,183:11:0:39	0/1:14,0,127:9:0:8	0/0:0,51,200:17:0:57	0/0:0,39,192:13:0:45	0/0:0,105,207:35:0:99	0/0:0,96,205:32:0:99	0/0:0,33,180:11:0:39
36007.fasta.result.contigs.fa_1	76	.	A	G	139	.	.	GT:PL:DP:SP:GQ	0/0:0,33,181:11:0:43	./.:0,9,95:3:0:19	0/0:0,48,230:16:0:58	0/0:0,24,163:8:0:34	0/0:0,111,236:37:0:99	0/0:0,116,248:51:0:99	0/0:0,54,191:18:0:64	0/0:0,12,128:4:0:22	0/0:0,93,255:31:0:99	0/1:61,0,146:9:0:51	0/0:0,60,197:20:0:70	0/0:0,15,118:5:0:25	0/0:0,27,199:9:0:37	0/0:0,24,193:8:0:34	0/0:0,72,233:24:0:82	0/0:0,21,138:7:0:31	0/1:122,0,117:12:0:99	0/1:26,0,84:4:0:16	0/0:0,57,255:19:0:67	0/0:0,90,204:30:0:99	0/0:0,33,241:11:0:43	./.:0,0,0:0:0:10	0/0:0,57,230:19:0:67	0/0:0,87,197:29:0:97	0/0:0,39,239:13:0:49	0/0:0,54,230:18:0:64	0/0:0,117,255:39:0:99	0/0:0,241,255:80:0:99	./.:0,9,95:3:0:19	0/0:0,102,255:34:0:99
36124.fasta.result.contigs.fa_1	395	.	G	A	999	.	.	GT:PL:DP:SP:GQ	0/0:0,15,133:5:0:21	0/1:156,0,160:26:0:99	0/0:0,36,185:12:0:42	0/0:0,10,163:16:0:17	0/0:0,157,213:52:0:99	0/0:0,190,220:63:0:99	0/1:77,0,26:4:0:38	0/0:0,87,204:29:0:93	0/0:0,48,196:16:0:54	0/0:0,67,178:35:0:73	0/0:0,27,174:9:0:33	0/0:0,12,116:4:0:19	0/0:0,154,212:51:0:99	0/0:0,105,204:35:0:99	0/0:0,36,185:12:0:42	0/0:0,105,204:35:0:99	0/0:0,93,203:31:0:99	0/1:157,0,170:46:0:99	0/0:0,132,230:44:0:99	0/0:0,144,208:48:0:99	0/0:0,102,204:34:0:99	0/1:10,0,156:18:0:5	0/1:168,0,173:78:0:99	0/0:0,24,163:8:0:30	0/1:94,0,94:8:0:88	0/0:5,0,143:11:0:4	0/0:0,18,146:6:0:24	0/0:0,63,199:21:0:69	0/0:0,45,194:15:0:51	0/0:0,18,138:6:0:24
36130.fasta.result.contigs.fa_1	200	.	A	T	999	.	.	GT:PL:DP:SP:GQ	0/1:90,0,148:16:0:83	0/0:0,78,195:26:0:85	0/0:0,15,132:5:0:22	0/0:0,15,117:5:0:22	0/0:0,18,121:6:0:25	./.:0,9,60:3:0:16	0/0:0,24,149:8:0:31	0/1:94,0,129:19:0:87	0/0:0,21,126:7:0:28	0/0:0,12,107:4:0:19	0/0:0,21,134:7:0:28	0/1:23,0,97:5:0:16	0/0:0,93,200:31:0:99	0/0:0,93,200:31:0:99	0/0:0,57,196:19:0:64	0/0:0,138,201:46:0:99	0/1:99,0,170:34:0:92	0/0:0,66,201:22:0:73	0/0:0,172,212:57:0:99	0/0:0,12,103:4:0:19	0/0:0,154,212:51:0:99	0/0:0,30,161:10:0:37	0/0:0,99,202:34:0:99	0/0:0,15,119:5:0:22	0/0:0,24,160:8:0:31	0/0:0,30,122:10:0:37	0/0:0,21,126:7:0:28	0/1:105,0,166:27:0:98	0/0:0,72,196:24:0:79	0/0:0,12,83:4:0:19
36176.fasta.result.contigs.fa_1	168	.	A	G	999	.	.	GT:PL:DP:SP:GQ	0/0:0,54,255:18:0:59	0/0:0,93,255:31:0:98	0/0:0,48,195:16:0:53	0/1:15,0,129:7:0:11	0/1:149,0,255:76:0:99	0/1:101,0,255:46:0:96	0/0:0,24,221:8:0:29	0/0:0,114,202:38:0:99	0/0:0,27,175:9:0:32	0/1:252,0,182:37:2:99	1/1:191,24,0:8:0:14	./.:0,9,76:3:0:14	0/0:0,199,255:66:0:99	0/0:0,57,255:19:0:62	0/0:0,39,191:13:0:44	0/0:0,132,250:44:0:99	0/1:167,0,213:39:6:99	0/0:0,163,255:54:0:99	0/0:0,164,239:67:0:99	0/0:0,111,255:37:0:99	0/0:0,81,255:27:0:86	0/1:188,0,203:30:3:99	0/0:0,255,255:98:0:99	0/0:0,12,116:4:0:17	0/0:0,54,255:18:0:59	0/0:0,15,125:5:0:20	0/0:0,18,174:6:0:23	0/0:0,45,193:15:0:50	0/1:56,0,156:30:0:51	0/0:0,30,210:10:0:35
36213.fasta.result.contigs.fa_1	402	.	G	A	999	.	.	GT:PL:DP:SP:GQ	0/1:110,0,74:8:0:85	0/1:36,0,164:17:0:31	./.:0,9,93:3:0:14	0/0:0,21,141:7:0:26	0/0:0,60,201:20:0:65	0/0:0,33,181:11:0:38	0/1:75,0,79:6:0:70	0/0:0,33,184:11:0:38	0/1:109,0,122:11:0:99	./.:0,0,0:0:0:6	0/0:0,36,187:12:0:41	./.:0,6,50:2:0:11	0/0:0,33,175:11:0:38	0/0:0,126,207:42:0:99	0/0:0,42,194:14:0:47	0/0:0,129,207:43:0:99	0/0:0,123,208:41:0:99	0/0:0,15,133:5:0:20	0/1:83,0,165:27:0:78	0/0:0,30,170:10:0:35	0/0:0,151,211:50:0:99	0/1:158,0,91:20:0:99	0/0:0,30,174:10:0:35	0/1:55,0,79:5:0:50	0/1:14,0,138:8:0:10	0/0:0,30,179:10:0:35	0/0:0,24,160:8:0:29	0/0:0,90,205:30:0:95	0/0:0,54,199:18:0:59	0/0:3,0,137:8:0:4
36255.fasta.result.contigs.fa_1	531	.	A	G	999	.	.	GT:PL:DP:SP:GQ	0/1:151,0,146:23:0:99	1/1:156,27,0:9:0:30	1/1:99,11,0:13:0:14	1/1:145,21,0:7:0:24	./.:0,3,44:3:0:7	0/1:73,0,136:11:0:82	1/1:255,99,0:33:0:99	0/1:136,0,20:6:0:17	1/1:255,69,0:23:0:72	./.:55,0,26:3:0:23	0/1:152,0,156:30:0:99	0/1:113,0,52:6:0:49	1/1:71,15,0:5:0:18	0/1:224,0,192:39:0:99	0/1:194,0,227:27:0:99	0/1:183,0,170:32:0:99	1/1:192,66,0:22:0:69	1/1:103,12,3:4:0:13	./.:59,6,0:2:0:10	1/1:156,24,0:8:0:27	1/1:201,99,0:33:0:99	1/1:116,12,0:4:0:15	1/1:55,15,0:5:0:18	1/1:171,154,0:51:0:99	1/1:176,69,0:23:0:72	1/1:255,78,0:26:0:81	1/1:255,91,0:36:0:94	./.:147,0,255:116:1:99	1/1:218,57,0:19:0:60	1/1:149,69,0:23:0:72
36430.fasta.result.contigs.fa_1	201	.	C	A	999	.	.	GT:PL:DP:SP:GQ	0/0:0,30,172:10:0:37	0/0:0,21,150:7:0:28	0/0:0,18,146:6:0:25	0/1:129,0,17:7:0:30	0/0:0,33,184:11:0:40	0/0:0,27,169:9:0:34	0/0:0,24,156:8:0:31	0/1:58,0,58:4:0:51	0/0:0,33,182:11:0:40	0/0:0,12,114:4:0:19	0/0:0,24,164:8:0:31	./.:0,6,69:2:0:13	0/0:0,42,191:14:0:49	0/0:0,84,204:28:0:91	0/0:0,45,196:15:0:52	0/1:159,0,109:19:0:99	0/0:0,51,199:17:0:58	./.:0,6,69:2:0:13	0/0:0,24,161:8:0:31	0/0:0,27,166:9:0:34	0/0:0,66,201:22:0:73	0/0:0,21,148:7:0:28	0/0:0,18,147:6:0:25	0/0:0,18,141:6:0:25	0/0:0,36,184:12:0:43	0/0:0,27,166:9:0:34	0/0:0,45,193:15:0:52	0/1:154,0,170:33:0:99	0/1:105,0,159:19:0:98	0/0:0,15,131:5:0:22
36544.fasta.result.contigs.fa_1	245	.	C	T	999	.	.	GT:PL:DP:SP:GQ	0/0:0,36,181:12:0:41	0/0:0,72,202:24:0:77	./.:0,3,38:1:0:9	0/0:0,18,136:6:0:23	0/0:0,39,192:13:0:44	0/1:121,0,162:19:0:99	0/1:119,0,17:7:0:28	0/1:116,0,158:18:0:99	0/0:0,30,179:10:0:35	0/0:0,30,172:10:0:35	0/1:96,0,95:8:0:91	./.:0,3,38:1:0:9	0/0:0,144,210:48:0:99	0/0:0,69,202:23:0:74	0/0:0,15,133:5:0:20	0/1:125,0,169:28:0:99	0/0:0,102,206:34:0:99	0/1:147,0,119:17:0:99	0/0:0,172,217:57:0:99	0/1:167,0,127:24:0:99	0/1:162,0,167:35:0:99	0/0:0,48,197:16:0:53	0/0:0,148,212:49:0:99	0/0:0,42,193:14:0:47	./.:0,9,89:3:0:14	0/0:0,24,157:8:0:29	0/0:0,36,188:12:0:41	0/0:0,144,210:48:0:99	0/0:0,36,186:12:0:41	0/0:0,27,167:9:0:32
36565.fasta.result.contigs.fa_1	406	.	G	T	999	.	.	GT:PL:DP:SP:GQ	0/0:0,15,133:5:0:22	0/0:0,12,115:4:0:19	0/0:0,24,166:8:0:31	0/0:0,12,89:4:0:19	0/0:0,24,159:8:0:31	0/0:0,18,139:6:0:25	0/0:0,24,166:8:0:31	0/1:23,0,100:5:0:16	0/0:0,36,181:12:0:43	0/0:0,12,115:4:0:19	0/0:0,24,160:8:0:31	0/1:55,0,82:5:0:48	0/0:0,12,115:4:0:19	0/0:0,63,201:21:0:70	0/0:0,45,195:15:0:52	0/0:0,30,179:10:0:37	0/1:150,0,138:19:0:99	./.:0,3,38:1:0:10	0/0:0,12,105:4:0:19	0/1:58,0,58:4:0:51	0/0:0,63,201:21:0:70	./.:0,9,95:3:0:16	0/0:0,12,116:4:0:19	0/0:1,0,134:9:0:7	0/0:0,15,131:5:0:22	0/0:0,27,164:9:0:34	0/1:97,0,97:8:0:90	0/0:0,114,206:38:0:99	0/0:0,30,178:10:0:37	0/0:0,36,187:12:0:43
36628.fasta.result.contigs.fa_1	366	.	G	A	999	.	.	GT:PL:DP:SP:GQ	0/0:0,33,183:11:0:37	0/1:70,0,125:9:0:66	0/0:0,2,147:10:0:7	0/0:0,18,147:6:0:22	./.:0,0,0:0:0:5	./.:0,9,95:3:0:14	0/1:14,0,119:8:0:10	0/0:0,33,183:11:0:37	0/1:72,0,136:12:0:68	0/1:56,0,51:5:0:51	0/1:10,0,93:5:0:7	0/0:0,15,127:5:0:19	0/0:0,93,204:31:0:97	0/1:85,0,149:15:0:81	0/1:75,0,111:10:0:71	0/0:0,48,192:16:0:52	0/0:0,48,197:16:0:52	0/1:68,0,45:7:0:55	0/0:0,63,199:21:0:67	0/0:0,12,114:4:0:16	0/0:0,51,196:17:0:55	./.:0,9,70:3:0:14	0/0:0,117,206:39:0:99	0/0:0,39,202:13:0:43	0/0:0,24,154:8:0:28	0/0:0,45,194:15:0:49	0/1:140,0,79:15:0:89	0/0:0,69,200:23:0:73	0/0:0,8,163:12:0:13	0/0:0,51,195:17:0:55
36875.fasta.result.contigs.fa_1	247	.	A	G	999	.	.	GT:PL:DP:SP:GQ	0/0:0,42,193:14:0:50	0/0:0,57,195:19:0:65	./.:0,9,94:3:0:17	0/0:0,18,145:6:0:26	0/0:0,42,190:14:0:50	0/0:0,33,180:11:0:41	0/0:0,27,170:9:0:35	0/0:0,39,189:13:0:47	0/1:71,0,127:9:0:63	0/0:0,24,163:8:0:32	0/0:0,33,176:11:0:41	./.:0,3,38:1:0:12	0/0:0,72,200:24:0:80	0/0:0,57,198:19:0:65	0/0:0,45,184:15:0:53	0/0:0,51,217:17:0:59	0/0:0,51,196:17:0:59	0/0:0,14,163:10:0:22	0/0:0,117,202:39:0:99	0/1:115,0,74:8:0:88	0/0:0,87,203:29:0:95	0/0:0,24,166:8:0:32	0/0:0,75,202:25:0:83	0/0:0,48,193:16:0:56	0/0:0,39,190:13:0:47	0/0:0,27,174:9:0:35	0/0:0,36,183:12:0:44	0/0:0,96,202:32:0:99	0/1:147,0,135:17:0:99	0/1:101,0,134:12:0:93
36953.fasta.result.contigs.fa_2	235	.	G	A	999	.	.	GT:PL:DP:SP:GQ	0/1:138,0,11:9:0:19	0/1:131,0,148:19:0:99	0/0:0,45,194:15:0:47	0/0:0,105,203:35:0:99	0/0:0,108,179:57:0:99	0/1:171,0,171:95:0:99	0/0:0,15,118:5:0:17	0/0:0,15,123:5:0:17	0/0:0,30,171:10:0:32	0/0:0,52,176:30:0:54	0/0:0,27,168:9:0:29	0/0:0,30,164:10:0:32	0/0:0,187,218:62:0:99	0/1:141,0,125:15:0:99	0/1:99,0,77:7:0:84	0/1:133,0,158:19:0:99	0/0:0,45,190:15:0:47	0/0:0,39,186:13:0:41	0/1:168,0,154:34:0:99	0/0:0,232,226:77:0:99	1/1:169,25,0:21:0:17	./.:0,3,36:1:0:6	0/1:163,0,142:58:0:99	0/1:146,0,141:19:0:99	0/1:87,0,19:5:0:27	0/0:0,27,170:9:0:29	0/1:112,0,86:11:0:94	0/0:0,148,210:49:0:99	0/1:111,0,80:9:0:88	0/1:140,0,93:15:0:99
36959.fasta.result.contigs.fa_1	65	.	T	C	999	.	.	GT:PL:DP:SP:GQ	0/0:0,24,146:8:0:26	0/0:2,0,129:12:0:3	0/0:0,21,147:7:0:23	0/0:0,19,165:19:0:21	0/0:0,45,152:15:0:47	0/0:0,42,183:14:0:44	0/1:144,0,116:18:0:99	0/1:41,0,144:11:5:39	0/1:111,0,55:10:0:63	0/1:48,0,193:19:0:46	1/1:106,12,0:4:0:5	0/1:127,0,40:7:0:48	./.:0,9,71:3:0:12	0/1:113,0,219:16:6:99	0/1:106,0,71:9:0:79	0/0:0,18,111:6:0:20	0/0:0,39,181:13:0:41	0/0:0,60,227:20:0:62	0/0:0,15,109:5:0:17	0/1:133,0,119:11:7:99	0/1:135,0,42:11:0:50	0/0:0,15,106:5:0:17	0/1:83,0,243:22:3:81	0/0:0,21,137:7:0:23	0/0:0,12,116:4:0:15	./.:0,6,49:2:0:9	./.:0,9,63:3:0:12	0/0:0,39,191:13:0:41	0/0:0,45,240:15:0:47	./.:41,0,18:3:0:26
37027.fasta.result.contigs.fa_1	283	.	A	G	999	.	.	GT:PL:DP:SP:GQ	0/0:0,57,200:19:0:68	0/0:0,72,203:24:0:83	0/1:11,0,138:9:0:3	0/0:0,54,193:18:0:65	0/0:0,66,200:22:0:77	0/0:0,129,207:43:0:99	0/0:0,42,193:14:0:53	0/0:0,48,195:16:0:59	0/0:0,33,177:11:0:44	0/0:0,33,174:11:0:44	0/0:0,75,203:25:0:86	./.:0,6,67:2:0:17	0/0:0,108,203:36:0:99	0/1:162,0,170:46:0:99	0/1:167,0,139:28:0:99	0/0:0,154,211:51:0:99	0/0:0,181,217:60:0:99	0/0:0,18,143:6:0:29	0/0:0,75,202:25:0:86	0/0:0,63,201:21:0:74	0/0:0,181,215:61:0:99	0/0:0,138,208:46:0:99	0/0:0,54,195:18:0:65	0/0:0,36,186:12:0:47	0/0:0,45,191:15:0:56	0/0:0,45,192:15:0:56	0/0:0,27,167:9:0:38	0/0:0,102,204:34:0:99	0/0:0,108,205:36:0:99	0/0:0,36,180:12:0:47
37127.fasta.result.contigs.fa_1	13	.	G	C	999	.	.	GT:PL:DP:SP:GQ	0/0:0,78,196:26:0:83	0/0:0,51,219:17:0:56	0/1:20,0,101:6:0:15	0/1:77,0,79:7:0:72	0/1:31,0,94:6:0:26	0/0:0,21,149:7:0:26	0/0:0,63,193:21:0:68	./.:0,9,76:3:0:14	0/0:0,87,199:29:0:92	./.:10,0,32:2:0:6	0/0:0,30,171:10:0:35	0/0:0,12,70:4:0:17	0/0:0,15,97:5:0:20	0/0:0,108,221:36:0:99	0/0:0,39,197:13:0:44	0/1:116,0,174:32:0:99	0/1:27,0,158:41:0:22	./.:0,0,0:0:0:6	0/1:29,0,194:14:0:24	0/0:0,21,142:7:0:26	0/0:0,79,205:39:0:84	0/0:0,15,108:5:0:20	0/0:0,27,161:9:0:32	0/0:0,84,198:28:0:89	0/1:129,0,149:21:0:99	0/0:0,87,230:29:0:92	0/0:0,96,197:32:0:99	0/0:0,255,255:93:0:99	0/0:0,54,221:18:0:59	0/0:0,0,146:47:0:6
37141.fasta.result.contigs.fa_1	526	.	T	A	999	.	.	GT:PL:DP:SP:GQ	0/0:0,57,198:19:0:54	0/1:159,0,140:22:0:99	0/1:7,0,159:18:0:10	0/1:98,0,122:11:0:99	0/1:79,0,79:6:0:79	1/1:175,30,0:10:0:27	0/0:0,51,184:17:0:48	0/1:125,0,47:8:0:50	0/1:164,0,135:26:0:99	1/1:109,12,0:4:0:10	1/1:202,66,0:22:0:63	./.:38,3,0:1:0:3	0/1:110,0,94:9:0:97	0/1:172,0,161:51:0:99	0/1:151,0,155:23:0:99	1/1:209,126,0:42:0:99	0/1:151,0,171:50:0:99	1/1:115,12,0:4:0:10	0/0:0,229,230:76:0:99	0/0:0,27,171:9:0:24	1/1:213,163,0:54:0:99	0/1:12,0,136:8:0:15	1/1:149,27,0:9:0:24	0/0:0,72,196:24:0:69	1/1:178,36,0:24:0:33	0/0:0,96,203:32:0:93	0/0:0,60,193:20:0:57	0/0:0,255,231:86:0:99	0/1:139,0,160:22:0:99	0/1:166,0,165:39:0:99
37150.fasta.result.contigs.fa_2	51	.	G	A	999	.	.	GT:PL:DP:SP:GQ	0/0:0,87,198:30:0:94	0/0:0,96,255:32:0:99	0/0:0,69,241:23:0:76	0/1:138,0,7:8:0:20	0/0:0,15,120:5:0:22	0/0:0,24,151:8:0:31	0/0:0,93,240:31:0:99	0/0:0,5,131:7:0:13	0/0:0,138,255:46:0:99	./.:0,3,38:1:0:11	0/0:0,69,200:23:0:76	0/0:0,18,159:6:0:25	0/0:0,27,154:9:0:34	0/1:165,0,196:40:0:99	0/1:230,0,93:35:0:99	0/0:0,123,245:41:0:99	0/0:0,141,251:47:0:99	0/0:0,18,141:6:0:25	0/1:159,0,146:24:0:99	./.:61,0,24:3:0:37	0/0:0,154,254:51:0:99	0/0:0,27,164:9:0:34	0/0:0,36,211:12:0:43	0/0:0,117,243:39:0:99	0/0:0,87,237:29:0:94	0/0:0,52,215:30:0:59	0/0:0,90,255:30:0:97	./.:0,255,255:128:0:99	0/0:0,90,247:30:0:97	0/0:0,120,255:40:0:99
37352.fasta.result.contigs.fa_1	47	.	G	T	999	.	.	GT:PL:DP:SP:GQ	0/0:0,36,184:12:0:37	0/1:156,0,49:9:4:56	0/0:0,63,255:21:0:64	0/1:69,0,164:12:3:68	0/1:90,0,90:6:0:88	0/1:114,0,81:8:0:88	0/0:0,48,255:16:0:49	0/1:17,0,132:7:0:16	0/1:209,0,221:24:0:99	0/0:0,12,115:4:0:13	0/1:61,0,150:12:0:60	./.:66,6,0:2:0:3	0/0:0,42,217:14:0:43	1/1:255,45,0:15:0:38	1/1:255,99,0:34:0:92	0/0:0,21,179:7:0:22	0/1:8,0,178:10:0:8	0/1:23,0,101:5:0:22	0/1:58,0,182:13:0:57	0/1:203,0,115:15:0:99	0/0:0,7,193:15:0:8	./.:0,9,106:3:0:10	0/0:0,54,255:18:0:55	0/0:0,78,255:26:0:79	0/1:148,0,32:17:0:39	0/0:0,99,255:33:0:99	0/0:0,63,255:21:0:64	0/0:0,151,255:50:0:99	0/0:0,18,165:6:0:19	0/0:0,42,222:14:0:43
37400.fasta.result.contigs.fa_2	60	.	T	C	999	.	.	GT:PL:DP:SP:GQ	1/1:194,51,0:18:0:58	1/1:140,18,0:6:0:25	1/1:174,27,0:9:0:34	1/1:227,48,0:16:0:55	1/1:237,93,0:31:0:99	1/1:202,84,0:28:0:91	1/1:200,66,0:22:0:73	./.:95,9,0:3:0:16	1/1:243,105,0:35:0:99	1/1:152,21,0:7:0:28	1/1:187,45,0:15:0:52	./.:58,6,0:2:0:13	0/1:115,0,132:13:0:99	1/1:185,36,0:12:0:43	1/1:244,63,0:21:0:70	1/1:153,21,0:7:0:28	1/1:123,18,0:6:0:25	1/1:128,15,0:5:0:22	1/1:201,63,0:21:0:70	1/1:232,66,0:22:0:73	1/1:190,42,0:14:0:49	./.:51,6,0:2:0:13	1/1:193,54,0:18:0:61	0/1:201,0,146:44:0:99	1/1:195,51,0:17:0:58	0/1:196,0,156:37:0:99	0/1:165,0,197:45:0:99	./.:155,0,199:105:0:99	1/1:183,33,0:11:0:40	1/1:239,79,0:32:0:86
37479.fasta.result.contigs.fa_1	559	.	T	A	999	.	.	GT:PL:DP:SP:GQ	0/0:0,72,142:24:0:76	0/0:0,36,146:16:0:40	0/0:0,42,147:14:0:46	./.:1,0,48:3:0:5	0/0:0,60,180:20:0:64	0/1:64,0,53:22:0:58	0/0:0,33,147:11:0:37	0/0:0,12,89:4:0:16	0/0:0,42,161:25:0:46	0/1:10,0,80:4:0:7	0/1:29,0,131:28:0:25	./.:17,0,42:3:0:13	0/0:0,27,132:9:0:31	0/1:46,0,7:7:0:17	1/1:68,28,0:15:0:18	0/0:0,45,153:15:0:49	0/0:0,30,132:10:0:34	./.:27,3,0:1:0:8	0/0:0,66,159:22:0:70	0/0:0,15,61:5:0:19	0/0:0,33,151:11:0:37	0/0:0,12,63:4:0:16	0/0:0,45,137:15:0:49	0/0:0,64,191:27:0:68	0/0:0,63,176:21:0:67	0/0:0,51,171:17:0:55	0/1:64,0,50:27:0:57	0/0:0,183,219:67:0:99	0/1:60,0,94:25:0:56	0/0:0,69,182:23:0:73
37485.fasta.result.contigs.fa_1	258	.	C	T	999	.	.	GT:PL:DP:SP:GQ	0/0:0,99,204:33:0:99	0/0:0,72,201:24:0:82	0/1:97,0,90:8:0:87	0/0:0,27,170:9:0:37	0/0:0,196,220:65:0:99	0/1:169,0,166:56:0:99	0/0:0,4,160:13:0:14	0/0:0,51,197:17:0:61	0/0:0,48,196:16:0:58	0/0:0,99,205:33:0:99	0/0:0,75,202:25:0:85	./.:0,0,0:0:0:10	0/0:0,163,213:54:0:99	0/0:0,132,208:44:0:99	0/0:0,78,203:26:0:88	0/0:0,84,202:28:0:94	0/0:0,48,196:16:0:58	0/0:0,90,203:30:0:99	0/0:0,117,206:39:0:99	0/0:0,154,212:51:0:99	0/0:0,90,205:30:0:99	0/0:0,27,166:9:0:37	0/0:0,178,217:59:0:99	0/1:142,0,112:17:0:99	0/0:0,69,201:23:0:79	0/0:0,51,193:17:0:61	0/0:0,36,188:12:0:46	0/0:0,148,211:49:0:99	0/0:0,81,245:27:0:91	0/0:0,33,180:11:0:43
37517.fasta.result.contigs.fa_1	271	.	A	G	999	.	.	GT:PL:DP:SP:GQ	0/1:8,0,150:10:0:4	0/0:0,42,194:14:0:48	0/0:0,12,106:4:0:18	0/0:0,12,99:4:0:18	0/0:0,81,202:27:0:87	0/0:0,21,130:7:0:27	0/0:0,48,196:16:0:54	0/1:82,0,48:5:0:60	0/0:0,30,175:10:0:36	0/0:0,12,116:4:0:18	0/0:0,42,192:14:0:48	./.:0,0,0:0:0:7	0/1:162,0,169:36:0:99	0/1:138,0,151:19:0:99	0/1:17,0,128:7:0:11	0/0:0,54,201:18:0:60	0/0:0,69,200:23:0:75	0/1:74,0,106:8:0:68	0/0:0,64,179:34:0:70	0/0:0,54,198:18:0:60	0/0:0,25,172:21:0:31	0/0:0,12,104:4:0:18	0/0:0,135,209:45:0:99	0/0:0,45,190:15:0:51	0/1:60,0,94:7:0:54	0/0:0,21,157:7:0:27	0/0:0,21,156:7:0:27	0/0:0,129,208:43:0:99	0/0:0,33,185:11:0:39	0/0:0,27,173:9:0:33
37685.fasta.result.contigs.fa_1	73	.	C	T	999	.	.	GT:PL:DP:SP:GQ	0/0:0,144,255:48:0:99	0/0:0,39,189:13:0:43	0/0:0,18,146:6:0:22	0/1:77,0,114:7:0:73	0/1:156,0,171:21:0:99	0/0:0,36,183:12:0:40	0/0:0,78,255:26:0:82	0/1:58,0,163:17:0:54	0/0:0,57,255:19:0:61	0/0:0,30,182:10:0:34	0/1:156,0,204:39:0:99	0/0:0,21,182:7:0:25	0/0:0,69,199:23:0:73	0/1:87,0,120:11:0:83	0/1:255,0,215:54:2:99	0/0:0,27,163:9:0:31	0/0:0,36,185:12:0:40	0/1:5,0,176:11:0:4	0/1:112,0,202:28:0:99	0/1:141,0,118:14:0:99	0/0:0,51,194:17:0:55	0/1:47,0,115:8:0:43	0/0:0,78,255:26:0:82	0/0:0,81,233:27:0:85	0/0:0,108,255:37:0:99	0/0:0,39,183:13:0:43	0/1:156,0,179:29:0:99	0/0:0,181,217:60:0:99	0/0:0,87,255:29:0:91	0/0:0,19,172:19:0:23
37782.fasta.result.contigs.fa_1	177	.	A	T	999	.	.	GT:PL:DP:SP:GQ	0/0:0,15,133:5:0:18	0/1:135,0,104:12:0:99	0/0:0,39,191:13:0:42	0/1:93,0,51:6:0:60	0/0:0,111,206:37:0:99	0/1:166,0,167:42:0:99	0/1:99,0,77:7:0:86	1/1:174,31,0:23:0:22	0/1:97,0,97:8:0:94	0/0:2,0,184:12:0:4	0/0:0,18,143:6:0:21	./.:0,0,0:0:0:5	0/0:0,81,204:27:0:84	0/0:0,69,202:23:0:72	0/0:0,54,198:18:0:57	0/0:0,63,200:21:0:66	0/0:0,48,196:16:0:51	0/0:0,45,194:15:0:48	0/0:0,87,203:29:0:90	0/0:0,108,205:36:0:99	0/0:0,78,204:26:0:81	0/0:0,39,191:13:0:42	0/0:0,105,207:35:0:99	0/0:0,12,116:4:0:15	0/1:14,0,137:8:0:11	0/1:68,0,85:7:0:65	0/0:0,21,156:7:0:24	0/0:0,72,241:24:0:75	1/1:195,45,0:15:0:36	0/0:0,18,145:6:0:21
37847.fasta.result.contigs.fa_1	158	.	C	T	999	.	.	GT:PL:DP:SP:GQ	0/0:0,45,192:15:0:48	0/0:0,18,147:6:0:21	0/1:89,0,114:10:0:86	0/0:0,18,137:6:0:21	0/0:0,21,154:7:0:24	0/1:95,0,62:8:0:71	0/0:0,42,192:14:0:45	0/0:0,12,129:4:0:15	0/0:0,108,200:38:0:99	./.:36,3,0:1:0:7	1/1:201,87,0:29:0:78	0/1:17,0,126:7:0:14	1/1:112,15,0:5:0:7	0/1:68,0,79:6:0:65	0/1:219,0,50:21:3:59	0/0:0,15,123:5:0:18	0/0:0,24,158:8:0:27	0/0:0,12,116:4:0:15	0/0:0,15,126:5:0:18	0/0:0,21,146:7:0:24	0/1:83,0,26:4:0:35	./.:0,0,0:0:0:4	0/0:1,13,95:5:0:15	0/0:0,64,178:34:0:67	0/0:0,84,199:29:0:87	0/0:0,108,204:36:0:99	0/0:0,141,205:48:0:99	./.:0,255,255:101:0:99	./.:32,0,31:2:0:29	0/0:0,105,204:35:0:99
37894.fasta.result.contigs.fa_1	335	.	C	T	999	.	.	GT:PL:DP:SP:GQ	0/0:0,48,194:16:0:56	0/0:0,19,171:19:0:27	./.:0,9,79:3:0:17	0/1:57,0,98:7:0:49	0/0:0,144,210:48:0:99	0/0:0,205,219:69:0:99	0/0:0,33,179:11:0:41	0/0:0,33,179:11:0:41	./.:0,9,89:3:0:17	0/0:0,51,196:17:0:59	0/0:0,24,166:8:0:32	./.:0,9,91:3:0:17	0/0:0,157,210:52:0:99	0/1:132,0,145:18:0:99	0/1:84,0,4:4:0:18	0/0:0,117,204:39:0:99	0/0:0,105,203:35:0:99	0/0:0,85,184:41:0:93	0/0:0,163,211:54:0:99	0/0:0,181,215:60:0:99	0/0:0,108,206:36:0:99	0/0:0,108,206:36:0:99	0/1:169,0,162:62:0:99	0/0:0,51,198:17:0:59	0/0:0,45,194:15:0:53	0/0:0,21,144:7:0:29	0/0:0,21,156:7:0:29	0/0:0,78,203:26:0:86	./.:0,9,92:3:0:17	0/0:0,21,142:7:0:29
37899.fasta.result.contigs.fa_1	321	.	G	A	999	.	.	GT:PL:DP:SP:GQ	0/0:0,33,181:11:0:41	0/0:0,45,184:15:0:53	0/0:0,12,116:4:0:20	./.:0,9,94:3:0:17	./.:0,3,38:1:0:11	0/0:0,12,115:4:0:20	./.:0,6,59:2:0:14	0/0:0,48,195:16:0:56	0/0:0,24,155:8:0:32	./.:66,6,0:2:0:9	0/0:0,24,165:8:0:32	./.:0,3,38:1:0:11	0/0:0,21,155:7:0:29	0/0:0,90,203:30:0:98	0/0:0,45,191:15:0:53	0/0:0,117,201:39:0:99	0/0:0,129,206:43:0:99	0/1:102,0,139:15:0:94	0/0:0,193,219:64:0:99	0/0:0,15,129:5:0:23	0/0:0,154,212:51:0:99	0/1:65,0,143:12:0:57	0/0:0,33,178:11:0:41	0/0:0,33,180:11:0:41	0/0:0,18,155:6:0:26	0/0:0,33,183:11:0:41	0/0:0,24,152:8:0:32	0/0:0,105,205:35:0:99	0/1:138,0,126:15:0:99	0/0:0,18,146:6:0:26
38191.fasta.result.contigs.fa_1	193	.	T	C	999	.	.	GT:PL:DP:SP:GQ	0/0:0,108,205:36:0:99	0/1:107,0,164:19:0:99	0/0:0,42,189:14:0:48	0/0:0,15,133:5:0:21	./.:29,0,61:3:0:23	./.:61,0,29:3:0:41	0/0:0,36,186:12:0:42	0/0:0,21,137:7:0:27	0/0:0,24,165:8:0:30	./.:0,9,93:3:0:15	0/0:0,72,203:24:0:78	0/0:0,21,158:7:0:27	0/0:0,12,113:4:0:18	0/0:0,105,203:35:0:99	0/0:0,84,201:28:0:90	0/0:0,18,140:6:0:24	0/0:0,111,206:37:0:99	0/0:0,12,114:4:0:18	0/0:0,21,147:7:0:27	./.:25,0,32:2:0:19	0/0:0,135,209:45:0:99	0/0:0,144,211:48:0:99	0/0:0,21,147:7:0:27	0/1:116,0,154:18:0:99	0/0:0,69,202:23:0:75	0/0:2,0,155:12:0:6	0/0:0,48,197:16:0:54	0/0:0,129,206:43:0:99	0/0:0,75,202:25:0:81	0/1:156,0,133:21:0:99
38212.fasta.result.contigs.fa_1	336	.	G	A	999	.	.	GT:PL:DP:SP:GQ	0/0:0,30,178:10:0:36	0/1:97,0,134:12:0:91	0/0:0,12,99:4:0:18	0/0:0,15,130:5:0:21	0/0:0,60,199:20:0:66	0/0:0,30,173:10:0:36	0/0:0,1,151:13:0:8	0/0:0,12,100:4:0:18	0/0:0,21,158:7:0:27	0/0:0,39,182:13:0:45	0/0:0,39,189:13:0:45	./.:0,0,0:0:0:7	0/0:0,75,202:25:0:81	0/1:151,0,142:20:0:99	0/1:23,0,103:5:0:17	0/0:0,84,203:28:0:90	0/0:0,63,201:21:0:69	0/0:0,54,198:18:0:60	0/0:0,93,203:31:0:99	0/0:0,39,191:13:0:45	0/0:0,93,203:31:0:99	0/0:0,54,196:18:0:60	0/1:139,0,159:22:0:99	0/0:0,60,197:20:0:66	0/0:0,7,165:15:0:13	0/0:0,45,195:15:0:51	0/1:107,0,124:11:0:99	0/0:0,154,212:51:0:99	0/0:0,18,144:6:0:24	0/1:84,0,95:8:0:78
38290.fasta.result.contigs.fa_1	592	.	G	A	999	.	.	GT:PL:DP:SP:GQ	0/0:0,43,171:27:0:49	0/0:0,12,159:14:0:18	0/1:11,0,141:9:0:6	0/0:5,0,151:11:0:4	0/0:0,15,116:5:0:21	0/0:0,33,213:11:0:39	0/0:0,42,184:14:0:48	0/0:0,45,227:15:0:51	0/0:0,108,237:36:0:99	0/0:0,12,116:4:0:18	0/1:27,0,136:28:0:21	./.:0,3,27:1:0:9	0/0:0,39,215:13:0:45	0/1:106,0,242:66:5:99	0/1:124,0,231:36:3:99	0/0:0,68,238:52:0:74	1/1:183,102,0:34:0:90	0/0:0,18,163:6:0:24	0/0:0,138,255:46:0:99	./.:0,3,27:1:0:9	0/0:0,214,255:71:0:99	0/0:3,0,164:31:0:5	0/0:0,21,129:7:0:27	0/0:0,111,251:38:0:99	0/0:0,69,190:23:0:75	0/0:0,87,241:29:0:93	0/0:0,32,196:20:0:38	0/0:0,220,255:73:0:99	0/0:0,111,255:37:0:99	0/0:0,37,222:21:0:43
38684.fasta.result.contigs.fa_2	123	.	G	A	999	.	.	GT:PL:DP:SP:GQ	0/0:0,63,165:21:0:69	0/0:0,33,158:11:0:39	0/1:11,0,125:10:0:6	0/0:0,15,107:5:0:21	0/0:0,64,199:26:0:70	0/1:163,0,94:57:0:99	0/0:0,66,226:22:0:72	0/0:0,24,124:8:0:30	0/0:0,123,255:41:0:99	0/0:0,51,187:17:0:57	0/0:0,99,196:34:0:99	./.:0,6,69:2:0:12	0/0:0,208,229:69:0:99	0/0:0,20,109:12:0:26	0/0:0,14,131:19:0:20	0/0:0,81,187:36:0:87	0/1:64,0,109:22:0:58	0/1:83,0,34:7:0:46	1/1:191,138,0:46:0:99	0/0:0,108,165:36:0:99	0/1:92,0,170:46:0:86	0/0:0,12,93:4:0:18	0/0:0,175,213:58:0:99	0/0:0,99,240:33:0:99	0/0:0,63,224:21:0:69	0/0:0,93,202:31:0:99	0/0:0,87,190:29:0:93	./.:0,255,255:110:0:99	./.:0,3,38:1:0:9	0/0:0,87,229:29:0:93
38705.fasta.result.contigs.fa_1	101	.	T	C	999	.	.	GT:PL:DP:SP:GQ	./.:0,6,58:2:0:16	0/0:0,27,175:9:0:36	0/0:0,21,154:7:0:30	0/0:0,12,113:4:0:21	0/0:0,12,115:4:0:21	./.:0,3,38:1:0:13	0/0:0,15,133:5:0:24	0/0:0,24,165:8:0:33	0/0:0,36,184:12:0:45	0/0:0,15,109:5:0:24	0/0:0,12,110:4:0:21	./.:0,6,67:2:0:16	0/1:116,0,167:26:0:99	0/0:0,69,201:23:0:78	0/0:0,24,160:8:0:33	0/1:126,0,145:29:0:99	0/0:0,48,196:16:0:57	0/0:0,21,133:7:0:30	0/0:0,96,203:32:0:99	./.:0,0,0:0:0:10	0/1:148,0,164:27:0:99	0/0:0,21,157:7:0:30	0/0:0,96,204:32:0:99	0/0:0,15,113:5:0:24	0/0:0,21,157:7:0:30	0/0:0,27,174:9:0:36	0/0:0,21,157:7:0:30	0/0:0,45,189:15:0:54	0/0:0,39,189:13:0:48	0/0:0,39,184:13:0:48
38819.fasta.result.contigs.fa_1	249	.	G	A	999	.	.	GT:PL:DP:SP:GQ	0/1:123,0,138:18:0:99	0/1:139,0,141:20:0:99	1/1:197,51,0:17:0:53	1/1:143,15,0:10:0:18	0/1:164,0,170:43:0:99	1/1:203,138,0:46:0:99	1/1:189,45,0:15:0:47	1/1:189,39,0:13:0:41	0/1:78,0,136:13:0:87	1/1:184,66,0:22:0:68	1/1:179,57,0:19:0:59	./.:38,3,0:1:0:7	1/1:209,135,0:45:0:99	0/1:84,0,131:15:0:93	0/1:126,0,160:29:0:99	1/1:183,51,0:17:0:53	0/1:128,0,102:18:0:99	0/1:149,0,30:12:0:28	1/1:202,87,0:29:0:89	1/1:204,105,0:35:0:99	1/1:194,69,0:23:0:71	0/0:0,21,129:7:0:13	1/1:201,117,0:39:0:99	1/1:164,45,0:15:0:47	1/1:173,36,0:12:0:38	0/1:107,0,111:10:0:99	1/1:194,48,0:16:0:50	0/1:100,0,162:37:0:99	0/1:122,0,122:20:0:99	1/1:166,33,0:11:0:35
38878.fasta.result.contigs.fa_1	190	.	C	T	999	.	.	GT:PL:DP:SP:GQ	0/0:0,63,200:21:0:69	0/0:0,81,202:27:0:87	0/0:0,39,189:13:0:45	0/0:0,12,116:4:0:18	0/0:0,18,140:6:0:24	./.:0,3,38:1:0:10	0/0:0,39,191:13:0:45	0/0:0,51,195:17:0:57	0/0:0,48,196:16:0:54	0/1:102,0,12:5:0:24	0/0:0,72,203:24:0:78	0/0:0,12,116:4:0:18	0/1:136,0,163:22:0:99	0/0:0,93,203:31:0:99	0/0:0,105,205:35:0:99	0/0:0,66,202:22:0:72	0/0:0,78,203:26:0:84	0/0:0,5,121:7:0:12	0/1:170,0,162:46:0:99	./.:29,0,61:3:0:23	0/1:155,0,168:33:0:99	0/0:0,45,196:15:0:51	0/0:0,57,201:19:0:63	0/1:154,0,136:20:0:99	0/0:0,57,200:19:0:63	0/0:0,57,200:19:0:63	0/0:0,30,179:10:0:36	0/0:0,148,211:49:0:99	0/0:0,84,202:28:0:90	0/0:0,30,180:10:0:36
38879.fasta.result.contigs.fa_1	392	.	A	G	999	.	.	GT:PL:DP:SP:GQ	0/0:0,4,159:13:0:10	0/1:56,0,154:13:0:51	./.:0,3,38:1:0:9	./.:29,0,55:3:0:24	0/0:0,148,212:49:0:99	0/0:0,60,198:20:0:65	0/0:0,24,160:8:0:29	0/0:0,27,171:9:0:32	0/0:0,12,105:4:0:18	0/0:0,45,194:15:0:50	0/0:0,51,196:17:0:56	./.:0,0,0:0:0:6	0/0:0,138,209:46:0:99	0/0:0,45,194:15:0:50	./.:0,6,69:2:0:12	0/0:0,135,210:45:0:99	0/1:17,0,152:12:0:12	0/1:78,0,163:23:0:73	0/1:100,0,167:21:0:95	0/0:0,199,222:66:0:99	0/0:0,84,202:28:0:89	0/1:87,0,164:26:0:82	0/1:97,0,158:40:0:92	0/0:0,30,180:10:0:35	0/0:0,27,170:9:0:32	0/0:0,18,146:6:0:23	0/0:0,15,132:5:0:20	0/0:0,42,193:14:0:47	0/0:0,36,189:12:0:41	./.:0,9,94:3:0:15
38883.fasta.result.contigs.fa_1	129	.	T	C	999	.	.	GT:PL:DP:SP:GQ	0/0:0,12,115:4:0:19	0/0:0,84,204:28:0:91	0/0:0,51,199:17:0:58	0/0:0,57,196:19:0:64	0/0:0,255,239:91:0:99	0/1:173,0,162:87:0:99	0/0:0,15,129:5:0:22	0/0:0,108,206:36:0:99	0/0:0,57,200:19:0:64	0/0:0,132,210:44:0:99	0/0:0,39,190:13:0:46	./.:0,0,0:0:0:8	0/0:0,208,224:69:0:99	0/0:0,90,202:30:0:97	0/0:0,51,197:17:0:58	0/0:0,111,206:37:0:99	0/1:119,0,161:24:0:99	0/0:0,175,216:59:0:99	0/1:163,0,172:58:0:99	0/0:0,229,227:76:0:99	0/0:0,154,252:51:0:99	0/0:0,54,196:18:0:61	0/0:0,232,231:77:0:99	0/0:0,27,167:9:0:34	0/1:17,0,124:7:0:10	0/0:0,33,179:11:0:40	0/1:143,0,101:14:0:99	0/0:0,102,205:34:0:99	0/0:0,75,202:25:0:82	0/0:0,45,193:15:0:52
38945.fasta.result.contigs.fa_1	126	.	C	T	999	.	.	GT:PL:DP:SP:GQ	1/1:186,36,0:12:0:40	0/1:131,0,142:17:0:99	1/1:158,21,0:7:0:25	1/1:146,18,0:6:0:22	0/1:87,0,139:12:0:97	1/1:178,30,0:10:0:34	1/1:196,45,0:15:0:49	./.:58,6,0:2:0:10	1/1:158,21,0:7:0:25	./.:38,3,0:1:0:8	0/1:98,0,141:15:0:99	0/1:100,0,23:5:0:19	1/1:177,30,0:10:0:34	1/1:203,87,0:29:0:91	1/1:201,60,0:20:0:64	1/1:206,108,0:36:0:99	0/1:161,0,170:35:0:99	./.:95,9,0:3:0:13	1/1:198,57,0:19:0:61	1/1:157,26,5:8:0:25	1/1:206,108,0:36:0:99	1/1:195,45,0:15:0:49	1/1:197,57,0:19:0:61	0/0:0,13,168:17:0:5	0/1:105,0,134:12:0:99	1/1:197,51,0:17:0:55	1/1:200,54,0:18:0:58	0/1:165,0,170:52:0:99	1/1:202,69,0:23:0:73	0/1:107,0,159:20:0:99
39178.fasta.result.contigs.fa_1	10	.	G	A	999	.	.	GT:PL:DP:SP:GQ	0/0:0,102,204:34:0:99	0/0:0,72,201:24:0:78	0/0:0,36,177:12:0:42	0/0:0,24,189:8:0:30	0/0:0,18,145:6:0:24	0/0:0,42,189:14:0:48	0/0:0,102,202:34:0:99	0/0:0,42,189:14:0:48	0/0:0,126,255:43:0:99	./.:0,9,94:3:0:16	0/0:0,138,204:46:0:99	0/1:84,0,109:8:0:78	0/0:0,24,130:8:0:30	0/1:166,0,144:86:0:99	0/1:160,0,189:33:0:99	0/0:0,90,200:30:0:96	0/0:0,172,212:57:0:99	0/1:55,0,67:5:0:49	./.:0,9,83:3:0:16	0/0:0,30,174:10:0:36	0/0:0,141,208:47:0:99	1/1:196,83,0:34:0:71	0/0:0,15,121:5:0:22	0/0:0,120,247:40:0:99	0/0:0,89,222:38:0:95	0/0:0,99,232:33:0:99	0/0:0,69,196:23:0:75	./.:0,255,255:113:0:99	0/0:0,99,255:33:0:99	0/0:0,87,232:29:0:93
39243.fasta.result.contigs.fa_1	64	.	A	G	999	.	.	GT:PL:DP:SP:GQ	0/0:0,61,173:33:0:69	0/0:0,36,245:12:0:44	0/0:0,84,255:28:0:92	0/0:0,57,255:19:0:65	0/0:0,15,133:5:0:23	0/0:0,24,189:8:0:32	0/0:0,16,251:27:5:24	./.:0,3,36:1:0:11	0/0:0,44,221:20:0:52	0/0:0,30,226:10:0:38	0/0:0,108,255:36:0:99	0/0:0,15,114:5:0:23	0/0:0,12,113:4:0:20	0/0:0,54,255:18:0:62	0/0:0,181,255:60:0:99	0/0:0,30,226:10:0:38	0/1:78,0,168:14:0:70	0/0:0,18,184:6:0:26	0/0:0,24,166:8:0:32	0/1:118,0,131:11:0:99	0/0:0,36,240:12:0:44	./.:0,0,0:0:0:9	0/0:0,15,151:5:0:23	0/0:0,123,255:41:0:99	0/0:0,66,255:22:0:74	0/0:0,90,255:30:0:98	0/1:152,0,231:25:2:99	./.:0,255,255:104:0:99	0/0:0,78,255:26:0:86	0/1:254,0,93:29:3:99
39326.fasta.result.contigs.fa_1	510	.	G	T	999	.	.	GT:PL:DP:SP:GQ	0/0:0,51,176:17:0:61	0/0:0,84,199:28:0:94	0/0:0,22,176:13:0:32	0/0:0,36,180:12:0:46	0/0:0,34,169:17:0:44	0/0:0,18,93:6:0:28	0/0:0,54,145:18:0:64	0/0:0,81,140:27:0:91	0/0:0,84,255:28:0:94	0/0:0,18,113:6:0:28	0/0:0,39,136:13:0:49	0/1:15,0,48:4:0:6	0/1:147,0,122:40:0:99	0/0:0,87,222:29:0:97	0/0:0,81,244:27:0:91	0/1:122,0,164:38:7:99	0/0:0,102,188:34:0:99	0/0:0,27,116:9:0:37	0/0:0,205,184:68:0:99	0/0:0,66,193:22:0:76	0/0:0,154,142:51:0:99	0/0:0,33,121:11:0:43	0/0:0,157,215:52:0:99	0/0:0,75,199:25:0:85	0/0:0,66,225:22:0:76	0/0:0,67,235:28:0:77	0/0:0,75,219:25:0:85	0/0:0,102,214:34:0:99	0/0:0,72,228:24:0:82	0/0:0,81,199:27:0:91
39331.fasta.result.contigs.fa_1	28	.	C	T	999	.	.	GT:PL:DP:SP:GQ	0/0:0,57,226:19:0:65	0/0:0,69,255:23:0:77	0/0:0,39,220:13:0:47	0/0:0,54,196:18:0:62	0/0:0,226,255:75:0:99	0/0:0,193,255:64:0:99	0/0:0,69,197:23:0:77	0/0:0,63,198:21:0:71	0/0:0,48,224:16:0:56	0/1:130,0,207:20:3:99	0/0:0,51,228:17:0:59	0/0:0,12,107:4:0:20	0/1:170,0,193:74:0:99	0/0:0,151,208:51:0:99	0/0:0,60,231:20:0:68	0/1:159,0,195:30:0:99	0/1:130,0,156:22:0:99	0/0:0,78,198:26:0:86	0/0:0,160,255:53:0:99	0/0:0,178,255:59:0:99	0/0:0,102,255:34:0:99	0/0:0,21,145:7:0:29	0/0:0,178,255:59:0:99	0/0:0,84,255:28:0:92	0/0:0,63,196:21:0:71	0/0:0,51,193:17:0:59	0/0:0,81,255:27:0:89	0/0:0,250,255:84:0:99	0/0:0,99,238:33:0:99	0/0:0,84,255:28:0:92
39403.fasta.result.contigs.fa_1	135	.	C	T	999	.	.	GT:PL:DP:SP:GQ	1/1:133,21,0:7:0:21	1/1:135,30,0:10:0:30	0/1:48,0,94:7:0:54	0/1:35,0,55:5:0:41	0/1:79,0,71:10:0:71	1/1:115,15,0:5:0:15	1/1:89,5,0:4:0:6	0/0:0,24,121:8:0:18	1/1:174,33,0:11:0:33	1/1:85,12,0:4:0:13	0/1:63,0,35:5:0:35	0/1:78,0,15:4:0:15	1/1:186,36,0:12:0:36	1/1:108,11,0:18:0:12	1/1:125,12,0:14:0:13	1/1:163,27,0:18:0:27	0/1:144,0,31:12:0:31	1/1:106,18,0:6:0:18	0/1:11,0,105:9:0:17	./.:38,3,0:1:0:5	0/0:0,45,181:15:0:39	./.:63,9,0:3:0:10	1/1:153,54,0:18:0:54	0/0:0,24,133:8:0:18	0/1:47,0,51:6:0:49	1/1:131,12,0:7:0:13	1/1:126,12,0:13:0:13	0/0:0,93,145:31:0:87	0/1:117,0,89:24:0:89	0/1:58,0,28:4:0:28
39535.fasta.result.contigs.fa_1	131	.	G	A	999	.	.	GT:PL:DP:SP:GQ	0/0:0,255,255:89:0:99	0/1:127,0,148:19:0:99	0/0:0,15,120:5:0:21	0/0:0,5,157:7:0:12	./.:0,6,69:2:0:13	0/0:0,15,109:5:0:21	0/0:0,160,255:53:0:99	0/1:23,0,80:5:0:17	0/0:0,57,228:19:0:63	0/0:0,18,138:6:0:24	0/0:0,223,255:74:0:99	0/1:20,0,113:6:0:14	0/0:0,15,154:5:0:21	0/1:157,0,186:50:0:99	0/1:255,0,196:41:5:99	0/0:0,108,243:36:0:99	0/0:0,138,247:46:0:99	0/0:0,18,147:6:0:24	./.:0,6,51:2:0:13	0/0:0,12,112:4:0:18	0/0:0,84,240:28:0:90	0/0:0,90,238:30:0:96	0/0:0,24,160:8:0:30	0/0:0,126,255:42:0:99	0/0:0,166,255:56:0:99	0/0:0,75,239:25:0:81	0/0:0,72,201:24:0:78	0/0:0,255,255:94:0:99	0/0:0,114,255:38:0:99	0/1:152,0,174:29:0:99
39606.fasta.result.contigs.fa_1	226	.	G	A	999	.	.	GT:PL:DP:SP:GQ	0/0:0,27,166:9:0:35	0/0:0,33,185:11:0:41	0/0:0,39,192:13:0:47	0/0:0,90,204:30:0:98	0/1:169,0,163:42:0:99	0/0:0,135,210:45:0:99	./.:0,6,69:2:0:15	0/0:0,24,167:8:0:32	0/0:0,15,132:5:0:24	0/0:0,54,197:18:0:62	0/0:0,24,163:8:0:32	0/1:46,0,105:7:0:38	0/0:0,96,203:32:0:99	0/0:0,42,193:14:0:50	0/0:0,51,197:17:0:59	0/0:0,30,180:10:0:38	0/0:0,45,193:15:0:53	0/0:0,42,193:14:0:50	0/0:0,54,195:18:0:62	0/0:0,78,203:26:0:86	0/0:0,63,201:21:0:71	0/0:0,21,138:7:0:30	0/0:0,54,194:18:0:62	0/0:0,21,141:7:0:30	0/1:17,0,83:4:0:9	./.:37,3,0:1:0:12	0/0:0,15,132:5:0:24	0/0:0,36,188:12:0:44	0/0:0,45,193:15:0:53	0/0:0,12,116:4:0:21
39824.fasta.result.contigs.fa_1	347	.	G	A	999	.	.	GT:PL:DP:SP:GQ	0/0:0,18,121:6:0:24	0/1:77,0,134:12:0:71	./.:0,9,79:3:0:16	0/1:110,0,99:10:0:99	0/0:0,132,208:44:0:99	0/0:0,169,216:56:0:99	0/0:0,36,187:12:0:42	0/1:92,0,75:7:0:83	0/0:0,24,143:8:0:30	0/0:0,23,171:20:0:29	0/0:0,18,145:6:0:24	0/0:0,12,104:4:0:19	0/0:0,117,206:39:0:99	0/0:0,51,196:17:0:57	./.:0,3,34:1:0:10	0/0:0,45,196:15:0:51	0/0:0,63,198:21:0:69	0/0:0,33,184:11:0:39	0/0:0,63,202:21:0:69	0/0:0,141,210:47:0:99	0/0:0,60,195:20:0:66	0/1:64,0,98:7:0:58	0/0:0,126,207:42:0:99	0/0:0,42,194:14:0:48	0/1:18,0,116:6:0:12	0/0:0,21,158:7:0:27	0/0:0,18,146:6:0:24	0/0:0,105,205:35:0:99	./.:0,9,95:3:0:16	0/1:147,0,131:18:0:99
40016.fasta.result.contigs.fa_1	9	.	C	T	999	.	.	GT:PL:DP:SP:GQ	0/0:0,45,194:15:0:52	0/0:0,57,200:19:0:64	0/0:0,45,223:15:0:52	0/0:0,13,168:17:0:20	0/0:0,157,214:52:0:99	0/0:0,151,210:50:0:99	0/1:112,0,141:16:0:99	0/0:0,39,189:13:0:46	0/0:0,8,163:14:0:15	0/0:0,24,160:8:0:31	0/0:0,102,203:34:0:99	0/1:20,0,124:6:0:13	0/0:0,114,205:38:0:99	0/1:197,0,151:31:0:99	0/1:181,0,158:25:0:99	0/0:0,75,202:25:0:82	0/0:0,75,201:26:0:82	0/1:46,0,125:9:0:39	0/0:0,63,201:21:0:70	0/0:0,111,204:37:0:99	0/0:0,75,200:25:0:82	./.:0,3,38:1:0:11	0/0:0,99,202:33:0:99	0/0:0,66,201:22:0:73	0/0:0,57,195:19:0:64	0/0:0,93,201:32:0:99	0/0:0,51,196:17:0:58	0/0:0,247,253:82:0:99	0/0:0,102,205:34:0:99	0/0:0,102,205:34:0:99
40078.fasta.result.contigs.fa_1	139	.	C	A	999	.	.	GT:PL:DP:SP:GQ	0/0:0,18,131:6:0:24	0/1:130,0,151:21:0:99	./.:61,0,29:3:0:41	0/1:49,0,99:7:0:43	./.:0,6,69:2:0:13	./.:0,9,84:3:0:15	0/0:0,12,107:4:0:18	0/0:0,60,200:20:0:66	0/0:0,12,99:4:0:18	0/0:0,15,148:5:0:21	0/0:0,21,145:7:0:27	./.:0,3,34:1:0:10	0/0:0,69,200:23:0:75	0/0:0,54,196:18:0:60	0/0:0,36,181:12:0:42	0/0:0,66,199:22:0:72	0/1:130,0,130:15:0:99	0/0:0,60,201:20:0:66	0/1:136,0,169:30:0:99	0/0:0,18,139:6:0:24	0/0:0,60,198:20:0:66	0/0:0,60,200:20:0:66	0/1:143,0,170:41:0:99	0/0:0,15,122:5:0:21	0/0:0,15,121:5:0:21	0/0:0,12,110:4:0:18	0/0:0,15,124:5:0:21	0/0:0,51,196:17:0:57	0/0:0,60,200:20:0:66	0/0:0,12,92:4:0:18
40157.fasta.result.contigs.fa_1	26	.	T	C	999	.	.	GT:PL:DP:SP:GQ	0/0:0,18,125:6:0:26	0/0:0,15,132:5:0:23	0/1:11,0,156:20:0:5	0/0:0,45,188:16:0:53	0/0:0,99,204:33:0:99	0/0:0,129,208:43:0:99	0/0:0,30,178:10:0:38	./.:0,6,67:2:0:14	0/0:0,51,197:17:0:59	0/1:26,0,84:4:0:18	0/0:0,18,144:6:0:26	0/0:0,33,183:11:0:41	0/0:0,33,182:11:0:41	0/1:27,0,148:11:0:19	0/1:66,0,128:11:0:58	0/1:127,0,69:9:0:83	0/0:0,21,157:7:0:29	./.:0,3,36:1:0:11	0/0:0,42,193:14:0:50	0/0:0,54,195:18:0:62	0/0:0,27,172:9:0:35	./.:0,3,38:1:0:11	0/0:0,42,187:14:0:50	0/0:0,51,196:17:0:59	0/0:0,21,174:7:0:29	0/0:0,54,199:18:0:62	0/0:0,45,189:15:0:53	0/0:0,211,224:70:0:99	0/0:0,36,189:12:0:44	0/0:0,60,198:20:0:68
40237.fasta.result.contigs.fa_1	162	.	T	C	999	.	.	GT:PL:DP:SP:GQ	0/0:0,12,110:4:0:14	0/0:0,81,202:27:0:83	0/0:0,39,189:13:0:41	0/0:0,79,184:39:0:81	0/1:168,0,145:64:0:99	0/0:0,214,225:71:0:99	./.:0,6,66:2:0:9	0/0:0,69,203:23:0:71	0/1:150,0,94:14:0:99	0/0:0,25,157:32:0:27	0/0:0,21,150:7:0:23	./.:0,9,93:3:0:11	0/1:148,0,170:44:0:99	0/1:162,0,118:19:0:99	0/1:71,0,126:9:0:69	0/0:0,84,201:28:0:86	0/0:0,60,198:20:0:62	0/1:149,0,154:21:0:99	0/0:0,108,205:36:0:99	1/1:214,163,0:54:0:99	0/0:0,117,207:39:0:99	0/0:0,27,168:9:0:29	0/1:169,0,161:43:0:99	0/0:0,24,166:8:0:26	0/1:20,0,129:6:0:18	0/0:0,45,196:15:0:47	1/1:164,24,0:8:0:16	0/0:0,108,204:36:0:99	0/1:145,0,138:17:0:99	0/1:57,0,155:14:0:55
40296.fasta.result.contigs.fa_1	30	.	C	G	999	.	.	GT:PL:DP:SP:GQ	1/1:219,60,0:20:0:63	1/1:197,57,0:19:0:60	0/1:101,0,20:6:0:17	./.:52,0,26:3:0:23	1/1:126,18,0:6:0:21	0/1:132,0,106:12:0:99	1/1:225,45,0:15:0:48	1/1:247,48,0:17:0:51	0/1:87,0,94:8:0:90	./.:42,0,29:3:0:26	1/1:200,66,0:22:0:69	./.:29,3,0:1:0:7	1/1:123,21,0:8:0:24	1/1:160,27,0:10:0:30	1/1:255,87,0:29:0:90	0/1:143,0,165:26:0:99	1/1:196,63,0:21:0:66	0/1:88,0,51:6:0:48	1/1:173,30,0:10:0:33	1/1:181,27,0:9:0:30	1/1:190,54,0:18:0:57	1/1:189,42,0:14:0:45	0/1:50,0,95:6:0:59	0/1:85,0,82:9:0:79	0/1:146,0,138:20:0:99	1/1:113,15,0:5:0:18	1/1:149,18,0:6:0:21	0/1:132,0,144:20:0:99	0/1:171,0,164:29:0:99	1/1:172,33,0:11:0:36
40490.fasta.result.contigs.fa_1	178	.	C	T	999	.	.	GT:PL:DP:SP:GQ	0/0:0,30,174:10:0:36	0/0:0,60,197:20:0:66	0/0:0,42,190:14:0:48	0/0:0,36,188:12:0:42	0/0:0,93,200:31:0:99	0/0:0,72,200:24:0:78	0/0:0,18,146:6:0:24	0/1:121,0,154:19:0:99	0/0:0,26,174:14:0:32	0/1:117,0,112:13:0:99	0/0:0,30,172:10:0:36	./.:0,0,0:0:0:7	0/0:0,178,217:59:0:99	0/0:0,60,199:20:0:66	0/0:0,57,199:19:0:63	0/0:0,87,203:29:0:93	0/0:0,81,199:27:0:87	0/0:0,93,202:31:0:99	0/1:161,0,163:34:0:99	0/0:0,111,204:37:0:99	0/1:147,0,162:26:0:99	0/0:0,39,189:13:0:45	0/0:0,160,214:53:0:99	0/1:127,0,47:8:0:59	0/0:0,24,163:8:0:30	0/1:100,0,160:19:0:94	0/0:0,36,185:12:0:42	0/0:0,105,205:35:0:99	0/0:0,57,198:19:0:63	0/0:0,48,193:16:0:54
40639.fasta.result.contigs.fa_1	232	.	T	A	999	.	.	GT:PL:DP:SP:GQ	0/1:149,0,106:15:0:99	0/0:0,33,171:11:0:27	1/1:175,30,0:10:0:30	0/1:50,0,81:5:0:56	./.:93,9,0:3:0:9	0/0:0,27,166:9:0:21	0/1:74,0,90:7:0:80	0/0:0,12,116:4:0:7	1/1:194,45,0:15:0:45	./.:32,0,32:2:0:31	1/1:173,27,0:9:0:27	./.:50,6,0:2:0:7	1/1:160,24,0:8:0:24	0/1:130,0,147:19:0:99	0/1:165,0,122:23:0:99	1/1:180,30,0:10:0:30	1/1:198,57,0:19:0:57	0/1:73,0,52:6:0:52	1/1:135,18,0:6:0:18	1/1:123,18,0:6:0:18	1/1:201,69,0:23:0:69	0/1:104,0,102:10:0:99	0/1:8,0,146:10:0:14	1/1:199,63,0:21:0:63	0/0:0,42,189:14:0:36	0/1:85,0,129:12:0:91	0/1:6,0,156:14:0:12	0/1:171,0,156:47:0:99	1/1:200,60,0:20:0:60	1/1:200,60,0:20:0:60
40732.fasta.result.contigs.fa_1	27	.	A	C	999	.	.	GT:PL:DP:SP:GQ	1/1:201,72,0:24:0:74	./.:68,6,0:2:0:8	0/1:195,0,114:15:3:99	0/1:79,0,79:6:0:77	1/1:188,39,0:13:0:41	0/1:191,0,30:13:0:28	0/1:161,0,255:42:17:99	./.:32,0,25:2:0:23	0/0:0,129,255:43:0:99	./.:38,3,0:1:0:6	0/1:122,0,155:21:0:99	0/1:21,0,86:5:0:29	1/1:189,36,0:12:0:38	1/1:157,24,0:8:0:26	1/1:233,63,0:21:0:65	1/1:128,15,0:5:0:17	1/1:158,21,0:7:0:23	0/1:89,0,23:5:0:21	1/1:186,36,0:12:0:38	1/1:167,24,0:8:0:26	1/1:115,12,0:4:0:14	./.:32,0,30:2:0:28	1/1:182,33,0:11:0:35	1/1:255,128,0:53:0:99	1/1:201,75,0:25:0:77	0/0:0,132,255:44:0:99	1/1:255,74,0:30:0:76	./.:255,0,255:123:5:99	1/1:146,21,0:7:0:23	0/1:132,0,180:26:0:99
40757.fasta.result.contigs.fa_1	478	.	C	T	999	.	.	GT:PL:DP:SP:GQ	0/1:33,0,133:17:0:31	0/0:0,6,140:19:0:9	0/0:0,15,120:11:0:17	0/1:32,0,97:13:0:30	0/0:0,27,147:18:0:29	0/1:46,0,113:18:0:44	0/0:0,7,121:16:0:10	0/0:0,18,134:13:0:20	0/0:0,5,138:17:0:8	0/0:0,11,116:12:0:13	0/0:0,12,120:13:0:14	0/0:0,9,120:12:0:11	0/0:0,29,124:18:0:31	0/1:26,0,111:19:0:24	0/0:0,6,99:9:0:9	0/1:97,0,129:23:0:95	0/0:0,17,119:21:0:19	0/0:0,30,112:10:0:32	0/1:41,0,94:16:0:39	0/1:27,0,130:15:0:25	0/1:92,0,120:23:0:90	0/1:41,0,109:16:0:39	0/1:38,0,116:16:0:36	0/0:0,12,132:19:0:14	0/0:0,1,146:14:0:5	0/1:21,0,115:17:0:19	0/1:14,0,115:19:0:12	0/0:0,97,168:62:0:99	0/1:16,0,127:11:0:14	0/0:0,7,129:18:0:10
40783.fasta.result.contigs.fa_1	211	.	A	T	999	.	.	GT:PL:DP:SP:GQ	0/0:0,48,188:16:0:54	0/0:0,57,199:19:0:63	./.:29,0,53:3:0:23	0/0:0,30,179:10:0:36	0/1:165,0,168:46:0:99	0/1:167,0,167:48:0:99	0/0:0,36,179:12:0:42	0/0:0,57,196:19:0:63	0/0:0,15,127:5:0:21	0/0:0,54,193:18:0:60	0/1:128,0,156:19:0:99	./.:0,6,69:2:0:12	0/0:0,166,214:55:0:99	0/0:0,84,203:28:0:90	0/0:0,21,145:7:0:27	0/0:0,96,204:32:0:99	0/0:0,120,206:40:0:99	0/0:0,75,200:25:0:81	0/0:0,172,217:57:0:99	0/0:0,114,206:38:0:99	0/0:0,141,210:47:0:99	0/0:0,81,202:27:0:87	0/0:0,160,213:53:0:99	0/1:121,0,151:18:0:99	0/0:4,0,145:10:0:4	0/0:0,36,180:12:0:42	0/1:14,0,137:8:0:9	0/0:0,84,202:28:0:90	0/0:0,45,195:15:0:51	0/1:44,0,133:9:0:38
40802.fasta.result.contigs.fa_1	395	.	G	A	999	.	.	GT:PL:DP:SP:GQ	0/0:0,105,201:35:0:99	0/0:0,69,185:23:0:75	0/0:0,36,199:12:0:42	0/1:41,0,145:10:0:35	0/0:0,18,133:6:0:24	0/1:71,0,110:9:0:65	0/0:0,54,197:18:0:60	./.:0,6,69:2:0:13	0/0:0,90,241:30:0:96	0/0:0,15,142:5:0:22	0/0:0,108,194:36:0:99	0/1:25,0,81:4:0:19	0/0:0,24,158:8:0:30	0/1:205,0,203:76:0:99	0/1:169,0,165:46:0:99	0/0:0,48,192:16:0:54	0/0:0,141,211:47:0:99	0/1:47,0,121:8:0:41	0/0:0,12,89:4:0:19	0/0:0,18,147:6:0:24	0/0:0,87,206:29:0:93	0/0:0,73,197:30:0:79	0/0:0,15,133:5:0:22	0/0:0,99,238:33:0:99	0/0:0,87,200:29:0:93	0/0:0,87,239:29:0:93	0/0:0,78,196:26:0:84	0/0:0,226,225:75:0:99	0/0:0,166,255:55:0:99	0/0:0,52,167:34:0:58
40871.fasta.result.contigs.fa_1	294	.	G	C	999	.	.	GT:PL:DP:SP:GQ	1/1:189,54,0:18:0:51	1/1:103,12,0:4:0:10	0/1:97,0,11:6:0:14	0/1:61,0,149:13:0:64	0/1:141,0,168:29:0:99	1/1:201,87,0:29:0:84	1/1:183,36,0:12:0:33	0/1:48,0,58:4:0:51	0/0:0,33,179:11:0:30	0/1:15,0,76:4:0:18	0/0:0,66,199:22:0:63	./.:38,3,0:1:0:3	0/1:119,0,97:11:0:99	0/1:20,0,114:6:0:23	0/1:89,0,153:16:0:92	0/0:0,21,158:7:0:18	0/1:137,0,101:13:0:99	1/1:95,12,0:4:0:10	0/0:0,42,189:14:0:39	0/0:0,63,196:21:0:60	0/1:92,0,112:9:0:95	./.:0,3,38:1:0:3	1/1:189,60,0:20:0:57	0/1:42,0,126:11:0:45	1/1:173,39,0:13:0:36	1/1:134,24,0:8:0:21	0/0:0,36,187:12:0:33	0/0:0,90,199:30:0:87	0/1:123,0,69:12:0:72	0/1:144,0,70:14:0:73
40887.fasta.result.contigs.fa_1	5	.	A	T	999	.	.	GT:PL:DP:SP:GQ	1/1:187,36,0:12:0:41	1/1:233,66,0:22:0:71	1/1:231,57,0:19:0:62	1/1:137,8,0:8:0:13	1/1:198,48,0:16:0:53	1/1:191,42,0:14:0:47	1/1:209,24,0:8:0:29	1/1:185,36,0:12:0:41	1/1:193,42,0:14:0:47	1/1:166,13,0:17:0:18	0/1:161,0,95:19:0:90	0/1:149,0,20:11:0:15	./.:0,0,0:0:0:6	0/1:118,0,190:42:4:99	0/1:94,0,164:24:0:99	1/1:169,27,0:9:0:32	1/1:191,45,0:15:0:50	1/1:151,0,1:12:0:6	1/1:224,42,0:14:0:47	1/1:204,93,0:31:0:98	1/1:236,81,0:27:0:86	1/1:183,36,0:12:0:41	1/1:201,66,0:22:0:71	1/1:155,21,0:7:0:26	1/1:228,45,0:15:0:50	0/1:153,0,14:8:0:9	1/1:107,12,0:4:0:17	0/1:125,0,165:38:0:99	0/1:81,0,58:5:0:53	./.:0,0,0:0:0:6
40936.fasta.result.contigs.fa_1	178	.	C	T	999	.	.	GT:PL:DP:SP:GQ	0/0:0,39,189:13:0:47	0/0:0,21,157:7:0:29	0/0:0,18,145:6:0:26	0/0:0,36,189:12:0:44	0/0:0,144,210:48:0:99	0/0:0,187,219:62:0:99	0/0:0,18,137:6:0:26	0/0:0,12,116:4:0:20	0/0:4,0,95:8:0:6	0/0:0,51,197:17:0:59	0/0:0,51,196:17:0:59	0/1:44,0,106:8:0:36	0/0:0,93,203:31:0:99	0/0:0,75,202:25:0:83	0/0:0,15,128:5:0:23	0/0:0,30,176:10:0:38	0/1:61,0,155:17:0:53	0/0:0,18,135:6:0:26	0/0:0,81,201:27:0:89	0/1:108,0,161:50:0:99	0/0:0,78,202:26:0:86	0/0:0,18,140:6:0:26	0/0:0,120,205:40:0:99	0/0:0,12,112:4:0:20	0/0:0,27,164:9:0:35	0/0:0,21,149:7:0:29	0/1:98,0,106:12:0:90	0/0:0,117,207:39:0:99	0/0:0,21,155:7:0:29	0/0:0,18,145:6:0:26
41124.fasta.result.contigs.fa_1	121	.	A	G	999	.	.	GT:PL:DP:SP:GQ	./.:29,0,57:3:0:28	0/0:0,33,232:11:0:34	0/0:0,33,217:11:0:34	0/0:0,51,255:18:0:52	0/1:160,0,255:52:9:99	0/0:0,132,255:45:0:99	0/1:142,0,159:14:0:99	0/1:205,0,7:15:4:14	0/1:10,0,125:8:0:9	0/1:102,0,157:12:3:99	0/0:0,18,149:6:0:19	./.:0,3,28:1:0:6	0/0:0,45,204:15:0:46	1/1:195,27,0:9:0:20	1/1:242,36,0:12:0:29	0/0:0,48,255:16:0:49	0/0:0,42,255:14:0:43	0/1:132,0,142:15:0:99	0/0:0,69,255:23:0:70	0/0:0,114,253:38:0:99	0/1:203,0,44:16:0:51	0/1:77,0,36:5:0:43	0/0:0,72,191:24:0:73	0/0:0,48,199:16:0:49	0/1:70,0,38:5:0:45	0/1:103,0,173:15:0:99	0/0:0,39,156:13:0:40	0/0:0,93,255:32:0:94	0/0:0,33,228:11:0:34	./.:104,9,0:3:0:4
41232.fasta.result.contigs.fa_1	227	.	G	A	999	.	.	GT:PL:DP:SP:GQ	./.:0,255,255:101:0:99	0/0:0,69,196:23:0:78	0/0:0,27,168:9:0:36	0/0:0,21,149:7:0:30	0/1:100,0,51:6:0:66	0/0:0,36,184:12:0:45	0/1:162,0,194:33:0:99	0/0:0,14,142:10:0:23	0/0:0,96,255:32:0:99	0/0:0,15,128:5:0:24	0/0:0,255,255:90:0:99	0/0:0,24,167:8:0:33	./.:0,0,0:0:0:10	0/0:0,138,206:46:0:99	0/0:0,172,255:57:0:99	0/0:0,48,231:16:0:57	0/0:0,117,205:39:0:99	0/0:0,12,113:4:0:21	./.:0,0,0:0:0:10	0/0:0,30,173:10:0:39	0/0:0,105,205:35:0:99	0/0:0,30,163:10:0:39	0/0:0,15,132:5:0:24	0/0:0,120,240:40:0:99	0/0:0,217,255:74:0:99	0/0:0,48,196:16:0:57	0/1:160,0,149:32:0:99	0/0:0,255,255:99:0:99	0/0:0,235,255:78:0:99	0/0:0,90,201:30:0:99
41315.fasta.result.contigs.fa_2	130	.	C	A	999	.	.	GT:PL:DP:SP:GQ	0/0:0,36,187:12:0:45	0/0:0,30,179:10:0:39	0/0:0,15,133:5:0:24	./.:0,0,0:0:0:10	0/0:0,39,191:13:0:48	0/0:0,157,214:52:0:99	0/0:0,30,178:10:0:39	./.:0,9,71:3:0:18	0/0:0,27,170:9:0:36	0/0:0,39,185:13:0:48	0/1:103,0,111:11:0:94	./.:0,6,69:2:0:15	0/1:165,0,136:62:0:99	0/0:0,69,203:23:0:78	./.:0,0,0:0:0:10	0/0:0,90,203:30:0:99	0/0:0,102,206:34:0:99	0/0:0,96,204:32:0:99	0/0:0,111,206:37:0:99	0/0:0,223,227:74:0:99	0/0:0,99,206:33:0:99	0/0:0,78,203:26:0:87	0/1:171,0,162:73:0:99	0/0:0,36,186:12:0:45	0/0:0,12,109:4:0:21	0/0:0,18,132:6:0:27	0/0:0,30,178:10:0:39	0/0:0,87,204:29:0:96	./.:0,3,34:1:0:13	0/0:0,18,146:6:0:27
41335.fasta.result.contigs.fa_1	46	.	G	A	999	.	.	GT:PL:DP:SP:GQ	0/0:0,21,153:7:0:29	0/0:0,75,208:25:0:83	0/0:0,33,171:11:0:41	0/1:17,0,105:7:0:10	0/0:0,21,144:7:0:29	0/0:0,15,95:5:0:23	0/0:0,48,192:16:0:56	0/0:0,39,182:13:0:47	0/0:0,90,203:30:0:98	./.:29,0,52:3:0:22	0/0:0,42,187:14:0:50	0/1:58,0,58:4:0:50	0/0:0,21,157:7:0:29	0/0:0,138,204:46:0:99	0/0:0,54,196:18:0:62	0/0:0,102,206:34:0:99	0/0:0,102,201:34:0:99	0/0:0,12,77:4:0:20	0/0:0,129,210:43:0:99	0/0:0,27,159:9:0:35	0/0:0,144,209:48:0:99	0/0:0,15,117:5:0:23	0/0:0,33,183:11:0:41	0/0:0,42,184:14:0:50	0/0:0,54,184:19:0:62	0/0:0,75,196:25:0:83	0/0:0,39,187:13:0:47	0/0:0,226,220:76:0:99	0/1:153,0,149:23:0:99	0/1:121,0,164:26:0:99
41386.fasta.result.contigs.fa_1	20	.	G	T	999	.	.	GT:PL:DP:SP:GQ	1/1:240,163,0:54:0:99	1/1:234,75,0:25:0:78	0/1:229,0,133:19:0:99	1/1:192,30,0:11:0:33	1/1:158,21,0:7:0:24	0/1:74,0,113:8:0:83	0/1:157,0,163:27:0:99	1/1:184,0,2:12:0:4	1/1:255,129,0:43:0:99	1/1:133,15,0:5:0:19	1/1:213,163,0:54:0:99	1/1:168,18,0:6:0:22	1/1:180,33,0:11:0:36	1/1:255,132,0:44:0:99	1/1:255,199,0:66:0:99	0/1:199,0,159:41:0:99	1/1:208,129,0:43:0:99	0/1:114,0,23:5:0:20	1/1:255,93,0:31:0:96	0/1:129,0,4:8:0:3	1/1:247,151,0:50:0:99	1/1:201,66,0:22:0:69	1/1:149,21,0:7:0:24	1/1:237,96,0:32:0:99	1/1:254,157,0:52:0:99	1/1:255,141,0:47:0:99	0/1:156,0,164:32:0:99	./.:0,255,255:132:0:99	0/1:172,0,255:48:4:99	0/1:204,0,186:32:0:99
41517.fasta.result.contigs.fa_1	437	.	T	A	999	.	.	GT:PL:DP:SP:GQ	0/0:0,81,234:27:0:85	0/0:0,51,255:17:0:55	0/1:11,0,138:6:0:8	./.:29,0,67:3:0:25	./.:0,6,76:2:0:10	0/0:0,15,129:5:0:19	0/0:0,11,152:16:0:15	0/0:0,21,173:7:0:25	0/0:0,48,218:16:0:52	./.:0,3,34:1:0:7	0/1:7,0,126:9:0:5	0/0:0,12,99:4:0:16	./.:30,0,32:2:0:26	0/1:109,0,145:14:0:99	0/1:114,0,140:15:0:99	0/0:0,54,255:18:0:58	0/0:0,60,255:20:0:64	0/1:34,0,99:7:0:30	0/0:0,15,144:5:0:19	0/0:0,12,89:4:0:16	0/0:0,81,255:27:0:85	0/0:0,33,230:11:0:37	1/1:146,18,0:6:0:9	0/0:0,51,255:17:0:55	0/0:0,63,222:21:0:67	0/0:0,72,255:24:0:76	0/0:0,36,171:12:0:40	0/0:0,132,255:45:0:99	0/1:84,0,251:20:0:80	0/1:169,1,0:13:0:9
41613.fasta.result.contigs.fa_1	42	.	A	T	999	.	.	GT:PL:DP:SP:GQ	0/0:0,102,255:34:0:99	0/1:13,0,130:8:0:10	0/1:136,0,180:14:0:99	0/1:146,0,88:11:3:98	0/0:0,12,116:4:0:16	0/0:0,15,144:5:0:19	0/0:0,102,255:34:0:99	./.:37,3,0:1:0:8	0/0:0,73,255:30:0:77	0/0:0,15,147:5:0:19	0/0:0,129,207:43:0:99	0/0:0,15,146:5:0:19	0/1:95,0,23:5:0:33	0/1:86,0,98:7:0:82	0/1:255,0,255:48:1:99	0/0:0,12,113:4:0:16	0/1:77,0,111:7:0:73	0/1:57,0,122:6:0:53	0/0:0,15,150:5:0:19	0/1:105,0,138:9:0:99	./.:0,6,69:2:0:10	./.:0,3,31:1:0:8	0/0:0,24,212:8:0:28	0/0:0,99,255:33:0:99	0/0:0,132,255:44:0:99	0/0:0,72,255:24:0:76	0/0:0,81,255:27:0:85	0/0:0,253,255:84:0:99	0/0:0,63,255:21:0:67	0/0:0,75,255:25:0:79
41736.fasta.result.contigs.fa_1	271	.	G	A	999	.	.	GT:PL:DP:SP:GQ	0/1:92,0,125:10:0:86	0/0:0,12,116:4:0:18	0/0:0,30,175:10:0:36	0/0:0,36,182:12:0:42	0/1:164,0,156:30:0:99	0/0:0,111,207:37:0:99	./.:0,9,95:3:0:15	0/1:77,0,93:7:0:71	0/1:100,0,49:6:0:61	0/0:0,21,157:7:0:27	0/0:0,24,160:8:0:30	0/1:97,0,94:8:0:91	0/0:0,33,185:11:0:39	0/0:0,27,173:9:0:33	./.:0,9,95:3:0:15	0/0:0,24,148:8:0:30	0/0:0,36,181:12:0:42	0/0:0,12,116:4:0:18	0/0:0,27,167:9:0:33	0/0:0,57,201:19:0:63	0/0:0,27,174:9:0:33	./.:0,6,69:2:0:12	0/0:0,27,168:9:0:33	0/0:0,33,185:11:0:39	./.:0,9,92:3:0:15	0/0:0,30,175:10:0:36	0/0:0,15,132:5:0:21	0/0:0,96,205:32:0:99	0/0:0,12,108:4:0:18	1/1:133,15,0:5:0:5
41818.fasta.result.contigs.fa_1	367	.	C	T	999	.	.	GT:PL:DP:SP:GQ	0/1:43,0,90:9:0:40	./.:0,9,40:3:0:13	0/1:37,0,49:4:0:34	0/0:0,24,139:8:0:27	0/1:164,0,100:43:0:99	0/0:0,123,141:41:0:99	0/0:0,15,119:5:0:19	0/0:0,21,140:7:0:24	./.:0,6,49:2:0:10	0/0:0,30,164:10:0:33	0/1:110,0,73:8:0:82	0/0:0,12,81:4:0:16	0/0:0,78,131:26:0:81	0/0:0,45,132:15:0:48	0/0:0,21,110:7:0:24	0/0:0,39,171:13:0:42	0/1:140,0,89:20:0:98	0/0:0,33,184:11:0:36	0/0:0,69,183:23:0:72	0/1:145,0,152:21:0:99	0/0:0,45,195:15:0:48	./.:74,9,0:3:0:3	0/1:165,0,137:31:0:99	0/1:72,0,116:11:0:69	0/0:0,39,169:13:0:42	0/0:0,27,172:9:0:30	0/0:0,18,102:6:0:21	0/0:0,39,183:13:0:42	./.:0,0,0:0:0:5	0/1:84,0,15:4:0:24
41826.fasta.result.contigs.fa_1	270	.	C	T	999	.	.	GT:PL:DP:SP:GQ	1/1:199,75,0:25:0:78	1/1:201,78,0:26:0:81	./.:85,9,0:3:0:12	1/1:195,48,0:16:0:51	1/1:187,45,0:15:0:48	0/1:148,0,163:28:0:99	1/1:146,24,0:8:0:27	0/1:136,0,88:11:0:85	1/1:142,18,0:6:0:21	1/1:179,36,0:12:0:39	1/1:200,78,0:26:0:81	./.:28,0,59:3:0:37	0/0:0,63,201:21:0:54	1/1:209,157,0:52:0:99	1/1:201,78,0:26:0:81	1/1:208,154,0:51:0:99	0/1:159,0,171:65:0:99	0/1:44,0,131:9:0:53	1/1:206,135,0:45:0:99	0/1:155,0,141:20:0:99	0/1:152,0,100:43:0:97	0/1:168,0,165:56:0:99	1/1:200,84,0:28:0:87	1/1:197,72,0:24:0:75	0/1:132,0,108:14:0:99	1/1:156,30,0:10:0:33	0/1:132,0,98:16:0:95	0/1:156,0,167:38:0:99	1/1:207,120,0:40:0:99	1/1:159,30,0:10:0:33
41866.fasta.result.contigs.fa_1	62	.	C	T	999	.	.	GT:PL:DP:SP:GQ	0/0:0,54,197:18:0:57	0/0:0,54,194:18:0:57	0/0:0,48,255:16:0:51	0/1:34,0,134:14:0:31	0/0:0,21,155:7:0:25	0/0:0,24,183:8:0:27	0/1:186,0,193:26:2:99	0/0:0,33,173:11:0:36	0/0:0,114,255:38:0:99	0/0:0,12,102:4:0:16	0/0:0,87,228:29:0:90	0/1:20,0,107:6:0:17	0/1:19,0,135:6:0:16	0/1:127,0,255:39:6:99	0/1:185,0,192:31:0:99	0/0:0,64,241:34:0:67	0/1:181,0,244:35:2:99	0/1:23,0,84:5:0:20	0/0:0,24,159:8:0:27	0/1:163,0,75:12:0:85	0/0:0,120,255:40:0:99	0/0:0,27,171:9:0:30	0/0:0,24,150:8:0:27	0/0:0,60,255:32:0:63	0/0:0,78,200:26:0:81	0/1:240,0,250:49:3:99	0/0:0,120,255:40:0:99	./.:0,255,255:131:0:99	0/1:163,0,194:25:0:99	0/0:0,105,255:35:0:99
41914.fasta.result.contigs.fa_1	71	.	T	G	139	.	.	GT:PL:DP:SP:GQ	0/0:0,193,255:64:0:99	0/0:0,42,178:14:0:52	0/0:0,57,255:19:0:67	0/0:0,18,131:6:0:28	0/0:0,27,171:9:0:37	0/0:0,15,106:5:0:25	0/0:0,87,201:29:0:97	0/0:0,15,112:5:0:25	0/0:0,129,238:43:0:99	0/1:20,0,104:6:0:10	0/1:166,0,156:48:0:99	0/1:23,0,81:4:0:13	0/0:0,54,233:18:0:64	0/0:0,105,206:35:0:99	0/0:0,180,255:66:0:99	0/0:0,78,200:26:0:88	0/0:0,90,239:30:0:99	0/0:0,18,138:6:0:28	0/0:0,30,179:10:0:40	0/0:0,57,236:19:0:67	0/0:0,114,242:38:0:99	0/0:0,15,113:5:0:25	0/0:0,24,167:8:0:34	0/0:0,123,243:41:0:99	0/0:0,120,235:41:0:99	0/0:0,120,255:40:0:99	0/0:0,144,255:48:0:99	./.:0,255,255:123:0:99	0/0:0,75,255:25:0:85	0/0:0,102,202:34:0:99
41930.fasta.result.contigs.fa_1	31	.	T	C	999	.	.	GT:PL:DP:SP:GQ	0/0:0,111,255:37:0:99	0/1:168,0,147:33:0:99	0/1:148,0,253:22:2:99	0/1:149,0,40:12:0:39	1/1:169,18,0:6:0:19	0/0:0,36,238:12:0:29	0/1:172,0,159:29:0:99	0/1:119,0,78:10:0:77	1/1:255,93,0:31:0:94	0/1:58,0,58:4:0:57	0/1:165,0,165:34:0:99	0/1:91,0,68:8:0:67	1/1:174,30,0:10:0:31	0/1:189,0,199:75:0:99	0/1:247,0,179:37:2:99	1/1:255,196,0:65:0:99	1/1:255,178,0:59:0:99	0/1:62,0,75:7:0:68	1/1:255,132,0:45:0:99	1/1:146,18,0:6:0:19	1/1:255,232,0:77:0:99	1/1:231,51,0:17:0:52	1/1:255,72,0:24:0:73	1/1:236,111,0:37:0:99	1/1:255,81,0:27:0:82	0/1:224,0,213:42:0:99	0/1:225,0,119:28:0:99	./.:255,255,0:114:0:99	0/1:249,0,180:43:0:99	1/1:238,88,0:42:0:89
42013.fasta.result.contigs.fa_1	287	.	G	A	999	.	.	GT:PL:DP:SP:GQ	0/0:0,30,178:10:0:35	0/0:0,93,234:31:0:98	0/0:0,24,193:8:0:29	0/1:88,0,136:11:0:83	0/0:0,154,213:51:0:99	0/1:163,0,170:49:0:99	./.:0,9,85:3:0:14	0/1:158,0,162:34:0:99	./.:0,6,68:2:0:11	0/0:0,63,202:21:0:68	0/1:26,0,84:4:0:21	./.:0,6,68:2:0:11	0/0:0,178,215:59:0:99	0/0:0,69,200:23:0:74	0/0:0,12,116:4:0:17	0/1:171,0,157:35:0:99	0/1:152,0,161:25:0:99	0/0:0,123,242:41:0:99	0/0:0,123,207:41:0:99	0/0:0,166,212:55:0:99	0/1:155,0,159:27:0:99	0/0:0,54,196:18:0:59	0/1:145,0,170:60:0:99	0/0:0,15,133:5:0:20	0/0:0,15,128:5:0:20	0/0:0,15,133:5:0:20	0/0:0,18,147:6:0:23	0/0:0,27,163:9:0:32	0/0:0,13,169:17:0:18	0/0:0,12,116:4:0:17
42025.fasta.result.contigs.fa_2	259	.	G	T	999	.	.	GT:PL:DP:SP:GQ	0/0:0,18,141:6:0:24	0/0:0,57,195:19:0:63	0/0:0,12,115:4:0:18	0/1:29,0,130:11:0:23	0/0:0,38,181:22:0:44	0/1:166,0,126:38:0:99	0/0:0,24,160:8:0:30	0/0:0,8,63:5:0:14	0/0:0,27,171:9:0:33	0/0:0,21,143:7:0:27	0/1:122,0,154:22:0:99	0/0:0,12,107:4:0:18	0/0:0,72,196:24:0:78	0/0:0,138,202:46:0:99	0/0:0,42,181:14:0:48	0/1:127,0,140:44:0:99	0/0:0,151,205:51:0:99	0/1:78,0,140:16:0:72	0/0:0,214,220:71:0:99	0/0:0,84,202:28:0:90	0/0:0,160,210:53:0:99	0/1:132,0,158:35:0:99	0/0:0,87,201:29:0:93	0/0:0,21,130:7:0:27	0/1:133,0,89:11:0:99	0/0:0,36,185:12:0:42	./.:0,6,69:2:0:12	0/0:0,90,202:30:0:96	0/0:0,45,179:15:0:51	0/0:0,33,184:11:0:39
42271.fasta.result.contigs.fa_1	30	.	A	G	999	.	.	GT:PL:DP:SP:GQ	0/0:0,45,187:15:0:53	0/0:0,36,204:12:0:44	0/0:0,27,175:9:0:35	0/0:0,18,168:6:0:26	0/0:0,48,190:16:0:56	0/0:0,84,202:28:0:92	0/0:0,48,192:16:0:56	./.:0,3,15:1:0:12	0/0:0,69,255:23:0:77	./.:0,6,51:2:0:15	0/0:0,75,197:25:0:83	0/0:0,12,115:4:0:20	0/0:0,45,229:15:0:53	0/0:0,66,255:22:0:74	0/0:0,63,255:21:0:71	0/1:47,0,124:8:0:39	0/0:0,45,223:15:0:53	0/0:0,12,132:4:0:20	0/0:0,60,255:20:0:68	0/0:0,51,198:17:0:59	0/0:0,30,177:10:0:38	0/1:23,0,82:5:0:15	0/1:190,0,149:22:3:99	0/0:0,99,255:33:0:99	0/0:0,69,231:23:0:77	0/0:0,72,229:25:0:80	0/0:0,84,255:28:0:92	0/0:0,255,255:97:0:99	0/1:166,0,107:18:0:99	0/0:0,81,255:27:0:89
42468.fasta.result.contigs.fa_1	102	.	G	A	999	.	.	GT:PL:DP:SP:GQ	0/0:0,196,255:65:0:99	0/1:107,0,182:19:0:99	0/1:7,0,128:7:0:3	0/0:0,24,142:8:0:31	./.:29,35,89:3:0:13	0/0:0,42,218:14:0:49	0/0:0,84,255:41:4:91	0/0:0,36,237:12:0:43	0/0:0,103,255:40:0:99	0/0:0,12,125:4:0:19	0/0:0,181,255:60:0:99	0/0:0,12,101:4:0:19	0/1:127,0,69:10:0:82	0/0:0,75,255:25:0:82	0/0:0,181,255:60:0:99	0/0:0,78,255:26:0:85	0/0:0,60,255:20:0:67	0/0:0,15,153:5:0:22	0/0:0,99,202:33:0:99	0/0:0,27,160:9:0:34	0/0:0,90,255:30:0:97	0/0:0,18,132:6:0:25	0/0:0,18,145:6:0:25	0/1:130,0,187:34:0:99	0/0:0,166,255:55:0:99	0/1:180,0,131:30:0:99	0/1:225,0,199:34:2:99	./.:0,255,255:122:0:99	0/0:0,129,255:43:0:99	0/0:0,69,183:23:0:76
42506.fasta.result.contigs.fa_1	90	.	A	G	999	.	.	GT:PL:DP:SP:GQ	0/0:0,96,200:34:0:99	0/1:98,0,171:15:0:93	0/0:0,54,233:18:0:59	0/0:0,34,208:24:0:39	0/1:159,0,133:16:0:99	0/0:0,53,196:23:0:58	0/0:0,159,255:60:0:99	0/0:0,18,142:6:0:23	0/0:0,96,240:32:0:99	0/1:58,0,58:4:0:53	0/0:0,102,231:34:0:99	0/1:55,0,56:4:0:50	0/1:102,0,67:8:0:78	0/1:69,0,128:10:0:64	0/1:195,0,148:31:0:99	0/0:0,42,204:14:0:47	0/0:0,66,231:22:0:71	0/1:20,0,117:6:0:15	0/0:0,27,174:9:0:32	0/0:0,93,204:31:0:98	0/0:0,51,214:17:0:56	./.:0,6,49:2:0:11	0/0:0,45,204:15:0:50	0/0:0,138,231:47:0:99	0/0:0,84,200:29:0:89	0/0:0,114,231:38:0:99	0/0:0,69,222:23:0:74	0/0:0,214,255:71:0:99	0/0:0,51,199:17:0:56	0/0:0,90,243:30:0:95
42575.fasta.result.contigs.fa_2	319	.	A	T	999	.	.	GT:PL:DP:SP:GQ	0/0:0,12,116:4:0:17	0/0:0,39,185:13:0:44	./.:0,9,95:3:0:14	0/0:0,30,173:10:0:35	0/0:0,223,224:74:0:99	0/1:166,0,169:62:0:99	0/0:0,15,131:5:0:20	0/1:149,0,159:26:0:99	0/1:20,0,118:6:0:15	0/0:0,31,175:23:0:36	0/0:0,15,102:5:0:20	./.:0,3,38:1:0:9	0/0:0,120,204:41:0:99	0/1:134,0,109:16:0:99	0/1:127,0,17:7:0:28	0/0:0,75,198:25:0:80	0/0:0,60,199:20:0:65	0/1:142,0,164:30:0:99	0/1:164,0,162:39:0:99	0/0:0,141,206:47:0:99	0/0:0,75,203:25:0:80	0/0:0,24,136:8:0:29	0/1:153,0,169:68:0:99	0/0:0,12,106:4:0:17	0/0:0,27,172:9:0:32	0/0:0,15,131:5:0:20	0/0:0,24,165:8:0:29	0/0:0,84,203:28:0:89	0/0:0,18,145:6:0:23	./.:0,9,95:3:0:14
42605.fasta.result.contigs.fa_1	374	.	C	T	999	.	.	GT:PL:DP:SP:GQ	0/0:0,78,255:26:0:88	0/0:0,60,255:20:0:70	0/0:0,18,171:6:0:28	0/0:0,33,255:11:0:43	0/0:0,75,255:25:0:85	0/0:0,123,255:41:0:99	0/0:0,21,135:7:0:31	0/0:0,48,255:16:0:58	0/0:0,45,255:15:0:55	0/0:0,21,135:7:0:31	0/0:0,99,255:33:0:99	./.:0,6,76:2:0:16	0/1:122,0,42:12:0:58	0/0:0,132,255:44:0:99	0/0:0,141,255:47:0:99	0/0:0,154,255:51:0:99	0/0:0,99,239:33:0:99	0/0:0,24,217:8:0:34	0/1:168,7,0:22:0:9	0/1:40,0,102:9:0:30	0/0:0,211,255:70:0:99	0/0:0,42,189:14:0:52	0/0:0,90,255:30:0:99	0/0:0,30,202:10:0:40	0/0:0,18,107:6:0:28	0/0:0,90,255:30:0:99	0/0:0,39,232:13:0:49	0/0:0,135,255:45:0:99	0/0:0,138,255:46:0:99	0/0:0,72,255:24:0:82
42641.fasta.result.contigs.fa_2	149	.	C	T	999	.	.	GT:PL:DP:SP:GQ	0/0:0,255,255:88:0:99	0/1:8,0,143:20:0:5	0/1:20,0,116:6:0:15	0/0:0,30,223:10:0:35	0/0:0,24,200:8:0:29	0/1:104,0,136:11:0:99	0/0:0,99,255:33:0:99	0/1:63,0,55:4:0:57	0/0:0,93,255:31:0:98	0/0:0,15,156:5:0:20	0/0:0,238,255:79:0:99	0/1:17,0,118:7:0:12	0/0:0,21,150:7:0:26	0/1:255,0,255:97:1:99	0/1:244,0,255:73:5:99	./.:0,9,88:3:0:15	0/0:0,93,255:31:0:98	./.:29,0,61:3:0:24	0/0:0,24,160:8:0:29	0/0:0,21,133:7:0:26	0/0:0,12,116:4:0:17	0/0:0,87,201:29:0:92	0/0:0,30,177:10:0:35	0/0:0,126,245:42:0:99	0/0:0,154,255:51:0:99	0/0:0,105,255:35:0:99	0/0:0,81,255:27:0:86	./.:0,255,255:109:0:99	0/0:0,196,255:66:0:99	0/0:0,93,240:31:0:98
42735.fasta.result.contigs.fa_1	33	.	A	G	999	.	.	GT:PL:DP:SP:GQ	0/0:0,105,198:36:0:99	0/0:0,45,169:15:0:51	0/0:0,57,184:19:0:63	0/0:0,33,174:11:0:39	0/0:0,27,161:9:0:33	0/0:0,39,182:13:0:45	0/0:0,66,166:22:0:72	./.:0,3,38:1:0:9	0/0:0,102,187:34:0:99	0/0:0,24,151:8:0:30	0/1:123,0,165:29:0:99	0/1:36,0,115:8:0:30	0/0:0,15,128:5:0:21	0/0:0,151,209:50:0:99	0/0:0,66,200:22:0:72	0/1:105,0,88:14:0:96	0/1:152,0,147:24:0:99	0/0:0,12,99:4:0:18	0/0:0,27,154:9:0:33	0/0:0,30,176:10:0:36	0/0:0,21,144:7:0:27	0/1:88,0,14:5:0:26	0/0:0,18,136:6:0:24	0/0:0,126,196:42:0:99	0/1:94,0,130:16:0:88	0/0:0,96,194:32:0:99	0/1:119,0,141:33:0:99	0/0:0,255,255:88:0:99	0/0:0,126,198:42:0:99	0/0:0,102,186:34:0:99
42816.fasta.result.contigs.fa_1	425	.	G	C	121	.	.	GT:PL:DP:SP:GQ	0/0:0,27,136:9:0:35	0/0:0,75,192:25:0:83	0/0:0,36,165:12:0:44	0/1:57,0,106:13:0:49	0/0:0,87,203:29:0:95	0/1:71,0,160:23:0:63	./.:0,9,92:3:0:17	0/0:0,90,186:31:0:98	0/1:36,0,29:6:0:27	0/0:0,33,176:12:0:41	0/0:0,51,182:17:0:59	0/0:0,12,52:4:0:20	0/0:0,32,161:33:0:40	0/0:0,90,196:30:0:98	0/0:0,48,168:16:0:56	0/0:0,169,203:56:0:99	0/0:0,141,202:47:0:99	0/0:0,39,135:13:0:47	0/0:0,144,196:48:0:99	0/0:0,78,197:26:0:86	0/0:0,96,202:32:0:99	0/0:0,66,187:22:0:74	0/0:0,193,209:64:0:99	0/0:0,30,145:10:0:38	0/0:0,12,91:4:0:20	0/0:0,48,177:16:0:56	0/0:0,39,178:13:0:47	0/0:0,78,193:26:0:86	0/0:0,102,195:34:0:99	0/1:38,0,114:9:0:30
42969.fasta.result.contigs.fa_1	270	.	C	T	999	.	.	GT:PL:DP:SP:GQ	0/0:0,69,200:23:0:71	0/1:66,0,136:11:0:64	0/0:0,21,158:7:0:23	./.:32,0,32:2:0:30	0/1:83,0,26:4:0:34	0/0:0,24,150:8:0:26	0/0:0,12,114:4:0:14	0/0:0,24,167:8:0:26	0/1:104,0,134:12:0:99	0/0:0,12,116:4:0:14	0/1:38,0,145:11:0:36	./.:32,0,32:2:0:30	0/0:0,27,172:9:0:29	0/1:145,0,149:21:0:99	0/1:124,0,71:9:0:79	0/1:169,0,158:37:0:99	0/0:0,96,203:32:0:98	0/1:159,1,0:13:0:8	0/0:0,135,210:45:0:99	./.:0,6,68:2:0:9	0/0:0,126,205:42:0:99	0/1:134,0,156:20:0:99	0/0:0,36,186:12:0:38	0/0:0,42,188:14:0:44	0/0:0,30,180:10:0:32	0/1:81,0,145:12:0:79	0/0:0,51,197:17:0:53	0/1:136,0,167:39:0:99	0/0:0,24,164:8:0:26	0/1:127,0,17:7:0:25
43200.fasta.result.contigs.fa_1	357	.	C	T	999	.	.	GT:PL:DP:SP:GQ	0/1:83,0,89:8:0:78	0/0:0,30,172:10:0:35	./.:0,0,0:0:0:6	0/0:0,15,128:5:0:20	0/0:0,202,221:67:0:99	0/1:163,0,167:58:0:99	0/0:0,24,160:8:0:29	0/1:92,0,77:7:0:84	0/0:0,51,195:17:0:56	0/0:0,48,194:16:0:53	0/0:0,27,171:9:0:32	./.:0,6,63:2:0:12	0/0:0,196,215:66:0:99	0/0:0,60,198:20:0:65	0/0:0,15,131:5:0:20	0/0:0,69,199:23:0:74	0/0:0,90,201:30:0:95	0/0:0,51,187:17:0:56	0/1:164,0,154:29:0:99	0/0:0,181,214:60:0:99	0/0:0,81,201:27:0:86	0/0:0,12,111:4:0:17	0/1:162,0,162:53:0:99	0/0:0,21,147:7:0:26	0/0:0,12,113:4:0:17	0/1:71,0,114:9:0:66	0/0:0,27,167:9:0:32	0/0:0,111,203:37:0:99	./.:0,0,0:0:0:6	0/1:43,0,83:6:0:38
43266.fasta.result.contigs.fa_2	126	.	T	G	999	.	.	GT:PL:DP:SP:GQ	0/0:0,84,249:28:0:85	0/1:191,0,156:23:3:99	0/0:0,57,255:19:0:58	0/0:0,14,225:16:0:15	0/1:193,0,148:23:3:99	0/0:0,45,226:15:0:46	0/0:0,84,239:28:0:85	1/1:162,24,0:8:0:17	0/0:0,93,255:31:0:94	0/1:26,0,60:4:0:25	0/1:144,0,133:19:0:99	0/1:17,0,153:7:0:16	0/0:0,187,255:62:0:99	0/0:0,181,255:60:0:99	0/0:0,75,255:25:0:76	0/1:183,0,158:21:0:99	0/1:223,0,217:36:0:99	0/0:0,18,146:6:0:19	1/1:255,102,0:34:0:95	0/1:102,0,179:17:0:99	1/1:243,75,0:25:0:68	0/1:23,0,55:5:0:22	0/0:0,172,255:57:0:99	0/1:194,0,66:31:8:73	0/1:172,0,151:23:0:99	0/0:0,83,255:36:0:84	0/1:114,0,187:34:2:99	0/0:0,255,255:92:0:99	0/0:0,60,255:20:0:61	0/0:0,60,255:31:0:61
43274.fasta.result.contigs.fa_1	27	.	C	T	999	.	.	GT:PL:DP:SP:GQ	0/0:0,36,185:12:0:39	0/0:0,96,204:32:0:99	./.:0,9,75:3:0:13	0/0:0,24,154:8:0:27	0/1:38,0,145:11:0:35	0/0:0,51,198:17:0:54	0/0:0,12,113:4:0:16	0/0:0,75,200:25:0:78	./.:0,9,90:3:0:13	0/1:28,0,120:8:0:25	0/0:0,33,182:11:0:36	./.:0,0,0:0:0:5	0/0:0,138,209:46:0:99	0/0:0,69,196:23:0:72	0/0:0,27,169:9:0:30	0/1:127,0,161:23:0:99	0/1:102,0,161:21:0:99	0/0:0,72,201:24:0:75	0/1:167,0,163:51:0:99	0/0:0,21,147:7:0:24	0/0:0,69,200:23:0:72	0/1:145,0,141:18:0:99	0/0:0,144,208:49:0:99	1/1:115,12,0:4:0:4	0/1:49,0,58:4:0:46	0/0:0,18,144:6:0:21	0/1:47,0,80:5:0:44	0/0:0,27,173:9:0:30	0/0:0,78,202:26:0:81	0/1:23,0,97:5:0:20
43310.fasta.result.contigs.fa_1	241	.	A	G	999	.	.	GT:PL:DP:SP:GQ	1/1:173,27,0:9:0:31	0/1:125,0,122:16:0:99	./.:38,3,0:1:0:8	0/1:26,0,82:4:0:36	1/1:92,12,0:4:0:16	./.:58,0,29:3:0:25	0/1:122,0,114:12:0:99	1/1:199,60,0:20:0:64	1/1:178,33,0:11:0:37	./.:69,6,0:2:0:11	1/1:180,30,0:10:0:34	./.:38,3,0:1:0:8	1/1:174,33,0:11:0:37	1/1:197,57,0:19:0:61	1/1:203,75,0:25:0:79	0/1:163,0,162:35:0:99	1/1:202,75,0:25:0:79	1/1:167,24,0:8:0:28	0/1:153,0,169:33:0:99	1/1:129,15,0:5:0:19	1/1:202,78,0:26:0:82	1/1:199,51,0:17:0:55	1/1:169,27,0:9:0:31	0/0:0,45,195:15:0:35	1/1:162,4,0:14:0:9	1/1:181,36,0:12:0:40	1/1:165,24,0:8:0:28	0/1:151,0,169:35:0:99	1/1:202,69,0:23:0:73	1/1:178,30,0:10:0:34
43367.fasta.result.contigs.fa_2	188	.	A	C	114	.	.	GT:PL:DP:SP:GQ	0/1:74,0,83:7:0:64	0/0:0,33,174:11:0:43	./.:0,9,65:3:0:19	0/1:78,0,123:12:0:68	0/0:0,111,202:37:0:99	0/0:0,78,201:26:0:88	0/0:0,24,137:8:0:34	0/0:0,30,169:10:0:40	0/0:0,12,102:4:0:22	0/0:0,33,166:11:0:43	0/0:0,27,170:9:0:37	./.:0,6,68:2:0:16	0/0:0,75,195:25:0:85	0/0:0,33,181:11:0:43	0/0:0,24,154:8:0:34	0/0:0,45,190:15:0:55	0/0:0,69,201:23:0:79	0/0:0,36,206:12:0:46	0/0:0,84,199:28:0:94	0/0:0,81,199:27:0:91	0/0:0,57,196:19:0:67	0/0:0,30,170:10:0:40	0/0:0,99,199:33:0:99	0/0:0,30,165:10:0:40	0/1:33,0,131:10:0:23	0/0:0,18,138:6:0:28	0/0:0,18,133:6:0:28	0/0:0,96,200:32:0:99	0/0:0,18,147:6:0:28	0/0:0,48,190:16:0:58
43595.fasta.result.contigs.fa_1	148	.	C	T	999	.	.	GT:PL:DP:SP:GQ	0/0:0,18,137:6:0:22	0/1:23,0,96:5:0:19	./.:0,9,90:3:0:14	0/0:0,21,146:7:0:25	0/0:0,135,207:45:0:99	0/0:0,163,209:54:0:99	0/1:121,0,129:14:0:99	./.:0,9,89:3:0:14	0/0:0,18,137:6:0:22	0/0:0,42,186:14:0:46	0/1:99,0,92:9:0:94	./.:0,9,89:3:0:14	0/0:0,148,209:49:0:99	0/0:0,48,178:16:0:52	./.:0,3,33:1:0:8	0/0:0,42,177:14:0:46	0/1:153,0,36:15:0:46	0/0:0,54,187:18:0:58	0/1:152,0,154:29:0:99	0/0:0,114,196:38:0:99	0/1:158,0,89:22:0:99	0/1:63,0,83:11:0:59	0/1:65,0,163:51:0:61	0/0:0,21,154:7:0:25	0/0:0,21,115:7:0:25	0/0:0,30,175:10:0:34	0/0:0,42,190:14:0:46	0/0:0,105,204:35:0:99	./.:0,6,69:2:0:11	0/1:36,0,126:9:0:32
43715.fasta.result.contigs.fa_1	56	.	G	A	999	.	.	GT:PL:DP:SP:GQ	0/0:0,63,202:21:0:70	0/0:0,63,200:21:0:70	0/0:0,66,239:22:0:73	0/0:0,18,137:6:0:25	0/0:0,27,174:9:0:34	0/0:0,27,161:9:0:34	0/0:0,60,255:20:0:67	0/1:94,0,189:17:0:87	0/0:0,84,194:28:0:91	0/1:35,0,163:11:0:28	0/0:0,78,200:26:0:85	0/1:93,0,23:5:0:36	0/1:154,0,124:20:0:99	0/0:0,99,255:33:0:99	0/0:0,102,255:34:0:99	0/0:0,126,255:42:0:99	0/0:0,120,255:40:0:99	0/0:0,30,168:10:0:37	0/0:0,148,255:49:0:99	0/0:0,27,159:9:0:34	0/0:0,171,255:63:0:99	0/0:0,39,238:13:0:46	0/0:0,60,192:20:0:67	0/1:230,0,146:37:6:99	0/0:0,60,231:20:0:67	0/0:0,75,201:25:0:82	0/0:0,114,255:38:0:99	0/0:0,202,255:67:0:99	0/0:0,75,255:26:0:82	0/1:188,0,171:27:0:99
43811.fasta.result.contigs.fa_1	51	.	C	T	999	.	.	GT:PL:DP:SP:GQ	0/1:177,0,161:34:0:99	0/0:0,96,255:32:0:99	0/0:0,48,255:16:0:52	0/0:0,10,184:16:0:14	0/0:0,75,255:25:0:79	0/0:0,84,255:28:0:88	0/0:0,69,255:23:0:73	0/1:4,0,136:7:0:3	0/1:218,0,236:31:0:99	0/0:0,15,128:5:0:19	0/0:0,92,222:39:0:96	0/0:0,21,201:7:0:25	0/1:49,0,134:10:0:45	0/1:253,0,255:93:1:99	0/1:250,0,226:35:0:99	0/0:0,78,254:26:0:82	0/0:0,193,255:64:0:99	./.:19,0,67:3:0:15	0/0:0,21,122:7:0:25	0/0:0,57,255:19:0:61	0/1:229,0,249:52:2:99	0/0:0,84,226:28:0:88	0/1:198,0,38:11:0:48	0/0:0,114,255:38:0:99	0/0:0,93,255:32:0:97	0/0:0,93,255:31:0:97	0/1:203,0,176:25:0:99	0/0:0,255,255:86:0:99	0/0:0,196,255:65:0:99	0/1:209,0,165:24:0:99
43847.fasta.result.contigs.fa_1	168	.	C	T	999	.	.	GT:PL:DP:SP:GQ	0/0:0,178,210:59:0:99	0/1:173,0,152:27:0:99	./.:61,6,0:2:0:4	0/1:11,0,168:9:0:10	./.:0,0,0:0:0:3	0/1:26,0,82:4:0:25	0/0:0,63,227:21:0:64	0/1:102,0,111:12:0:99	0/1:106,0,192:22:3:99	./.:24,0,41:3:0:23	0/1:158,0,159:53:0:99	./.:0,9,100:3:0:11	0/0:0,30,153:10:0:31	0/1:150,0,231:44:0:99	0/1:127,0,156:26:0:99	0/0:0,84,255:28:0:85	0/1:151,0,176:26:0:99	0/1:13,0,148:12:0:12	0/0:0,157,240:52:0:99	0/0:0,12,114:4:0:14	0/0:0,120,255:42:0:99	0/0:0,39,166:13:0:40	0/1:151,0,68:18:0:75	0/1:69,0,184:18:0:68	0/0:0,105,255:35:0:99	0/0:0,39,178:14:0:40	0/0:0,39,214:13:0:40	0/0:0,178,255:59:0:99	0/0:0,144,255:49:0:99	0/1:172,0,178:32:0:99
43995.fasta.result.contigs.fa_1	9	.	A	G	999	.	.	GT:PL:DP:SP:GQ	0/0:0,18,142:6:0:24	0/0:0,15,128:5:0:21	0/0:0,24,160:8:0:30	0/1:92,0,102:9:0:86	0/1:127,0,69:9:0:81	0/0:0,21,147:7:0:27	0/0:0,72,255:24:0:78	0/0:0,12,102:4:0:18	0/0:0,66,228:22:0:72	0/1:20,0,124:6:0:14	0/0:0,42,187:14:0:48	./.:0,3,29:1:0:10	0/0:0,21,156:7:0:27	0/1:199,0,165:45:0:99	0/1:85,0,135:11:0:79	0/0:0,42,191:14:0:48	0/0:0,135,237:45:0:99	./.:0,6,69:2:0:13	0/0:0,24,167:8:0:30	0/0:0,39,218:13:0:45	0/0:0,51,196:17:0:57	0/0:0,24,155:8:0:30	0/1:26,0,69:4:0:20	0/0:0,108,203:36:0:99	0/0:0,33,174:11:0:39	0/0:0,99,236:33:0:99	0/0:0,102,254:34:0:99	0/0:0,255,255:100:0:99	0/0:0,60,255:20:0:66	0/0:0,66,228:22:0:72
44023.fasta.result.contigs.fa_1	267	.	A	C	91.1	.	.	GT:PL:DP:SP:GQ	0/0:0,21,112:7:0:31	0/1:118,0,108:14:0:99	0/0:0,21,140:7:0:31	0/0:0,33,178:11:0:43	0/0:0,120,205:46:0:99	0/0:0,48,195:16:0:58	0/0:0,21,174:7:0:31	0/0:0,42,177:14:0:52	0/1:20,0,83:4:0:10	0/0:0,33,156:11:0:43	0/0:0,18,146:6:0:28	./.:0,3,38:1:0:13	0/0:0,129,203:43:0:99	0/0:0,63,196:21:0:73	0/0:0,42,186:14:0:52	0/0:0,60,200:20:0:70	0/0:0,78,200:26:0:88	0/0:0,96,202:32:0:99	0/0:0,132,206:44:0:99	0/0:0,141,206:47:0:99	0/0:0,96,197:32:0:99	0/0:0,18,138:6:0:28	0/0:0,151,207:50:0:99	0/0:0,21,156:7:0:31	0/1:23,0,97:5:0:13	0/0:0,18,143:6:0:28	0/0:0,21,152:7:0:31	0/0:0,78,201:26:0:88	0/0:0,33,177:11:0:43	0/0:0,27,166:9:0:37
44081.fasta.result.contigs.fa_1	156	.	G	A	999	.	.	GT:PL:DP:SP:GQ	0/0:0,72,204:24:0:71	0/0:0,42,192:14:0:41	0/1:120,0,132:13:0:99	0/0:0,30,175:10:0:29	0/1:122,0,122:12:0:99	0/0:0,42,195:14:0:41	0/1:139,0,130:16:0:99	./.:0,9,91:3:0:8	0/1:149,0,115:15:0:99	0/0:0,12,115:4:0:11	1/1:201,57,0:19:0:52	./.:32,0,32:2:0:32	0/1:140,0,146:19:0:99	0/0:0,66,202:22:0:65	0/0:0,72,203:24:0:71	0/1:153,0,165:29:0:99	0/1:152,0,171:34:0:99	./.:61,0,29:3:0:34	0/0:0,33,179:11:0:32	1/1:195,45,0:15:0:40	0/1:169,0,157:35:0:99	0/1:84,0,154:16:0:85	0/1:94,0,110:9:0:95	0/1:118,0,142:14:0:99	1/1:192,39,0:13:0:34	1/1:190,42,0:14:0:37	0/1:151,0,73:13:0:78	0/1:151,0,172:41:0:99	0/0:0,87,205:29:0:86	0/1:141,0,117:14:0:99
44207.fasta.result.contigs.fa_2	138	.	A	G	999	.	.	GT:PL:DP:SP:GQ	1/1:163,28,0:22:0:26	1/1:158,30,0:10:0:28	./.:0,0,0:0:0:3	./.:52,0,26:3:0:28	0/1:89,0,104:10:0:93	0/1:76,0,161:22:0:80	0/0:0,18,113:6:0:14	1/1:136,24,0:8:0:22	0/0:0,12,70:4:0:8	1/1:125,15,0:5:0:13	0/1:88,0,144:22:0:92	./.:29,0,59:3:0:33	0/1:111,0,144:22:0:99	1/1:164,54,0:18:0:52	./.:85,9,0:3:0:8	1/1:185,93,0:31:0:91	0/0:0,81,203:27:0:77	0/1:91,0,83:11:0:84	1/1:183,66,0:22:0:64	0/1:110,0,122:15:0:99	1/1:196,78,0:26:0:76	1/1:151,105,0:35:0:99	0/0:0,69,201:23:0:65	0/1:56,0,77:11:0:60	0/0:0,45,187:15:0:41	0/1:55,0,50:4:0:51	1/1:144,21,0:7:0:19	0/0:0,87,199:29:0:83	0/1:66,0,94:8:0:70	0/0:0,36,171:12:0:32
44349.fasta.result.contigs.fa_1	231	.	G	C	999	.	.	GT:PL:DP:SP:GQ	0/0:0,60,197:20:0:68	0/0:0,45,228:15:0:53	0/0:0,24,152:8:0:32	0/0:0,36,189:12:0:44	0/0:0,114,205:38:0:99	0/0:0,123,206:42:0:99	0/0:0,42,190:14:0:50	0/0:0,24,165:8:0:32	0/0:0,39,187:13:0:47	0/0:0,36,183:12:0:44	0/0:0,93,204:31:0:99	./.:0,9,95:3:0:17	0/1:90,0,147:14:0:82	0/0:0,114,204:38:0:99	0/0:0,72,202:24:0:80	0/0:0,72,204:24:0:80	0/1:146,0,156:23:0:99	0/0:0,12,104:4:0:20	0/1:157,0,97:18:0:99	0/0:0,69,203:23:0:77	0/0:0,75,203:25:0:83	0/1:109,0,114:11:0:99	0/0:0,19,169:19:0:27	0/0:0,21,154:7:0:29	0/0:0,48,197:16:0:56	0/0:0,33,176:11:0:41	0/0:0,39,190:13:0:47	0/0:0,141,210:48:0:99	0/0:0,87,202:29:0:95	0/0:0,42,187:14:0:50
44401.fasta.result.contigs.fa_1	81	.	G	A	999	.	.	GT:PL:DP:SP:GQ	0/0:0,54,195:18:0:57	0/1:93,0,165:22:0:90	0/1:27,0,238:16:3:24	0/0:0,27,195:9:0:30	0/0:0,69,255:23:0:72	./.:0,9,69:3:0:13	0/0:0,66,255:22:0:69	0/0:0,33,180:11:0:36	0/0:0,102,255:34:0:99	0/1:117,0,105:12:0:99	0/1:157,0,144:26:0:99	./.:0,6,48:2:0:10	0/0:0,144,255:48:0:99	0/0:0,187,255:62:0:99	0/0:0,60,255:20:0:63	0/0:0,63,255:21:0:66	0/0:0,217,255:72:0:99	0/0:0,42,234:14:0:45	0/1:184,0,222:33:0:99	0/0:0,86,245:40:0:89	0/1:183,0,244:47:2:99	0/1:97,0,160:20:0:94	0/1:145,0,245:51:3:99	0/0:0,57,232:19:0:60	0/0:0,66,232:22:0:69	0/1:96,0,191:19:3:93	0/0:0,66,253:22:0:69	0/0:0,205,255:68:0:99	0/1:44,0,127:9:0:41	0/1:134,0,212:23:0:99
44504.fasta.result.contigs.fa_1	50	.	T	C	999	.	.	GT:PL:DP:SP:GQ	0/0:0,30,169:10:0:35	0/0:0,21,183:7:0:26	0/0:0,39,235:13:0:44	0/1:68,0,118:8:0:63	0/0:0,18,165:6:0:23	0/0:0,18,148:6:0:23	0/0:0,21,146:7:0:26	./.:0,3,37:1:0:9	0/1:123,0,225:31:3:99	./.:0,3,38:1:0:9	0/0:0,51,219:17:0:56	0/1:39,0,64:4:0:34	0/0:0,18,162:6:0:23	0/1:57,0,177:13:0:52	0/1:105,0,86:8:0:95	0/1:101,0,176:14:0:96	0/0:0,39,235:13:0:44	0/0:0,21,199:7:0:26	0/0:0,24,194:8:0:29	0/0:0,18,166:6:0:23	0/1:96,0,13:6:0:24	./.:0,0,0:0:0:6	0/0:0,12,106:4:0:17	0/0:0,47,221:22:0:52	0/1:8,0,163:10:0:5	0/0:0,123,255:41:0:99	0/0:0,93,234:31:0:98	0/0:0,214,255:71:0:99	0/0:0,15,121:5:0:20	0/0:0,75,255:25:0:80
44558.fasta.result.contigs.fa_1	386	.	C	T	999	.	.	GT:PL:DP:SP:GQ	0/0:0,18,139:6:0:19	0/0:0,63,190:21:0:64	0/0:0,12,115:4:0:13	./.:0,9,79:3:0:11	./.:66,6,0:2:0:4	0/1:105,0,106:10:0:99	0/0:0,12,111:4:0:13	0/1:146,0,35:12:0:42	0/0:0,39,186:13:0:40	0/1:91,0,22:5:0:29	0/0:0,27,174:9:0:28	./.:0,0,0:0:0:3	0/1:79,0,45:6:0:52	0/0:0,81,202:27:0:82	0/0:0,36,179:12:0:37	0/1:166,0,154:31:0:99	0/0:0,96,201:32:0:97	0/1:138,0,78:12:0:85	0/0:0,141,206:47:0:99	./.:95,9,0:3:0:4	0/0:0,111,205:37:0:99	1/1:191,42,0:14:0:35	0/0:0,27,151:9:0:28	./.:89,9,0:3:0:4	0/0:0,18,142:6:0:19	0/0:0,39,189:13:0:40	0/1:51,0,95:6:0:50	0/1:148,0,169:34:0:99	0/0:0,37,175:25:0:38	0/1:140,0,11:9:0:18
44774.fasta.result.contigs.fa_1	259	.	C	A	999	.	.	GT:PL:DP:SP:GQ	0/0:0,12,111:4:0:12	0/1:99,0,162:25:0:99	0/1:28,0,108:8:0:28	./.:22,0,32:2:0:22	./.:60,9,0:3:0:5	./.:61,9,0:3:0:5	1/1:137,36,0:13:0:30	0/1:62,0,163:21:0:62	0/0:0,30,166:10:0:30	./.:0,6,40:2:0:7	0/0:0,42,183:14:0:42	0/1:37,0,68:5:0:37	0/0:0,45,183:15:0:45	0/0:0,144,198:48:0:99	0/0:0,60,200:20:0:60	./.:0,0,0:0:0:3	0/0:0,120,255:46:0:99	0/0:0,21,140:7:0:21	1/1:212,160,0:53:0:99	0/1:51,0,96:7:0:51	0/0:0,132,215:44:0:99	0/1:86,0,164:28:0:86	0/0:0,12,115:4:0:12	0/1:104,0,2:12:0:8	1/1:183,45,0:15:0:39	0/1:109,2,0:17:0:5	0/1:86,0,109:12:0:86	0/0:0,178,255:59:0:99	0/0:0,51,241:17:0:51	0/0:0,18,145:6:0:18
44852.fasta.result.contigs.fa_1	280	.	C	T	999	.	.	GT:PL:DP:SP:GQ	0/0:0,30,169:10:0:37	0/0:0,78,203:26:0:85	0/1:16,0,129:7:0:9	0/0:0,12,90:4:0:19	0/0:0,21,142:7:0:28	./.:0,6,67:2:0:14	0/0:0,24,145:8:0:31	0/0:0,60,195:20:0:67	0/0:0,42,191:14:0:49	./.:0,9,93:3:0:17	0/0:0,39,191:13:0:46	0/0:0,12,95:4:0:19	0/0:0,51,192:17:0:58	0/0:0,93,203:31:0:99	0/0:0,36,179:12:0:43	0/0:0,151,210:50:0:99	0/0:0,181,214:60:0:99	0/0:0,27,172:9:0:34	0/1:162,0,170:60:0:99	0/0:0,12,113:4:0:19	0/1:160,0,168:51:0:99	0/1:134,0,150:26:0:99	0/0:0,51,194:17:0:58	0/0:0,45,192:15:0:52	0/0:0,33,169:11:0:40	0/0:0,45,184:15:0:52	0/1:58,0,136:11:0:51	0/0:0,123,206:41:0:99	0/0:0,45,188:15:0:52	0/0:0,33,172:11:0:40
45013.fasta.result.contigs.fa_1	337	.	C	T	999	.	.	GT:PL:DP:SP:GQ	0/0:0,33,170:11:0:38	0/0:0,60,197:20:0:65	0/0:0,27,171:9:0:32	0/0:0,7,160:15:0:12	0/0:0,129,241:43:0:99	0/1:161,0,177:49:0:99	0/0:0,45,190:15:0:50	0/0:0,72,203:24:0:77	0/1:79,0,109:9:0:74	0/1:146,0,157:29:0:99	0/0:0,27,159:9:0:32	./.:0,6,64:2:0:11	0/0:0,99,203:33:0:99	0/0:0,39,192:13:0:44	0/0:0,12,112:4:0:17	0/0:0,54,196:18:0:59	0/0:0,51,193:17:0:56	0/0:0,123,246:41:0:99	0/0:0,63,199:21:0:68	0/0:0,154,213:51:0:99	0/1:142,0,90:14:0:99	0/0:0,39,187:13:0:44	0/0:0,102,203:34:0:99	0/0:0,24,163:8:0:29	1/1:133,21,0:7:0:10	0/0:0,5,115:7:0:10	0/1:75,0,75:6:0:70	0/0:0,75,199:25:0:80	0/1:109,0,117:12:0:99	0/0:0,12,147:9:0:17
45156.fasta.result.contigs.fa_1	310	.	A	T	999	.	.	GT:PL:DP:SP:GQ	0/0:0,18,109:6:0:26	0/0:0,42,178:14:0:50	./.:0,9,77:3:0:17	0/0:0,12,106:4:0:20	0/0:0,84,194:28:0:92	0/0:0,75,197:25:0:83	0/0:0,36,176:12:0:44	0/0:0,12,122:9:0:20	0/0:0,2,96:6:0:11	0/0:0,18,118:7:0:26	0/1:49,0,134:16:0:41	./.:0,3,15:1:0:11	0/0:0,96,197:32:0:99	0/0:0,33,158:11:0:41	0/0:0,39,195:13:0:47	0/1:93,0,134:19:0:85	0/0:0,42,177:14:0:50	0/0:0,33,143:11:0:41	0/0:0,75,197:25:0:83	0/0:0,69,183:23:0:77	0/0:0,51,173:18:0:59	./.:0,3,15:1:0:11	0/0:0,72,174:24:0:80	0/1:50,0,119:12:0:42	0/0:0,33,144:11:0:41	0/0:0,15,87:5:0:23	0/0:0,24,121:8:0:32	0/1:68,0,138:33:0:60	0/0:0,39,167:13:0:47	0/0:0,24,135:9:0:32
45205.fasta.result.contigs.fa_1	361	.	A	G	999	.	.	GT:PL:DP:SP:GQ	0/0:0,24,167:8:0:26	0/0:0,42,180:14:0:44	0/0:0,36,189:12:0:38	0/1:150,0,5:10:0:14	0/1:145,0,171:58:0:99	0/0:0,220,226:73:0:99	0/1:53,0,99:7:0:51	0/1:154,0,119:17:0:99	0/1:127,0,71:9:0:79	0/0:0,28,175:22:0:30	0/0:0,36,189:12:0:38	0/1:84,0,22:4:0:30	0/0:0,163,215:54:0:99	0/0:0,81,202:27:0:83	0/0:0,39,186:13:0:41	0/0:0,36,189:12:0:38	0/1:106,0,149:15:0:99	0/1:168,0,117:23:0:99	0/1:145,0,167:35:0:99	0/0:0,151,213:50:0:99	0/1:158,0,161:28:0:99	0/0:0,21,157:7:0:23	0/0:0,178,218:59:0:99	0/0:0,4,157:14:0:7	0/0:0,24,164:8:0:26	0/1:77,0,89:7:0:75	0/1:114,0,74:8:0:82	0/0:0,96,204:32:0:98	0/1:158,0,94:16:0:99	0/0:0,39,188:13:0:41
45464.fasta.result.contigs.fa_2	200	.	C	G	999	.	.	GT:PL:DP:SP:GQ	0/0:0,57,197:19:0:65	0/0:0,15,107:5:0:23	0/0:0,12,116:4:0:20	0/0:0,18,125:6:0:26	0/0:0,27,163:9:0:35	0/0:0,21,150:7:0:29	0/1:131,0,161:22:0:99	0/1:52,0,108:6:0:44	0/0:0,96,202:32:0:99	./.:0,6,69:2:0:15	0/0:0,105,201:35:0:99	0/0:0,12,116:4:0:20	0/0:0,24,156:8:0:32	0/0:0,157,211:52:0:99	0/0:0,31,174:23:0:39	0/0:0,45,196:15:0:53	0/0:0,66,201:22:0:74	./.:29,0,60:3:0:21	0/0:0,21,152:7:0:29	0/0:0,24,143:8:0:32	0/0:0,30,166:10:0:38	0/0:0,15,125:5:0:23	0/0:0,24,158:8:0:32	0/0:0,66,197:22:0:74	0/0:0,69,198:23:0:77	0/0:0,135,255:45:0:99	0/0:0,93,198:31:0:99	0/0:0,241,225:80:0:99	0/1:165,0,139:24:0:99	0/0:0,84,201:28:0:92
45504.fasta.result.contigs.fa_1	407	.	A	G	110	.	.	GT:PL:DP:SP:GQ	0/0:0,51,176:18:0:60	0/0:0,54,184:18:0:63	./.:0,6,62:2:0:15	0/0:0,96,255:32:0:99	0/1:34,0,255:54:5:25	0/1:99,0,156:30:0:90	0/0:0,57,217:19:0:66	0/1:13,0,82:5:0:6	0/0:0,72,255:24:0:81	0/0:0,66,255:22:0:75	0/0:0,99,255:33:0:99	0/0:0,15,146:5:0:24	0/0:0,66,200:22:0:75	0/0:0,102,255:34:0:99	0/0:0,135,255:45:0:99	0/0:0,132,247:44:0:99	0/1:43,0,157:28:0:34	./.:0,6,76:2:0:15	0/0:0,190,255:63:0:99	0/0:0,187,255:62:0:99	0/0:0,138,255:46:0:99	./.:0,9,89:3:0:18	0/0:0,157,255:52:0:99	0/0:0,63,226:21:0:72	0/0:0,69,255:23:0:78	0/0:0,120,255:40:0:99	0/0:0,81,255:27:0:90	0/0:0,181,255:60:0:99	0/0:0,90,255:30:0:99	0/0:0,63,255:21:0:72
45516.fasta.result.contigs.fa_1	21	.	G	A	999	.	.	GT:PL:DP:SP:GQ	0/0:0,102,255:34:0:99	0/0:0,129,255:43:0:99	0/1:66,0,189:11:0:60	0/0:0,39,255:13:0:45	0/1:100,0,52:6:0:64	0/1:49,0,112:7:0:43	0/1:114,0,163:14:0:99	0/0:0,24,158:8:0:30	0/0:0,93,255:31:0:99	0/0:0,12,114:4:0:19	0/0:0,132,236:44:0:99	./.:0,9,95:3:0:16	0/0:0,27,174:9:0:33	0/0:0,255,255:92:0:99	0/0:0,123,255:41:0:99	0/0:0,123,255:41:0:99	0/0:0,255,255:92:0:99	0/0:0,12,106:4:0:19	0/0:0,12,114:4:0:19	0/0:0,24,167:8:0:30	0/0:0,178,255:59:0:99	0/0:0,163,240:54:0:99	0/1:49,0,108:7:0:43	0/0:0,39,188:13:0:45	0/0:0,75,204:25:0:81	0/0:0,81,233:27:0:87	0/1:167,0,208:24:0:99	0/0:0,160,255:53:0:99	0/0:0,187,255:62:0:99	0/0:0,10,157:13:0:17
45518.fasta.result.contigs.fa_1	113	.	G	T	999	.	.	GT:PL:DP:SP:GQ	0/0:0,27,207:15:0:37	0/0:0,42,255:14:0:52	0/0:0,18,146:6:0:28	0/1:217,0,146:29:3:99	0/0:0,99,255:33:0:99	0/0:0,157,255:52:0:99	0/0:0,57,231:19:0:67	0/0:0,39,249:13:0:49	0/0:0,81,255:28:0:91	0/0:0,33,170:11:0:43	0/0:0,45,181:15:0:55	./.:0,9,108:3:0:19	0/0:0,214,255:72:0:99	0/0:0,66,255:22:0:76	0/0:0,57,237:19:0:67	0/0:0,69,255:23:0:79	0/0:0,78,201:26:0:88	0/0:0,36,215:12:0:46	0/0:0,141,255:47:0:99	0/0:0,154,255:51:0:99	0/0:0,54,224:18:0:64	0/1:53,0,43:5:0:43	0/0:0,129,255:43:0:99	0/0:0,57,232:19:0:67	0/0:0,30,167:10:0:40	0/0:0,105,255:36:0:99	0/0:0,69,198:23:0:79	0/0:0,255,255:98:0:99	0/1:130,0,102:12:0:99	0/0:0,84,255:28:0:94
45529.fasta.result.contigs.fa_1	227	.	T	G	999	.	.	GT:PL:DP:SP:GQ	0/0:0,36,187:12:0:44	0/0:0,75,200:25:0:83	0/0:0,30,180:10:0:38	0/0:0,57,201:19:0:65	0/0:0,96,203:32:0:99	0/0:0,117,206:39:0:99	0/0:0,18,146:6:0:26	0/0:0,36,184:12:0:44	0/1:116,0,143:17:0:99	0/1:81,0,136:16:0:73	0/0:0,42,188:14:0:50	./.:0,9,95:3:0:17	0/0:0,78,202:26:0:86	0/0:0,24,163:8:0:32	0/0:0,33,183:11:0:41	0/0:0,66,198:22:0:74	0/0:0,42,195:14:0:50	0/0:0,36,189:12:0:44	0/0:0,63,202:21:0:71	0/0:0,78,202:26:0:86	0/0:0,63,200:21:0:71	0/1:38,0,82:5:0:30	0/0:0,96,204:32:0:99	0/0:0,30,178:10:0:38	0/0:0,12,114:4:0:20	0/0:0,33,184:11:0:41	0/0:0,48,195:16:0:56	0/0:0,120,207:40:0:99	0/0:0,39,188:13:0:47	0/1:69,0,110:10:0:61
45545.fasta.result.contigs.fa_1	115	.	G	A	999	.	.	GT:PL:DP:SP:GQ	0/0:0,18,143:6:0:24	0/0:0,51,199:17:0:57	0/0:0,15,121:5:0:21	./.:14,0,61:3:0:9	0/0:0,45,194:15:0:51	0/1:63,0,26:4:0:38	0/0:0,27,172:9:0:33	0/0:0,99,205:33:0:99	0/1:137,0,121:15:0:99	0/1:138,0,44:9:0:56	0/0:0,15,130:5:0:21	./.:0,6,69:2:0:12	0/0:0,120,208:40:0:99	0/0:0,66,200:22:0:72	0/0:0,24,167:8:0:30	0/0:0,87,204:29:0:93	0/0:0,75,203:25:0:81	0/0:0,69,201:23:0:75	0/0:0,157,213:52:0:99	./.:0,6,69:2:0:12	0/0:0,105,207:35:0:99	0/1:137,0,162:22:0:99	0/0:0,123,208:41:0:99	0/1:69,0,77:7:0:63	0/0:0,27,172:9:0:33	0/0:0,2,151:10:0:8	0/0:0,45,193:15:0:51	0/0:0,117,208:39:0:99	0/0:0,66,202:22:0:72	0/1:61,0,122:10:0:55
45805.fasta.result.contigs.fa_1	190	.	A	C	999	.	.	GT:PL:DP:SP:GQ	0/0:0,63,196:21:0:70	0/1:166,0,163:41:0:99	0/0:0,36,180:12:0:43	0/0:0,15,107:5:0:22	0/0:0,21,150:7:0:28	./.:0,6,68:2:0:14	0/0:0,18,138:6:0:25	0/0:0,81,201:27:0:88	0/0:0,30,158:10:0:37	0/1:17,0,118:7:0:10	0/0:0,45,195:15:0:52	0/0:0,33,169:11:0:40	0/0:0,15,125:5:0:22	0/0:0,126,206:42:0:99	0/0:0,81,200:27:0:88	0/0:0,184,217:61:0:99	0/0:0,175,216:58:0:99	0/0:0,87,199:29:0:94	0/1:157,0,170:64:0:99	./.:0,9,95:3:0:17	0/0:0,205,221:68:0:99	0/0:0,99,202:33:0:99	0/0:0,33,177:11:0:40	0/0:0,24,153:8:0:31	0/0:0,51,196:17:0:58	0/1:116,0,100:11:0:99	0/1:45,0,125:8:0:38	0/0:0,96,196:32:0:99	0/0:0,105,204:35:0:99	0/0:0,39,181:13:0:46
46092.fasta.result.contigs.fa_1	49	.	C	G	999	.	.	GT:PL:DP:SP:GQ	0/0:0,27,162:9:0:33	./.:0,6,68:2:0:13	0/0:10,70,242:22:8:66	0/0:0,27,174:9:0:33	0/0:0,42,216:14:0:48	0/0:0,17,162:11:0:23	0/0:0,51,224:17:0:57	0/0:0,18,132:7:0:24	0/0:0,96,231:32:0:99	./.:0,9,95:3:0:15	0/1:113,0,107:11:0:99	0/1:26,0,82:4:0:20	0/0:0,48,191:16:0:54	0/1:154,0,126:21:0:99	0/1:174,0,78:14:0:90	0/0:0,30,167:10:0:36	0/0:0,27,168:9:0:33	0/1:46,0,99:8:0:40	0/0:0,51,192:17:0:57	0/1:88,0,123:10:0:82	0/0:0,36,187:12:0:42	./.:0,0,0:0:0:7	0/0:0,42,219:14:0:48	0/0:0,96,200:33:0:99	0/0:0,30,164:10:0:36	0/0:0,87,255:29:0:93	0/0:0,78,198:27:0:84	0/0:0,238,255:79:0:99	0/0:0,36,188:12:0:42	0/0:0,75,199:25:0:81
46131.fasta.result.contigs.fa_1	19	.	A	C	999	.	.	GT:PL:DP:SP:GQ	0/0:0,60,228:20:0:62	0/1:155,0,147:21:0:99	1/1:255,25,0:21:0:17	0/0:0,33,184:11:0:35	0/0:0,33,183:11:0:35	0/1:139,0,131:17:0:99	0/1:163,0,149:27:0:99	0/0:0,18,134:6:0:20	0/0:0,102,230:35:0:99	./.:0,6,74:2:0:8	0/1:128,0,184:23:0:99	./.:29,0,41:3:0:27	0/0:0,18,142:6:0:20	0/0:0,202,255:67:0:99	0/0:0,75,255:25:0:77	0/1:210,0,245:60:0:99	0/0:0,211,255:70:0:99	0/1:90,0,74:6:0:81	0/0:0,45,228:15:0:47	0/1:135,0,103:13:0:99	0/0:0,178,255:59:0:99	0/0:0,111,231:37:0:99	0/1:102,0,135:13:0:99	0/0:0,123,237:41:0:99	0/0:0,25,173:21:0:27	0/1:193,0,190:38:0:99	0/1:152,0,229:40:6:99	./.:244,0,255:101:1:99	0/1:156,0,226:34:0:99	0/0:0,135,236:45:0:99
46308.fasta.result.contigs.fa_1	421	.	A	G	999	.	.	GT:PL:DP:SP:GQ	1/1:90,12,3:4:0:8	0/0:0,66,255:22:0:62	0/1:194,0,236:23:0:99	0/1:156,0,199:34:0:99	./.:0,0,0:0:0:3	1/1:199,93,0:31:0:91	0/1:95,0,33:6:0:35	0/1:79,0,70:6:0:72	1/1:255,126,0:42:0:99	0/1:116,0,45:7:0:47	1/1:151,21,0:7:0:19	./.:0,6,68:2:0:4	1/1:255,135,0:45:0:99	0/0:0,48,236:16:0:44	0/1:17,0,147:7:0:21	1/1:255,84,0:28:0:82	0/1:254,0,231:44:2:99	0/1:47,0,151:8:0:51	1/1:207,30,0:10:0:28	1/1:241,63,0:21:0:61	1/1:255,87,0:29:0:85	0/0:0,27,189:9:0:23	0/1:178,0,230:40:0:99	0/1:148,0,2:12:0:5	./.:95,9,0:3:0:8	0/0:0,45,185:15:0:41	0/0:0,31,238:23:0:27	0/0:0,160,255:53:0:99	0/1:153,0,47:8:0:49	0/1:239,0,250:44:0:99
46360.fasta.result.contigs.fa_1	38	.	T	C	999	.	.	GT:PL:DP:SP:GQ	0/0:0,108,244:36:0:99	0/0:0,66,225:22:0:74	0/1:106,0,89:9:0:97	0/0:0,18,145:6:0:27	./.:0,3,38:1:0:12	0/0:0,15,130:5:0:24	0/0:0,75,232:25:0:83	0/0:0,27,172:9:0:35	0/1:102,0,198:22:0:94	./.:0,9,95:3:0:18	0/0:0,90,204:30:0:98	0/0:0,12,116:4:0:21	0/0:0,12,116:4:0:21	0/0:0,208,255:69:0:99	0/0:0,141,255:48:0:99	0/0:0,57,233:19:0:65	0/0:0,87,255:29:0:95	0/0:0,12,115:4:0:21	0/0:0,21,154:7:0:29	0/0:0,30,171:10:0:38	0/0:0,78,255:26:0:86	0/0:0,87,203:29:0:95	0/1:17,0,84:4:0:9	0/0:0,105,235:35:0:99	0/1:164,0,131:30:0:99	0/0:0,87,234:29:0:95	0/0:0,60,200:20:0:68	0/0:0,199,255:67:0:99	0/0:0,187,255:62:0:99	0/0:0,72,232:24:0:80
46423.fasta.result.contigs.fa_2	193	.	C	T	999	.	.	GT:PL:DP:SP:GQ	0/1:86,0,28:8:0:32	0/1:92,0,113:9:0:94	0/0:0,27,226:9:0:25	0/1:96,0,188:19:0:98	1/1:255,255,0:86:0:99	1/1:255,255,0:100:0:99	0/1:200,0,57:14:0:61	1/1:174,27,0:9:0:23	0/0:0,96,255:32:0:94	0/1:145,0,164:25:0:99	1/1:151,24,0:8:0:20	./.:95,9,0:3:0:6	1/1:255,138,0:46:0:99	0/0:0,51,192:17:0:49	0/0:0,45,255:15:0:43	0/1:96,0,150:16:0:98	0/0:0,69,202:23:0:67	0/1:52,0,99:6:0:54	0/1:170,0,147:33:0:99	0/0:0,250,255:83:0:99	0/0:0,68,251:28:0:66	0/1:55,0,58:4:0:56	0/0:0,129,255:43:0:99	0/1:154,0,116:15:3:99	0/1:122,0,76:10:0:80	1/1:164,10,0:16:0:7	0/0:0,51,233:17:0:49	0/0:0,181,255:62:0:99	0/0:0,45,255:15:0:43	0/1:153,0,102:17:0:99
46432.fasta.result.contigs.fa_1	20	.	G	C	999	.	.	GT:PL:DP:SP:GQ	0/0:0,42,184:14:0:46	0/0:0,96,203:32:0:99	0/1:59,0,102:8:0:55	0/1:14,0,135:8:0:10	0/1:167,0,162:37:0:99	0/0:0,33,173:11:0:37	0/0:0,36,179:13:0:40	0/0:0,108,201:36:0:99	0/0:0,33,185:11:0:37	0/1:139,0,152:23:0:99	0/1:115,0,104:11:0:99	0/1:26,0,80:4:0:22	0/0:0,238,255:79:0:99	0/0:0,105,197:35:0:99	0/0:0,81,197:27:0:85	0/0:0,157,239:53:0:99	0/0:0,72,201:24:0:76	0/0:0,76,181:38:0:80	0/0:0,255,233:87:0:99	0/1:150,0,125:21:0:99	0/0:0,148,204:49:0:99	0/0:0,84,199:29:0:88	0/1:140,0,192:85:0:99	0/1:141,0,142:19:0:99	0/0:0,16,160:18:0:20	0/0:0,21,180:7:0:25	0/0:0,18,125:7:0:22	0/0:0,69,227:23:0:73	0/1:157,0,197:40:0:99	0/0:0,21,129:8:0:25
46440.fasta.result.contigs.fa_1	38	.	T	C	999	.	.	GT:PL:DP:SP:GQ	0/0:0,39,188:13:0:45	0/0:0,42,194:14:0:48	0/0:0,30,179:10:0:36	0/0:0,27,170:9:0:33	0/0:0,24,161:8:0:30	0/1:15,0,55:4:0:9	0/1:35,0,137:12:0:29	0/0:0,24,154:8:0:30	0/0:0,69,198:23:0:75	./.:6,0,61:3:0:3	0/0:0,36,221:12:0:42	0/0:0,15,120:5:0:21	0/0:0,18,144:6:0:24	0/0:0,63,199:21:0:69	0/0:0,33,184:11:0:39	0/0:0,81,201:27:0:87	0/1:70,0,151:20:0:64	./.:41,0,29:3:0:34	0/1:41,0,159:17:0:35	0/0:0,24,157:8:0:30	0/0:0,69,233:23:0:75	0/0:0,15,125:5:0:21	0/0:0,30,176:10:0:36	0/0:0,102,234:34:0:99	0/0:0,72,199:24:0:78	0/0:0,84,201:28:0:90	0/0:0,75,200:25:0:81	0/1:81,0,170:56:0:75	0/0:0,36,185:12:0:42	0/0:2,0,157:13:0:5
46477.fasta.result.contigs.fa_2	32	.	C	A	999	.	.	GT:PL:DP:SP:GQ	0/0:0,27,240:9:0:35	0/0:0,51,255:17:0:59	0/0:0,48,255:16:0:56	0/0:0,21,211:7:0:29	0/0:0,57,255:19:0:65	0/0:0,27,235:9:0:35	0/0:0,30,255:10:0:38	0/0:0,15,152:5:0:23	0/0:0,75,255:25:0:83	./.:5,0,32:2:0:5	0/1:207,0,149:16:0:99	0/0:0,12,132:4:0:20	0/0:0,36,255:12:0:44	0/0:0,87,255:29:0:95	0/0:0,84,255:28:0:92	0/0:0,30,249:10:0:38	0/0:0,48,255:16:0:56	0/0:0,24,203:8:0:32	0/0:0,33,255:11:0:41	0/1:198,0,147:14:2:99	0/1:160,0,193:15:0:99	0/0:0,24,214:8:0:32	0/1:81,0,148:9:0:73	0/0:0,33,255:11:0:41	0/0:0,24,226:8:0:32	0/0:0,21,202:7:0:29	0/0:0,21,202:7:0:29	0/0:0,151,255:50:0:99	0/0:0,48,255:16:0:56	0/0:0,51,255:17:0:59
46510.fasta.result.contigs.fa_1	47	.	T	C	999	.	.	GT:PL:DP:SP:GQ	0/0:0,123,205:41:0:99	0/0:0,18,146:6:0:24	0/1:63,0,176:12:0:57	0/0:0,21,158:7:0:27	0/0:0,33,183:11:0:39	0/0:0,15,131:5:0:21	0/0:0,54,199:18:0:60	./.:0,6,66:2:0:12	0/0:0,43,255:27:0:49	0/0:0,18,142:6:0:24	0/0:0,138,255:47:0:99	./.:0,9,89:3:0:15	0/0:0,39,188:13:0:45	0/0:0,54,236:18:0:60	0/0:0,157,255:52:0:99	0/0:0,27,170:9:0:33	0/0:0,39,187:13:0:45	0/1:73,0,55:5:0:64	0/1:77,0,91:7:0:71	0/0:0,21,181:7:0:27	0/0:0,21,157:7:0:27	0/0:0,15,120:5:0:21	0/0:0,24,163:8:0:30	0/1:181,0,224:37:0:99	0/1:148,0,195:32:0:99	0/1:169,0,167:28:0:99	0/1:182,0,147:27:0:99	0/0:0,255,255:89:0:99	0/0:0,63,202:21:0:69	0/0:0,81,201:27:0:87
46539.fasta.result.contigs.fa_1	56	.	G	A	999	.	.	GT:PL:DP:SP:GQ	1/1:255,163,0:54:0:99	0/1:46,0,165:11:0:47	1/1:255,13,0:22:0:9	0/0:0,21,199:7:0:20	0/0:0,12,115:4:0:11	0/1:131,0,93:9:0:98	1/1:255,102,0:34:0:97	./.:0,9,97:3:0:8	1/1:255,93,0:31:0:88	0/1:61,0,82:5:0:62	0/0:0,78,215:51:9:77	0/1:106,0,71:7:0:76	0/1:82,0,61:5:0:66	0/0:0,42,228:14:0:41	0/0:0,135,255:45:0:99	0/1:135,0,49:7:0:54	0/0:0,15,129:5:0:14	0/1:93,0,36:5:0:41	0/0:0,15,129:5:0:14	0/0:0,24,160:8:0:23	1/1:146,18,0:6:0:13	./.:0,0,0:0:0:3	0/1:44,0,99:6:0:45	0/1:222,0,255:58:4:99	0/1:244,0,225:44:4:99	0/1:211,0,220:33:0:99	0/1:181,0,255:42:4:99	./.:255,0,255:153:0:99	0/0:0,102,255:34:0:99	0/0:0,97,255:45:0:96
46738.fasta.result.contigs.fa_1	306	.	A	G	999	.	.	GT:PL:DP:SP:GQ	0/0:0,42,191:14:0:48	0/0:0,54,198:18:0:60	./.:0,9,95:3:0:16	./.:0,9,95:3:0:16	0/0:0,12,105:4:0:18	0/0:0,12,116:4:0:18	0/1:65,0,55:5:0:58	0/0:0,33,171:11:0:39	0/0:0,24,161:8:0:30	./.:0,6,50:2:0:13	0/0:0,30,177:10:0:36	./.:32,0,32:2:0:26	0/0:0,15,123:5:0:21	0/0:0,99,206:33:0:99	0/0:0,30,179:10:0:36	0/1:158,0,169:44:0:99	0/0:0,141,210:47:0:99	0/0:0,36,186:12:0:42	0/1:170,0,157:58:0:99	0/1:78,0,55:5:0:66	0/0:0,166,214:55:0:99	0/0:0,99,203:33:0:99	0/0:0,15,130:5:0:21	0/0:0,18,143:6:0:24	0/0:0,21,157:7:0:27	0/1:145,0,29:11:0:41	0/0:0,27,171:9:0:33	0/0:0,96,204:32:0:99	0/0:0,48,196:16:0:54	0/0:0,21,158:7:0:27
46776.fasta.result.contigs.fa_1	154	.	A	T	999	.	.	GT:PL:DP:SP:GQ	1/1:115,12,0:4:0:15	1/1:161,24,0:8:0:26	1/1:204,102,0:34:0:99	1/1:204,87,0:29:0:89	0/1:158,0,172:56:0:99	0/1:166,0,170:49:0:99	1/1:179,30,0:10:0:32	1/1:198,54,0:18:0:56	1/1:191,39,0:13:0:41	0/1:166,0,160:32:0:99	1/1:164,24,0:8:0:26	0/1:117,0,129:13:0:99	0/1:161,0,168:38:0:99	1/1:186,39,0:13:0:41	./.:69,6,0:2:0:9	0/1:137,0,130:17:0:99	1/1:200,63,0:21:0:65	1/1:203,78,0:26:0:80	0/1:158,0,169:39:0:99	0/1:165,0,167:48:0:99	1/1:200,84,0:28:0:86	1/1:143,18,0:6:0:21	1/1:207,129,0:43:0:99	0/1:87,0,52:6:0:50	0/1:26,0,67:4:0:34	1/1:157,21,0:7:0:24	1/1:133,15,0:5:0:18	0/1:156,0,158:29:0:99	0/1:103,0,153:17:0:99	0/1:130,0,114:14:0:99
46860.fasta.result.contigs.fa_1	212	.	C	T	999	.	.	GT:PL:DP:SP:GQ	0/1:149,0,167:35:0:99	0/0:0,105,205:35:0:99	0/1:68,0,108:8:0:60	0/0:0,33,181:11:0:41	0/0:0,27,171:9:0:35	0/0:0,30,177:10:0:38	0/0:0,51,193:17:0:59	0/0:0,27,172:9:0:35	0/0:0,27,163:9:0:35	0/0:0,15,133:5:0:23	0/0:0,93,204:31:0:99	./.:0,0,0:0:0:9	0/0:0,27,163:9:0:35	0/0:0,126,209:42:0:99	0/0:0,111,207:37:0:99	0/0:0,144,209:48:0:99	0/0:0,141,208:48:0:99	./.:0,3,38:1:0:12	0/0:0,45,192:15:0:53	0/0:0,15,127:5:0:23	0/0:0,132,209:44:0:99	0/1:151,0,171:40:0:99	0/0:0,21,148:7:0:29	0/0:0,39,185:13:0:47	0/0:0,69,200:23:0:77	0/0:0,30,178:10:0:38	0/0:0,15,132:5:0:23	0/0:0,120,205:40:0:99	0/1:156,0,172:63:0:99	0/0:0,39,190:13:0:47
46887.fasta.result.contigs.fa_1	118	.	C	T	999	.	.	GT:PL:DP:SP:GQ	0/0:0,18,146:6:0:28	0/0:0,69,202:23:0:79	0/0:0,212,213:83:0:99	0/0:0,132,210:44:0:99	0/0:0,194,222:71:0:99	0/0:0,215,231:78:0:99	0/1:73,0,98:7:0:63	0/1:126,0,170:31:0:99	0/0:0,36,189:12:0:46	0/0:0,117,206:39:0:99	0/0:0,24,160:8:0:34	0/0:0,157,212:52:0:99	0/0:0,151,212:50:0:99	0/0:0,87,204:29:0:97	0/0:0,39,190:13:0:49	0/0:0,72,203:24:0:82	0/0:0,111,204:37:0:99	0/0:0,129,207:43:0:99	0/0:0,135,209:45:0:99	0/0:0,187,218:62:0:99	0/0:0,96,205:32:0:99	0/1:100,0,154:16:0:90	0/0:0,190,218:63:0:99	0/0:0,45,196:15:0:55	0/0:0,45,195:15:0:55	0/0:0,51,193:17:0:61	0/0:0,60,195:20:0:70	0/0:0,78,204:26:0:88	0/0:0,69,201:23:0:79	0/0:0,33,181:11:0:43
46932.fasta.result.contigs.fa_1	269	.	C	T	999	.	.	GT:PL:DP:SP:GQ	1/1:133,18,0:6:0:25	0/1:129,0,103:12:0:96	1/1:127,15,0:5:0:22	./.:95,9,0:3:0:16	1/1:205,102,0:34:0:99	1/1:201,72,0:24:0:79	1/1:137,18,0:6:0:25	1/1:194,48,0:16:0:55	0/1:128,0,85:12:0:78	1/1:155,4,0:14:0:11	0/1:98,0,98:11:0:91	./.:47,6,0:2:0:13	1/1:204,117,0:39:0:99	1/1:190,54,0:19:0:61	1/1:171,30,0:10:0:37	1/1:204,93,0:31:0:99	1/1:197,63,0:21:0:70	1/1:177,30,0:10:0:37	1/1:206,135,0:45:0:99	1/1:200,102,0:34:0:99	1/1:202,93,0:31:0:99	./.:14,3,0:1:0:11	1/1:201,114,0:39:0:99	0/1:107,0,47:8:0:40	1/1:176,33,0:11:0:40	1/1:187,39,0:13:0:46	1/1:143,18,0:6:0:25	0/1:106,0,164:28:0:99	1/1:162,27,0:9:0:34	1/1:189,36,0:12:0:43
47090.fasta.result.contigs.fa_2	170	.	C	T	999	.	.	GT:PL:DP:SP:GQ	0/0:0,39,187:13:0:42	0/1:145,0,145:18:0:99	0/0:0,24,163:8:0:27	0/0:0,21,155:7:0:24	0/1:55,0,82:5:0:52	0/0:0,12,94:4:0:15	0/1:127,0,153:19:0:99	0/0:0,12,107:4:0:15	0/0:0,87,201:29:0:90	0/0:0,21,180:7:0:24	0/1:137,0,143:18:0:99	0/1:74,0,24:4:0:33	0/1:109,0,72:8:0:81	0/0:0,138,244:46:0:99	0/0:0,63,201:21:0:66	0/0:0,66,199:22:0:69	0/0:0,135,210:45:0:99	./.:0,0,0:0:0:5	./.:0,9,95:3:0:12	0/1:155,0,62:11:0:71	0/0:0,117,244:39:0:99	0/0:0,18,135:6:0:21	0/1:86,0,113:9:0:83	0/0:0,78,202:26:0:81	0/1:118,0,133:17:0:99	0/1:144,0,193:43:0:99	0/1:158,0,165:46:0:99	./.:0,255,255:122:0:99	0/0:0,66,255:23:0:69	0/0:0,81,244:27:0:84
47140.fasta.result.contigs.fa_1	45	.	T	A	999	.	.	GT:PL:DP:SP:GQ	0/0:0,96,255:32:0:99	0/0:0,42,222:14:0:49	0/1:129,0,224:17:5:99	0/0:0,36,238:12:0:43	0/0:0,18,158:6:0:25	0/0:0,15,121:5:0:22	0/0:0,99,255:33:0:99	0/1:123,0,20:6:0:33	0/0:0,87,255:29:0:94	./.:0,6,69:2:0:13	0/1:202,0,174:25:0:99	0/0:0,18,145:6:0:25	0/0:0,45,218:15:0:52	0/0:0,51,195:17:0:58	0/0:0,63,255:21:0:70	0/0:0,51,219:17:0:58	0/1:209,0,128:20:0:99	./.:0,3,34:1:0:10	0/0:0,141,255:47:0:99	0/0:0,24,194:8:0:31	0/0:0,60,255:20:0:67	0/1:11,0,154:9:0:6	0/0:0,108,255:36:0:99	0/0:0,94,255:37:0:99	0/0:0,87,255:29:0:94	0/0:0,78,255:26:0:85	0/0:0,72,255:24:0:79	./.:255,0,255:104:2:99	0/0:0,39,242:13:0:46	0/0:0,72,255:24:0:79
47151.fasta.result.contigs.fa_1	488	.	G	A	999	.	.	GT:PL:DP:SP:GQ	0/1:230,0,148:36:3:99	0/0:0,84,255:28:0:90	0/1:134,0,148:15:0:99	0/0:0,24,199:8:0:31	0/1:19,0,151:11:0:13	0/0:0,33,238:11:0:39	0/0:0,66,255:22:0:72	0/0:0,21,195:7:0:28	0/0:0,105,255:35:0:99	0/0:0,3,139:6:0:10	0/0:0,169,255:57:0:99	0/0:0,15,124:5:0:22	0/0:0,24,208:8:0:31	0/0:0,166,255:55:0:99	0/0:0,138,255:46:0:99	0/0:0,63,241:21:0:69	0/0:0,84,236:28:0:90	0/0:0,12,131:4:0:19	0/1:25,0,96:4:0:19	0/0:0,33,184:11:0:39	0/0:0,48,227:16:0:54	0/0:0,47,216:21:0:53	0/0:0,27,211:9:0:33	0/0:0,117,255:39:0:99	0/1:195,0,197:38:0:99	0/0:0,84,255:28:0:90	0/1:228,0,255:42:0:99	./.:0,255,255:103:0:99	0/0:0,199,255:66:0:99	0/0:0,105,255:35:0:99
47255.fasta.result.contigs.fa_2	248	.	G	A	999	.	.	GT:PL:DP:SP:GQ	1/1:212,184,0:61:0:99	0/0:0,18,143:6:0:19	0/1:65,0,55:5:0:60	0/1:134,0,72:14:0:79	0/0:0,48,193:16:0:49	1/1:203,84,0:28:0:77	0/1:164,0,159:32:0:99	./.:0,3,38:1:0:5	0/1:160,0,152:35:0:99	0/1:23,1,92:7:0:21	0/0:0,208,215:69:0:99	0/1:25,0,79:5:0:24	0/0:0,25,175:14:0:26	0/0:86,150,255:33:0:65	0/0:101,176,255:43:0:76	0/0:0,21,153:7:0:22	./.:0,3,38:1:0:5	./.:0,3,38:1:0:5	0/1:50,0,56:4:0:49	0/0:0,54,194:18:0:55	0/0:0,21,135:7:0:22	0/0:0,15,122:5:0:16	0/1:102,0,123:11:0:99	0/1:162,0,148:36:0:99	0/1:165,0,162:44:0:99	0/1:140,0,158:25:0:99	0/0:0,66,194:22:0:67	0/0:0,239,249:86:0:99	1/1:190,63,0:22:0:56	0/0:0,30,166:21:0:31
47478.fasta.result.contigs.fa_1	106	.	G	C	999	.	.	GT:PL:DP:SP:GQ	0/0:0,81,204:27:0:83	0/0:0,72,203:24:0:74	./.:0,9,83:3:0:11	./.:25,0,61:3:0:23	0/0:0,163,214:54:0:99	0/0:0,135,209:45:0:99	0/0:0,15,132:5:0:17	0/0:0,60,199:20:0:62	0/0:0,30,176:10:0:32	0/1:165,7,0:15:0:4	0/1:109,0,163:22:0:99	./.:80,9,0:3:0:3	0/1:161,0,148:33:0:99	0/1:150,0,144:25:0:99	0/1:134,0,63:11:0:71	1/1:201,105,0:35:0:97	0/1:170,0,160:43:0:99	0/0:0,66,234:22:0:68	0/0:0,120,206:40:0:99	0/0:0,126,207:42:0:99	1/1:207,129,0:43:0:99	0/0:0,93,177:52:0:95	0/1:160,0,163:41:0:99	0/0:0,39,186:13:0:41	0/0:0,60,200:20:0:62	0/0:0,39,183:13:0:41	0/0:0,27,160:9:0:29	0/0:0,72,200:24:0:74	0/0:0,90,202:30:0:92	0/0:0,30,179:10:0:32
47610.fasta.result.contigs.fa_1	297	.	T	C	999	.	.	GT:PL:DP:SP:GQ	0/1:146,0,63:11:0:70	0/0:0,16,163:14:0:17	./.:0,9,91:3:0:11	./.:0,9,95:3:0:11	0/0:0,33,174:11:0:34	0/0:0,18,145:6:0:19	0/0:0,18,137:6:0:19	1/1:106,15,0:5:0:8	0/0:0,33,183:11:0:34	./.:0,0,0:0:0:3	0/0:0,45,192:15:0:46	./.:24,0,57:3:0:23	0/1:98,0,166:21:0:97	0/0:0,57,193:19:0:58	0/0:0,45,185:15:0:46	0/0:0,75,202:25:0:76	0/0:0,81,204:27:0:82	0/1:48,0,51:4:0:47	0/1:115,0,132:15:0:99	0/0:0,24,166:8:0:25	1/1:204,93,0:31:0:86	0/0:0,36,188:12:0:37	0/0:0,42,194:14:0:43	0/1:112,0,129:14:0:99	0/1:115,0,41:7:0:48	0/1:89,0,111:9:0:88	0/1:141,0,137:20:0:99	0/1:153,0,169:45:0:99	0/0:0,30,178:10:0:31	1/1:167,30,0:10:0:23
47657.fasta.result.contigs.fa_1	406	.	G	A	999	.	.	GT:PL:DP:SP:GQ	0/0:0,21,157:7:0:31	0/0:0,78,201:26:0:88	0/0:0,24,157:8:0:34	0/0:0,12,104:4:0:22	0/0:0,30,178:10:0:40	./.:0,6,67:2:0:16	0/0:0,18,133:6:0:28	0/1:151,0,23:16:0:39	0/0:0,15,126:5:0:25	0/0:0,12,99:4:0:22	0/0:0,48,197:16:0:58	./.:0,9,87:3:0:19	0/1:14,0,161:19:0:5	0/0:0,57,195:19:0:67	0/0:0,24,152:8:0:34	0/0:0,144,209:48:0:99	0/0:0,117,205:39:0:99	0/0:0,72,200:24:0:82	0/0:0,193,220:64:0:99	0/1:66,0,20:4:0:36	0/0:0,117,189:39:0:99	0/0:0,87,194:29:0:97	0/0:0,117,199:39:0:99	0/0:0,24,167:8:0:34	0/0:0,48,195:16:0:58	0/0:0,21,140:7:0:31	./.:0,6,69:2:0:16	0/0:0,42,190:14:0:52	0/0:0,81,202:27:0:91	0/0:0,24,127:8:0:34
47734.fasta.result.contigs.fa_1	29	.	C	T	999	.	.	GT:PL:DP:SP:GQ	0/1:101,0,52:6:0:64	0/0:0,15,133:5:0:21	0/0:0,12,113:4:0:18	0/1:47,0,124:8:0:41	0/0:0,54,198:18:0:60	0/0:0,69,201:23:0:75	0/1:26,0,77:4:0:20	0/0:0,24,163:8:0:30	./.:0,3,38:1:0:10	0/1:94,0,91:8:0:88	./.:0,9,88:3:0:15	./.:0,3,38:1:0:10	0/0:0,48,196:16:0:54	0/0:0,12,116:4:0:18	0/0:0,30,177:10:0:36	0/0:0,27,164:9:0:33	0/0:0,33,182:11:0:39	0/0:0,33,180:11:0:39	0/0:0,30,177:10:0:36	0/0:0,39,187:13:0:45	0/0:0,30,178:10:0:36	0/0:0,15,131:5:0:21	0/0:0,27,170:9:0:33	0/0:0,21,157:7:0:27	0/1:74,0,112:8:0:68	./.:0,6,66:2:0:12	0/0:0,12,107:4:0:18	0/0:0,33,181:11:0:39	0/1:104,0,124:11:0:98	./.:0,9,91:3:0:15
47743.fasta.result.contigs.fa_1	20	.	T	C	999	.	.	GT:PL:DP:SP:GQ	0/0:0,69,228:23:0:77	0/0:0,18,144:6:0:26	0/0:0,24,174:8:0:32	0/0:0,27,184:9:0:35	0/1:104,0,147:12:0:96	0/0:0,33,206:11:0:41	0/0:0,30,194:10:0:38	./.:0,9,94:3:0:17	0/0:0,81,255:27:0:89	0/0:0,30,201:10:0:38	0/0:0,72,254:24:0:80	0/0:0,12,102:4:0:20	0/1:106,0,141:12:0:98	0/0:0,30,222:10:0:38	0/0:0,48,251:16:0:56	./.:0,9,99:3:0:17	0/0:0,17,161:11:0:25	0/0:0,12,98:4:0:20	0/0:0,54,226:18:0:62	0/0:0,51,225:17:0:59	0/0:0,57,255:19:0:65	./.:33,3,0:1:0:11	0/0:0,75,255:25:0:83	0/0:0,63,218:21:0:71	0/0:0,93,250:31:0:99	0/0:0,66,252:22:0:74	0/0:0,51,244:17:0:59	0/0:0,238,255:79:0:99	0/1:103,0,151:11:0:95	0/0:0,38,251:18:0:46
47827.fasta.result.contigs.fa_1	276	.	T	A	999	.	.	GT:PL:DP:SP:GQ	0/0:0,84,204:28:0:92	0/0:0,48,198:16:0:56	0/1:20,0,107:6:0:12	0/0:6,0,148:10:0:4	0/0:0,54,199:18:0:62	0/0:0,72,202:24:0:80	0/0:0,42,189:14:0:50	0/0:0,30,180:10:0:38	0/0:0,63,202:21:0:71	0/0:0,33,183:11:0:41	0/0:0,72,204:24:0:80	0/0:0,15,132:5:0:23	0/0:0,63,202:21:0:71	0/1:149,0,168:33:0:99	0/1:169,0,146:27:0:99	0/0:0,57,201:19:0:65	0/0:0,72,201:24:0:80	0/0:0,18,146:6:0:26	0/0:0,39,189:13:0:47	0/0:0,75,204:25:0:83	0/1:112,0,168:25:0:99	0/0:0,40,175:26:0:48	0/0:0,4,157:14:0:12	0/0:0,36,183:12:0:44	0/0:0,57,200:19:0:65	0/0:0,36,182:12:0:44	0/0:0,17,169:18:0:25	0/0:0,154,213:51:0:99	0/0:0,64,181:34:0:72	0/0:0,54,200:18:0:62
47984.fasta.result.contigs.fa_1	300	.	A	G	999	.	.	GT:PL:DP:SP:GQ	0/0:0,72,201:24:0:79	0/0:0,90,204:30:0:97	./.:0,9,91:3:0:16	0/0:0,12,112:4:0:19	0/0:0,39,188:13:0:46	0/0:0,27,172:9:0:34	0/0:0,18,141:6:0:25	0/0:0,102,205:34:0:99	0/0:0,18,145:6:0:25	0/1:55,0,78:5:0:48	0/1:159,0,162:27:0:99	./.:0,3,16:1:0:11	0/0:0,21,157:7:0:28	0/0:0,84,203:28:0:91	0/0:0,33,182:11:0:40	0/0:0,157,213:52:0:99	0/0:0,148,212:49:0:99	0/0:0,132,209:44:0:99	0/0:0,163,213:54:0:99	0/0:0,21,147:7:0:28	0/0:0,99,205:33:0:99	0/1:162,0,171:43:0:99	0/0:0,48,194:16:0:55	0/0:0,33,180:11:0:40	0/1:97,0,150:19:0:90	0/0:0,24,150:8:0:31	0/1:99,0,74:7:0:86	0/0:0,63,198:21:0:70	0/0:0,39,189:13:0:46	0/0:0,15,123:5:0:22
48189.fasta.result.contigs.fa_1	53	.	G	A	999	.	.	GT:PL:DP:SP:GQ	0/0:0,138,207:46:0:99	0/1:167,0,174:32:0:99	0/0:0,36,181:13:0:41	0/0:0,24,160:8:0:29	0/0:0,39,189:13:0:44	0/0:0,18,146:6:0:23	0/0:0,34,171:24:0:39	0/0:0,27,172:9:0:32	0/0:0,75,197:25:0:80	0/1:19,0,101:5:0:14	0/0:0,102,233:35:0:99	0/1:23,0,102:5:0:18	0/0:0,24,140:8:0:29	0/1:169,0,165:39:0:99	0/1:174,0,219:42:0:99	0/1:179,0,172:38:0:99	0/1:168,0,136:44:0:99	0/0:2,0,153:12:0:5	0/0:0,132,237:50:0:99	0/0:0,42,222:14:0:47	0/0:0,126,206:42:0:99	0/0:0,63,199:21:0:68	0/0:0,18,139:6:0:23	0/0:0,111,255:37:0:99	0/0:0,148,255:49:0:99	0/0:0,93,202:31:0:98	0/1:182,0,159:30:7:99	0/0:0,255,255:87:0:99	0/0:0,123,255:41:0:99	0/0:0,63,230:21:0:68
48258.fasta.result.contigs.fa_1	51	.	G	A	999	.	.	GT:PL:DP:SP:GQ	0/0:0,27,170:10:0:34	0/1:159,0,147:24:0:99	0/0:0,24,178:8:0:31	./.:0,3,37:1:0:10	./.:0,3,33:1:0:10	./.:0,9,79:3:0:16	0/0:0,30,177:10:0:37	0/1:164,0,65:19:0:78	0/0:0,33,185:11:0:40	0/0:0,18,147:6:0:25	0/0:0,33,170:11:0:40	./.:69,6,0:2:0:8	0/0:0,33,179:11:0:40	0/0:0,45,195:15:0:52	0/0:0,18,143:6:0:25	0/0:0,33,184:11:0:40	0/0:0,87,255:29:0:94	0/1:148,0,134:17:0:99	0/0:0,93,255:31:0:99	0/0:0,27,172:9:0:34	0/0:0,81,199:28:0:88	0/0:0,27,155:10:0:34	0/0:0,51,198:17:0:58	0/0:0,42,193:14:0:49	0/0:0,30,178:10:0:37	0/0:0,30,206:10:0:37	0/0:0,24,164:8:0:31	0/0:0,80,231:33:9:87	0/0:0,48,190:17:0:55	0/1:145,0,80:13:0:93
48262.fasta.result.contigs.fa_1	485	.	T	G	999	.	.	GT:PL:DP:SP:GQ	1/1:202,87,0:29:0:95	1/1:178,30,0:10:0:38	1/1:182,21,0:7:0:29	0/1:113,0,144:17:0:99	1/1:116,18,0:6:0:26	1/1:203,84,0:28:0:92	1/1:231,75,0:25:0:83	./.:62,6,0:2:0:14	1/1:199,75,0:26:0:83	1/1:126,15,0:5:0:23	1/1:203,93,0:31:0:99	0/1:79,0,79:6:0:71	1/1:121,15,0:5:0:23	1/1:165,24,0:8:0:32	1/1:242,72,0:24:0:80	1/1:116,12,0:4:0:20	1/1:177,30,0:10:0:38	1/1:115,12,0:4:0:20	1/1:198,51,0:17:0:59	1/1:165,27,0:9:0:35	0/1:10,0,140:9:0:24	./.:0,0,0:0:0:9	1/1:167,30,0:10:0:38	1/1:203,90,0:30:0:98	1/1:206,132,0:44:0:99	1/1:230,93,0:31:0:99	1/1:242,114,0:38:0:99	0/1:221,0,236:95:2:99	1/1:198,51,0:17:0:59	1/1:255,129,0:43:0:99
48454.fasta.result.contigs.fa_1	98	.	T	C	999	.	.	GT:PL:DP:SP:GQ	0/0:0,42,191:14:0:45	0/1:5,0,143:11:0:4	0/0:0,15,116:5:0:18	0/1:93,0,18:6:0:27	./.:16,3,0:1:0:6	./.:0,3,38:1:0:7	0/0:0,39,185:13:0:42	0/1:4,0,137:8:0:4	0/0:0,36,187:12:0:39	./.:0,0,0:0:0:4	0/0:0,69,198:23:0:72	0/1:44,0,56:4:0:41	0/0:0,18,145:6:0:21	0/1:109,0,143:16:0:99	0/1:134,0,151:23:0:99	0/0:0,54,200:18:0:57	0/0:0,51,199:17:0:54	0/1:44,0,97:6:0:41	0/1:135,0,166:27:0:99	./.:0,9,78:3:0:12	0/1:103,0,99:15:0:99	0/0:0,15,133:5:0:18	0/0:0,54,198:18:0:57	0/0:0,39,185:13:0:42	0/0:0,51,197:17:0:54	0/1:71,0,74:7:0:68	0/0:0,48,194:16:0:51	0/1:97,0,157:25:0:94	0/0:0,34,174:24:0:37	0/1:102,0,62:9:0:71
48602.fasta.result.contigs.fa_1	508	.	A	C	154	.	.	GT:PL:DP:SP:GQ	0/0:0,54,225:18:0:59	0/0:0,53,198:22:0:58	0/0:0,21,156:7:0:26	0/0:0,30,174:10:0:35	0/0:0,12,82:4:0:18	0/0:0,12,115:4:0:18	0/0:0,78,238:26:0:83	./.:38,3,0:1:0:9	0/0:0,81,238:27:0:86	0/1:16,0,83:4:0:11	0/0:0,20,179:17:0:25	./.:22,0,32:2:0:17	0/0:0,0,126:9:0:7	0/1:75,0,165:25:0:70	0/1:77,0,203:30:0:72	0/0:0,123,205:41:0:99	0/0:0,66,201:22:0:71	0/1:14,0,66:4:0:9	0/0:0,15,121:5:0:20	0/0:0,10,135:7:0:16	0/0:0,117,205:39:0:99	0/0:0,18,128:6:0:23	./.:9,3,0:1:0:3	0/0:0,39,180:13:0:44	./.:10,0,3:2:0:6	0/0:0,81,198:27:0:86	0/0:0,69,196:23:0:74	0/0:0,84,255:36:0:89	0/0:0,69,203:23:0:74	0/0:0,84,236:28:0:89
48726.fasta.result.contigs.fa_1	162	.	C	T	999	.	.	GT:PL:DP:SP:GQ	0/0:0,45,178:15:0:48	0/0:0,27,173:9:0:30	0/0:0,24,159:8:0:27	0/1:88,0,52:6:0:61	0/1:75,0,55:5:0:64	0/0:0,24,154:8:0:27	0/0:0,21,154:7:0:24	0/0:0,12,116:4:0:15	0/0:0,36,185:12:0:39	./.:65,6,0:2:0:5	0/0:0,48,197:16:0:51	0/1:58,0,38:4:0:47	0/0:0,51,194:18:0:54	0/0:0,60,193:21:0:63	0/0:0,88,199:35:0:91	0/0:0,24,152:8:0:27	0/0:0,30,176:10:0:33	./.:0,3,38:1:0:7	0/0:0,24,164:8:0:27	0/0:0,24,153:8:0:27	0/1:99,0,77:7:0:86	0/0:0,18,145:6:0:21	0/1:38,0,116:7:0:35	0/1:92,0,120:10:0:89	0/1:14,0,122:8:0:11	0/0:0,27,172:9:0:30	0/0:0,36,183:12:0:39	0/1:156,0,155:25:0:99	1/1:176,43,0:27:0:34	0/0:0,36,185:12:0:39
48757.fasta.result.contigs.fa_1	118	.	T	G	999	.	.	GT:PL:DP:SP:GQ	0/0:0,84,202:28:0:94	0/0:0,42,192:14:0:52	./.:0,3,38:1:0:13	0/0:0,27,169:10:0:37	0/0:0,15,132:5:0:25	0/1:114,0,119:13:0:99	0/0:0,57,196:19:0:67	0/1:119,0,122:12:0:99	0/0:0,87,199:29:0:97	./.:0,6,69:2:0:16	0/0:0,72,240:25:0:82	0/0:0,12,102:4:0:22	0/0:0,93,202:31:0:99	0/0:0,99,202:33:0:99	0/0:0,63,243:21:0:73	0/0:0,93,203:31:0:99	0/0:0,111,206:37:0:99	0/0:0,18,136:6:0:28	0/0:0,60,199:20:0:70	0/0:0,24,152:9:0:34	0/0:0,141,209:54:0:99	0/0:0,15,127:5:0:25	0/0:0,39,190:13:0:49	0/0:0,105,203:35:0:99	0/1:161,0,152:22:0:99	0/0:0,78,202:26:0:88	0/0:0,111,204:37:0:99	./.:0,255,255:105:0:99	0/0:0,63,240:21:0:73	0/0:0,99,255:33:0:99
48885.fasta.result.contigs.fa_1	504	.	G	A	999	.	.	GT:PL:DP:SP:GQ	0/1:201,0,154:25:7:99	0/1:83,0,143:13:0:83	0/1:5,0,146:11:0:6	0/1:88,0,144:10:0:88	1/1:115,12,0:4:0:7	0/0:0,33,180:12:0:33	0/1:159,0,194:36:0:99	./.:0,9,106:3:0:10	1/1:238,87,0:29:0:81	0/1:55,0,58:4:0:54	0/1:139,0,199:26:0:99	0/0:0,15,133:5:0:15	0/1:64,0,45:5:0:51	0/1:255,0,255:84:0:99	0/1:183,0,240:28:2:99	0/0:0,21,150:7:0:21	0/0:0,78,241:26:0:78	./.:61,0,28:3:0:34	./.:0,3,38:1:0:5	0/0:0,36,214:12:0:36	0/0:0,39,181:13:0:39	0/0:0,45,228:15:0:45	0/0:0,24,165:8:0:24	1/1:255,129,0:43:0:99	0/0:0,63,201:21:0:63	0/0:0,87,229:29:0:87	0/1:137,0,186:25:0:99	./.:0,255,255:105:0:99	0/0:0,61,219:33:0:61	0/1:146,0,199:35:0:99
49091.fasta.result.contigs.fa_1	237	.	A	T	999	.	.	GT:PL:DP:SP:GQ	1/1:237,87,0:29:0:79	0/1:164,0,110:16:0:99	0/0:0,75,255:25:0:77	0/1:159,0,179:26:0:99	0/1:205,0,255:71:7:99	0/0:0,211,255:70:0:99	0/1:90,0,110:11:0:88	0/0:0,12,113:4:0:14	0/1:154,0,201:34:0:99	0/1:118,0,152:19:0:99	0/0:0,123,255:41:0:99	0/1:20,0,118:6:0:18	0/1:152,0,161:26:0:99	0/0:0,36,183:12:0:38	0/0:0,93,255:31:0:95	0/0:0,36,176:12:0:38	0/0:0,48,230:16:0:50	0/1:86,0,154:11:0:84	0/0:0,105,203:35:0:99	0/1:156,0,246:64:6:99	0/1:199,0,147:27:0:99	./.:0,9,93:3:0:11	0/1:168,0,157:32:0:99	0/0:0,96,255:32:0:98	0/0:0,78,240:26:0:80	0/0:0,93,255:31:0:95	0/0:0,33,212:11:0:35	0/0:0,87,235:29:0:89	0/0:0,93,255:31:0:95	0/1:162,0,99:24:0:99
49128.fasta.result.contigs.fa_2	168	.	A	C	999	.	.	GT:PL:DP:SP:GQ	0/0:0,36,189:12:0:37	1/1:178,33,0:11:0:26	0/1:207,0,134:19:3:99	0/0:0,30,178:10:0:31	0/1:77,0,97:7:0:76	0/0:0,30,176:10:0:31	0/1:153,0,95:16:0:99	./.:0,9,95:3:0:10	0/0:0,75,203:25:0:76	0/0:0,12,113:4:0:13	1/1:196,51,0:17:0:44	./.:0,9,103:3:0:10	1/1:165,24,0:8:0:17	0/1:168,0,150:35:0:99	0/1:196,0,118:20:0:99	0/0:0,12,116:4:0:13	0/0:0,27,175:9:0:28	0/1:23,0,83:5:0:22	0/1:116,0,20:6:0:27	0/0:0,33,185:11:0:34	./.:92,9,0:3:0:4	0/0:0,12,116:4:0:13	0/1:91,0,43:6:0:50	0/0:0,99,204:33:0:99	0/0:0,39,186:13:0:40	0/0:0,102,205:34:0:99	0/1:135,0,167:28:0:99	0/0:0,255,255:98:0:99	0/0:0,60,247:20:0:61	0/1:191,0,158:29:0:99
49142.fasta.result.contigs.fa_1	490	.	G	A	999	.	.	GT:PL:DP:SP:GQ	0/0:0,21,158:7:0:29	0/0:0,42,192:14:0:50	0/0:0,48,255:16:0:56	0/0:0,18,147:6:0:26	0/0:0,24,159:8:0:32	0/0:0,24,157:8:0:32	0/0:0,48,221:16:0:56	0/0:0,36,227:12:0:44	0/0:0,78,239:26:0:86	0/0:0,15,120:5:0:23	0/0:0,45,196:15:0:53	./.:0,0,0:0:0:9	0/0:0,114,205:38:0:99	0/0:0,102,237:34:0:99	0/0:0,63,255:21:0:71	0/1:141,0,207:43:0:99	0/0:0,117,255:39:0:99	./.:0,9,93:3:0:17	0/0:0,178,255:59:0:99	0/1:95,0,77:7:0:85	0/0:0,114,246:38:0:99	0/0:0,18,136:6:0:26	0/1:162,0,169:41:0:99	0/1:146,0,168:29:0:99	0/0:0,42,189:14:0:50	0/0:0,96,255:32:0:99	0/0:0,90,204:30:0:98	0/0:0,241,255:81:0:99	0/0:0,50,239:21:0:58	0/0:0,57,200:19:0:65
49277.fasta.result.contigs.fa_1	110	.	C	G	999	.	.	GT:PL:DP:SP:GQ	0/0:0,66,180:22:0:72	0/0:0,30,205:35:0:36	0/1:36,0,162:27:0:30	0/1:106,0,199:45:1:99	0/0:0,39,87:13:0:45	0/0:0,54,226:18:0:60	0/0:0,111,147:39:0:99	0/1:7,0,232:23:0:3	0/0:0,54,128:18:0:60	0/0:0,51,255:39:0:57	0/0:0,35,185:21:0:41	0/1:164,0,255:66:1:99	0/0:0,21,154:7:0:27	0/0:0,21,60:7:0:27	0/0:0,36,186:13:0:42	0/0:0,18,55:6:0:24	0/0:0,33,193:11:0:39	0/1:253,0,221:37:1:99	0/1:11,0,115:9:0:6	0/0:0,129,255:43:0:99	0/0:0,27,89:10:0:33	0/1:36,0,84:10:4:30	0/0:0,60,215:20:0:66	0/0:0,154,255:54:0:99	0/0:0,54,167:18:0:60	0/0:0,117,190:39:0:99	0/0:0,126,203:43:0:99	0/0:0,217,255:76:0:99	0/0:0,40,255:35:0:46	0/0:0,81,171:28:0:87
49281.fasta.result.contigs.fa_1	272	.	T	A	90.9	.	.	GT:PL:DP:SP:GQ	0/0:0,36,118:12:0:42	0/0:2,0,76:13:0:5	0/0:0,50,141:21:0:56	0/0:0,35,157:19:0:41	0/0:0,16,106:10:0:22	0/1:20,0,137:17:0:14	0/0:0,141,199:47:0:99	0/0:0,24,113:8:0:30	0/0:0,96,214:32:0:99	0/0:0,13,104:9:0:19	0/0:0,72,171:24:0:78	0/0:0,63,176:21:0:69	0/1:30,0,71:7:0:24	0/1:17,0,100:9:0:11	0/0:0,24,168:23:0:30	0/1:11,0,98:10:0:6	0/0:0,30,117:10:0:36	0/0:0,18,109:6:0:24	0/1:27,0,79:11:0:21	0/0:0,24,126:8:0:30	0/0:1,0,89:10:0:6	0/0:0,15,116:5:0:21	0/0:0,56,174:24:0:62	0/0:0,21,130:44:0:27	0/0:0,66,172:22:0:72	0/0:0,52,166:32:0:58	0/0:0,123,190:41:0:99	0/1:8,0,107:73:0:4	0/0:0,42,104:14:0:48	0/1:74,0,116:26:0:68
49299.fasta.result.contigs.fa_1	231	.	C	T	24.2	.	.	GT:PL:DP:SP:GQ	0/0:0,36,185:12:0:46	0/0:0,72,199:24:0:82	0/0:0,51,197:17:0:61	0/0:0,72,200:24:0:82	0/0:0,42,193:14:0:52	0/0:0,48,192:16:0:58	0/0:0,129,224:43:0:99	0/0:0,42,190:14:0:52	0/0:0,141,224:47:0:99	0/0:0,30,125:10:0:40	0/0:0,39,183:13:0:49	0/0:0,45,198:15:0:55	0/0:0,12,101:4:0:22	0/0:0,27,166:9:0:37	0/0:0,51,197:17:0:61	0/0:0,60,198:20:0:70	0/1:26,0,154:12:0:16	0/0:0,39,187:13:0:49	0/1:53,0,162:15:0:43	0/0:0,51,198:17:0:61	0/1:14,0,138:8:0:5	0/0:0,18,138:6:0:28	0/0:0,39,182:13:0:49	0/0:0,68,187:52:0:78	0/0:0,99,198:33:0:99	0/0:0,111,217:37:0:99	0/0:0,120,227:40:0:99	./.:0,255,244:110:0:99	0/0:0,54,192:18:0:64	0/0:0,129,206:43:0:99
49342.fasta.result.contigs.fa_1	313	.	G	A	999	.	.	GT:PL:DP:SP:GQ	1/1:146,18,0:6:0:22	1/1:180,42,0:14:0:46	1/1:114,12,0:4:0:17	1/1:142,27,0:9:0:31	1/1:193,66,0:22:0:70	0/1:164,0,57:22:0:53	1/1:184,36,0:12:0:40	0/1:130,0,138:15:0:99	0/1:127,0,64:9:0:60	1/1:181,33,0:11:0:37	./.:69,6,0:2:0:11	./.:53,0,29:3:0:25	0/1:129,0,157:21:0:99	1/1:170,30,0:10:0:34	1/1:114,12,0:4:0:17	1/1:180,48,0:16:0:52	1/1:202,66,0:22:0:70	1/1:148,21,0:7:0:25	1/1:202,78,0:26:0:82	0/1:42,0,55:5:0:48	1/1:176,63,0:21:0:67	1/1:179,30,0:10:0:34	1/1:195,75,0:25:0:79	0/1:107,0,165:22:0:99	./.:90,9,0:3:0:14	1/1:187,36,0:12:0:40	1/1:193,48,0:16:0:52	0/0:0,160,213:53:0:99	1/1:191,42,0:14:0:46	1/1:183,33,0:11:0:37
49514.fasta.result.contigs.fa_1	333	.	C	A	999	.	.	GT:PL:DP:SP:GQ	0/1:147,0,156:21:0:99	0/0:0,54,195:18:0:60	./.:38,3,0:1:0:10	0/0:0,27,167:9:0:33	0/0:0,111,205:37:0:99	0/0:0,117,206:39:0:99	0/0:0,45,189:15:0:51	0/1:97,0,96:8:0:90	0/0:0,27,170:9:0:33	0/0:0,45,193:15:0:51	0/0:0,75,200:25:0:81	0/1:26,0,84:4:0:20	0/0:0,57,198:19:0:63	0/1:151,0,107:18:0:99	0/1:164,0,94:20:0:99	0/0:0,75,200:25:0:81	0/0:0,78,199:26:0:84	0/0:0,18,147:6:0:24	0/0:0,111,205:37:0:99	0/0:0,51,194:17:0:57	0/0:0,114,204:38:0:99	0/0:0,36,177:12:0:42	0/0:0,60,200:20:0:66	0/0:0,42,194:14:0:48	0/0:0,60,193:20:0:66	0/0:0,27,174:9:0:33	0/0:0,42,190:14:0:48	0/0:0,111,203:37:0:99	0/0:0,45,195:15:0:51	0/0:0,27,166:9:0:33
49529.fasta.result.contigs.fa_1	13	.	C	A	999	.	.	GT:PL:DP:SP:GQ	0/0:0,57,230:19:0:64	./.:0,3,38:1:0:11	0/0:0,42,251:14:0:49	0/0:0,27,174:9:0:34	0/0:0,51,235:17:0:58	0/0:0,30,173:10:0:37	0/0:0,54,228:18:0:61	0/0:0,12,116:4:0:19	0/0:0,93,244:31:0:99	./.:0,3,38:1:0:11	0/1:100,0,135:15:0:93	0/1:17,0,151:7:0:10	0/0:0,75,202:25:0:82	0/1:75,0,37:5:0:50	0/1:156,0,205:19:0:99	0/0:0,24,166:8:0:31	0/0:0,45,191:15:0:52	0/1:94,0,111:8:0:87	0/0:0,45,228:15:0:52	0/0:0,24,194:8:0:31	0/0:0,39,185:13:0:46	./.:0,0,0:0:0:8	0/0:0,60,233:20:0:67	0/0:0,52,221:30:0:59	0/0:0,87,203:29:0:94	0/0:0,108,232:42:0:99	0/0:0,87,203:29:0:94	0/0:0,255,255:92:0:99	0/0:0,12,85:4:0:19	0/0:0,99,237:39:0:99
49563.fasta.result.contigs.fa_1	44	.	A	T	999	.	.	GT:PL:DP:SP:GQ	0/1:191,0,155:31:0:99	0/1:198,0,195:32:3:99	0/0:0,57,255:19:0:53	0/0:0,33,214:11:0:29	0/1:123,0,94:9:0:96	0/1:96,0,64:8:0:66	0/1:114,0,236:23:0:99	0/0:0,15,133:5:0:11	0/0:0,160,255:53:0:99	0/1:23,0,116:5:0:27	1/1:239,66,0:22:0:64	1/1:255,33,0:11:0:31	1/1:255,51,0:17:0:49	1/1:255,126,0:42:0:99	1/1:255,102,0:34:0:99	1/1:255,220,0:73:0:99	1/1:255,199,0:66:0:99	1/1:233,30,0:10:0:28	1/1:255,132,0:44:0:99	1/1:167,24,0:8:0:22	1/1:255,229,0:76:0:99	1/1:219,36,0:12:0:34	1/1:147,18,0:6:0:16	0/1:195,0,255:41:7:99	0/0:0,67,235:35:0:63	0/0:0,126,255:42:0:99	0/0:0,123,255:41:0:99	./.:0,255,255:123:0:99	0/1:217,0,129:21:3:99	0/0:0,125,255:54:0:99
49755.fasta.result.contigs.fa_2	134	.	C	T	999	.	.	GT:PL:DP:SP:GQ	0/0:0,63,199:21:0:71	0/0:0,69,201:23:0:77	./.:0,0,0:0:0:9	./.:0,3,36:1:0:11	0/0:0,81,202:27:0:89	0/0:0,36,177:12:0:44	0/0:0,15,120:5:0:23	0/0:0,72,200:24:0:80	0/0:0,30,176:10:0:38	0/0:0,15,126:5:0:23	0/1:78,0,162:20:0:70	./.:0,3,38:1:0:11	0/0:0,238,225:79:0:99	0/0:0,135,206:45:0:99	0/0:0,24,161:8:0:32	0/0:0,199,219:66:0:99	0/0:0,193,217:64:0:99	0/0:0,148,211:49:0:99	0/0:0,180,216:68:0:99	0/0:0,21,147:7:0:29	0/0:0,208,221:69:0:99	0/1:134,0,170:50:0:99	./.:0,255,254:111:0:99	0/1:105,0,120:13:0:97	0/0:0,30,167:10:0:38	0/0:0,48,198:16:0:56	0/0:0,18,145:6:0:26	0/0:0,135,208:45:0:99	0/0:0,45,196:15:0:53	0/1:142,0,121:18:0:99
49851.fasta.result.contigs.fa_1	112	.	G	T	999	.	.	GT:PL:DP:SP:GQ	0/0:0,18,141:6:0:23	0/0:0,21,158:7:0:26	0/0:0,30,180:10:0:35	./.:0,6,67:2:0:12	0/0:0,81,202:27:0:86	0/0:0,27,174:9:0:32	./.:0,6,69:2:0:12	0/1:147,0,134:19:0:99	0/1:135,0,69:10:0:80	0/0:0,21,152:7:0:26	./.:0,9,95:3:0:14	./.:0,3,38:1:0:9	0/1:113,0,169:31:0:99	0/0:0,30,180:10:0:35	0/0:0,24,157:8:0:29	0/1:127,0,93:17:0:99	0/0:0,39,188:13:0:44	0/0:0,30,174:10:0:35	0/0:0,69,202:23:0:74	0/1:105,0,157:25:0:99	0/0:0,51,197:17:0:56	0/1:37,0,82:5:0:32	0/0:0,114,207:38:0:99	0/1:87,0,77:7:0:81	0/0:4,0,137:8:0:4	0/0:0,33,185:11:0:38	./.:0,9,95:3:0:14	0/0:0,84,204:28:0:89	0/0:0,36,187:12:0:41	0/0:0,45,194:15:0:50
49863.fasta.result.contigs.fa_1	276	.	G	T	999	.	.	GT:PL:DP:SP:GQ	0/0:0,18,143:6:0:26	0/0:0,30,176:10:0:38	0/0:0,57,198:19:0:65	0/0:0,90,205:30:0:98	0/0:0,184,218:61:0:99	0/0:0,230,233:83:0:99	0/0:0,24,155:8:0:32	0/0:0,27,175:9:0:35	0/0:0,24,166:8:0:32	0/1:114,0,163:22:0:99	0/0:0,48,196:16:0:56	0/0:0,78,203:26:0:86	0/0:0,151,213:50:0:99	0/0:0,84,203:28:0:92	./.:0,9,95:3:0:17	0/0:0,78,202:26:0:86	0/1:169,0,161:37:0:99	0/0:0,42,225:14:0:50	0/1:165,0,165:35:0:99	0/0:0,214,226:71:0:99	0/0:0,96,206:32:0:99	./.:0,3,38:1:0:12	0/1:172,0,161:59:0:99	0/0:0,36,187:12:0:44	0/0:0,33,184:11:0:41	0/0:0,30,180:10:0:38	0/0:0,45,241:15:0:53	0/0:0,102,206:34:0:99	0/0:0,33,185:11:0:41	0/0:0,33,184:11:0:41
49878.fasta.result.contigs.fa_1	524	.	A	C	999	.	.	GT:PL:DP:SP:GQ	0/1:152,0,163:31:0:99	0/1:133,0,100:13:0:99	1/1:198,48,0:16:0:48	1/1:157,24,0:8:0:24	0/1:71,0,37:5:0:37	1/1:157,24,0:8:0:24	0/1:114,0,144:17:0:99	./.:32,0,31:2:0:30	0/1:132,0,165:34:0:99	./.:68,6,0:2:0:7	1/1:197,91,0:36:0:91	./.:58,0,29:3:0:29	0/1:102,0,109:11:0:99	1/1:240,114,0:38:0:99	1/1:200,93,0:32:0:93	0/0:0,72,202:24:0:66	1/1:201,105,0:41:0:99	1/1:119,12,0:4:0:12	0/1:133,0,92:12:0:92	0/1:141,0,47:8:0:47	0/1:150,0,232:37:3:99	1/1:189,48,0:16:0:48	0/1:113,0,78:10:0:78	0/1:158,0,159:33:0:99	1/1:227,102,0:34:0:99	0/1:151,0,164:30:0:99	0/1:143,0,159:27:0:99	0/0:0,223,204:99:0:99	0/0:0,54,197:18:0:48	1/1:197,70,0:29:0:70
49889.fasta.result.contigs.fa_1	309	.	G	C	999	.	.	GT:PL:DP:SP:GQ	0/0:0,33,182:11:0:43	0/0:0,51,196:17:0:61	0/0:0,36,180:12:0:46	0/0:0,24,165:8:0:34	0/0:0,148,210:49:0:99	0/0:0,138,207:46:0:99	0/0:0,24,166:8:0:34	0/1:86,0,147:16:0:76	0/0:0,18,145:6:0:28	0/0:0,81,204:27:0:91	0/0:0,69,203:23:0:79	0/1:25,0,110:7:0:15	0/0:0,148,210:49:0:99	0/0:0,69,198:23:0:79	0/0:0,42,193:14:0:52	0/0:0,84,204:28:0:94	0/0:0,120,206:40:0:99	0/0:0,102,204:34:0:99	0/1:131,0,136:41:0:99	0/0:0,166,212:55:0:99	0/0:0,81,200:27:0:91	0/0:0,69,202:23:0:79	0/0:0,144,210:48:0:99	0/0:0,36,183:12:0:46	./.:0,9,95:3:0:19	0/0:0,27,162:9:0:37	./.:0,9,93:3:0:19	0/0:0,105,206:35:0:99	0/0:0,36,187:12:0:46	0/0:0,12,110:4:0:22
50152.fasta.result.contigs.fa_1	45	.	G	A	999	.	.	GT:PL:DP:SP:GQ	0/1:57,0,135:12:0:53	0/0:0,36,242:12:0:40	0/1:140,0,101:13:3:99	0/0:0,54,255:18:0:58	0/0:0,30,178:10:0:34	0/1:137,0,142:20:0:99	0/1:192,0,181:31:0:99	0/0:0,18,142:6:0:22	0/1:185,0,212:38:0:99	0/0:0,12,116:4:0:16	0/0:0,18,138:6:0:22	0/0:0,15,129:5:0:19	0/0:0,39,218:13:0:43	0/1:184,0,198:27:2:99	0/1:91,0,97:8:0:87	0/0:0,18,165:6:0:22	0/0:0,51,255:17:0:55	./.:0,6,69:2:0:10	0/0:0,33,234:11:0:37	0/0:0,30,201:10:0:34	0/0:0,21,150:7:0:25	0/0:0,12,116:4:0:16	0/1:28,0,114:7:0:24	0/0:0,117,255:39:0:99	0/0:0,51,196:17:0:55	0/0:0,102,255:34:0:99	0/0:0,141,245:47:0:99	./.:0,255,255:106:0:99	0/1:97,0,85:8:0:91	0/1:195,0,246:37:0:99
50385.fasta.result.contigs.fa_1	105	.	T	C	999	.	.	GT:PL:DP:SP:GQ	0/0:0,30,176:10:0:36	0/0:0,33,217:11:0:39	0/1:71,0,255:45:8:65	0/0:5,0,181:22:0:3	0/0:0,27,190:9:0:33	0/0:0,42,224:14:0:48	0/1:22,0,179:29:6:17	./.:0,9,101:3:0:15	0/0:0,34,239:46:0:40	0/0:0,15,127:5:0:21	0/0:0,2,149:29:0:8	0/0:0,39,223:13:0:45	0/0:0,48,237:16:0:54	0/0:0,18,153:6:0:24	0/0:0,75,255:25:0:81	0/1:11,0,145:9:0:7	0/0:0,12,114:4:0:18	0/0:0,18,158:6:0:24	0/1:17,0,117:7:0:12	0/1:128,0,110:10:0:99	0/0:0,21,178:7:0:27	./.:0,6,69:2:0:12	0/0:0,33,225:11:0:39	0/0:0,148,255:50:0:99	0/0:0,51,222:17:0:57	0/0:0,33,255:23:0:39	0/1:171,0,212:47:2:99	0/0:0,255,255:90:0:99	0/1:92,0,184:17:0:86	0/0:0,57,255:19:0:63
50422.fasta.result.contigs.fa_1	31	.	T	G	999	.	.	GT:PL:DP:SP:GQ	0/1:3,0,131:15:0:10	0/1:188,0,144:29:0:99	1/1:255,51,0:17:0:52	0/0:0,24,161:8:0:17	0/1:71,0,114:7:0:78	1/1:114,3,0:6:0:5	1/1:225,75,0:25:0:76	0/1:102,0,16:6:0:15	0/1:119,0,249:25:6:99	1/1:171,21,0:7:0:22	1/1:194,78,0:26:0:79	1/1:98,12,0:4:0:13	./.:89,9,0:3:0:10	1/1:255,108,0:36:0:99	1/1:255,63,0:21:0:64	1/1:203,117,0:39:0:99	0/1:188,0,187:38:0:99	./.:91,9,0:3:0:10	1/1:255,105,0:35:0:99	0/1:0,5,148:7:0:4	0/1:255,0,207:85:0:99	1/1:222,69,0:23:0:70	1/1:145,21,0:7:0:22	1/1:185,63,0:21:0:64	0/0:0,37,233:25:0:30	0/1:151,0,192:22:0:99	1/1:248,69,0:23:0:70	0/1:238,0,255:70:1:99	1/1:227,69,0:23:0:70	0/0:0,57,228:19:0:50
50532.fasta.result.contigs.fa_1	72	.	C	T	999	.	.	GT:PL:DP:SP:GQ	0/0:0,33,185:11:0:40	0/0:0,51,198:17:0:58	0/0:0,12,115:4:0:19	./.:0,9,92:3:0:16	0/0:0,33,185:11:0:40	0/0:0,24,151:8:0:31	./.:0,6,69:2:0:13	0/0:0,20,168:19:0:27	0/0:0,18,147:6:0:25	0/0:0,21,156:7:0:28	0/0:0,33,180:11:0:40	./.:0,0,0:0:0:7	0/0:0,108,205:36:0:99	0/1:148,0,141:21:0:99	0/1:140,0,118:14:0:99	0/0:0,54,198:18:0:61	0/0:0,42,193:14:0:49	0/1:97,0,97:8:0:90	0/1:158,0,161:28:0:99	0/0:0,27,173:9:0:34	0/0:0,57,199:19:0:64	0/0:0,18,147:6:0:25	0/0:0,120,208:40:0:99	0/0:0,15,129:5:0:22	0/0:0,21,147:7:0:28	0/1:110,12,0:4:0:3	0/0:0,15,132:5:0:22	0/0:0,81,202:27:0:88	0/0:0,51,199:17:0:58	0/0:0,18,144:6:0:25
50576.fasta.result.contigs.fa_1	63	.	G	A	999	.	.	GT:PL:DP:SP:GQ	0/0:0,129,242:44:0:99	0/0:0,54,229:18:0:62	0/0:0,24,165:8:0:32	0/0:0,24,189:8:0:32	./.:0,9,104:3:0:17	0/0:0,24,155:8:0:32	0/0:0,78,255:26:0:86	./.:0,9,93:3:0:17	0/0:0,111,255:37:0:99	0/1:20,0,109:6:0:13	0/0:0,105,255:35:0:99	0/1:40,0,134:7:0:32	0/0:0,24,166:8:0:32	0/1:159,0,185:37:0:99	0/1:255,0,193:46:5:99	0/0:0,12,108:4:0:20	0/0:0,21,140:7:0:29	0/1:14,0,176:8:0:7	0/0:0,33,198:11:0:41	./.:0,6,69:2:0:14	0/0:0,12,101:4:0:20	0/0:0,30,168:10:0:38	0/0:0,24,137:8:0:32	0/0:0,105,255:35:0:99	0/0:0,84,255:28:0:92	0/0:0,96,255:32:0:99	0/0:0,87,255:29:0:95	0/0:0,255,255:88:0:99	0/0:0,52,255:30:0:60	0/0:0,91,255:37:0:99
50582.fasta.result.contigs.fa_1	293	.	G	A	138	.	.	GT:PL:DP:SP:GQ	0/0:0,57,199:19:0:67	0/0:0,93,205:31:0:99	0/0:0,15,126:5:0:25	0/0:0,15,132:5:0:25	0/0:0,18,140:6:0:28	./.:0,6,66:2:0:16	0/1:52,0,93:6:0:42	0/0:0,75,202:25:0:85	0/1:16,0,127:7:0:7	0/0:0,39,186:13:0:49	0/0:0,57,200:19:0:67	./.:0,6,69:2:0:16	0/0:0,45,192:15:0:55	0/0:0,90,204:30:0:99	0/0:0,33,178:11:0:43	0/0:0,96,202:32:0:99	0/0:0,129,208:43:0:99	0/0:0,105,206:35:0:99	0/0:0,154,211:51:0:99	./.:0,6,66:2:0:16	0/0:0,108,206:36:0:99	0/0:0,129,208:43:0:99	0/0:0,84,202:28:0:94	0/0:0,30,179:10:0:40	0/0:0,27,164:9:0:37	0/0:0,30,172:10:0:40	0/0:0,30,180:10:0:40	0/0:0,81,204:27:0:91	0/1:139,0,152:19:0:99	./.:0,9,95:3:0:19
50628.fasta.result.contigs.fa_1	523	.	T	G	999	.	.	GT:PL:DP:SP:GQ	0/0:0,15,74:5:0:22	0/0:0,60,191:20:0:66	0/0:0,18,174:6:0:25	0/0:0,27,196:9:0:33	0/0:0,36,174:12:0:42	0/0:0,45,215:15:0:51	0/0:0,72,190:24:0:78	0/0:0,30,168:10:0:36	0/1:68,0,129:19:0:62	0/0:0,15,117:5:0:22	0/0:0,48,164:16:0:54	./.:52,0,29:3:0:40	0/1:49,0,3:8:0:16	0/1:232,0,206:53:0:99	0/1:187,0,191:37:0:99	0/0:0,129,211:43:0:99	0/0:0,81,234:27:0:87	0/0:0,18,137:6:0:25	0/0:0,27,170:9:0:33	0/0:0,45,235:15:0:51	0/0:0,175,255:58:0:99	0/0:0,114,218:39:0:99	0/0:0,30,161:10:0:36	0/1:76,0,145:18:0:70	0/0:0,42,186:14:0:48	0/0:0,27,106:9:0:33	0/0:0,48,155:16:0:54	0/0:0,211,255:70:0:99	0/0:0,138,255:47:0:99	0/0:0,30,143:10:0:36
50812.fasta.result.contigs.fa_1	285	.	T	A	999	.	.	GT:PL:DP:SP:GQ	0/0:0,69,199:23:0:64	1/1:152,33,0:11:0:32	0/1:80,0,132:15:0:85	0/1:153,0,12:19:0:13	0/1:108,0,172:77:0:99	1/1:235,255,0:88:0:99	0/1:133,0,11:9:0:12	0/0:0,33,170:11:0:28	1/1:62,15,0:5:0:15	1/1:124,27,0:9:0:26	0/1:118,0,164:26:0:99	0/1:63,0,63:6:0:62	0/1:169,0,147:57:0:99	0/1:138,0,153:22:0:99	0/1:85,0,118:12:0:90	1/1:159,54,0:18:0:53	1/1:185,78,0:26:0:77	1/1:169,65,0:31:0:64	0/0:0,138,211:46:0:99	1/1:209,154,0:51:0:99	1/1:187,78,0:27:0:77	0/1:47,0,121:9:0:52	1/1:149,178,0:59:0:99	0/1:111,0,103:13:0:99	1/1:88,12,0:4:0:12	1/1:136,30,0:10:0:29	0/1:140,0,84:12:0:85	0/0:0,129,208:43:0:99	1/1:128,24,0:8:0:23	0/0:0,24,161:8:0:19
50885.fasta.result.contigs.fa_1	230	.	C	G	999	.	.	GT:PL:DP:SP:GQ	0/0:0,42,190:14:0:52	0/0:0,108,206:36:0:99	0/0:0,12,111:4:0:22	./.:0,3,38:1:0:13	0/0:0,135,209:45:0:99	0/0:0,57,198:19:0:67	0/1:97,0,52:6:0:68	0/0:0,102,205:34:0:99	0/0:0,27,171:9:0:37	0/0:0,39,191:13:0:49	0/0:0,69,200:23:0:79	./.:0,9,95:3:0:19	0/0:0,187,217:62:0:99	0/1:150,0,161:26:0:99	0/1:117,0,132:13:0:99	0/0:0,123,205:41:0:99	0/0:0,105,235:35:0:99	0/0:0,154,201:63:0:99	0/0:0,205,223:68:0:99	0/0:0,108,205:36:0:99	0/0:0,96,204:32:0:99	0/0:0,157,212:52:0:99	0/0:0,196,218:65:0:99	0/0:0,36,185:12:0:46	0/0:0,24,164:8:0:34	0/0:0,24,163:8:0:34	0/0:0,24,164:8:0:34	0/0:0,54,196:18:0:64	0/0:0,105,206:35:0:99	./.:0,6,69:2:0:16
51234.fasta.result.contigs.fa_1	240	.	C	T	999	.	.	GT:PL:DP:SP:GQ	0/0:0,63,201:21:0:71	0/0:0,84,202:28:0:92	0/0:0,18,119:6:0:26	0/0:0,15,131:5:0:23	./.:0,9,75:3:0:18	./.:0,3,38:1:0:12	0/0:0,24,167:8:0:32	0/1:162,0,164:33:0:99	0/1:128,0,44:9:0:58	0/1:16,0,113:6:0:8	0/0:0,84,204:28:0:92	./.:0,3,38:1:0:12	0/0:0,12,113:4:0:20	0/0:0,93,205:31:0:99	0/0:0,84,203:28:0:92	0/0:0,190,219:63:0:99	0/1:166,0,168:44:0:99	0/0:0,75,203:25:0:83	0/0:0,72,202:24:0:80	./.:0,9,95:3:0:18	0/0:0,132,209:44:0:99	0/0:0,117,207:39:0:99	0/0:0,18,141:6:0:26	0/0:0,39,187:13:0:47	0/0:0,51,199:17:0:59	0/0:0,24,159:8:0:32	0/0:0,24,167:8:0:32	0/0:0,111,204:37:0:99	0/0:0,141,210:47:0:99	0/0:0,24,165:8:0:32
51267.fasta.result.contigs.fa_1	261	.	T	G	999	.	.	GT:PL:DP:SP:GQ	0/0:0,81,201:27:0:82	0/0:0,99,206:33:0:99	./.:61,0,29:3:0:36	0/1:16,0,81:4:0:15	./.:0,6,58:2:0:8	0/0:0,15,131:5:0:16	0/1:81,0,144:12:0:80	0/1:129,0,167:24:0:99	0/1:129,0,14:7:0:21	./.:0,3,37:1:0:6	1/1:205,87,0:29:0:80	./.:47,6,0:2:0:4	0/1:57,0,55:4:0:55	0/0:0,39,185:13:0:40	0/0:0,18,122:6:0:19	0/0:0,90,205:30:0:91	0/1:94,0,165:33:0:93	0/1:44,0,152:12:0:43	0/0:0,126,207:42:0:99	0/1:72,0,55:5:0:62	0/0:0,115,206:44:0:99	0/1:12,0,156:19:0:11	0/0:0,48,193:16:0:49	0/1:77,0,98:7:0:76	0/1:121,0,160:23:0:99	0/0:0,12,112:4:0:13	0/1:131,0,131:14:0:99	0/0:0,99,205:33:0:99	0/0:0,75,203:25:0:76	0/0:0,27,171:9:0:28
51295.fasta.result.contigs.fa_1	359	.	C	T	999	.	.	GT:PL:DP:SP:GQ	0/0:0,81,186:38:0:81	0/0:0,54,192:18:0:54	0/1:99,0,75:7:0:81	0/0:0,34,174:24:0:34	0/1:167,0,164:46:0:99	0/1:168,0,164:57:0:99	1/1:190,39,0:13:0:33	0/1:72,0,93:7:0:72	0/1:136,0,53:12:0:59	0/1:159,0,109:18:0:99	0/1:166,0,140:29:0:99	0/1:79,0,124:12:0:79	1/1:204,87,0:29:0:81	0/0:0,135,206:45:0:99	0/0:0,43,174:27:0:43	0/1:172,0,156:40:0:99	0/0:0,172,214:57:0:99	./.:0,9,87:3:0:9	0/0:0,57,199:19:0:57	0/1:160,0,167:35:0:99	0/1:155,0,170:39:0:99	0/1:163,0,168:46:0:99	0/0:0,84,199:28:0:84	0/0:0,39,188:13:0:39	0/0:0,66,198:22:0:66	0/0:0,12,114:4:0:12	0/1:13,0,106:7:0:13	0/0:0,111,205:37:0:99	1/1:203,93,0:31:0:87	0/1:125,0,119:13:0:99
51329.fasta.result.contigs.fa_1	246	.	T	C	999	.	.	GT:PL:DP:SP:GQ	0/1:76,0,143:13:0:83	1/1:203,78,0:26:0:79	./.:95,9,0:3:0:10	0/1:62,0,151:12:0:69	0/1:170,0,163:59:0:99	1/1:190,128,0:55:0:99	0/1:101,0,37:6:0:36	0/0:0,69,202:23:0:62	0/1:74,0,78:6:0:76	1/1:193,51,0:17:0:52	0/1:141,0,97:13:0:96	./.:29,0,61:3:0:36	1/1:211,151,0:50:0:99	0/1:125,0,164:38:0:99	0/1:145,0,160:22:0:99	1/1:206,126,0:42:0:99	1/1:206,126,0:42:0:99	1/1:177,64,0:34:0:65	0/1:166,0,141:56:0:99	1/1:210,144,0:48:0:99	1/1:207,138,0:46:0:99	1/1:203,84,0:28:0:85	0/1:164,0,173:76:0:99	0/1:155,0,111:17:0:99	1/1:166,24,0:8:0:25	1/1:168,36,0:13:0:37	1/1:185,33,0:11:0:34	0/0:0,74,201:30:0:67	0/1:134,0,146:18:0:99	0/1:140,0,40:10:0:39
51366.fasta.result.contigs.fa_1	276	.	A	G	999	.	.	GT:PL:DP:SP:GQ	0/0:0,39,191:13:0:34	0/0:0,60,197:20:0:55	./.:20,0,57:3:0:25	1/1:132,15,0:5:0:14	0/1:21,0,100:5:0:26	0/1:74,0,96:8:0:79	1/1:152,21,0:7:0:20	0/1:42,0,114:7:0:47	0/1:58,0,142:12:0:63	./.:37,3,0:1:0:4	1/1:166,30,0:10:0:29	0/1:58,0,58:4:0:57	0/1:108,0,46:7:0:47	0/0:0,78,199:26:0:73	0/0:0,30,173:10:0:25	1/1:201,84,0:28:0:83	1/1:200,69,0:23:0:68	0/1:39,0,116:7:0:44	1/1:200,87,0:29:0:86	0/1:57,0,57:4:0:56	1/1:208,138,0:46:0:99	1/1:145,21,0:7:0:20	0/1:3,0,83:4:0:9	1/1:151,7,0:12:0:7	0/1:82,0,101:11:0:87	1/1:174,33,0:11:0:32	1/1:162,27,0:9:0:26	0/1:141,0,166:38:0:99	0/1:130,0,145:19:0:99	0/1:141,0,97:17:0:98
51592.fasta.result.contigs.fa_1	255	.	C	G	999	.	.	GT:PL:DP:SP:GQ	0/0:0,72,203:24:0:76	0/0:0,30,174:10:0:34	0/1:42,0,128:8:0:38	0/0:0,21,154:7:0:25	0/0:0,21,150:7:0:25	0/0:0,15,133:5:0:19	0/0:0,39,186:13:0:43	0/0:0,39,187:13:0:43	0/0:0,30,178:10:0:34	0/1:58,0,58:4:0:54	0/0:0,75,203:25:0:79	./.:0,6,68:2:0:10	0/1:123,0,153:18:0:99	0/1:143,0,137:17:0:99	0/1:136,0,151:18:0:99	0/0:0,51,195:17:0:55	1/1:198,57,0:19:0:47	0/0:0,15,133:5:0:19	0/0:0,93,203:32:0:97	0/1:80,0,51:5:0:60	0/1:166,0,151:30:0:99	./.:60,6,0:2:0:5	0/0:0,81,204:27:0:85	0/0:0,51,198:17:0:55	0/0:0,51,197:17:0:55	0/1:4,0,150:11:0:3	0/0:0,27,175:9:0:31	0/0:0,138,211:46:0:99	0/0:0,36,187:12:0:40	0/0:0,33,182:11:0:37
51714.fasta.result.contigs.fa_1	224	.	C	G	999	.	.	GT:PL:DP:SP:GQ	0/0:0,126,203:42:0:99	0/0:0,78,200:26:0:84	0/0:0,12,116:4:0:18	0/0:0,24,151:8:0:30	./.:0,9,75:3:0:15	0/1:65,0,76:6:0:59	0/0:0,75,200:25:0:81	0/0:0,2,149:10:0:8	0/0:0,30,169:10:0:36	0/0:0,12,52:4:0:18	0/0:0,81,203:27:0:87	0/1:14,0,102:5:0:9	0/0:0,27,171:9:0:33	0/1:133,0,164:29:0:99	0/1:154,0,146:28:0:99	0/1:137,0,137:19:0:99	0/1:165,0,100:24:0:99	./.:0,6,62:2:0:12	./.:0,6,68:2:0:12	0/0:0,12,108:4:0:18	0/0:0,48,197:16:0:54	0/0:0,39,183:13:0:45	0/1:78,0,55:5:0:66	0/0:0,36,183:13:0:42	0/0:0,51,191:17:0:57	0/0:0,33,173:11:0:39	0/0:0,30,213:10:0:36	0/0:0,123,208:41:0:99	0/0:0,129,208:43:0:99	0/0:0,36,158:12:0:42
51870.fasta.result.contigs.fa_1	207	.	G	A	999	.	.	GT:PL:DP:SP:GQ	0/0:0,24,162:8:0:31	0/0:0,18,125:6:0:25	./.:0,6,69:2:0:13	0/1:41,0,142:10:0:34	0/0:0,120,207:40:0:99	0/0:0,166,214:55:0:99	0/1:11,0,140:9:0:6	0/1:73,0,79:6:0:66	0/0:0,18,143:6:0:25	0/0:0,51,197:17:0:58	0/0:0,51,199:17:0:58	./.:0,6,68:2:0:13	0/0:0,90,203:30:0:97	0/0:0,54,197:18:0:61	0/0:0,18,143:6:0:25	0/0:0,57,200:19:0:64	0/0:0,57,197:19:0:64	0/0:0,18,132:6:0:25	0/0:0,63,200:21:0:70	0/0:0,111,205:37:0:99	0/0:0,51,197:17:0:58	0/0:0,12,113:4:0:19	0/0:0,114,204:38:0:99	0/1:94,0,130:12:0:87	0/1:110,0,102:10:0:99	0/0:0,45,195:15:0:52	0/0:0,39,218:13:0:46	0/0:0,93,202:31:0:99	0/0:0,12,113:4:0:19	0/1:73,0,107:8:0:66
52172.fasta.result.contigs.fa_1	481	.	C	T	999	.	.	GT:PL:DP:SP:GQ	0/0:0,84,198:28:0:87	0/1:151,0,160:33:0:99	0/0:0,24,160:8:0:27	0/0:0,30,169:10:0:33	0/0:0,33,174:11:0:36	0/0:0,24,163:8:0:27	0/0:0,37,166:25:0:40	0/0:0,39,184:13:0:42	0/0:0,78,255:26:0:81	0/1:78,0,26:4:0:35	0/1:164,0,132:34:0:99	./.:0,6,69:2:0:10	0/0:0,15,132:5:0:18	0/0:0,180,255:66:0:99	0/0:0,99,204:33:0:99	0/0:0,202,220:67:0:99	0/0:0,255,235:86:0:99	0/1:92,0,49:7:0:58	0/1:166,0,98:22:0:99	0/0:0,21,153:7:0:24	1/1:211,175,0:58:0:99	0/1:166,0,199:49:0:99	0/0:0,8,126:8:0:12	0/1:148,0,151:36:0:99	0/0:0,78,255:26:0:81	0/0:0,81,237:27:0:84	0/1:89,0,162:23:0:86	0/1:161,0,165:79:0:99	0/0:0,123,236:41:0:99	0/0:0,84,236:29:0:87
52191.fasta.result.contigs.fa_1	332	.	C	T	999	.	.	GT:PL:DP:SP:GQ	0/0:0,36,184:12:0:40	0/1:110,0,159:29:0:99	0/0:0,24,165:8:0:29	0/1:92,0,68:8:0:78	0/0:0,15,128:5:0:20	0/1:111,0,114:14:0:99	0/0:0,39,182:14:0:43	0/0:0,21,140:7:0:26	0/1:186,0,159:34:0:99	0/0:0,12,108:4:0:17	0/0:0,48,186:16:0:52	./.:19,0,61:3:0:15	0/0:0,27,168:9:0:31	0/0:0,87,202:29:0:91	0/0:0,45,194:15:0:49	0/0:0,111,207:37:0:99	0/0:0,75,204:25:0:79	./.:0,9,94:3:0:14	0/1:155,0,163:26:0:99	0/0:0,27,137:9:0:31	0/1:169,0,164:55:0:99	0/0:0,39,153:13:0:43	0/0:0,21,146:8:0:26	0/0:0,75,193:25:0:79	0/0:0,45,190:15:0:49	0/0:0,93,204:31:0:97	0/1:162,0,165:35:0:99	0/1:166,0,170:93:0:99	0/0:0,48,254:16:0:52	0/0:0,90,191:39:0:94
52276.fasta.result.contigs.fa_2	153	.	T	G	999	.	.	GT:PL:DP:SP:GQ	0/0:0,75,203:25:0:76	0/0:0,16,144:12:0:17	./.:0,0,0:0:0:3	./.:69,6,0:2:0:3	0/0:0,48,194:16:0:49	1/1:88,34,0:24:0:27	0/1:24,0,100:20:0:23	0/1:3,0,138:8:0:4	0/0:0,24,154:8:0:25	0/0:0,54,199:18:0:55	0/0:0,66,202:22:0:67	./.:0,9,93:3:0:10	1/1:92,99,0:33:0:84	0/1:19,0,158:14:0:18	./.:0,3,38:1:0:5	1/1:126,51,0:17:0:44	0/0:0,0,123:11:0:3	0/0:0,81,204:27:0:82	0/0:0,72,203:24:0:73	0/1:30,0,169:55:0:29	0/1:6,0,159:15:0:6	0/1:10,0,128:10:0:10	0/0:0,169,205:56:0:99	0/1:22,0,131:11:0:21	0/0:0,93,201:31:0:94	0/1:51,0,107:10:0:50	0/1:19,0,140:14:0:18	0/0:0,84,204:28:0:85	./.:0,0,0:0:0:3	0/0:0,1,29:8:0:4
52300.fasta.result.contigs.fa_1	149	.	A	G	999	.	.	GT:PL:DP:SP:GQ	0/0:0,21,153:7:0:30	0/0:0,36,188:12:0:44	0/1:133,0,104:12:0:99	0/0:0,42,190:14:0:50	0/0:0,66,202:22:0:74	0/0:0,75,203:25:0:83	0/0:0,21,157:7:0:30	0/0:0,66,199:22:0:74	0/0:0,54,199:18:0:62	0/0:0,18,136:6:0:27	0/0:0,42,184:14:0:50	./.:23,0,32:2:0:15	0/0:0,54,196:18:0:62	0/0:0,69,201:23:0:77	0/0:0,57,200:19:0:65	0/0:0,126,208:42:0:99	0/0:0,135,209:45:0:99	0/0:0,21,155:7:0:30	0/0:0,141,209:47:0:99	0/0:0,54,200:18:0:62	0/0:0,117,208:39:0:99	0/0:0,15,133:5:0:24	0/0:0,33,181:11:0:41	0/0:0,51,199:17:0:59	0/1:87,0,126:12:0:79	0/0:0,63,198:21:0:71	0/1:32,0,154:13:0:24	0/0:0,117,207:39:0:99	0/0:0,42,194:14:0:50	0/0:0,63,200:21:0:71
52317.fasta.result.contigs.fa_2	118	.	G	C	999	.	.	GT:PL:DP:SP:GQ	0/0:0,51,188:17:0:59	0/0:0,69,241:23:0:77	0/1:99,0,94:9:0:91	0/0:0,57,200:19:0:65	0/0:0,63,198:23:0:71	0/0:0,39,177:14:0:47	0/0:0,66,195:23:0:74	0/0:0,27,166:9:0:35	0/0:0,81,201:27:0:89	./.:0,9,94:3:0:17	0/0:0,54,188:18:0:62	./.:0,6,60:2:0:14	0/0:0,141,203:48:0:99	0/0:0,78,199:26:0:86	0/0:0,42,181:14:0:50	0/1:156,0,160:29:0:99	0/0:0,163,208:54:0:99	0/0:0,12,110:4:0:20	0/0:0,84,203:28:0:92	0/1:149,0,157:26:0:99	0/0:0,138,205:47:0:99	0/0:0,15,128:5:0:23	0/0:0,160,207:54:0:99	0/0:0,96,201:32:0:99	0/0:0,22,171:20:0:30	0/1:120,0,163:30:0:99	0/0:0,60,194:20:0:68	0/0:0,255,233:97:0:99	./.:0,0,0:0:0:9	0/0:0,63,188:21:0:71
52454.fasta.result.contigs.fa_1	72	.	C	G	999	.	.	GT:PL:DP:SP:GQ	0/0:0,135,205:46:0:99	0/0:0,42,188:14:0:49	0/0:7,25,145:7:0:25	0/0:0,36,185:12:0:43	0/0:0,39,182:13:0:46	0/0:0,42,187:14:0:49	0/0:0,108,198:38:0:99	./.:0,6,69:2:0:14	0/1:168,0,149:38:0:99	0/0:0,18,122:6:0:25	0/0:0,148,207:49:0:99	0/0:0,30,170:10:0:37	0/1:181,0,156:26:0:99	0/0:0,24,165:8:0:31	0/0:0,135,246:45:0:99	0/0:0,51,192:17:0:58	0/0:0,27,149:9:0:34	0/0:0,12,100:4:0:19	0/0:0,66,199:22:0:73	0/1:95,0,129:12:0:88	0/0:0,57,192:19:0:64	0/0:0,15,128:5:0:22	0/0:0,54,193:18:0:61	0/0:0,111,207:61:0:99	0/0:0,73,216:37:0:80	0/0:0,59,176:34:0:66	0/1:164,0,114:33:0:99	./.:0,255,255:126:0:99	0/0:3,45,191:16:0:49	0/1:141,0,199:38:0:99
52624.fasta.result.contigs.fa_2	182	.	C	T	999	.	.	GT:PL:DP:SP:GQ	0/0:0,18,135:6:0:25	0/0:0,18,147:6:0:25	0/0:0,27,162:9:0:34	0/0:0,12,108:4:0:19	0/1:101,0,159:61:0:94	0/0:0,250,232:83:0:99	0/0:0,15,131:5:0:22	0/0:0,12,116:4:0:19	0/1:99,0,52:6:0:65	0/0:0,63,201:21:0:70	0/0:0,24,165:8:0:31	./.:0,3,38:1:0:11	0/0:0,223,227:74:0:99	0/0:0,60,198:20:0:67	./.:0,3,38:1:0:11	0/0:0,60,201:20:0:67	0/0:0,81,203:27:0:88	0/0:0,96,204:32:0:99	0/1:38,0,128:10:0:31	0/0:0,241,231:80:0:99	0/0:0,84,204:28:0:91	0/0:0,51,195:17:0:58	0/0:0,214,224:71:0:99	0/0:0,33,180:11:0:40	0/1:19,0,101:5:0:12	0/0:0,39,190:13:0:46	0/0:0,39,191:13:0:46	0/0:0,105,205:35:0:99	./.:0,0,0:0:0:8	0/1:43,0,151:13:0:36
52632.fasta.result.contigs.fa_1	55	.	C	A	999	.	.	GT:PL:DP:SP:GQ	0/0:0,75,238:25:0:80	0/0:0,39,183:13:0:44	0/0:0,63,255:21:0:68	0/0:0,33,211:11:0:38	0/0:0,12,132:4:0:17	0/1:123,0,55:9:0:66	0/1:227,0,249:52:0:99	0/1:17,0,141:7:0:13	0/0:0,141,255:47:0:99	0/1:20,0,129:6:0:16	0/0:0,102,255:34:0:99	./.:0,6,68:2:0:11	0/0:0,72,245:24:0:77	0/1:255,0,130:42:5:99	0/1:255,0,107:27:5:99	0/0:0,39,190:13:0:44	0/0:0,69,203:23:0:74	0/1:110,0,102:9:8:99	0/0:0,42,220:14:0:47	0/0:0,42,222:14:0:47	0/0:0,75,255:25:0:80	0/0:0,15,108:5:0:20	0/0:0,29,218:15:0:34	0/0:0,151,255:50:0:99	0/0:0,105,231:35:0:99	0/0:0,71,255:49:6:76	0/0:0,96,255:32:0:99	./.:0,255,255:142:0:99	0/1:186,0,159:29:0:99	0/1:232,0,247:50:2:99
[truncated: 15,158,458 more chars]
