# Supplementary material for: Genome-Wide SNP Discovery, Genotyping and Their Preliminary Applications for Population Genetic Inference in Spotted Sea Bass (Lateolabrax maculatus)
Source: PLoS One. 2016 Jun 23;11(6):e0157809. doi: 10.1371/journal.pone.0157809 (PMC4919078; doi:10.1371/journal.pone.0157809)
Supplement: S4 File — (VCF) [file pone.0157809.s007.vcf]

##fileformat=VCFv4.1
##fileDate=2011-06-08 15:00:50
##source=FGX_popgen.pl
##reference=file:N/A
##contig=N/A
##phasing=none
##INFO=<ID=NS,Number=1,Type=Integer,Description="Number of Samples With Data">
##INFO=<ID=DP,Number=1,Type=Integer,Description="Total Depth">
##INFO=<ID=AN,Number=1,Type=Integer,Description="Number of Alleles in Population">
##FILTER=<ID=q10,Description="Quality below 10">
##FILTER=<ID=s50,Description="Less than 50% of samples have data">
##FORMAT=<ID=GT,Number=1,Type=String,Description="FGX Consensus Genotype (threshold model)">
##FORMAT=<ID=DP,Number=1,Type=Integer,Description="Sample Read Depth">
##FORMAT=<ID=GQ,Number=1,Type=Integer,Description="Genotype Quality">
##FORMAT=<ID=EC,Number=.,Type=String,Description="Alternate Allele Counts in Sample">
##FORMAT=<ID=SG,Number=.,Type=String,Description="SAMtools Consensus Genotype (diploid model)">
#CHROM	POS	ID	REF	ALT	QUAL	FILTER	INFO	FORMAT	BHZL2	BHZL3	BHZL4	BHZL5	BHGX10	BHGX11	BHGX4	BHGX8	BHGX9	LNDD11	LNDD12	LNDD13	LNDD15	LNDD16	LNDD17	LNDD18	LNDD19	LNDD1	LNDD20	LNDD3	LNDD5	LNDD6	LNDD7	BHWS1	BHZL10	BHZL11	BHZL1	BHZL7	BHZL8	BHZL9
2518258.fasta.result.contigs.fa_2	101	.	A	G	999	.	.	GT:PL:DP:SP:GQ	0/0:0,18,147:6:0:17	0/0:0,60,202:20:0:59	0/0:0,12,103:4:0:12	0/1:108,0,122:11:0:99	0/0:0,28,176:22:0:27	0/0:0,36,189:12:0:35	0/0:0,12,116:4:0:12	0/0:0,72,202:24:0:71	0/0:0,18,145:6:0:17	0/1:84,0,26:4:0:31	1/1:113,12,0:4:0:7	./.:61,0,29:3:0:34	1/1:209,138,0:46:0:99	0/1:133,0,155:24:0:99	0/1:94,0,112:9:0:95	1/1:204,102,0:34:0:97	1/1:197,51,0:17:0:46	0/1:87,0,144:12:0:88	0/1:159,0,171:41:0:99	0/0:0,48,196:16:0:47	1/1:205,102,0:34:0:97	1/1:189,39,0:13:0:34	1/1:207,117,0:39:0:99	0/0:0,15,132:5:0:14	0/0:0,15,116:5:0:14	0/0:0,18,143:6:0:17	0/0:0,30,178:10:0:29	0/0:0,81,204:27:0:80	0/1:156,0,140:21:0:99	0/0:0,36,189:12:0:35
1211709.fasta.result.contigs.fa_1	235	.	A	T	999	.	.	GT:PL:DP:SP:GQ	0/0:0,66,255:22:0:66	0/0:0,54,198:18:0:54	0/0:0,36,214:12:0:36	0/0:0,40,208:26:0:40	0/0:0,232,255:77:0:99	0/0:0,166,249:55:0:99	0/0:0,51,255:17:0:51	0/0:0,5,159:14:0:6	0/0:0,51,192:17:0:51	0/1:116,0,147:17:0:99	1/1:232,78,0:27:0:72	1/1:118,15,0:5:0:10	1/1:236,126,0:43:0:99	1/1:255,154,0:51:0:99	1/1:197,48,0:16:0:42	0/1:55,0,158:19:0:55	1/1:194,78,0:26:0:72	0/1:94,0,108:10:0:94	0/1:211,0,164:52:8:99	1/1:199,90,0:31:0:84	0/1:106,0,157:27:0:99	0/0:0,27,158:9:0:27	0/1:128,0,160:60:0:99	0/0:0,69,255:23:0:69	0/0:0,48,189:16:0:48	0/0:0,42,221:14:0:42	0/0:0,42,211:14:0:42	0/0:0,105,255:36:0:99	0/0:0,93,240:32:0:93	0/0:0,36,215:12:0:36
2381257.fasta.result.contigs.fa_1	30	.	G	A	999	.	.	GT:PL:DP:SP:GQ	0/0:0,78,202:26:0:77	0/1:16,0,180:14:0:17	0/0:0,48,247:16:0:47	0/0:0,27,202:9:0:26	0/0:0,12,99:4:0:11	0/0:0,30,180:10:0:29	0/0:0,54,224:18:0:53	0/1:116,0,55:6:0:60	0/0:0,73,255:30:0:72	0/1:64,0,26:4:0:31	1/1:194,87,0:30:0:82	0/1:75,0,26:4:0:31	1/1:97,12,0:4:0:8	0/1:175,0,161:22:0:99	0/1:115,0,255:35:5:99	1/1:125,15,0:5:0:10	1/1:175,21,0:7:0:16	0/1:40,0,87:6:0:41	./.:79,9,0:3:0:5	1/1:200,24,0:8:0:19	0/0:0,33,213:11:0:32	1/1:124,21,0:7:0:16	1/1:127,18,0:6:0:13	0/1:173,0,186:32:3:99	0/0:0,93,255:31:0:92	0/0:0,93,255:31:0:92	0/0:0,81,237:27:0:80	0/0:0,255,255:88:0:99	0/0:0,72,255:24:0:71	0/0:0,84,255:28:0:83
2640139.fasta.result.contigs.fa_1	115	.	T	C	999	.	.	GT:PL:DP:SP:GQ	0/0:0,54,199:18:0:54	0/0:0,93,203:31:0:93	0/0:0,36,181:12:0:36	0/0:0,99,244:33:0:99	0/0:0,232,227:78:0:99	0/0:0,244,232:81:0:99	0/0:0,54,200:18:0:54	0/0:0,99,202:33:0:99	0/0:0,24,160:8:0:24	0/1:163,0,169:41:0:99	0/1:142,0,126:16:0:99	0/1:131,0,14:8:0:20	1/1:218,184,0:61:0:99	0/1:144,0,169:28:0:99	0/1:157,0,118:20:0:99	1/1:203,96,0:32:0:90	0/1:167,0,155:33:0:99	0/1:161,0,169:51:0:99	1/1:188,106,0:48:0:99	0/0:0,214,225:71:0:99	1/1:205,111,0:37:0:99	1/1:156,21,0:7:0:15	1/1:221,202,0:67:0:99	0/0:0,48,194:16:0:48	0/1:158,0,152:26:0:99	0/0:0,27,172:9:0:27	0/0:0,45,193:15:0:45	0/0:0,123,206:41:0:99	0/0:0,45,196:15:0:45	0/0:0,24,166:8:0:24
1049806.fasta.result.contigs.fa_1	178	.	T	C	999	.	.	GT:PL:DP:SP:GQ	0/0:0,63,197:21:0:61	0/0:0,33,176:11:0:31	0/1:84,0,76:8:0:79	0/0:0,18,98:6:0:16	0/0:0,30,167:10:0:28	0/0:0,36,173:12:0:34	0/0:0,15,108:5:0:14	0/0:0,21,136:7:0:19	0/0:0,27,167:9:0:25	1/1:149,14,0:8:0:10	0/1:142,0,92:20:0:96	./.:0,3,38:1:0:4	1/1:198,67,0:35:0:63	0/1:159,0,40:29:0:44	0/1:39,0,145:17:0:41	1/1:185,50,0:30:0:46	1/1:169,21,0:32:0:17	0/1:152,0,139:25:0:99	1/1:203,96,0:32:0:92	0/1:150,0,9:23:0:14	1/1:178,53,0:34:0:49	0/1:156,0,82:22:0:86	1/1:203,102,0:34:0:98	0/1:16,0,139:14:0:18	0/0:0,51,177:17:0:49	0/1:45,0,124:12:0:47	0/0:0,42,171:14:0:40	0/0:0,129,195:43:0:99	0/1:11,0,75:9:0:13	0/1:92,0,41:9:0:45
233922.fasta.result.contigs.fa_1	288	.	T	C	999	.	.	GT:PL:DP:SP:GQ	0/0:0,63,197:21:0:64	0/1:164,0,136:22:0:99	0/0:0,12,113:4:0:13	0/0:0,12,115:4:0:13	0/0:0,72,202:24:0:73	0/0:0,105,205:35:0:99	0/0:0,21,154:7:0:22	0/0:0,66,200:22:0:67	0/0:0,12,106:4:0:13	0/1:26,0,80:4:0:25	0/1:153,0,112:16:0:99	./.:38,3,0:1:0:5	0/1:123,0,118:15:0:99	1/1:192,48,0:16:0:41	1/1:201,60,0:20:0:53	0/1:155,0,167:29:0:99	0/1:171,0,144:32:0:99	0/1:91,0,82:10:0:86	1/1:203,81,0:27:0:74	0/0:0,45,191:15:0:46	0/1:163,0,140:24:0:99	1/1:192,45,0:15:0:38	0/0:0,25,173:21:0:26	0/0:0,18,129:6:0:19	0/0:0,24,164:8:0:25	0/0:0,12,111:4:0:13	./.:0,9,95:3:0:10	0/0:0,69,195:23:0:70	0/0:0,54,197:18:0:55	./.:0,9,88:3:0:10
1499824.fasta.result.contigs.fa_1	262	.	G	T	999	.	.	GT:PL:DP:SP:GQ	0/1:96,0,148:16:0:99	0/0:0,51,198:17:0:45	./.:22,0,22:2:0:21	0/1:77,0,77:7:0:76	0/0:0,60,197:20:0:54	0/0:0,66,201:22:0:60	0/1:5,0,154:11:0:11	0/1:97,0,147:16:0:99	0/1:85,0,108:10:0:91	1/1:158,21,0:7:0:21	1/1:191,42,0:14:0:42	./.:38,3,0:1:0:5	1/1:200,69,0:23:0:69	1/1:197,66,0:22:0:66	1/1:196,48,0:16:0:48	1/1:204,132,0:44:0:99	1/1:208,129,0:43:0:99	1/1:199,51,0:17:0:51	1/1:211,160,0:53:0:99	1/1:201,63,0:21:0:63	1/1:205,117,0:39:0:99	1/1:202,60,0:20:0:60	1/1:176,48,0:16:0:48	0/0:0,48,198:16:0:42	0/1:61,0,137:10:0:67	1/1:151,33,0:11:0:33	0/0:0,6,163:14:0:3	0/0:0,123,208:41:0:99	0/1:100,0,165:25:0:99	0/1:92,0,105:9:0:97
1499824.fasta.result.contigs.fa_1	282	.	C	T	999	.	.	GT:PL:DP:SP:GQ	0/1:116,0,134:17:0:99	0/0:0,48,191:16:0:43	./.:22,0,21:2:0:21	0/1:56,0,55:5:0:55	0/0:0,54,195:18:0:49	0/0:0,63,201:21:0:58	0/0:0,30,174:10:0:25	0/1:62,0,132:12:0:67	0/1:85,0,108:10:0:90	1/1:140,18,0:6:0:17	1/1:188,39,0:13:0:38	./.:38,3,0:1:0:4	1/1:199,66,0:22:0:65	1/1:198,57,0:19:0:56	1/1:187,36,0:12:0:35	1/1:199,117,0:40:0:99	1/1:206,117,0:39:0:99	1/1:195,51,0:17:0:50	1/1:207,138,0:46:0:99	1/1:197,63,0:21:0:62	1/1:204,117,0:39:0:99	1/1:197,57,0:19:0:56	1/1:176,45,0:15:0:44	0/0:0,51,191:17:0:46	0/1:57,0,128:11:0:62	1/1:151,33,0:11:0:32	0/1:0,4,160:14:0:4	0/0:0,126,204:42:0:99	0/1:97,0,142:19:0:99	0/0:0,27,139:9:0:22
1290638.fasta.result.contigs.fa_1	229	.	C	T	999	.	.	GT:PL:DP:SP:GQ	1/1:172,27,0:9:0:22	1/1:201,63,0:21:0:58	./.:0,9,95:3:0:8	0/0:0,15,133:5:0:14	1/1:145,18,0:6:0:14	0/1:17,0,126:7:0:18	1/1:171,36,0:12:0:31	0/1:26,0,158:15:0:27	1/1:145,18,0:6:0:14	./.:0,9,95:3:0:8	0/0:0,27,173:9:0:26	./.:0,0,0:0:0:3	0/0:0,57,198:19:0:56	0/1:102,0,169:25:0:99	0/1:155,0,35:12:0:40	0/0:0,78,201:26:0:77	0/0:0,102,204:34:0:99	0/0:0,2,157:12:0:3	0/0:0,114,207:38:0:99	0/0:0,60,200:20:0:59	0/0:0,93,204:31:0:92	0/0:0,39,191:13:0:38	0/0:0,84,203:28:0:83	0/1:89,0,135:13:0:90	1/1:165,27,0:9:0:22	1/1:170,30,0:10:0:25	0/1:20,0,115:6:0:21	0/1:154,0,169:45:0:99	0/1:155,0,151:23:0:99	0/1:143,0,113:15:0:99
2005076.fasta.result.contigs.fa_1	298	.	T	G	999	.	.	GT:PL:DP:SP:GQ	0/1:138,0,144:17:0:99	0/0:0,24,167:8:0:22	0/0:0,27,167:9:0:25	0/0:0,51,198:17:0:49	0/0:0,99,204:33:0:97	0/0:0,108,205:36:0:99	0/0:0,21,157:7:0:19	0/0:0,12,109:4:0:11	0/0:0,42,193:14:0:40	1/1:162,24,0:8:0:20	1/1:196,45,0:15:0:41	0/1:102,0,23:5:0:27	1/1:201,69,0:23:0:65	1/1:197,60,0:20:0:56	1/1:197,51,0:17:0:47	1/1:153,24,0:8:0:20	1/1:176,30,0:10:0:26	./.:93,9,0:3:0:6	0/1:154,0,23:15:0:27	1/1:201,72,0:24:0:68	0/1:94,0,77:7:0:81	./.:38,3,0:1:0:4	1/1:182,48,0:16:0:44	0/0:0,24,159:8:0:22	0/0:0,27,168:9:0:25	0/0:0,51,194:17:0:49	0/0:0,18,145:6:0:16	0/0:0,138,209:47:0:99	0/0:0,28,185:15:0:26	0/0:0,36,189:12:0:34
1157231.fasta.result.contigs.fa_1	104	.	G	A	999	.	.	GT:PL:DP:SP:GQ	0/1:151,0,18:11:0:22	0/0:0,16,170:18:0:14	./.:0,6,53:2:0:5	0/1:26,0,58:4:0:28	0/0:0,24,167:8:0:22	./.:0,3,35:1:0:3	0/0:0,21,158:7:0:19	0/0:0,12,113:4:0:10	0/0:0,24,158:8:0:22	0/1:139,0,14:7:0:18	1/1:198,54,0:18:0:50	./.:0,0,0:0:0:3	1/1:175,30,0:10:0:26	1/1:195,51,0:17:0:47	1/1:172,30,0:10:0:26	1/1:184,33,0:11:0:29	1/1:178,33,0:11:0:29	./.:31,0,32:2:0:31	1/1:185,33,0:11:0:29	1/1:157,21,0:7:0:17	1/1:153,21,0:7:0:17	0/1:117,0,163:14:0:99	1/1:173,30,0:11:0:26	0/0:0,18,133:6:0:16	0/0:0,33,181:11:0:31	0/0:0,24,162:8:0:22	0/1:11,0,141:9:0:14	0/0:0,81,200:27:0:79	0/0:0,69,199:23:0:67	0/0:0,30,176:10:0:28
91260.fasta.result.contigs.fa_1	71	.	A	G	999	.	.	GT:PL:DP:SP:GQ	0/0:0,48,191:16:0:45	0/1:59,0,51:6:0:53	./.:19,0,58:3:0:22	0/1:94,0,20:6:0:23	0/0:0,102,204:34:0:99	0/0:0,114,207:38:0:99	./.:0,6,69:2:0:5	0/0:0,15,127:5:0:12	0/0:0,21,145:7:0:18	0/1:85,0,99:10:0:88	1/1:115,24,0:8:0:21	./.:0,3,38:1:0:3	1/1:138,45,0:15:0:42	1/1:155,27,0:9:0:24	./.:0,0,0:0:0:3	1/1:152,30,0:10:0:27	1/1:192,63,0:21:0:60	1/1:168,18,0:15:0:15	0/1:140,0,132:19:0:99	1/1:135,48,0:16:0:45	1/1:159,48,0:16:0:45	1/1:93,21,0:7:0:18	0/1:163,0,136:31:0:99	0/1:6,0,129:7:0:10	0/1:62,0,125:11:0:65	0/1:49,0,55:4:0:51	0/0:0,27,167:9:0:24	0/0:0,27,164:9:0:24	./.:25,3,0:1:0:3	0/0:0,18,146:6:0:15
125675.fasta.result.contigs.fa_1	220	.	G	T	999	.	.	GT:PL:DP:SP:GQ	0/0:0,27,173:9:0:26	0/0:0,39,191:13:0:38	0/1:26,0,83:4:0:27	0/0:0,24,160:8:0:23	0/0:0,21,155:7:0:20	0/0:0,18,145:6:0:17	0/0:0,24,158:8:0:23	0/0:0,39,190:13:0:38	0/0:0,48,197:16:0:47	1/1:180,30,0:10:0:25	1/1:169,27,0:9:0:22	./.:38,3,0:1:0:4	0/1:81,0,160:22:0:82	0/1:157,0,156:24:0:99	0/1:140,0,142:18:0:99	1/1:207,111,0:37:0:99	1/1:202,75,0:25:0:70	0/1:136,0,89:11:0:94	1/1:206,111,0:37:0:99	1/1:133,15,0:5:0:10	1/1:204,84,0:28:0:79	1/1:195,48,0:16:0:43	0/1:164,0,45:18:0:50	0/0:0,36,221:12:0:35	0/0:0,30,175:10:0:29	0/0:0,39,191:13:0:38	0/0:0,51,198:17:0:50	0/0:0,126,207:42:0:99	0/0:0,10,166:16:0:9	0/0:0,36,184:12:0:35
1672036.fasta.result.contigs.fa_1	120	.	G	T	999	.	.	GT:PL:DP:SP:GQ	0/0:0,45,191:15:0:44	0/0:0,87,205:29:0:86	0/0:0,39,189:13:0:38	0/1:34,0,171:11:0:35	0/0:0,15,129:5:0:14	./.:0,3,38:1:0:4	0/0:0,21,158:7:0:20	0/0:0,93,205:31:0:92	0/0:0,45,197:15:0:44	0/1:84,0,11:4:0:16	1/1:194,45,0:15:0:40	./.:0,3,38:1:0:4	0/1:63,0,152:12:0:64	1/1:206,102,0:34:0:97	1/1:200,60,0:20:0:55	0/1:168,0,166:46:0:99	1/1:211,135,0:45:0:99	1/1:201,54,0:18:0:49	1/1:212,157,0:52:0:99	1/1:132,15,0:5:0:11	0/1:162,0,172:47:0:99	1/1:178,58,0:32:0:53	1/1:196,54,0:18:0:49	0/0:0,45,196:15:0:44	0/0:0,48,197:16:0:47	0/0:0,48,195:16:0:47	0/0:0,39,192:13:0:38	0/0:0,129,210:43:0:99	0/0:0,93,202:32:0:92	0/0:0,42,194:14:0:41
1672036.fasta.result.contigs.fa_1	134	.	C	G	999	.	.	GT:PL:DP:SP:GQ	0/0:0,25,172:21:0:24	0/0:0,111,207:37:0:99	0/0:0,42,190:14:0:41	0/1:22,0,141:10:0:23	0/0:0,15,132:5:0:14	./.:0,6,69:2:0:6	0/0:0,27,168:9:0:26	0/0:0,105,205:35:0:99	0/0:0,39,192:13:0:38	0/1:84,0,13:4:0:18	1/1:199,60,0:20:0:55	./.:29,0,32:2:0:29	0/1:81,0,153:14:0:82	1/1:206,120,0:40:0:99	1/1:202,72,0:24:0:67	0/1:166,0,162:46:0:99	1/1:211,148,0:49:0:99	1/1:176,32,0:23:0:27	1/1:213,166,0:55:0:99	1/1:115,12,0:4:0:8	0/1:165,0,171:48:0:99	1/1:178,73,0:37:0:68	1/1:199,54,0:18:0:49	0/0:0,57,199:19:0:56	0/0:0,48,197:16:0:47	0/0:0,51,192:17:0:50	0/0:0,42,192:14:0:41	0/0:0,141,208:47:0:99	0/0:0,114,204:38:0:99	0/0:0,51,198:17:0:50
425400.fasta.result.contigs.fa_1	98	.	G	C	999	.	.	GT:PL:DP:SP:GQ	0/1:166,0,79:13:0:80	0/1:128,0,62:9:0:63	0/0:0,33,236:11:0:28	./.:0,3,38:1:0:4	0/0:0,21,183:7:0:16	0/1:30,0,200:11:0:35	0/0:0,60,255:20:0:55	./.:32,0,32:2:0:32	0/0:0,42,220:14:0:37	0/1:26,0,94:4:0:31	1/1:189,39,0:13:0:38	0/1:147,0,20:6:0:21	1/1:195,27,0:9:0:26	1/1:255,114,0:38:0:99	1/1:255,54,0:18:0:53	1/1:164,18,0:6:0:17	1/1:255,90,0:30:0:89	./.:0,0,0:0:0:3	1/1:147,15,0:5:0:14	1/1:224,30,0:10:0:29	1/1:255,99,0:33:0:98	1/1:251,42,0:14:0:41	1/1:169,18,0:6:0:17	0/1:145,0,113:15:0:99	1/1:218,36,0:12:0:35	0/0:0,57,226:19:0:52	0/1:128,0,145:13:0:99	0/1:255,0,234:70:5:99	0/0:0,42,255:14:0:37	0/1:105,0,137:11:0:99
1778463.fasta.result.contigs.fa_1	168	.	C	T	999	.	.	GT:PL:DP:SP:GQ	0/1:115,0,67:8:0:74	0/0:0,108,207:36:0:99	0/0:0,63,201:21:0:64	0/0:0,24,167:8:0:25	0/0:0,96,205:32:0:97	0/0:0,15,132:5:0:16	./.:0,9,90:3:0:11	0/0:0,106,189:48:0:99	0/0:0,30,179:10:0:31	0/1:171,0,131:29:0:99	1/1:200,54,0:18:0:47	0/1:26,0,84:4:0:25	0/0:0,175,216:58:0:99	1/1:210,135,0:45:0:99	1/1:175,28,0:22:0:21	0/1:169,0,170:57:0:99	1/1:206,120,0:40:0:99	0/0:0,112,188:50:0:99	0/0:0,220,226:73:0:99	0/0:0,45,191:15:0:46	1/1:213,151,0:50:0:99	0/1:167,0,130:26:0:99	0/1:165,0,173:72:0:99	0/0:0,15,132:5:0:16	0/0:0,27,171:9:0:28	0/0:0,33,185:11:0:34	0/0:0,27,169:9:0:28	0/0:0,105,205:35:0:99	0/0:0,108,206:36:0:99	0/0:0,33,185:11:0:34
144661.fasta.result.contigs.fa_1	286	.	A	T	999	.	.	GT:PL:DP:SP:GQ	0/0:0,45,194:15:0:42	0/0:0,21,133:7:0:18	0/0:0,24,157:8:0:21	0/0:0,45,195:15:0:42	0/0:0,57,196:19:0:54	0/0:0,111,203:37:0:99	0/1:11,0,142:9:0:14	0/1:80,0,52:5:0:55	0/1:113,0,93:11:0:96	1/1:121,15,0:5:0:12	1/1:201,75,0:25:0:72	0/1:153,0,37:13:0:40	1/1:195,54,0:18:0:51	1/1:198,54,0:18:0:51	1/1:199,66,0:22:0:63	1/1:177,30,0:10:0:27	1/1:200,78,0:26:0:75	0/1:99,0,14:5:0:17	1/1:195,54,0:18:0:51	1/1:194,57,0:19:0:54	1/1:132,18,0:6:0:15	1/1:166,24,0:8:0:21	1/1:199,60,0:20:0:57	0/0:0,42,192:14:0:39	0/0:0,33,166:11:0:30	0/0:0,42,187:14:0:39	0/0:0,51,181:17:0:48	0/0:0,108,202:36:0:99	0/0:0,63,187:21:0:60	0/0:0,42,182:14:0:39
1260226.fasta.result.contigs.fa_1	46	.	T	A	999	.	.	GT:PL:DP:SP:GQ	0/0:0,49,178:29:0:48	0/0:0,27,197:9:0:26	0/1:5,0,205:11:0:7	0/0:0,33,176:11:0:32	0/0:0,21,156:7:0:20	0/0:0,36,184:12:0:35	0/0:0,66,231:22:0:65	./.:0,6,69:2:0:6	0/0:0,90,255:30:0:89	./.:69,6,0:2:0:4	1/1:234,114,0:38:0:99	1/1:195,21,0:7:0:16	0/1:33,0,92:6:0:34	1/1:255,120,0:40:0:99	1/1:224,90,0:30:0:85	0/1:187,0,12:13:0:17	0/1:140,0,173:16:0:99	0/1:58,0,62:4:0:59	1/1:173,21,0:7:0:16	1/1:160,24,0:8:0:19	1/1:162,24,0:8:0:19	./.:36,3,0:1:0:4	1/1:205,27,0:9:0:22	0/0:0,111,255:37:0:99	0/0:0,81,233:27:0:80	0/0:0,108,255:36:0:99	0/0:0,151,255:50:0:99	./.:0,255,255:142:0:99	0/0:0,66,255:22:0:65	0/0:0,105,255:35:0:99
2451840.fasta.result.contigs.fa_2	192	.	G	T	999	.	.	GT:PL:DP:SP:GQ	0/0:0,34,186:17:0:33	0/0:0,75,198:25:0:74	0/1:172,0,170:19:0:99	0/1:25,0,165:9:0:26	0/0:0,27,174:9:0:26	0/0:0,27,168:9:0:26	0/0:0,75,197:26:0:74	0/0:0,30,172:10:0:29	0/0:0,90,241:30:0:89	0/1:135,0,14:8:0:19	1/1:190,39,0:13:0:34	0/1:15,0,106:6:0:16	0/1:87,0,74:7:0:79	1/1:211,148,0:49:0:99	1/1:231,42,0:14:0:37	1/1:206,126,0:42:0:99	1/1:216,184,0:62:0:99	./.:16,3,0:1:0:4	1/1:179,30,0:10:0:25	1/1:169,27,0:9:0:22	0/1:166,0,143:46:0:99	0/1:119,0,160:19:0:99	0/0:0,21,152:7:0:20	0/0:0,126,204:42:0:99	0/0:0,4,158:14:0:5	0/0:0,135,255:45:0:99	0/0:0,93,242:31:0:92	./.:0,255,255:127:0:99	0/0:0,48,226:27:0:47	0/0:0,96,202:32:0:95
308761.fasta.result.contigs.fa_1	17	.	T	A	999	.	.	GT:PL:DP:SP:GQ	0/1:179,0,168:46:0:99	0/1:149,0,138:16:0:99	0/1:52,0,79:6:0:56	0/1:57,0,77:7:0:61	0/1:130,0,55:8:0:57	0/0:0,21,157:7:0:18	0/0:0,87,233:29:0:83	0/1:60,0,79:6:0:63	0/0:0,48,194:16:0:44	1/1:125,15,0:5:0:13	1/1:196,91,0:37:0:89	0/1:82,0,15:4:0:18	1/1:159,27,0:9:0:25	1/1:183,39,0:13:0:37	1/1:255,96,0:33:0:94	1/1:191,39,0:13:0:37	1/1:194,51,0:17:0:49	./.:38,3,0:1:0:3	1/1:233,75,0:25:0:73	1/1:154,24,0:9:0:22	1/1:255,54,0:18:0:52	1/1:103,12,0:4:0:10	./.:0,3,38:1:0:3	0/0:0,117,234:39:0:99	0/1:152,0,169:36:0:99	0/0:0,78,232:26:0:74	0/0:0,54,194:18:0:50	0/0:0,238,255:79:0:99	0/0:0,57,200:19:0:53	0/0:0,30,176:10:0:26
517246.fasta.result.contigs.fa_1	40	.	G	T	999	.	.	GT:PL:DP:SP:GQ	0/0:0,72,200:24:0:72	0/0:0,4,186:14:0:5	0/0:0,24,189:8:0:24	0/0:0,30,235:10:0:30	0/0:0,18,168:6:0:18	0/0:0,30,183:10:0:30	0/0:0,81,255:27:0:81	0/0:0,18,143:6:0:18	0/0:0,148,255:49:0:99	./.:32,0,32:2:0:31	0/1:74,0,130:8:0:74	0/1:13,0,117:5:0:13	0/1:102,0,81:9:0:87	1/1:254,90,0:30:0:84	1/1:255,54,0:18:0:48	1/1:200,60,0:20:0:54	1/1:255,132,0:44:0:99	0/1:17,0,145:7:0:17	0/1:182,0,188:23:6:99	1/1:159,24,0:8:0:18	1/1:230,69,0:23:0:63	0/1:41,0,160:10:0:41	0/1:88,0,23:5:0:29	0/0:0,127,255:48:0:99	0/0:0,48,255:16:0:48	0/0:0,111,255:37:0:99	0/0:0,151,255:50:0:99	./.:0,255,255:135:0:99	0/0:0,45,254:15:0:45	0/0:0,129,255:43:0:99
517246.fasta.result.contigs.fa_1	55	.	A	G	999	.	.	GT:PL:DP:SP:GQ	0/0:0,72,191:24:0:72	0/0:0,4,184:14:0:6	0/0:0,24,193:8:0:24	0/0:0,30,232:10:0:30	0/0:0,18,161:6:0:18	0/0:0,33,240:11:0:33	0/0:0,81,255:28:0:81	0/0:0,15,132:5:0:15	0/0:0,157,255:52:0:99	./.:32,0,32:2:0:31	0/0:0,27,217:9:0:27	0/1:23,0,118:5:0:23	0/1:140,0,84:10:0:90	1/1:255,96,0:32:0:90	1/1:255,54,0:18:0:48	1/1:197,60,0:20:0:54	1/1:255,135,0:45:0:99	0/1:12,0,130:7:0:12	0/1:189,0,216:24:2:99	1/1:166,24,0:8:0:18	1/1:255,78,0:26:0:72	0/1:38,0,158:10:0:38	0/1:85,0,23:5:0:29	0/0:0,115,255:49:0:99	0/0:0,51,255:17:0:51	0/0:0,117,255:39:0:99	0/0:0,148,255:49:0:99	./.:0,255,255:137:0:99	0/0:0,48,255:16:0:48	0/0:0,138,255:46:0:99
3052505.fasta.result.contigs.fa_1	492	.	A	T	999	.	.	GT:PL:DP:SP:GQ	0/0:0,35,174:24:0:33	0/0:0,84,241:28:0:82	0/1:28,0,208:13:0:30	0/1:2,0,147:12:0:6	0/0:0,18,146:6:0:16	0/0:0,30,179:10:0:28	0/0:0,57,200:19:0:55	./.:16,3,0:1:0:3	0/0:0,69,239:23:0:67	1/1:115,12,0:4:0:9	1/1:205,120,0:46:0:99	0/1:54,0,57:4:0:55	1/1:167,30,0:10:0:26	1/1:255,114,0:38:0:99	1/1:240,99,0:33:0:95	1/1:188,39,0:13:0:35	1/1:183,39,0:13:0:35	0/1:119,0,47:8:0:51	1/1:188,36,0:12:0:32	1/1:171,18,0:6:0:15	1/1:193,51,0:17:0:47	0/1:67,0,26:4:0:30	1/1:145,18,0:6:0:15	0/0:0,102,246:34:0:99	0/0:0,96,240:32:0:94	0/0:0,54,237:18:0:52	0/0:0,40,249:26:0:38	0/0:0,255,255:86:0:99	0/0:0,108,252:36:0:99	0/0:0,57,238:19:0:55
604488.fasta.result.contigs.fa_1	187	.	T	C	999	.	.	GT:PL:DP:SP:GQ	0/0:0,27,248:9:0:29	0/0:0,57,255:19:0:59	0/0:0,36,255:12:0:38	0/0:0,21,154:7:0:23	0/0:0,33,255:11:0:35	0/0:0,45,230:15:0:47	0/0:0,66,255:22:0:68	0/0:0,21,199:7:0:23	0/0:0,69,255:23:0:71	./.:104,9,0:3:0:4	0/1:127,0,218:18:0:99	0/1:115,0,87:7:0:95	1/1:237,33,0:11:0:25	0/1:224,0,255:39:3:99	0/1:146,0,204:18:2:99	0/1:218,0,191:19:0:99	0/0:0,66,255:22:0:68	0/1:58,0,64:4:0:56	0/0:0,27,221:9:0:29	0/0:0,39,245:13:0:41	1/1:255,57,0:19:0:49	0/1:126,0,121:12:0:99	1/1:150,15,0:5:0:8	0/0:0,39,255:13:0:41	0/0:0,42,255:14:0:44	0/0:0,66,255:22:0:68	0/0:0,39,255:13:0:41	0/0:0,229,255:76:0:99	0/0:0,63,255:21:0:65	0/0:0,60,255:20:0:62
604488.fasta.result.contigs.fa_1	188	.	G	T	999	.	.	GT:PL:DP:SP:GQ	0/0:0,27,245:9:0:29	0/0:0,57,255:19:0:59	0/0:0,36,255:12:0:38	0/0:0,21,150:7:0:23	0/0:0,33,255:11:0:35	0/0:0,45,225:15:0:47	0/0:0,66,255:22:0:68	0/0:0,21,198:7:0:23	0/0:0,69,255:23:0:71	./.:108,9,0:3:0:4	0/1:120,0,216:18:0:99	0/1:115,0,85:7:0:93	1/1:240,33,0:11:0:25	0/1:216,0,255:39:3:99	0/1:157,0,208:18:2:99	0/1:218,0,190:19:0:99	0/0:0,66,255:22:0:68	0/1:58,0,64:4:0:56	0/0:0,27,218:9:0:29	0/0:0,39,247:13:0:41	1/1:255,57,0:19:0:49	0/1:132,0,119:12:0:99	1/1:153,15,0:5:0:8	0/0:0,39,255:13:0:41	0/0:0,39,255:13:0:41	0/0:0,66,255:22:0:68	0/0:0,39,255:13:0:41	0/0:0,229,255:76:0:99	0/0:0,63,255:21:0:65	0/0:0,60,255:20:0:62
402232.fasta.result.contigs.fa_1	119	.	G	A	999	.	.	GT:PL:DP:SP:GQ	0/0:0,57,194:19:0:58	0/0:0,27,168:9:0:28	0/0:0,48,255:16:0:49	0/0:0,42,186:14:0:43	0/0:0,187,217:62:0:99	0/0:0,244,226:82:0:99	0/0:0,54,255:18:0:55	0/0:0,24,164:8:0:25	0/0:0,78,242:26:0:79	1/1:143,18,0:6:0:11	0/0:0,63,196:21:0:64	0/1:58,0,58:4:0:56	1/1:255,193,0:64:0:99	1/1:187,39,0:13:0:32	1/1:195,60,0:20:0:53	0/1:148,0,117:16:0:99	0/1:151,0,111:17:0:99	0/1:129,0,16:7:0:23	0/1:205,0,148:36:0:99	0/1:169,0,201:66:0:99	0/1:150,0,158:24:0:99	1/1:116,12,0:4:0:6	0/0:0,151,255:51:0:99	0/0:0,24,150:8:0:25	0/0:0,73,196:30:0:74	0/0:0,108,255:36:0:99	0/0:0,52,190:23:0:53	./.:0,255,255:101:0:99	0/0:0,39,188:13:0:40	0/0:0,123,255:41:0:99
3245543.fasta.result.contigs.fa_1	174	.	C	T	999	.	.	GT:PL:DP:SP:GQ	0/0:0,32,182:16:0:31	0/0:0,84,201:28:0:83	0/0:0,39,192:13:0:38	0/0:0,22,173:20:0:21	0/0:0,69,200:23:0:68	0/0:0,54,201:18:0:53	0/0:0,27,171:9:0:26	0/0:0,84,203:28:0:83	0/0:0,39,184:13:0:38	1/1:112,15,0:5:0:10	1/1:113,12,0:4:0:8	./.:0,9,95:3:0:9	1/1:195,48,0:16:0:43	1/1:116,12,0:4:0:8	1/1:93,12,0:4:0:8	1/1:165,30,0:10:0:25	0/1:104,0,134:13:0:99	0/1:27,0,160:19:0:28	1/1:189,39,0:13:0:34	1/1:144,21,0:7:0:16	0/1:4,0,150:11:0:6	./.:69,6,0:2:0:3	1/1:195,45,0:15:0:40	0/0:0,42,189:14:0:41	./.:0,9,90:3:0:9	0/0:0,27,169:9:0:26	0/1:49,0,116:7:0:50	0/0:0,96,202:32:0:95	0/0:0,28,175:22:0:27	0/0:0,42,188:14:0:41
1848508.fasta.result.contigs.fa_1	73	.	T	C	999	.	.	GT:PL:DP:SP:GQ	0/0:0,196,255:65:0:99	0/1:29,0,159:14:0:30	0/1:11,0,141:9:0:13	./.:29,0,61:3:0:30	0/0:0,18,164:6:0:17	0/0:0,36,219:12:0:35	0/0:0,138,255:46:0:99	0/1:47,0,118:8:0:48	0/0:0,78,255:26:0:77	1/1:118,18,0:6:0:13	1/1:237,178,0:60:0:99	0/1:78,0,3:4:0:8	0/1:89,0,97:8:0:90	1/1:222,45,0:15:0:40	1/1:255,190,0:63:0:99	0/1:48,0,114:7:0:49	0/1:110,0,105:10:0:99	1/1:121,15,0:5:0:11	./.:0,9,76:3:0:8	1/1:156,21,0:7:0:16	0/1:64,0,92:8:0:65	./.:0,9,93:3:0:8	1/1:179,27,0:9:0:22	0/0:0,111,255:37:0:99	0/0:0,144,255:48:0:99	0/0:0,93,255:31:0:92	0/0:0,102,234:34:0:99	0/1:200,0,255:99:4:99	0/0:0,63,255:21:0:62	0/0:0,81,255:27:0:80
644359.fasta.result.contigs.fa_1	356	.	T	C	999	.	.	GT:PL:DP:SP:GQ	0/0:0,18,146:6:0:17	0/0:0,35,181:23:0:34	0/0:0,33,183:11:0:32	0/0:0,15,130:5:0:14	0/0:0,138,211:46:0:99	0/0:0,60,201:20:0:59	0/0:0,33,184:11:0:32	0/0:0,87,204:29:0:86	0/0:0,33,184:11:0:32	0/1:80,0,52:6:0:57	1/1:185,33,0:11:0:28	./.:63,6,0:2:0:3	1/1:207,114,0:38:0:99	0/1:167,0,153:27:0:99	0/1:138,0,44:9:0:49	0/1:163,0,168:34:0:99	1/1:202,99,0:33:0:94	1/1:182,36,0:12:0:31	0/1:151,0,171:41:0:99	1/1:203,87,0:29:0:82	1/1:205,120,0:40:0:99	1/1:189,39,0:13:0:34	1/1:205,99,0:33:0:94	0/0:0,39,192:13:0:38	0/0:0,30,179:10:0:29	0/0:0,18,138:6:0:17	0/0:0,21,157:7:0:20	0/0:0,126,208:42:0:99	0/0:0,75,202:25:0:74	0/0:0,30,180:10:0:29
431387.fasta.result.contigs.fa_1	280	.	A	G	999	.	.	GT:PL:DP:SP:GQ	0/0:0,57,200:19:0:57	0/0:0,54,197:18:0:54	./.:0,9,90:3:0:9	./.:26,0,60:3:0:26	0/0:0,93,202:31:0:93	0/0:0,45,194:15:0:45	0/0:0,15,128:5:0:15	0/0:0,1,158:13:0:4	0/0:0,36,188:12:0:36	0/1:138,0,9:9:0:15	1/1:197,60,0:20:0:54	./.:65,6,0:2:0:3	0/1:153,0,170:47:0:99	1/1:198,54,0:18:0:48	1/1:179,30,0:10:0:24	1/1:199,75,0:25:0:69	0/0:0,69,201:23:0:69	1/1:154,21,0:7:0:15	0/1:168,0,164:43:0:99	0/1:156,0,166:39:0:99	0/1:160,0,149:27:0:99	0/1:102,0,23:5:0:29	0/1:159,0,169:44:0:99	0/0:0,45,192:15:0:45	0/0:0,33,182:11:0:33	0/0:0,33,181:11:0:33	0/0:0,48,195:16:0:48	0/0:0,123,208:47:0:99	0/0:0,42,193:14:0:42	0/0:0,36,188:12:0:36
593834.fasta.result.contigs.fa_1	361	.	T	G	999	.	.	GT:PL:DP:SP:GQ	0/1:94,0,133:12:0:97	0/0:0,93,205:31:0:90	0/0:0,27,174:9:0:24	0/0:0,21,158:7:0:18	0/0:0,75,203:25:0:72	0/0:0,36,180:12:0:33	0/0:0,39,187:14:0:36	0/0:0,87,204:29:0:84	0/1:126,0,133:15:0:99	1/1:195,42,0:14:0:39	1/1:178,30,0:10:0:27	./.:69,6,0:2:0:5	1/1:219,199,0:66:0:99	1/1:197,60,0:20:0:57	1/1:193,45,0:15:0:42	1/1:204,93,0:31:0:90	0/1:139,0,165:25:0:99	0/1:133,0,44:9:0:47	1/1:206,123,0:41:0:99	1/1:205,90,0:30:0:87	1/1:205,96,0:32:0:93	1/1:187,39,0:13:0:36	1/1:219,187,0:62:0:99	0/0:0,46,178:28:0:43	0/0:0,33,183:11:0:30	0/0:0,63,232:21:0:60	0/1:138,0,137:16:0:99	0/0:0,169,217:56:0:99	0/0:0,37,178:25:0:34	0/0:0,27,173:9:0:24
621313.fasta.result.contigs.fa_1	241	.	A	G	999	.	.	GT:PL:DP:SP:GQ	0/0:0,18,146:6:0:17	0/0:0,18,146:6:0:17	./.:0,6,69:2:0:6	0/0:0,30,175:10:0:29	0/0:0,69,202:23:0:68	0/0:0,51,199:17:0:50	0/0:0,21,155:7:0:20	./.:0,9,91:3:0:9	0/0:0,21,149:7:0:20	0/1:92,0,23:5:0:28	0/1:129,0,17:7:0:22	./.:38,3,0:1:0:4	1/1:203,87,0:29:0:82	1/1:196,48,0:16:0:43	1/1:188,42,0:14:0:37	1/1:175,30,0:10:0:25	0/0:0,27,172:9:0:26	0/1:103,0,22:5:0:27	1/1:186,39,0:13:0:34	1/1:203,69,0:23:0:64	1/1:202,78,0:26:0:73	./.:37,3,0:1:0:4	1/1:201,66,0:22:0:61	0/0:0,18,146:6:0:17	0/1:17,0,116:6:0:18	0/0:0,30,179:10:0:29	./.:0,6,68:2:0:6	0/0:0,87,203:29:0:86	0/0:0,42,194:14:0:41	0/0:0,21,158:7:0:20
432490.fasta.result.contigs.fa_1	99	.	A	C	999	.	.	GT:PL:DP:SP:GQ	0/0:0,45,189:15:0:43	0/0:0,30,174:10:0:28	0/1:47,0,122:8:0:49	./.:0,9,94:3:0:8	0/0:0,21,158:7:0:19	./.:0,9,95:3:0:8	0/0:0,21,158:7:0:19	0/1:58,0,55:5:0:56	0/0:0,36,189:12:0:34	./.:69,6,0:2:0:4	1/1:195,45,0:15:0:41	./.:29,0,57:3:0:31	1/1:164,24,0:8:0:20	1/1:204,99,0:33:0:95	1/1:177,40,0:26:0:36	1/1:158,21,0:7:0:17	1/1:180,30,0:10:0:26	0/1:93,0,75:7:0:79	1/1:155,21,0:7:0:17	0/1:99,0,77:7:0:81	1/1:195,48,0:16:0:44	0/1:69,0,160:16:0:71	1/1:161,27,0:9:0:23	0/0:0,30,180:10:0:28	0/0:0,36,183:12:0:34	0/0:0,27,172:9:0:25	0/0:0,15,131:5:0:13	0/0:0,66,202:22:0:64	0/0:0,111,207:37:0:99	0/0:0,48,197:16:0:46
432490.fasta.result.contigs.fa_1	239	.	C	T	999	.	.	GT:PL:DP:SP:GQ	0/0:0,102,203:34:0:99	0/0:0,31,174:23:0:29	0/0:0,12,102:4:0:11	0/1:44,0,133:9:0:46	0/0:0,39,189:13:0:37	0/0:0,27,175:9:0:25	0/0:0,27,168:9:0:25	0/0:0,21,155:7:0:19	0/0:0,33,171:11:0:31	./.:0,6,69:2:0:6	1/1:200,60,0:20:0:56	1/1:141,18,0:6:0:14	1/1:198,48,0:16:0:44	1/1:206,111,0:37:0:99	1/1:199,57,0:19:0:53	1/1:189,39,0:13:0:35	1/1:199,63,0:21:0:59	1/1:132,15,0:5:0:11	1/1:196,45,0:15:0:41	0/1:148,0,126:16:0:99	1/1:152,24,0:8:0:20	0/1:156,0,154:25:0:99	1/1:185,33,0:11:0:29	0/0:0,54,196:18:0:52	0/0:0,42,189:14:0:40	0/0:0,39,192:13:0:37	0/0:0,30,179:10:0:28	0/0:0,90,204:30:0:88	0/0:0,105,237:35:0:99	0/0:0,18,140:6:0:16
2238563.fasta.result.contigs.fa_1	311	.	C	A	999	.	.	GT:PL:DP:SP:GQ	0/0:0,34,184:21:0:29	0/1:163,0,105:19:0:99	0/1:138,0,67:10:0:68	0/1:2,0,151:12:0:8	0/1:172,0,162:48:0:99	0/1:163,0,124:46:0:99	0/1:80,0,156:14:0:85	0/0:0,63,201:21:0:58	1/1:177,30,0:10:0:29	1/1:199,54,0:18:0:53	1/1:200,54,0:18:0:53	./.:38,3,0:1:0:4	1/1:205,105,0:35:0:99	1/1:183,33,0:11:0:32	1/1:203,72,0:24:0:71	1/1:200,57,0:19:0:56	1/1:200,60,0:20:0:59	0/1:160,0,146:22:0:99	1/1:203,87,0:29:0:86	1/1:207,126,0:42:0:99	0/1:154,0,165:28:0:99	1/1:177,30,0:10:0:29	1/1:207,126,0:42:0:99	0/0:0,42,191:14:0:37	0/1:143,0,126:16:0:99	0/0:0,30,179:10:0:25	1/1:155,21,0:7:0:20	0/0:0,90,203:30:0:85	0/0:0,36,189:12:0:31	0/0:0,42,192:14:0:37
640930.fasta.result.contigs.fa_1	29	.	T	A	999	.	.	GT:PL:DP:SP:GQ	0/0:0,123,206:41:0:99	0/1:16,0,119:8:0:17	0/1:84,0,144:12:0:85	0/1:18,0,146:11:0:19	0/0:0,24,157:8:0:23	0/0:0,24,158:8:0:23	0/0:0,45,192:15:0:44	./.:29,0,59:3:0:30	0/0:0,34,202:24:0:33	./.:21,0,32:2:0:22	0/1:132,0,8:43:0:13	0/1:26,0,68:4:0:27	1/1:115,15,0:5:0:11	1/1:203,138,0:47:0:99	1/1:238,154,0:51:0:99	1/1:193,57,0:19:0:52	0/1:166,0,159:38:0:99	./.:49,6,0:2:0:4	0/1:78,0,50:5:0:55	1/1:164,30,0:10:0:25	1/1:214,45,0:15:0:40	0/0:0,33,173:11:0:32	1/1:158,27,0:9:0:22	0/0:0,102,203:34:0:99	0/0:0,87,240:29:0:86	0/0:0,96,202:32:0:95	0/0:0,75,229:25:0:74	0/0:0,214,255:82:0:99	0/0:0,90,194:39:0:89	0/0:0,81,236:27:0:80
2510794.fasta.result.contigs.fa_1	176	.	G	A	999	.	.	GT:PL:DP:SP:GQ	0/0:0,33,184:11:0:35	0/0:0,93,205:31:0:95	0/0:0,2,151:10:0:6	0/0:0,13,167:17:0:15	0/0:0,229,227:76:0:99	0/0:0,184,218:62:0:99	0/0:0,18,147:6:0:20	0/0:0,108,207:36:0:99	0/0:0,21,156:7:0:23	0/1:82,0,116:32:0:80	0/0:0,42,193:14:0:44	./.:0,3,64:3:0:6	1/1:172,166,0:55:0:99	1/1:120,96,0:32:0:88	1/1:101,33,0:11:0:25	1/1:146,79,0:39:0:71	0/1:95,0,165:38:0:93	0/1:101,0,168:50:0:99	0/0:0,238,233:79:0:99	0/0:0,223,228:74:0:99	0/1:100,0,172:48:0:98	0/1:4,0,160:18:0:4	0/1:123,0,168:74:0:99	0/0:0,36,183:12:0:38	0/0:0,24,164:8:0:26	0/0:0,12,116:4:0:14	0/0:0,18,146:6:0:20	0/0:0,90,203:30:0:92	0/0:0,99,205:33:0:99	0/0:0,27,174:9:0:29
373040.fasta.result.contigs.fa_1	134	.	G	C	999	.	.	GT:PL:DP:SP:GQ	0/0:0,27,172:9:0:24	0/1:141,0,114:15:0:99	0/0:0,7,159:15:0:5	0/0:0,36,183:12:0:33	0/0:0,175,213:58:0:99	0/0:0,160,213:53:0:99	0/1:18,0,97:5:0:21	0/0:0,34,172:24:0:31	0/1:14,0,137:8:0:17	1/1:176,33,0:11:0:30	./.:64,6,0:2:0:5	./.:59,0,19:3:0:22	1/1:207,138,0:46:0:99	1/1:164,27,0:9:0:24	1/1:177,30,0:10:0:27	1/1:200,66,0:22:0:63	1/1:184,39,0:14:0:36	1/1:228,45,0:15:0:42	1/1:177,46,0:28:0:43	1/1:206,151,0:50:0:99	0/1:163,0,152:27:0:99	1/1:112,18,0:6:0:15	1/1:202,120,0:40:0:99	0/0:0,21,149:7:0:18	0/0:0,27,197:9:0:24	0/1:102,0,140:14:0:99	0/0:0,33,185:11:0:30	0/0:0,123,209:41:0:99	0/0:0,54,197:18:0:51	0/0:0,39,190:13:0:36
373040.fasta.result.contigs.fa_1	143	.	A	T	999	.	.	GT:PL:DP:SP:GQ	1/1:164,27,0:9:0:23	0/1:109,0,156:17:0:99	1/1:162,7,0:15:0:4	0/1:97,0,139:15:0:99	1/1:211,175,0:58:0:99	1/1:214,181,0:60:0:99	0/1:47,0,81:5:0:49	1/1:172,46,0:28:0:42	0/1:133,0,14:8:0:18	0/0:0,7,156:15:0:7	0/0:0,12,108:4:0:11	./.:19,0,61:3:0:21	0/0:0,151,208:50:0:99	0/0:0,39,186:13:0:37	0/0:0,33,177:11:0:31	0/0:0,63,199:21:0:61	0/0:0,45,195:15:0:43	0/0:0,51,231:17:0:49	0/0:0,49,179:29:0:47	0/0:0,163,211:54:0:99	0/0:0,90,203:30:0:88	0/0:0,21,143:7:0:19	0/0:0,123,205:41:0:99	0/1:134,0,1:9:0:7	1/1:199,30,0:10:0:26	0/1:142,0,89:14:0:93	1/1:188,39,0:13:0:35	0/1:164,0,163:46:0:99	0/1:132,0,145:18:0:99	1/1:185,39,0:13:0:35
1672904.fasta.result.contigs.fa_1	233	.	T	G	999	.	.	GT:PL:DP:SP:GQ	0/0:0,36,189:12:0:35	0/0:0,48,195:17:0:47	./.:0,6,65:2:0:6	0/1:45,0,117:8:0:46	0/0:0,15,122:5:0:14	./.:0,3,38:1:0:4	0/0:0,21,154:7:0:20	0/0:0,13,166:17:0:12	0/0:0,21,150:7:0:20	1/1:132,15,0:5:0:11	1/1:172,33,0:11:0:28	./.:35,3,0:1:0:4	0/1:13,0,129:7:0:15	1/1:190,39,0:13:0:34	1/1:186,36,0:12:0:31	0/1:113,0,143:17:0:99	0/1:134,0,128:16:0:99	0/1:69,0,92:7:0:70	1/1:161,24,0:8:0:19	./.:38,3,0:1:0:4	0/1:156,0,106:18:0:99	1/1:167,27,0:9:0:22	1/1:154,21,0:7:0:16	0/1:5,0,153:11:0:7	./.:0,9,95:3:0:8	0/0:0,12,116:4:0:11	0/0:0,12,115:4:0:11	0/0:0,75,203:25:0:74	0/0:0,42,191:14:0:41	0/0:0,15,133:5:0:14
830696.fasta.result.contigs.fa_1	22	.	G	A	999	.	.	GT:PL:DP:SP:GQ	0/1:106,0,116:15:0:99	0/0:0,30,196:10:0:28	0/0:0,39,218:13:0:37	0/1:227,0,64:20:0:68	./.:0,255,255:128:0:99	0/0:0,199,255:66:0:99	0/0:0,42,211:15:0:40	0/0:0,36,219:12:0:34	0/0:0,78,240:38:0:76	1/1:190,27,0:9:0:23	1/1:146,24,0:8:0:20	1/1:132,21,0:7:0:17	1/1:230,93,0:31:0:89	1/1:189,60,0:21:0:56	1/1:225,42,0:14:0:38	0/1:123,0,162:21:0:99	0/1:150,0,127:19:0:99	./.:36,3,0:1:0:3	1/1:242,84,0:28:0:80	1/1:255,90,0:30:0:86	0/1:135,0,185:21:3:99	./.:0,0,0:0:0:3	0/1:143,0,162:30:0:99	0/0:0,50,204:29:0:48	0/0:0,57,226:19:0:55	0/0:0,90,219:39:0:88	0/1:148,0,157:32:0:99	./.:0,255,255:113:0:99	0/1:98,0,159:13:0:99	0/1:123,0,162:42:0:99
2208622.fasta.result.contigs.fa_1	101	.	G	C	999	.	.	GT:PL:DP:SP:GQ	0/1:87,0,127:11:0:91	0/1:119,0,110:12:0:99	0/1:133,0,152:12:0:99	0/1:120,0,10:9:0:12	0/0:0,36,225:12:0:32	0/0:0,36,180:12:0:32	0/1:207,0,118:32:3:99	0/0:0,12,114:4:0:8	0/0:0,103,255:47:0:99	./.:59,6,0:2:0:6	1/1:179,42,0:14:0:40	./.:38,3,0:1:0:4	1/1:168,27,0:9:0:25	0/1:207,0,154:23:0:99	0/1:151,0,215:21:0:99	1/1:255,111,0:37:0:99	1/1:255,87,0:29:0:85	1/1:120,15,0:5:0:13	1/1:255,151,0:50:0:99	1/1:203,36,0:12:0:34	1/1:255,117,0:39:0:99	1/1:140,21,0:7:0:19	1/1:217,51,0:18:0:49	1/1:232,88,0:42:0:86	0/1:207,0,12:19:0:14	0/0:0,93,255:31:0:89	0/1:215,0,191:38:0:99	./.:0,255,255:114:0:99	0/0:0,75,255:25:0:71	0/0:0,65,255:47:6:61
427869.fasta.result.contigs.fa_1	499	.	A	C	999	.	.	GT:PL:DP:SP:GQ	0/0:0,114,240:39:0:99	0/0:0,31,227:33:0:32	0/0:0,54,255:19:0:55	0/0:0,21,178:7:0:22	0/0:0,172,255:57:0:99	0/0:0,157,211:52:0:99	0/0:0,36,185:12:0:37	0/0:0,30,174:10:0:31	0/0:1,0,195:12:0:3	0/1:119,0,113:12:0:99	0/0:0,93,243:32:0:94	0/1:96,0,26:4:0:33	1/1:190,54,0:18:0:47	1/1:255,132,0:44:0:99	1/1:255,108,0:36:0:99	0/1:139,0,130:15:0:99	0/1:111,0,196:20:0:99	0/1:120,0,191:19:0:99	1/1:200,54,0:18:0:47	0/0:0,108,255:36:0:99	0/1:88,0,162:19:0:87	0/0:0,99,236:33:0:99	0/1:149,0,131:19:0:99	0/0:0,33,181:11:0:34	0/0:0,55,255:31:0:56	0/1:195,0,169:22:0:99	0/0:0,54,220:18:0:55	0/0:0,105,206:35:0:99	0/0:0,52,255:30:0:53	0/0:0,48,255:17:0:49
1444714.fasta.result.contigs.fa_1	28	.	C	T	999	.	.	GT:PL:DP:SP:GQ	0/0:0,36,174:13:0:37	0/0:0,33,180:11:0:34	0/0:0,30,169:10:0:31	0/1:8,0,147:10:0:8	0/0:0,30,179:10:0:31	0/0:0,45,190:15:0:46	0/0:0,57,188:19:0:58	0/1:2,0,150:12:0:4	0/0:0,63,255:21:0:64	1/1:107,12,0:4:0:6	0/1:90,0,91:8:0:89	./.:0,3,38:1:0:5	0/1:99,0,144:15:0:98	1/1:191,42,0:14:0:35	1/1:171,30,0:10:0:23	0/1:26,0,78:4:0:25	0/0:0,18,143:6:0:19	0/1:101,0,49:6:0:56	1/1:184,36,0:12:0:29	1/1:145,21,0:7:0:14	0/1:68,0,154:16:0:67	0/0:0,12,103:4:0:13	0/1:35,0,142:12:0:34	0/0:0,63,195:21:0:64	0/0:0,21,145:7:0:22	0/0:0,45,182:15:0:46	0/0:0,57,195:19:0:58	0/0:0,241,255:80:0:99	0/0:0,30,161:10:0:31	0/0:0,39,216:13:0:40
1603628.fasta.result.contigs.fa_1	309	.	C	T	999	.	.	GT:PL:DP:SP:GQ	0/0:0,99,204:33:0:99	0/1:5,0,148:11:0:6	0/0:0,21,153:7:0:22	0/0:0,24,164:8:0:25	./.:0,3,38:1:0:5	./.:0,6,68:2:0:8	0/0:0,42,189:14:0:43	0/0:0,18,142:6:0:19	0/0:0,30,174:10:0:31	./.:0,0,0:0:0:3	1/1:202,84,0:28:0:77	./.:32,0,32:2:0:30	1/1:112,12,0:4:0:6	0/1:164,0,141:26:0:99	0/1:151,0,170:31:0:99	0/1:109,0,114:11:0:99	0/0:0,57,196:19:0:58	0/1:26,0,67:4:0:25	0/0:0,24,165:8:0:25	0/1:92,0,52:6:0:59	1/1:197,54,0:18:0:47	1/1:142,21,0:7:0:14	1/1:129,15,0:5:0:9	0/0:0,36,181:12:0:37	0/0:0,72,200:24:0:73	0/0:0,18,139:6:0:19	0/0:0,33,175:11:0:34	0/0:0,132,209:44:0:99	0/0:0,111,204:37:0:99	0/0:0,30,180:10:0:31
2550036.fasta.result.contigs.fa_2	248	.	T	G	999	.	.	GT:PL:DP:SP:GQ	0/0:0,75,199:25:0:75	0/0:0,39,183:13:0:39	0/0:0,27,172:9:0:27	0/0:0,20,165:11:0:20	0/0:0,12,108:4:0:12	./.:0,9,95:3:0:9	0/0:0,78,190:26:0:78	0/1:2,0,84:4:0:4	0/0:0,69,193:24:0:69	1/1:78,18,0:6:0:12	1/1:106,72,0:24:0:66	./.:6,0,32:2:0:7	0/1:18,0,73:6:0:18	1/1:115,123,0:41:0:99	1/1:87,75,0:25:0:69	0/1:31,0,143:15:0:31	0/1:66,0,144:29:0:66	0/1:0,0,66:4:0:3	./.:24,6,0:2:0:3	1/1:85,18,0:6:0:12	0/1:32,0,150:19:0:32	0/1:38,0,86:10:0:38	1/1:47,12,0:4:0:7	0/0:0,90,196:30:0:90	0/0:0,75,237:25:0:75	0/0:0,81,199:27:0:81	0/0:0,102,198:34:0:99	0/0:0,255,226:94:0:99	0/0:0,39,192:13:0:39	0/0:0,75,233:25:0:75
929121.fasta.result.contigs.fa_1	432	.	G	A	999	.	.	GT:PL:DP:SP:GQ	0/0:0,15,130:5:0:13	0/0:0,7,163:15:0:6	0/0:0,18,142:6:0:16	0/1:17,0,128:7:0:19	0/1:137,0,158:21:0:99	0/0:0,36,188:12:0:34	0/0:0,15,129:5:0:13	0/0:0,45,196:15:0:43	0/0:0,18,140:6:0:16	0/1:93,0,39:6:0:43	0/1:127,0,17:7:0:21	./.:38,3,0:1:0:3	1/1:212,144,0:48:0:99	1/1:198,51,0:17:0:47	1/1:145,18,0:6:0:15	1/1:201,60,0:20:0:56	1/1:202,66,0:22:0:62	0/1:92,0,109:9:0:94	1/1:206,105,0:35:0:99	1/1:199,54,0:18:0:50	1/1:202,81,0:27:0:77	./.:95,9,0:3:0:6	1/1:205,108,0:36:0:99	0/0:0,21,156:7:0:19	./.:0,6,68:2:0:5	0/0:0,45,195:15:0:43	0/1:108,0,124:11:0:99	0/0:0,108,205:36:0:99	0/0:0,27,172:9:0:25	0/0:0,24,167:8:0:22
2959329.fasta.result.contigs.fa_1	346	.	G	A	999	.	.	GT:PL:DP:SP:GQ	0/0:0,45,192:15:0:43	0/0:0,18,139:6:0:16	./.:0,9,70:3:0:8	./.:0,6,51:2:0:5	0/0:0,178,217:59:0:99	0/0:0,166,215:55:0:99	0/0:0,21,152:7:0:19	0/0:0,24,163:8:0:22	0/0:0,21,156:7:0:19	1/1:192,48,0:16:0:44	1/1:187,39,0:13:0:35	./.:0,3,34:1:0:3	1/1:202,93,0:31:0:89	1/1:190,39,0:13:0:35	1/1:184,33,0:11:0:29	1/1:202,75,0:25:0:71	1/1:201,81,0:27:0:77	1/1:160,7,0:15:0:5	1/1:203,90,0:30:0:86	./.:95,9,0:3:0:6	1/1:197,51,0:17:0:47	1/1:164,27,0:9:0:23	1/1:202,81,0:27:0:77	0/0:0,24,165:8:0:22	0/0:0,24,162:8:0:22	0/0:0,24,159:8:0:22	0/1:75,0,97:7:0:77	0/0:0,60,202:20:0:58	0/0:0,24,165:8:0:22	0/0:0,18,132:7:0:16
678205.fasta.result.contigs.fa_1	75	.	C	T	999	.	.	GT:PL:DP:SP:GQ	0/1:154,0,19:17:0:22	0/1:100,0,159:22:0:99	1/1:157,36,0:12:0:33	0/0:0,3,122:6:0:3	1/1:197,48,0:17:0:45	1/1:130,24,0:8:0:21	1/1:179,60,0:21:0:57	1/1:157,21,0:7:0:18	0/1:152,0,101:24:0:99	0/0:0,12,91:4:0:10	0/0:0,75,199:25:0:72	0/0:0,15,132:5:0:13	0/0:0,33,209:11:0:30	0/0:0,117,236:39:0:99	0/0:0,96,236:32:0:93	0/0:0,69,233:23:0:66	0/0:0,66,201:22:0:63	0/1:13,0,119:7:0:16	0/0:0,66,203:22:0:63	0/0:0,63,255:21:0:60	0/0:0,60,255:20:0:57	./.:28,0,20:3:0:23	0/0:0,60,228:20:0:57	1/1:235,99,0:33:0:96	1/1:201,75,0:25:0:72	1/1:204,63,0:22:0:60	1/1:206,57,0:19:0:54	0/1:131,0,192:53:3:99	1/1:255,93,0:31:0:90	1/1:132,48,0:17:0:45
1565914.fasta.result.contigs.fa_1	200	.	C	A	999	.	.	GT:PL:DP:SP:GQ	0/0:0,7,162:15:0:6	0/0:0,27,173:9:0:24	./.:0,9,91:3:0:7	./.:0,9,94:3:0:7	0/0:0,42,190:14:0:39	0/0:0,15,131:5:0:13	0/0:0,21,150:7:0:18	0/0:0,18,144:6:0:15	0/0:0,12,115:4:0:10	1/1:171,30,0:10:0:27	1/1:190,42,0:14:0:39	./.:66,6,0:2:0:5	1/1:187,42,0:14:0:39	1/1:198,60,0:20:0:57	./.:94,9,0:3:0:7	1/1:202,66,0:22:0:63	1/1:204,81,0:27:0:78	1/1:195,60,0:20:0:57	1/1:194,42,0:14:0:39	1/1:185,33,0:11:0:30	1/1:204,90,0:30:0:87	1/1:199,57,0:19:0:54	1/1:199,69,0:23:0:66	0/0:0,33,158:11:0:30	0/0:0,18,141:6:0:15	0/0:0,18,143:6:0:15	0/0:0,12,100:4:0:10	0/0:0,30,180:10:0:27	./.:0,6,69:2:0:5	0/0:0,21,156:7:0:18
1565914.fasta.result.contigs.fa_1	382	.	G	A	999	.	.	GT:PL:DP:SP:GQ	0/0:0,30,180:10:0:27	0/0:0,72,202:24:0:69	0/1:8,0,148:10:0:11	0/1:46,0,93:6:0:49	0/0:0,45,190:15:0:42	0/0:0,18,146:6:0:15	0/0:0,39,189:13:0:36	0/0:0,10,167:16:0:8	0/0:0,42,189:14:0:39	0/1:193,0,25:15:0:28	1/1:175,30,0:10:0:27	./.:38,3,0:1:0:3	1/1:198,69,0:23:0:66	1/1:204,78,0:26:0:75	1/1:163,24,0:8:0:21	1/1:204,81,0:27:0:78	1/1:235,96,0:32:0:93	1/1:190,42,0:14:0:39	1/1:201,84,0:28:0:81	1/1:180,30,0:10:0:27	1/1:199,60,0:20:0:57	1/1:189,39,0:13:0:36	1/1:204,78,0:26:0:75	0/0:0,45,197:15:0:42	0/0:0,15,130:5:0:13	0/0:0,21,152:7:0:18	0/0:0,15,130:5:0:13	0/0:0,93,204:31:0:90	0/0:0,81,202:27:0:78	0/0:0,24,142:8:0:21
755272.fasta.result.contigs.fa_1	41	.	T	C	999	.	.	GT:PL:DP:SP:GQ	0/0:0,84,235:28:0:83	0/0:0,66,235:22:0:65	0/0:0,39,217:13:0:38	0/1:8,0,200:10:0:9	0/0:0,24,160:8:0:23	0/0:0,18,143:6:0:17	0/1:158,0,104:18:0:99	0/0:0,12,116:4:0:11	0/0:0,73,215:37:0:72	0/1:55,0,58:4:0:55	0/1:184,0,189:40:0:99	0/1:141,0,75:11:0:80	0/1:96,0,23:5:0:28	./.:219,0,255:112:4:99	0/1:116,0,227:45:3:99	1/1:255,87,0:29:0:82	1/1:219,190,0:63:0:99	0/1:111,0,83:8:0:88	1/1:131,15,0:5:0:10	0/1:94,0,113:9:0:95	1/1:231,117,0:39:0:99	1/1:227,59,0:25:0:54	1/1:199,27,0:9:0:22	0/1:246,0,169:39:0:99	0/0:0,96,201:32:0:95	0/0:0,96,234:32:0:95	0/0:0,105,234:35:0:99	0/0:0,255,255:95:0:99	0/0:0,160,255:65:0:99	0/0:0,126,255:42:0:99
365728.fasta.result.contigs.fa_1	380	.	T	C	999	.	.	GT:PL:DP:SP:GQ	0/0:0,120,255:40:0:99	0/0:0,69,255:23:0:72	0/0:0,33,233:11:0:36	0/0:0,15,146:5:0:18	0/0:0,21,171:7:0:24	0/0:0,51,255:17:0:54	0/0:0,87,255:29:0:90	0/0:0,18,155:6:0:21	0/0:0,66,255:22:0:69	./.:0,9,90:3:0:13	0/1:169,0,236:36:2:99	0/0:1,0,84:5:0:4	0/1:76,0,112:10:0:73	0/1:20,0,175:14:4:17	0/1:30,0,155:14:15:27	1/1:218,81,0:27:0:72	0/1:71,0,225:26:3:68	0/0:0,12,104:4:0:15	0/0:0,36,255:12:0:39	0/1:59,0,178:14:3:56	1/1:231,51,0:17:0:42	./.:16,0,43:3:0:13	0/0:0,36,220:12:0:39	0/0:0,123,255:41:0:99	0/0:0,135,255:45:0:99	0/0:0,75,255:25:0:78	0/0:0,78,255:26:0:81	0/0:0,184,255:61:0:99	0/0:0,39,190:13:0:42	0/0:0,75,255:25:0:78
391910.fasta.result.contigs.fa_1	455	.	C	T	999	.	.	GT:PL:DP:SP:GQ	0/0:0,39,185:14:0:37	0/0:0,21,153:7:0:20	0/0:0,64,255:26:0:62	0/0:0,18,145:6:0:17	0/0:0,30,255:10:0:28	0/0:0,42,255:14:0:40	0/0:0,45,191:15:0:43	0/0:0,18,147:6:0:17	0/0:0,63,255:21:0:61	1/1:118,21,0:7:0:17	1/1:94,18,0:6:0:14	0/1:23,0,56:4:0:25	1/1:120,30,0:10:0:26	1/1:60,33,0:11:0:29	1/1:75,18,0:6:0:14	1/1:151,45,0:15:0:41	1/1:205,39,0:14:0:35	0/1:5,5,61:4:0:4	1/1:255,66,0:22:0:62	1/1:106,24,0:8:0:20	1/1:133,33,0:11:0:29	./.:52,6,0:2:0:4	1/1:42,12,0:4:0:8	0/0:0,78,255:26:0:76	0/0:0,66,255:22:0:64	0/0:0,87,255:29:0:85	0/0:0,102,255:34:0:99	0/0:0,255,255:86:0:99	0/0:0,24,217:8:0:22	0/0:0,108,255:36:0:99
2514823.fasta.result.contigs.fa_1	91	.	G	A	999	.	.	GT:PL:DP:SP:GQ	0/0:0,33,176:23:0:32	0/0:0,49,180:29:0:48	0/1:51,0,75:5:0:52	0/0:0,24,165:8:0:23	0/0:0,39,179:13:0:38	0/0:0,21,149:7:0:20	0/0:0,12,113:4:0:11	0/0:0,51,195:17:0:50	0/0:0,24,160:8:0:23	1/1:113,12,0:4:0:8	0/1:161,0,52:15:0:57	./.:0,3,38:1:0:4	1/1:202,66,0:22:0:61	1/1:203,75,0:25:0:70	1/1:176,29,0:21:0:24	0/1:170,0,161:44:0:99	1/1:206,96,0:32:0:91	0/1:119,0,47:8:0:52	1/1:198,66,0:22:0:61	1/1:175,30,0:10:0:25	1/1:194,44,0:20:0:39	1/1:204,117,0:39:0:99	0/1:117,0,147:16:0:99	0/0:0,15,126:5:0:14	0/0:0,48,197:16:0:47	0/0:0,18,147:6:0:17	0/0:0,15,131:5:0:14	0/0:0,66,202:22:0:65	0/0:0,94,186:44:0:93	0/1:8,0,142:9:0:10
2713562.fasta.result.contigs.fa_1	245	.	A	G	999	.	.	GT:PL:DP:SP:GQ	0/0:0,63,198:21:0:61	0/1:106,0,157:19:0:99	0/0:0,12,116:4:0:10	./.:0,0,0:0:0:3	./.:0,6,53:2:0:5	0/0:0,18,132:6:0:16	0/0:0,30,168:10:0:28	0/1:56,0,148:14:0:58	0/0:0,12,106:4:0:10	0/1:83,0,12:4:0:16	1/1:201,72,0:24:0:68	./.:42,0,27:3:0:31	1/1:144,18,0:6:0:14	0/1:162,0,126:25:0:99	0/1:156,0,147:24:0:99	0/0:0,63,192:21:0:61	1/1:199,57,0:19:0:53	0/1:146,0,8:10:0:12	1/1:204,90,0:30:0:86	1/1:112,12,0:4:0:9	1/1:204,90,0:30:0:86	1/1:191,45,0:15:0:41	1/1:191,45,0:15:0:41	0/0:0,21,145:7:0:19	0/0:0,48,191:16:0:46	0/1:102,0,94:9:0:97	0/1:69,0,106:9:0:71	0/0:0,99,202:33:0:97	0/1:149,0,167:28:0:99	0/0:0,24,161:8:0:22
908782.fasta.result.contigs.fa_1	196	.	A	G	999	.	.	GT:PL:DP:SP:GQ	0/0:0,57,200:19:0:55	0/0:0,78,204:26:0:76	0/1:24,0,135:9:0:26	0/0:0,21,156:7:0:19	0/0:0,57,201:19:0:55	./.:0,9,79:3:0:8	0/0:0,21,158:7:0:19	0/0:0,93,205:31:0:91	0/0:0,24,167:8:0:22	1/1:198,51,0:17:0:47	1/1:195,54,0:18:0:50	0/1:79,0,79:6:0:79	1/1:212,151,0:50:0:99	1/1:206,111,0:37:0:99	1/1:202,72,0:24:0:68	0/1:165,0,170:45:0:99	1/1:203,102,0:34:0:98	1/1:205,102,0:34:0:98	1/1:214,175,0:58:0:99	1/1:146,18,0:6:0:14	1/1:204,105,0:35:0:99	1/1:174,25,0:21:0:21	1/1:212,160,0:53:0:99	0/0:0,48,198:16:0:46	./.:0,9,88:3:0:8	0/0:0,42,191:14:0:40	0/0:0,48,197:16:0:46	0/0:0,111,206:37:0:99	0/0:0,49,178:29:0:47	0/0:0,27,173:9:0:25
125216.fasta.result.contigs.fa_1	183	.	G	A	999	.	.	GT:PL:DP:SP:GQ	0/0:0,54,199:18:0:52	0/0:0,49,177:29:0:47	0/0:0,11,163:13:0:9	0/1:33,0,151:11:0:35	0/0:0,39,185:13:0:37	0/0:0,30,172:10:0:28	0/0:0,57,200:19:0:55	0/0:0,48,194:16:0:46	0/0:0,45,196:15:0:43	0/1:134,0,40:9:0:44	1/1:198,54,0:18:0:50	./.:61,0,29:3:0:33	1/1:201,81,0:27:0:77	1/1:207,117,0:39:0:99	1/1:202,75,0:25:0:71	1/1:211,148,0:49:0:99	1/1:206,108,0:36:0:99	0/1:153,0,2:12:0:7	1/1:204,96,0:32:0:92	1/1:196,54,0:18:0:50	1/1:214,163,0:54:0:99	1/1:179,55,0:31:0:51	1/1:202,72,0:24:0:68	0/0:0,36,188:12:0:34	0/0:0,63,199:21:0:61	0/0:0,36,189:12:0:34	0/0:0,24,157:8:0:22	0/0:0,135,209:45:0:99	0/0:0,102,247:34:0:99	0/1:132,0,86:12:0:90
1252477.fasta.result.contigs.fa_1	30	.	A	T	999	.	.	GT:PL:DP:SP:GQ	0/0:0,63,200:21:0:62	0/0:0,13,159:17:0:12	0/0:0,27,161:9:0:26	0/1:17,0,129:7:0:18	0/0:0,42,194:14:0:41	0/0:0,36,183:12:0:35	0/0:0,78,202:26:0:77	./.:0,9,74:3:0:9	0/0:0,108,199:36:0:99	0/1:57,0,58:4:0:57	1/1:178,58,0:32:0:53	0/1:103,0,20:5:0:25	1/1:132,15,0:5:0:10	1/1:220,193,0:64:0:99	1/1:236,108,0:36:0:99	1/1:196,51,0:17:0:46	0/1:170,0,158:36:0:99	1/1:162,14,0:10:0:9	./.:0,0,0:0:0:3	1/1:185,36,0:12:0:31	1/1:204,87,0:29:0:82	1/1:180,30,0:10:0:25	0/0:0,33,181:11:0:32	0/0:0,48,191:27:0:47	0/0:0,69,231:23:0:68	0/0:0,81,201:27:0:80	0/0:0,108,199:36:0:99	0/0:0,236,255:85:0:99	0/0:0,120,207:40:0:99	0/0:0,93,202:31:0:92
2012100.fasta.result.contigs.fa_1	101	.	G	A	999	.	.	GT:PL:DP:SP:GQ	0/0:0,45,189:15:0:44	0/0:0,51,196:17:0:50	0/0:0,3,87:6:0:4	0/1:15,0,103:5:0:16	0/0:0,60,199:20:0:59	0/0:0,45,192:15:0:44	0/0:0,21,145:7:0:20	0/0:0,48,193:16:0:47	0/0:0,27,150:9:0:26	1/1:194,72,0:24:0:67	1/1:152,21,0:7:0:16	./.:29,0,36:3:0:29	0/1:155,0,164:39:0:99	1/1:171,27,0:9:0:22	1/1:178,39,0:13:0:34	0/1:126,0,151:21:0:99	0/1:134,0,143:18:0:99	1/1:200,108,0:36:0:99	0/1:168,0,155:32:0:99	1/1:199,66,0:22:0:61	0/1:74,0,159:30:0:75	0/1:131,0,150:21:0:99	1/1:202,123,0:42:0:99	0/0:0,30,178:10:0:29	0/0:0,21,148:7:0:20	0/0:0,18,138:6:0:17	0/0:0,24,162:8:0:23	0/0:0,78,199:26:0:77	0/0:0,42,183:14:0:41	0/0:0,24,155:8:0:23
1899149.fasta.result.contigs.fa_1	318	.	G	C	999	.	.	GT:PL:DP:SP:GQ	0/0:0,54,198:18:0:53	0/0:0,21,156:7:0:20	./.:0,6,62:2:0:6	0/0:0,15,121:5:0:14	./.:0,6,69:2:0:6	0/1:64,0,79:6:0:65	0/0:0,42,193:14:0:41	0/1:24,0,155:14:0:25	0/0:0,12,110:4:0:11	1/1:180,36,0:12:0:31	1/1:190,45,0:15:0:40	0/1:72,0,79:6:0:73	0/1:115,0,150:19:0:99	1/1:195,63,0:21:0:58	1/1:192,45,0:15:0:40	0/1:140,0,163:28:0:99	1/1:197,87,0:29:0:82	0/1:162,0,95:20:0:99	0/1:142,0,171:55:0:99	1/1:128,15,0:5:0:11	1/1:200,96,0:32:0:91	0/0:0,42,192:14:0:41	1/1:197,96,0:32:0:91	0/0:0,30,176:10:0:29	0/0:0,24,166:8:0:23	0/0:0,18,144:6:0:17	./.:0,3,38:1:0:4	0/0:0,105,204:35:0:99	0/0:0,36,185:12:0:35	0/0:0,21,155:7:0:20
1899149.fasta.result.contigs.fa_1	327	.	T	C	999	.	.	GT:PL:DP:SP:GQ	0/0:0,51,197:17:0:50	0/0:0,21,157:7:0:20	./.:0,6,61:2:0:6	0/0:0,15,126:5:0:14	./.:0,6,69:2:0:6	0/1:43,0,79:5:0:44	0/0:0,45,194:15:0:44	0/1:24,0,160:14:0:25	0/0:0,12,102:4:0:11	0/1:101,0,123:12:0:99	1/1:184,42,0:14:0:37	0/1:72,0,76:6:0:72	0/1:133,0,134:17:0:99	1/1:193,63,0:21:0:58	1/1:191,42,0:14:0:37	0/1:125,0,165:27:0:99	1/1:199,90,0:30:0:85	0/1:158,0,123:21:0:99	0/1:132,0,170:54:0:99	1/1:110,12,0:4:0:8	1/1:199,96,0:32:0:91	0/0:0,42,194:14:0:41	1/1:201,108,0:36:0:99	0/0:0,27,167:9:0:26	0/0:0,24,166:8:0:23	0/0:0,21,157:7:0:20	./.:0,3,38:1:0:4	0/0:0,99,205:33:0:98	0/0:0,27,173:9:0:26	0/0:0,18,145:6:0:17
2270251.fasta.result.contigs.fa_1	330	.	C	T	999	.	.	GT:PL:DP:SP:GQ	0/0:0,51,199:17:0:54	0/0:0,12,116:4:0:15	0/0:0,21,145:7:0:24	0/0:0,21,157:7:0:24	0/0:0,15,132:5:0:18	0/0:0,21,154:7:0:24	0/0:0,15,131:5:0:18	./.:0,0,0:0:0:4	0/0:0,30,175:10:0:33	0/1:56,0,40:4:0:47	0/1:141,0,116:14:0:99	0/0:0,12,113:4:0:15	0/1:62,0,112:8:0:59	1/1:169,30,0:10:0:21	1/1:169,30,0:10:0:21	1/1:134,18,0:6:0:10	0/1:49,0,48:4:0:46	./.:0,0,0:0:0:4	0/0:0,12,113:4:0:15	0/1:25,0,83:4:0:22	0/0:0,27,165:9:0:30	0/1:101,0,23:5:0:32	./.:0,6,69:2:0:9	0/0:0,36,187:12:0:39	0/0:0,27,170:9:0:30	0/0:0,24,164:8:0:27	0/0:0,18,133:6:0:21	0/0:0,108,206:36:0:99	0/0:0,18,139:6:0:21	0/0:0,33,185:11:0:36
596644.fasta.result.contigs.fa_1	112	.	C	G	999	.	.	GT:PL:DP:SP:GQ	0/0:0,48,195:16:0:43	0/1:110,0,94:9:0:95	0/1:58,0,145:11:0:63	./.:69,6,0:2:0:6	./.:0,9,93:3:0:5	./.:65,6,0:2:0:6	0/1:120,0,131:13:0:99	0/1:121,0,122:12:0:99	0/1:84,0,142:12:0:89	0/1:97,0,23:5:0:24	1/1:189,54,0:18:0:53	./.:0,0,0:0:0:3	1/1:145,18,0:6:0:17	1/1:199,63,0:21:0:62	1/1:195,60,0:20:0:59	1/1:204,84,0:28:0:83	1/1:200,57,0:19:0:56	1/1:131,18,0:6:0:17	1/1:199,84,0:28:0:83	1/1:113,12,0:4:0:12	0/1:167,0,156:39:0:99	1/1:177,33,0:11:0:32	1/1:127,15,0:5:0:14	0/1:126,0,55:9:0:56	0/0:0,60,198:20:0:55	0/0:0,27,175:9:0:22	1/1:183,33,0:11:0:32	0/0:0,114,208:38:0:99	0/1:131,0,156:19:0:99	0/0:0,33,176:11:0:28
957241.fasta.result.contigs.fa_1	185	.	T	C	999	.	.	GT:PL:DP:SP:GQ	0/0:0,114,199:38:0:99	0/0:0,54,191:18:0:54	0/0:0,24,167:8:0:24	0/1:23,0,102:5:0:23	0/0:0,36,178:12:0:36	0/0:0,21,147:7:0:21	0/0:0,72,232:24:0:72	0/0:0,13,201:17:0:13	0/0:0,72,195:24:0:72	0/1:20,0,95:6:0:20	1/1:209,151,0:50:0:99	0/1:89,0,23:5:0:29	1/1:161,27,0:9:0:21	0/1:156,0,168:72:0:99	0/1:131,0,204:30:0:99	0/0:0,82,183:40:0:82	1/1:221,220,0:74:0:99	0/1:4,0,66:4:0:6	./.:93,9,0:3:0:5	0/1:116,0,20:6:0:26	1/1:204,138,0:46:0:99	1/1:203,84,0:28:0:78	1/1:155,24,0:8:0:18	0/0:0,105,196:35:0:99	0/0:0,105,225:35:0:99	0/0:0,43,169:27:0:43	0/0:0,78,192:26:0:78	./.:0,255,255:116:0:99	0/0:0,123,206:41:0:99	0/0:0,93,199:31:0:93
581015.fasta.result.contigs.fa_1	41	.	G	C	999	.	.	GT:PL:DP:SP:GQ	0/0:0,102,255:35:0:97	./.:69,6,0:2:0:6	0/0:0,18,186:6:0:13	0/1:109,0,83:8:0:84	0/0:0,15,150:5:0:10	0/1:130,0,181:17:0:99	0/1:196,0,211:39:0:99	./.:38,3,0:1:0:4	0/0:0,123,255:41:0:99	1/1:250,30,0:10:0:29	1/1:236,138,0:46:0:99	1/1:153,15,0:5:0:14	1/1:138,15,0:5:0:14	1/1:235,51,0:17:0:50	1/1:255,96,0:32:0:95	1/1:237,48,0:16:0:47	1/1:223,33,0:11:0:32	0/1:118,0,19:5:0:20	1/1:122,5,0:6:0:6	1/1:240,39,0:13:0:38	1/1:211,33,0:11:0:32	./.:0,0,0:0:0:3	1/1:209,24,0:8:0:23	0/1:207,0,206:53:2:99	0/0:0,72,255:24:0:67	0/1:233,0,196:32:0:99	1/1:255,64,0:34:0:63	./.:0,255,255:133:0:99	0/1:57,0,240:17:0:62	0/0:0,70,255:36:0:65
52317.fasta.result.contigs.fa_2	126	.	C	A	999	.	.	GT:PL:DP:SP:GQ	0/0:0,51,191:17:0:49	0/0:0,69,246:23:0:67	0/1:108,0,91:9:0:95	0/1:12,0,158:19:0:14	0/0:0,69,202:23:0:67	0/0:0,42,189:14:0:40	0/0:0,69,190:23:0:67	0/0:0,27,160:9:0:25	0/1:157,0,158:27:0:99	./.:95,9,0:3:0:6	0/1:154,0,103:18:0:99	./.:68,6,0:2:0:4	1/1:209,144,0:48:0:99	1/1:201,78,0:26:0:74	1/1:190,42,0:14:0:38	1/1:202,87,0:29:0:83	1/1:211,163,0:54:0:99	0/1:58,0,58:4:0:58	0/1:167,0,139:28:0:99	1/1:201,78,0:26:0:74	1/1:209,141,0:47:0:99	1/1:132,15,0:5:0:11	0/0:0,163,208:54:0:99	0/0:0,96,203:32:0:94	0/0:0,22,169:20:0:20	0/1:125,0,163:30:0:99	0/0:0,60,196:20:0:58	0/0:0,255,231:97:0:99	./.:0,0,0:0:0:3	0/0:0,63,196:21:0:61
690087.fasta.result.contigs.fa_1	329	.	A	G	999	.	.	GT:PL:DP:SP:GQ	1/1:191,45,0:15:0:44	1/1:201,72,0:24:0:71	./.:66,6,0:2:0:6	./.:93,9,0:3:0:9	1/1:215,178,0:59:0:99	1/1:209,135,0:45:0:99	1/1:158,24,0:8:0:23	1/1:202,63,0:21:0:62	1/1:183,33,0:11:0:32	0/1:139,0,166:28:0:99	0/0:0,57,197:19:0:52	./.:58,0,28:3:0:29	0/0:0,144,209:48:0:99	1/1:203,87,0:29:0:86	0/1:133,0,13:8:0:14	0/0:0,135,209:45:0:99	0/0:0,114,207:38:0:99	0/1:160,0,124:20:0:99	1/1:182,76,0:38:0:75	0/0:0,175,216:58:0:99	0/0:0,93,204:31:0:88	0/0:0,132,206:44:0:99	0/1:170,0,163:50:0:99	1/1:189,42,0:14:0:41	1/1:174,27,0:9:0:26	1/1:185,36,0:12:0:35	./.:0,9,88:3:0:5	0/1:131,0,168:30:0:99	0/1:144,0,63:11:0:64	1/1:185,39,0:13:0:38
1625522.fasta.result.contigs.fa_1	257	.	A	G	999	.	.	GT:PL:DP:SP:GQ	0/0:0,24,165:8:0:21	0/0:0,24,157:8:0:21	0/1:53,0,76:5:0:56	./.:0,3,38:1:0:3	0/0:0,24,167:8:0:21	0/0:0,42,190:14:0:39	0/0:0,30,173:10:0:27	0/0:0,27,163:9:0:24	0/0:0,24,163:8:0:21	1/1:154,21,0:7:0:18	1/1:178,33,0:11:0:30	./.:0,0,0:0:0:3	1/1:199,69,0:23:0:66	1/1:198,54,0:18:0:51	1/1:175,27,0:9:0:24	1/1:196,45,0:15:0:42	1/1:189,39,0:13:0:36	1/1:114,12,0:4:0:9	1/1:197,54,0:18:0:51	1/1:189,42,0:14:0:39	1/1:203,75,0:25:0:72	1/1:180,30,0:10:0:27	1/1:202,75,0:25:0:72	0/0:0,30,177:10:0:27	0/0:0,12,113:4:0:10	0/0:0,24,162:8:0:21	0/0:0,27,169:9:0:24	0/0:0,87,203:29:0:84	0/0:0,7,155:15:0:6	0/0:0,36,187:12:0:33
1306102.fasta.result.contigs.fa_1	35	.	G	A	999	.	.	GT:PL:DP:SP:GQ	0/0:0,25,170:21:0:24	0/0:0,52,209:30:0:51	0/1:1,0,152:11:0:4	0/1:2,0,148:12:0:5	0/0:0,129,239:43:0:99	0/0:0,78,198:26:0:77	0/0:0,66,232:22:0:65	0/0:0,45,188:15:0:44	0/0:0,46,205:28:0:45	0/1:147,0,17:12:0:22	1/1:172,33,0:11:0:28	./.:68,6,0:2:0:4	0/1:197,0,155:74:0:99	1/1:212,172,0:57:0:99	1/1:198,51,0:17:0:46	0/1:197,0,166:50:0:99	0/1:159,0,171:60:0:99	0/1:97,0,120:11:0:98	0/1:159,0,171:45:0:99	1/1:201,84,0:28:0:79	1/1:213,169,0:56:0:99	0/1:156,0,135:29:0:99	1/1:216,184,0:61:0:99	0/0:0,67,174:35:0:66	0/0:0,48,191:16:0:47	0/0:0,99,203:33:0:98	0/1:136,0,135:23:0:99	./.:0,255,244:102:0:99	0/0:0,7,183:26:0:7	0/1:166,0,131:24:0:99
2583004.fasta.result.contigs.fa_1	218	.	A	G	999	.	.	GT:PL:DP:SP:GQ	0/0:0,126,243:43:0:99	0/0:0,50,196:21:0:50	0/0:0,60,255:21:0:60	0/0:0,33,218:11:0:33	0/0:0,51,241:17:0:51	./.:0,6,69:2:0:7	0/0:0,75,237:25:0:75	./.:29,0,42:3:0:29	0/0:0,31,174:23:0:31	0/1:38,0,26:4:0:31	1/1:133,82,0:40:0:76	0/1:76,0,38:11:0:44	0/1:70,0,30:9:0:36	0/1:76,0,166:27:0:76	0/1:153,0,205:35:0:99	1/1:143,27,0:9:0:21	1/1:190,60,0:20:0:54	0/1:56,0,130:9:0:56	1/1:79,15,0:5:0:10	1/1:98,30,0:10:0:24	1/1:87,21,0:7:0:15	./.:28,0,32:2:0:28	0/1:30,0,82:5:0:30	0/0:0,78,242:26:0:78	0/0:0,90,204:30:0:90	0/0:0,108,235:36:0:99	0/0:0,54,194:18:0:54	0/0:0,126,255:42:0:99	0/0:0,93,255:31:0:93	0/0:0,75,201:25:0:75
2583004.fasta.result.contigs.fa_1	220	.	A	C	999	.	.	GT:PL:DP:SP:GQ	0/0:0,129,243:43:0:99	0/0:0,50,196:21:0:50	0/0:0,63,255:21:0:63	0/0:0,33,215:11:0:33	0/0:0,51,235:17:0:51	./.:0,6,69:2:0:7	0/0:0,75,240:25:0:75	./.:5,0,59:3:0:6	0/0:0,31,173:23:0:31	0/1:33,0,26:4:0:29	1/1:135,82,0:40:0:76	0/1:66,0,38:11:0:44	0/1:79,0,44:9:0:50	0/1:77,0,164:27:0:77	0/1:154,0,201:35:0:99	1/1:138,27,0:9:0:21	1/1:181,60,0:20:0:54	0/1:56,0,127:9:0:56	1/1:76,15,0:5:0:10	1/1:106,30,0:10:0:24	1/1:99,21,0:7:0:15	./.:32,0,32:2:0:31	0/1:30,0,80:5:0:30	0/0:0,78,244:26:0:78	0/0:0,90,203:30:0:90	0/0:0,88,199:36:0:88	0/0:0,54,196:18:0:54	0/0:0,126,255:42:0:99	0/0:0,93,255:31:0:93	0/0:0,75,198:25:0:75
676085.fasta.result.contigs.fa_1	351	.	A	G	999	.	.	GT:PL:DP:SP:GQ	0/1:145,0,11:9:0:14	0/0:0,45,195:15:0:42	0/1:85,0,141:13:0:88	0/1:74,0,112:8:0:77	0/1:159,0,171:47:0:99	0/0:0,126,208:42:0:99	0/0:0,33,182:11:0:30	0/0:0,28,174:22:0:25	0/1:124,0,17:7:0:20	1/1:195,42,0:14:0:39	1/1:137,18,0:6:0:16	./.:16,3,0:1:0:3	0/1:146,0,170:50:0:99	1/1:197,51,0:17:0:48	1/1:187,36,0:12:0:33	0/1:134,0,155:27:0:99	1/1:200,60,0:20:0:57	1/1:174,31,0:23:0:28	0/1:168,0,168:43:0:99	1/1:209,126,0:42:0:99	1/1:203,78,0:26:0:75	0/1:21,0,84:4:0:24	1/1:209,129,0:43:0:99	0/1:113,0,102:13:0:99	0/1:146,0,126:17:0:99	0/0:0,33,182:11:0:30	0/0:0,33,172:11:0:30	0/0:0,105,204:35:0:99	0/0:0,42,187:14:0:39	0/1:96,0,97:8:0:96
1650894.fasta.result.contigs.fa_1	500	.	T	C	999	.	.	GT:PL:DP:SP:GQ	0/0:0,45,166:15:0:46	0/0:0,42,167:31:0:43	0/0:0,8,147:12:0:9	0/0:0,95,176:45:0:96	0/0:0,190,229:63:0:99	0/0:0,181,206:60:0:99	0/0:0,18,105:6:0:19	0/0:0,45,158:16:0:46	0/0:0,21,144:7:0:22	1/1:206,138,0:46:0:99	1/1:186,75,0:25:0:68	0/1:145,0,143:22:0:99	0/0:0,135,195:45:0:99	1/1:172,90,0:30:0:83	1/1:172,108,0:36:0:99	0/1:162,0,91:49:0:98	0/1:165,0,164:41:0:99	0/1:163,0,155:56:0:99	0/1:165,0,134:46:0:99	0/1:151,0,155:65:0:99	0/1:159,0,130:22:0:99	0/0:0,77,171:39:0:78	1/1:198,191,0:71:0:99	0/0:0,33,147:11:0:34	0/0:0,21,119:7:0:22	./.:0,9,70:3:0:10	0/0:0,18,128:6:0:19	0/0:0,54,216:18:0:55	0/0:0,129,201:43:0:99	0/1:7,0,101:7:0:7
2602294.fasta.result.contigs.fa_1	22	.	A	C	999	.	.	GT:PL:DP:SP:GQ	0/0:0,81,201:27:0:79	0/0:0,27,173:9:0:25	0/0:0,36,240:12:0:34	0/1:0,1,187:14:0:3	0/0:0,12,115:4:0:11	0/0:0,15,121:5:0:14	0/0:0,111,255:37:0:99	./.:0,9,79:3:0:8	0/0:0,84,248:28:0:82	./.:37,3,0:1:0:4	0/1:113,0,147:21:0:99	1/1:117,15,0:5:0:11	1/1:177,36,0:12:0:32	1/1:229,63,0:21:0:59	1/1:232,51,0:17:0:47	0/1:113,0,198:24:0:99	0/1:145,0,192:29:0:99	./.:61,0,29:3:0:33	1/1:200,66,0:22:0:62	1/1:116,12,0:4:0:8	1/1:200,69,0:23:0:65	1/1:117,18,0:6:0:14	1/1:213,36,0:12:0:32	0/0:0,138,237:46:0:99	0/0:0,87,225:29:0:85	0/0:0,90,255:30:0:88	0/0:0,102,255:35:0:99	./.:247,0,255:101:1:99	0/0:0,51,255:17:0:49	0/0:0,102,255:34:0:99
2305348.fasta.result.contigs.fa_1	408	.	A	C	999	.	.	GT:PL:DP:SP:GQ	0/0:0,54,197:18:0:52	0/0:0,30,179:10:0:28	./.:0,6,68:2:0:5	./.:0,9,89:3:0:8	0/0:0,45,195:15:0:43	./.:0,9,94:3:0:8	0/0:0,42,190:14:0:40	0/0:0,15,129:5:0:13	0/0:0,24,158:8:0:22	0/1:134,0,11:9:0:15	1/1:189,54,0:18:0:50	./.:28,0,29:3:0:28	1/1:192,54,0:18:0:50	1/1:172,30,0:10:0:26	1/1:124,15,0:5:0:12	0/1:121,0,164:22:0:99	1/1:199,84,0:28:0:80	1/1:196,63,0:21:0:59	1/1:209,129,0:43:0:99	1/1:141,21,0:7:0:17	1/1:202,114,0:38:0:99	1/1:190,63,0:21:0:59	1/1:199,72,0:24:0:68	0/1:97,0,23:5:0:27	0/0:0,69,202:23:0:67	0/0:0,33,183:11:0:31	0/0:0,15,130:5:0:13	0/0:0,99,203:33:0:97	0/1:20,0,112:6:0:22	0/0:0,24,162:8:0:22
612117.fasta.result.contigs.fa_1	266	.	T	C	999	.	.	GT:PL:DP:SP:GQ	0/1:104,0,19:6:0:22	0/0:0,51,197:17:0:48	./.:0,9,91:3:0:7	./.:0,6,69:2:0:5	0/0:0,51,199:17:0:48	0/0:0,27,168:9:0:24	0/1:93,0,113:9:0:96	0/0:0,60,200:20:0:57	0/0:0,27,171:9:0:24	1/1:172,27,0:9:0:24	0/1:77,0,97:7:0:80	./.:0,0,0:0:0:3	1/1:205,114,0:39:0:99	1/1:200,66,0:22:0:63	1/1:139,18,0:6:0:15	1/1:201,66,0:22:0:63	1/1:202,78,0:26:0:75	0/1:136,0,86:11:0:89	1/1:208,129,0:43:0:99	1/1:192,48,0:16:0:45	1/1:198,66,0:22:0:63	1/1:161,24,0:8:0:21	1/1:204,111,0:37:0:99	0/1:1,0,156:12:0:5	0/0:0,18,146:6:0:15	0/0:0,27,172:9:0:24	0/1:99,0,107:10:0:99	0/0:0,108,206:36:0:99	0/0:0,15,130:5:0:12	0/0:0,27,173:9:0:24
1212595.fasta.result.contigs.fa_1	47	.	A	T	999	.	.	GT:PL:DP:SP:GQ	0/0:0,120,203:40:0:99	0/0:0,105,255:36:0:99	0/0:0,45,193:15:0:43	0/1:29,0,208:13:0:31	0/0:0,15,120:5:0:13	0/0:0,30,205:10:0:28	0/0:0,78,255:26:0:76	0/0:0,39,175:13:0:37	0/0:0,60,188:20:0:58	0/1:65,0,13:4:0:17	1/1:231,69,0:23:0:65	1/1:137,18,0:6:0:14	1/1:174,24,0:8:0:20	1/1:255,160,0:53:0:99	1/1:255,105,0:35:0:99	1/1:255,154,0:51:0:99	1/1:234,90,0:30:0:86	./.:61,0,6:3:0:10	1/1:133,18,0:6:0:14	./.:83,9,0:3:0:6	1/1:255,78,0:26:0:74	1/1:221,113,0:50:0:99	1/1:120,15,0:5:0:11	0/0:0,105,255:35:0:99	0/0:0,93,202:31:0:91	0/0:0,51,255:17:0:49	0/0:0,66,254:22:0:64	0/0:0,208,255:69:0:99	0/0:0,175,255:58:0:99	0/0:0,75,255:25:0:73
840631.fasta.result.contigs.fa_1	233	.	G	C	999	.	.	GT:PL:DP:SP:GQ	0/0:0,51,192:17:0:49	0/0:0,102,204:34:0:99	./.:0,3,34:1:0:3	0/0:0,12,116:4:0:10	0/0:0,48,191:16:0:46	0/0:0,36,187:12:0:34	0/0:0,30,165:10:0:28	0/0:0,84,202:28:0:82	0/0:0,21,153:7:0:19	0/1:101,0,23:5:0:27	1/1:197,51,0:17:0:47	./.:38,3,0:1:0:3	1/1:204,108,0:36:0:99	1/1:198,60,0:20:0:56	1/1:175,24,0:13:0:20	1/1:209,129,0:43:0:99	1/1:207,123,0:41:0:99	1/1:157,18,0:29:0:14	1/1:222,199,0:66:0:99	1/1:197,57,0:19:0:53	1/1:205,99,0:33:0:95	1/1:214,160,0:53:0:99	1/1:206,117,0:39:0:99	0/0:0,30,178:10:0:28	0/0:0,15,128:5:0:13	./.:0,9,75:3:0:8	./.:0,9,93:3:0:8	0/0:0,78,199:26:0:76	0/0:0,84,203:28:0:82	0/0:0,21,150:7:0:19
840631.fasta.result.contigs.fa_1	350	.	C	T	999	.	.	GT:PL:DP:SP:GQ	0/0:0,13,166:17:0:14	0/0:0,82,183:40:0:83	0/0:0,15,132:5:0:16	./.:0,6,68:2:0:8	0/0:0,66,199:22:0:67	0/0:0,36,168:12:0:37	0/0:0,45,196:15:0:46	0/0:0,132,208:44:0:99	0/0:0,33,175:11:0:34	0/1:48,0,116:7:0:47	1/1:200,72,0:24:0:65	./.:0,6,67:2:0:8	1/1:204,135,0:45:0:99	0/0:0,87,203:29:0:88	0/0:0,60,200:20:0:61	1/1:220,196,0:65:0:99	0/1:156,0,171:47:0:99	0/1:162,0,109:34:0:99	0/1:160,0,173:77:0:99	0/1:148,0,106:16:0:99	1/1:203,114,0:38:0:99	1/1:203,117,0:39:0:99	1/1:211,175,0:59:0:99	0/0:0,33,183:11:0:34	0/0:0,51,197:17:0:52	0/0:0,18,146:6:0:19	0/0:0,30,169:10:0:31	0/0:0,93,202:31:0:94	0/0:0,102,204:34:0:99	0/0:0,18,142:6:0:19
2164489.fasta.result.contigs.fa_1	359	.	T	A	999	.	.	GT:PL:DP:SP:GQ	0/0:0,33,163:11:0:33	0/1:139,0,143:21:0:99	0/0:0,18,106:6:0:18	0/0:0,27,162:9:0:27	0/0:0,250,227:83:0:99	0/0:0,255,226:85:0:99	0/0:0,21,128:7:0:21	0/0:0,36,155:12:0:36	0/0:0,18,140:6:0:18	1/1:147,13,0:16:0:8	1/1:151,21,0:7:0:15	0/1:70,0,19:4:0:25	0/0:0,160,207:53:0:99	1/1:166,36,0:12:0:30	1/1:115,15,0:5:0:9	0/1:141,0,166:31:0:99	0/1:166,0,142:30:0:99	1/1:199,99,0:33:0:93	1/1:175,36,0:24:0:30	0/1:172,0,162:85:0:99	0/1:162,0,147:26:0:99	0/0:0,90,196:30:0:90	1/1:204,108,0:36:0:99	0/0:0,33,153:11:0:33	0/0:0,27,136:9:0:27	0/0:0,27,133:9:0:27	0/0:0,30,137:10:0:30	0/0:0,78,182:26:0:78	0/0:0,19,156:11:0:19	0/0:0,24,156:8:0:24
3027366.fasta.result.contigs.fa_2	261	.	A	G	999	.	.	GT:PL:DP:SP:GQ	0/0:0,157,212:52:0:99	0/0:0,67,196:28:0:65	0/1:11,0,145:9:0:13	0/0:0,15,133:5:0:13	./.:0,3,38:1:0:4	0/1:20,0,117:6:0:22	0/0:0,43,178:27:0:41	0/1:70,0,108:8:0:72	0/0:0,48,196:16:0:46	0/1:115,0,46:8:0:50	0/1:162,0,194:54:0:99	0/1:94,0,77:7:0:81	./.:42,6,0:2:0:4	1/1:200,90,0:30:0:86	1/1:211,157,0:52:0:99	0/1:151,0,167:33:0:99	0/1:168,0,159:34:0:99	0/1:94,0,46:6:0:50	1/1:200,69,0:23:0:65	1/1:176,33,0:11:0:29	1/1:202,120,0:40:0:99	1/1:131,18,0:6:0:14	1/1:120,15,0:5:0:11	0/0:0,93,204:31:0:91	0/0:0,144,208:48:0:99	0/0:0,66,201:22:0:64	0/0:0,78,200:26:0:76	0/1:156,0,176:93:0:99	0/0:0,25,174:21:0:23	0/0:0,54,198:18:0:52
3158102.fasta.result.contigs.fa_1	229	.	T	C	999	.	.	GT:PL:DP:SP:GQ	0/0:0,60,198:20:0:58	0/0:0,48,196:16:0:46	0/0:0,21,158:7:0:19	0/0:0,24,163:8:0:22	0/0:0,108,205:36:0:99	0/0:0,45,194:15:0:43	0/0:0,12,110:4:0:11	0/0:0,19,172:19:0:17	0/0:0,24,163:8:0:22	1/1:173,27,0:9:0:23	1/1:186,36,0:12:0:32	./.:61,0,29:3:0:33	1/1:196,90,0:30:0:86	1/1:189,51,0:17:0:47	1/1:196,48,0:16:0:44	1/1:163,24,0:8:0:20	1/1:190,66,0:23:0:62	0/1:159,0,158:26:0:99	1/1:201,78,0:26:0:74	1/1:195,69,0:23:0:65	1/1:181,33,0:11:0:29	0/1:103,0,138:13:0:99	1/1:201,63,0:21:0:59	0/0:0,12,113:4:0:11	0/0:0,33,184:11:0:31	0/0:0,21,157:7:0:19	0/0:0,24,161:8:0:22	0/0:0,78,202:26:0:76	0/0:0,90,204:30:0:88	0/0:0,15,128:5:0:14
858634.fasta.result.contigs.fa_1	200	.	C	T	999	.	.	GT:PL:DP:SP:GQ	0/1:61,0,76:6:0:62	1/1:200,60,0:20:0:55	1/1:146,18,0:6:0:13	0/1:95,0,23:5:0:28	0/1:164,0,172:60:0:99	0/1:168,0,165:42:0:99	0/1:90,0,97:8:0:91	1/1:195,45,0:15:0:40	1/1:131,15,0:5:0:10	0/0:0,60,198:20:0:59	0/0:0,48,194:16:0:47	./.:29,0,58:3:0:30	0/0:0,193,221:64:0:99	0/0:0,57,199:19:0:56	0/0:0,15,130:5:0:14	0/0:0,114,207:38:0:99	0/0:0,120,206:40:0:99	0/0:0,93,204:31:0:92	0/0:0,181,217:60:0:99	0/0:0,69,202:23:0:68	0/0:0,141,212:47:0:99	0/0:0,105,204:35:0:99	0/0:0,190,220:63:0:99	0/1:116,0,49:7:0:54	0/1:101,0,52:6:0:57	1/1:166,24,0:8:0:19	0/1:77,0,3:4:0:9	0/0:0,63,199:21:0:62	1/1:151,21,0:7:0:16	1/1:162,24,0:8:0:19
858634.fasta.result.contigs.fa_1	243	.	A	G	999	.	.	GT:PL:DP:SP:GQ	0/0:0,12,116:4:0:10	0/0:0,75,203:25:0:72	0/0:0,36,218:12:0:33	0/1:38,0,143:11:0:41	0/1:161,0,173:68:0:99	0/1:169,0,162:41:0:99	0/1:92,0,101:9:0:94	0/0:0,66,202:22:0:63	0/0:0,18,127:6:0:16	0/1:144,0,158:22:0:99	1/1:179,33,0:11:0:30	0/1:57,0,56:4:0:56	0/1:164,0,170:62:0:99	1/1:199,51,0:17:0:48	1/1:165,24,0:8:0:21	0/1:166,0,169:42:0:99	1/1:203,105,0:35:0:99	1/1:205,114,0:38:0:99	1/1:222,205,0:68:0:99	1/1:200,63,0:21:0:60	1/1:209,135,0:45:0:99	0/1:153,0,167:35:0:99	1/1:217,190,0:63:0:99	0/0:0,18,126:6:0:16	0/1:23,0,103:5:0:26	0/0:0,33,177:11:0:30	./.:0,6,61:2:0:5	0/0:0,51,194:17:0:48	0/0:0,27,169:9:0:24	0/0:0,30,175:10:0:27
1124668.fasta.result.contigs.fa_1	219	.	C	G	999	.	.	GT:PL:DP:SP:GQ	0/0:0,18,146:6:0:18	0/0:0,42,192:14:0:42	0/0:0,24,157:8:0:24	0/0:0,27,173:9:0:27	0/0:0,174,218:64:0:99	0/0:0,163,214:54:0:99	0/0:0,45,191:15:0:45	0/0:0,4,162:14:0:5	0/0:0,24,163:8:0:24	1/1:196,45,0:15:0:39	0/0:0,24,162:8:0:24	./.:69,6,0:2:0:3	0/1:151,0,172:38:0:99	1/1:189,42,0:14:0:36	1/1:173,27,0:9:0:21	0/1:144,0,165:24:0:99	1/1:202,72,0:24:0:66	0/1:132,0,150:18:0:99	1/1:208,123,0:41:0:99	1/1:204,114,0:38:0:99	0/1:164,0,158:29:0:99	0/1:116,0,136:14:0:99	0/1:171,0,164:56:0:99	0/0:0,30,179:10:0:30	0/0:0,24,144:8:0:24	0/0:0,12,108:4:0:12	0/0:0,30,178:10:0:30	0/0:0,151,213:50:0:99	0/0:0,30,171:10:0:30	0/0:0,24,158:8:0:24
2668420.fasta.result.contigs.fa_1	324	.	A	G	999	.	.	GT:PL:DP:SP:GQ	0/0:0,27,173:9:0:25	0/0:0,27,168:9:0:25	./.:0,6,68:2:0:5	./.:0,6,66:2:0:5	0/0:0,51,198:17:0:49	0/0:0,30,179:10:0:28	0/1:77,0,87:7:0:79	0/1:78,0,79:6:0:78	0/0:0,33,184:11:0:31	1/1:176,30,0:10:0:26	1/1:157,21,0:7:0:17	./.:34,3,0:1:0:3	0/1:140,0,169:26:0:99	1/1:186,36,0:12:0:32	1/1:115,12,0:4:0:9	1/1:166,24,0:8:0:20	1/1:201,69,0:23:0:65	1/1:157,24,0:8:0:20	1/1:203,84,0:28:0:80	0/1:103,0,74:8:0:78	0/1:124,0,159:21:0:99	0/1:95,0,51:6:0:55	1/1:202,75,0:25:0:71	0/1:79,0,155:14:0:81	0/1:117,0,20:6:0:24	0/0:0,33,184:11:0:31	0/0:0,33,185:11:0:31	0/0:0,84,204:28:0:82	0/0:0,12,116:4:0:10	0/0:0,48,197:16:0:46
1982117.fasta.result.contigs.fa_2	270	.	T	C	999	.	.	GT:PL:DP:SP:GQ	0/1:30,0,158:13:0:32	0/0:0,69,200:23:0:67	./.:0,9,93:3:0:8	./.:0,0,0:0:0:3	./.:0,3,38:1:0:3	0/0:0,15,132:5:0:13	0/0:0,30,180:10:0:28	0/0:0,39,189:13:0:37	0/0:0,15,120:5:0:13	./.:38,3,0:1:0:3	1/1:171,42,0:15:0:38	0/1:44,0,58:4:5:46	0/1:34,0,44:5:0:36	1/1:186,65,0:28:0:61	1/1:178,39,0:13:0:35	1/1:198,69,0:23:0:65	1/1:192,84,0:28:0:80	1/1:151,27,0:9:0:23	1/1:205,132,0:44:0:99	1/1:165,48,0:16:0:44	0/1:154,0,169:48:0:99	1/1:164,30,0:10:0:26	0/1:114,0,86:11:0:90	0/0:0,33,184:11:0:31	0/0:0,36,187:12:0:34	0/0:0,48,195:16:0:46	0/1:118,0,106:11:0:99	0/0:0,87,204:29:0:85	0/0:0,33,189:15:0:31	0/0:0,36,188:12:0:34
1982117.fasta.result.contigs.fa_2	306	.	G	A	999	.	.	GT:PL:DP:SP:GQ	0/1:29,0,156:13:0:32	0/0:0,72,202:24:0:69	0/0:0,15,131:5:0:13	./.:0,3,34:1:0:3	./.:0,9,95:3:0:7	./.:0,9,92:3:0:7	0/0:0,27,173:9:0:24	0/0:0,42,190:14:0:39	0/0:0,12,110:4:0:10	./.:38,3,0:1:0:3	1/1:175,39,0:13:0:36	0/1:31,0,53:4:5:34	1/1:136,24,0:8:0:21	1/1:176,72,0:24:0:69	1/1:196,57,0:19:0:54	1/1:202,90,0:30:0:87	1/1:190,84,0:28:0:81	1/1:161,27,0:9:0:24	1/1:207,144,0:48:0:99	1/1:172,42,0:14:0:39	1/1:199,114,0:39:0:99	1/1:179,45,0:15:0:42	0/1:110,0,101:12:0:99	0/0:0,30,171:10:0:27	0/0:0,36,189:12:0:33	0/0:0,48,192:16:0:45	0/1:79,0,106:9:0:82	0/0:0,102,204:34:0:99	0/0:0,17,170:22:0:15	0/0:0,39,187:13:0:36
958860.fasta.result.contigs.fa_1	324	.	G	A	999	.	.	GT:PL:DP:SP:GQ	0/0:0,30,178:10:0:30	0/0:0,15,130:5:0:15	./.:0,9,108:3:0:9	./.:0,9,94:3:0:9	0/0:0,102,202:34:0:99	0/0:0,78,200:26:0:78	0/0:0,18,136:6:0:18	0/0:0,30,172:10:0:30	0/0:0,21,158:7:0:21	0/1:157,2,0:12:0:5	0/1:144,0,1:11:0:8	./.:0,0,0:0:0:3	1/1:195,57,0:19:0:51	1/1:150,21,0:7:0:15	0/1:83,0,12:4:0:18	0/1:62,0,142:12:0:62	0/1:29,0,159:14:0:29	0/0:0,33,181:11:0:33	0/1:64,0,138:11:0:64	1/1:192,48,0:16:0:42	1/1:154,21,0:7:0:15	1/1:178,30,0:10:0:24	1/1:197,48,0:16:0:42	0/0:0,24,166:8:0:24	0/0:0,12,115:4:0:12	0/0:0,18,146:6:0:18	0/1:8,0,147:10:0:9	0/0:0,54,199:18:0:54	0/0:0,24,167:8:0:24	./.:0,9,87:3:0:9
2861788.fasta.result.contigs.fa_1	15	.	T	G	999	.	.	GT:PL:DP:SP:GQ	0/0:0,20,177:15:0:20	0/0:0,15,131:5:0:15	0/0:0,24,167:8:0:24	0/0:0,24,161:8:0:24	0/0:0,84,200:29:0:84	0/0:0,87,204:29:0:87	./.:0,6,68:2:0:7	0/1:58,0,47:4:0:52	0/0:0,93,203:31:0:93	./.:95,9,0:3:0:5	1/1:201,66,0:22:0:60	1/1:115,12,0:4:0:7	0/1:76,0,131:11:0:76	0/1:138,0,87:12:0:93	0/1:142,0,116:14:0:99	0/1:129,0,41:9:0:47	1/1:183,36,0:12:0:30	0/1:103,0,23:5:0:29	1/1:156,21,0:7:0:15	0/0:0,66,197:22:0:66	0/1:79,0,72:6:0:75	./.:69,6,0:2:0:3	1/1:159,27,0:9:0:21	0/0:0,84,204:28:0:84	0/0:0,54,195:18:0:54	0/0:0,93,205:31:0:93	0/0:0,45,195:15:0:45	./.:0,255,255:115:0:99	./.:0,9,94:3:0:9	0/0:0,85,202:34:0:85
1350959.fasta.result.contigs.fa_1	438	.	G	A	999	.	.	GT:PL:DP:SP:GQ	0/0:0,33,165:11:0:31	0/0:0,12,88:4:0:10	0/0:0,24,150:8:0:22	0/0:0,18,118:6:0:16	./.:0,6,69:2:0:5	./.:0,6,59:2:0:5	0/0:0,27,166:9:0:25	0/0:0,18,151:6:0:16	0/0:0,48,191:16:0:46	1/1:58,12,0:4:0:9	1/1:152,72,0:24:0:68	./.:30,6,0:2:0:4	1/1:127,27,0:9:0:23	1/1:156,39,0:13:0:35	1/1:142,84,0:28:0:80	1/1:119,24,0:8:0:20	1/1:116,24,0:8:0:20	./.:18,6,0:2:0:4	1/1:132,57,0:19:0:53	1/1:90,21,0:7:0:17	0/1:100,0,68:43:0:72	1/1:54,33,0:11:0:29	1/1:161,39,0:13:0:35	0/0:0,27,160:9:0:25	0/0:0,18,124:6:0:16	0/0:0,48,190:16:0:46	0/0:0,21,132:7:0:19	0/0:0,181,255:61:0:99	0/0:0,24,162:8:0:22	0/0:0,54,185:18:0:52
2755622.fasta.result.contigs.fa_1	105	.	A	G	999	.	.	GT:PL:DP:SP:GQ	./.:0,0,0:0:0:3	0/1:26,0,82:4:0:29	0/1:84,0,26:4:0:29	0/1:84,0,25:4:0:28	0/0:0,102,204:34:0:99	0/0:0,78,202:26:0:75	0/1:55,0,103:7:0:58	0/0:0,21,157:7:0:18	0/0:0,15,121:5:0:13	1/1:133,15,0:5:0:12	0/1:77,0,79:6:0:78	./.:38,3,0:1:0:3	0/1:76,0,150:15:0:79	1/1:185,33,0:11:0:30	1/1:131,15,0:5:0:12	1/1:187,36,0:12:0:33	0/0:0,69,200:24:0:66	1/1:165,24,0:8:0:21	1/1:196,54,0:18:0:51	1/1:201,63,0:21:0:60	0/1:169,0,138:26:0:99	1/1:179,30,0:10:0:27	1/1:200,57,0:19:0:54	0/0:0,27,173:9:0:24	./.:0,9,95:3:0:7	0/0:0,24,166:8:0:21	0/0:0,24,165:8:0:21	0/0:0,99,205:33:0:96	0/0:0,54,199:18:0:51	0/1:52,0,101:6:0:55
1769347.fasta.result.contigs.fa_1	176	.	C	G	999	.	.	GT:PL:DP:SP:GQ	./.:70,9,0:3:0:9	0/1:36,0,138:13:0:42	1/1:50,12,0:4:0:12	./.:0,1,33:2:0:6	0/0:0,21,182:19:0:15	1/1:18,27,0:9:0:22	0/1:55,0,56:4:0:55	0/0:0,30,173:10:0:24	0/0:0,21,146:7:0:15	1/1:169,26,0:14:0:26	1/1:154,24,0:8:0:24	./.:59,6,0:2:0:7	1/1:183,81,0:27:0:81	1/1:168,30,0:10:0:30	1/1:153,27,0:9:0:27	1/1:194,84,0:28:0:84	1/1:187,42,0:14:0:42	1/1:107,18,0:6:0:18	1/1:170,63,0:21:0:63	1/1:120,33,0:11:0:33	1/1:172,60,0:20:0:60	./.:36,3,0:1:0:5	1/1:177,78,0:26:0:78	0/0:0,24,160:8:0:18	0/0:0,10,127:6:0:6	0/1:145,0,44:13:0:44	./.:0,3,38:1:0:5	0/0:0,54,199:18:0:48	0/0:0,18,137:6:0:12	0/1:134,0,2:12:0:4
1769347.fasta.result.contigs.fa_1	244	.	C	T	999	.	.	GT:PL:DP:SP:GQ	1/1:132,18,0:6:0:18	0/1:73,0,115:11:0:79	./.:38,3,0:1:0:5	0/1:0,5,87:4:0:4	0/0:0,12,177:21:0:7	1/1:56,30,0:10:0:30	0/1:51,0,79:5:0:57	0/0:0,30,173:10:0:24	0/0:0,27,161:9:0:21	1/1:194,51,0:17:0:51	1/1:186,48,0:16:0:48	1/1:116,15,0:5:0:15	1/1:196,105,0:35:0:99	1/1:179,36,0:12:0:36	1/1:177,36,0:12:0:36	1/1:193,87,0:29:0:87	1/1:199,63,0:21:0:63	0/1:139,0,11:9:0:11	1/1:172,75,0:25:0:75	1/1:129,51,0:17:0:51	1/1:182,81,0:27:0:81	./.:88,9,0:3:0:10	1/1:188,78,0:26:0:78	0/0:0,39,191:13:0:33	0/1:30,0,126:8:0:36	0/1:141,0,77:14:0:77	./.:32,0,32:2:0:31	0/1:6,0,157:23:0:13	0/0:0,24,151:8:0:18	1/1:132,1,0:13:0:4
1324864.fasta.result.contigs.fa_1	391	.	C	T	999	.	.	GT:PL:DP:SP:GQ	0/0:0,18,140:6:0:20	0/0:0,15,128:5:0:17	./.:0,3,38:1:0:6	./.:0,3,38:1:0:6	0/0:0,78,200:26:0:80	0/0:0,63,199:21:0:65	0/0:0,15,118:5:0:17	0/0:0,15,115:5:0:17	0/0:0,15,131:5:0:17	0/0:0,27,166:9:0:29	1/1:166,27,0:9:0:20	./.:0,6,65:2:0:8	0/1:157,0,171:36:0:99	0/0:0,42,180:14:0:44	./.:0,0,0:0:0:3	1/1:196,48,0:16:0:40	1/1:231,149,136:11:0:7	0/1:74,0,54:5:0:61	0/1:145,0,121:20:0:99	0/1:130,0,164:25:0:99	0/1:137,0,139:17:0:99	0/1:81,0,45:5:0:53	1/1:205,129,0:43:0:99	0/0:0,42,177:14:0:44	0/0:0,21,157:7:0:23	0/0:0,18,133:6:0:20	0/0:0,15,119:5:0:17	0/0:0,87,199:29:0:89	./.:0,0,0:0:0:3	0/0:0,12,115:4:0:14
2312120.fasta.result.contigs.fa_1	46	.	T	C	999	.	.	GT:PL:DP:SP:GQ	0/0:4,13,61:4:0:12	0/0:0,48,74:16:0:50	0/0:0,57,79:19:0:59	0/0:0,26,65:15:0:29	0/0:4,13,44:4:0:12	0/0:0,48,90:16:0:50	0/0:0,33,142:11:0:35	0/0:0,15,91:5:0:18	0/0:0,28,79:15:0:30	0/1:16,0,25:7:0:14	0/1:15,0,59:13:0:13	0/1:6,0,40:4:0:5	0/1:49,0,42:10:0:45	0/1:48,0,16:17:0:24	1/1:61,12,0:4:0:5	1/1:91,27,0:9:0:19	1/1:88,20,0:12:0:12	0/0:0,16,120:12:0:19	0/0:0,18,36:6:0:21	0/1:28,0,38:9:0:25	0/1:59,0,47:31:0:53	0/0:0,18,107:23:0:21	0/0:0,54,153:18:0:56	0/0:0,30,116:10:0:32	0/0:0,42,72:14:0:44	0/0:0,33,68:12:0:35	0/0:0,87,123:29:0:89	0/0:0,199,134:66:0:99	./.:10,0,24:3:0:8	0/0:0,48,117:16:0:50
2385430.fasta.result.contigs.fa_1	96	.	C	T	999	.	.	GT:PL:DP:SP:GQ	0/0:0,27,171:9:0:27	0/0:0,27,179:14:0:27	0/0:0,15,133:5:0:16	./.:0,3,38:1:0:5	0/0:0,51,198:17:0:51	0/0:0,57,199:19:0:57	0/0:0,45,186:15:0:45	0/0:0,18,140:6:0:18	0/0:0,33,181:11:0:33	0/1:101,0,18:5:0:24	0/0:0,27,161:9:0:27	./.:38,3,0:1:0:5	1/1:156,21,0:7:0:15	1/1:181,39,0:13:0:33	1/1:180,30,0:10:0:24	0/1:100,0,135:12:0:99	0/1:148,0,108:17:0:99	0/0:0,12,102:4:0:13	1/1:173,25,0:21:0:19	0/1:102,0,163:22:0:99	1/1:197,72,0:24:0:66	0/1:83,0,25:4:0:31	0/1:103,0,74:8:0:80	0/0:0,54,199:18:0:54	0/1:71,0,121:10:0:71	0/0:0,24,167:8:0:24	0/0:0,27,171:9:0:27	0/0:0,84,204:28:0:84	0/0:0,60,199:20:0:60	0/0:0,15,128:5:0:16
2385430.fasta.result.contigs.fa_1	115	.	G	T	999	.	.	GT:PL:DP:SP:GQ	0/0:0,36,184:12:0:36	0/0:0,45,196:15:0:45	0/0:0,21,156:7:0:21	./.:0,6,68:2:0:7	0/0:0,60,199:20:0:60	0/0:0,72,203:24:0:72	0/0:0,48,196:16:0:48	0/0:0,15,132:5:0:16	0/0:0,33,178:11:0:33	0/1:106,0,11:6:0:18	0/0:0,27,167:9:0:27	./.:66,6,0:2:0:3	1/1:174,27,0:9:0:21	1/1:180,36,0:12:0:30	1/1:178,30,0:10:0:24	0/1:119,0,148:16:0:99	0/1:153,0,90:16:0:96	0/0:0,15,130:5:0:16	1/1:175,31,0:23:0:25	0/1:113,0,167:23:0:99	1/1:202,90,0:30:0:84	0/1:115,0,44:7:0:50	0/1:134,0,66:11:0:72	0/0:0,57,200:19:0:57	0/1:92,0,116:11:0:92	0/0:0,24,166:8:0:24	0/0:0,24,163:8:0:24	0/0:0,96,205:32:0:96	0/0:0,66,201:22:0:66	0/0:0,15,130:5:0:16
2285155.fasta.result.contigs.fa_1	83	.	G	A	999	.	.	GT:PL:DP:SP:GQ	0/0:0,45,248:15:0:45	0/0:0,21,141:7:0:21	0/0:0,87,255:29:0:87	0/0:0,24,165:8:0:24	./.:0,3,37:1:0:5	0/0:0,45,221:15:0:45	0/0:0,75,255:25:0:75	0/1:17,0,165:7:0:17	0/0:0,160,255:53:0:99	1/1:165,21,0:7:0:15	0/1:26,0,188:14:0:26	1/1:108,12,0:4:0:7	1/1:130,15,0:5:0:9	1/1:192,24,0:8:0:18	1/1:255,90,0:30:0:84	1/1:192,24,0:8:0:18	0/0:0,45,255:15:0:45	0/1:55,0,75:5:0:55	0/1:210,0,70:13:3:76	0/1:135,0,66:9:3:72	./.:0,9,103:3:0:10	./.:0,0,0:0:0:3	1/1:184,24,0:8:0:18	0/0:0,73,255:37:0:73	0/0:0,54,255:18:0:54	0/0:0,129,255:43:0:99	0/0:0,132,255:44:0:99	./.:0,255,255:133:0:99	0/0:0,21,173:7:0:21	0/0:0,169,255:56:0:99
525464.fasta.result.contigs.fa_1	376	.	A	G	999	.	.	GT:PL:DP:SP:GQ	0/0:0,54,198:18:0:54	0/0:0,48,197:16:0:48	0/0:0,12,115:4:0:12	./.:32,0,32:2:0:31	./.:0,9,94:3:0:10	0/0:0,15,107:5:0:15	0/0:0,33,179:11:0:33	0/1:54,0,80:5:0:54	0/0:0,30,177:10:0:30	0/1:98,0,46:6:0:52	0/1:171,0,137:31:0:99	0/1:58,0,57:4:0:57	./.:91,9,0:3:0:5	1/1:209,129,0:43:0:99	1/1:203,72,0:24:0:66	0/1:165,0,139:24:0:99	1/1:206,117,0:39:0:99	./.:50,6,0:2:0:3	0/0:0,18,133:6:0:18	0/1:84,0,26:4:0:32	1/1:198,54,0:18:0:48	0/1:163,0,104:19:0:99	0/0:0,18,140:6:0:18	0/0:0,1,155:13:0:4	0/0:0,81,202:27:0:81	0/0:0,39,187:13:0:39	0/0:0,33,180:11:0:33	0/0:0,120,207:40:0:99	0/0:0,85,184:41:0:85	0/0:0,33,185:11:0:33
1987671.fasta.result.contigs.fa_2	133	.	C	T	999	.	.	GT:PL:DP:SP:GQ	0/0:0,90,201:30:0:90	0/0:0,36,222:12:0:36	0/0:0,15,127:5:0:15	0/1:14,0,121:8:0:14	0/0:0,54,238:18:0:54	0/0:0,87,201:29:0:87	0/0:0,30,179:10:0:30	0/0:0,19,244:19:0:19	0/0:0,87,255:29:0:87	./.:0,6,69:2:0:7	0/1:156,0,237:46:3:99	0/1:13,0,84:4:0:13	0/1:156,0,26:15:20:32	1/1:255,114,0:38:0:99	1/1:255,87,0:29:0:81	1/1:255,138,0:46:0:99	1/1:253,169,0:56:0:99	0/1:128,0,49:9:0:55	1/1:255,90,0:30:0:84	1/1:242,87,0:29:0:81	0/0:0,81,243:27:0:81	1/1:175,33,0:11:0:27	./.:0,9,107:3:0:10	0/0:0,84,203:28:0:84	0/0:0,66,198:22:0:66	0/0:0,84,255:28:0:84	0/0:0,60,237:20:0:60	./.:0,255,255:102:0:99	0/0:0,48,243:28:0:48	0/0:0,45,191:15:0:45
105161.fasta.result.contigs.fa_1	442	.	T	C	999	.	.	GT:PL:DP:SP:GQ	0/1:114,0,124:14:0:99	0/0:0,21,146:7:0:17	0/0:0,78,255:26:0:74	0/1:134,0,100:11:0:99	0/0:0,36,236:12:0:32	0/1:76,0,155:16:0:80	0/1:112,0,126:14:0:99	./.:0,0,0:0:0:3	0/1:75,0,232:33:3:79	./.:70,9,0:3:0:8	1/1:237,87,0:30:0:85	0/1:113,0,52:8:0:54	1/1:144,24,0:8:0:22	1/1:190,45,0:15:0:43	1/1:255,93,0:31:0:91	1/1:255,48,0:16:0:46	1/1:255,45,0:15:0:43	0/1:152,0,17:7:0:19	1/1:234,48,0:16:0:46	1/1:255,51,0:17:0:49	1/1:182,24,0:8:0:22	./.:58,6,0:2:0:5	1/1:110,12,0:4:0:10	0/0:0,69,223:23:0:65	0/0:0,51,220:17:0:47	0/0:0,37,255:25:0:33	0/1:212,0,219:38:0:99	0/0:0,244,255:81:0:99	0/0:0,51,255:17:0:47	0/1:181,0,243:34:5:99
432734.fasta.result.contigs.fa_1	147	.	A	T	999	.	.	GT:PL:DP:SP:GQ	0/1:50,0,100:6:0:56	1/1:179,33,0:11:0:33	0/0:0,39,191:13:0:33	0/0:0,30,178:10:0:24	0/0:0,60,200:20:0:54	0/0:0,36,186:12:0:30	0/0:0,15,132:5:0:10	0/1:29,0,159:14:0:35	0/1:136,0,116:15:0:99	./.:80,9,0:3:0:9	1/1:174,30,0:10:0:30	1/1:130,15,0:5:0:15	1/1:172,27,0:9:0:27	1/1:209,129,0:43:0:99	1/1:194,54,0:18:0:54	1/1:209,135,0:45:0:99	1/1:203,78,0:26:0:78	1/1:113,12,0:4:0:12	1/1:200,78,0:26:0:78	1/1:156,24,0:8:0:24	1/1:215,157,0:52:0:99	1/1:195,60,0:20:0:60	1/1:153,21,0:7:0:21	0/1:128,0,16:7:0:16	0/1:109,0,120:11:0:99	1/1:160,24,0:8:0:24	0/1:80,0,55:5:0:55	0/1:164,0,159:36:0:99	0/0:0,84,204:28:0:78	0/1:23,0,160:16:0:29
3070783.fasta.result.contigs.fa_2	147	.	A	G	999	.	.	GT:PL:DP:SP:GQ	0/1:84,0,137:12:0:87	0/0:0,91,202:36:0:88	0/1:89,0,162:19:0:92	0/1:55,0,82:5:0:58	0/0:0,48,197:16:0:45	0/1:4,0,84:4:0:8	0/1:106,0,49:6:3:52	0/0:0,129,209:43:0:99	0/1:78,0,64:6:0:67	0/1:137,0,146:17:0:99	1/1:176,35,0:24:0:32	./.:51,6,0:2:0:5	1/1:218,175,0:58:0:99	1/1:202,84,0:28:0:81	1/1:203,93,0:31:0:90	0/1:160,0,171:38:0:99	1/1:202,81,0:27:0:78	0/1:148,0,2:42:0:6	0/1:168,0,172:71:0:99	1/1:182,36,0:12:0:33	1/1:208,141,0:47:0:99	1/1:205,114,0:38:0:99	1/1:227,223,0:74:0:99	0/0:0,30,178:10:0:27	0/0:0,24,167:8:0:21	0/0:0,24,166:8:0:21	0/0:0,39,223:13:0:36	0/0:0,93,205:31:0:90	0/1:144,0,169:29:0:99	0/0:0,21,158:7:0:18
1995419.fasta.result.contigs.fa_1	101	.	A	G	999	.	.	GT:PL:DP:SP:GQ	0/0:0,97,226:45:0:95	0/1:40,0,145:10:0:42	0/1:14,0,99:5:0:16	0/1:13,0,116:9:0:15	0/1:71,0,127:9:0:73	0/0:0,21,157:7:0:19	0/0:0,84,241:28:0:82	./.:0,3,38:1:0:3	0/1:202,0,151:26:3:99	0/1:78,0,76:6:0:77	1/1:250,169,0:57:0:99	1/1:156,15,0:5:0:12	./.:0,6,65:2:0:5	1/1:253,157,0:52:0:99	1/1:255,108,0:36:0:99	0/1:170,0,165:43:0:99	1/1:248,120,0:40:0:99	./.:31,0,28:2:0:29	1/1:126,12,0:4:0:9	1/1:179,30,0:10:0:26	0/1:205,0,165:63:0:99	0/1:154,0,41:14:0:45	1/1:116,12,0:4:0:9	0/0:0,96,203:32:0:94	0/1:145,0,203:37:0:99	0/0:0,42,194:14:0:40	0/0:0,78,242:26:0:76	0/0:0,229,255:76:0:99	0/0:0,126,255:43:0:99	0/0:0,72,240:24:0:70
2742328.fasta.result.contigs.fa_1	438	.	C	G	999	.	.	GT:PL:DP:SP:GQ	0/0:0,54,197:18:0:55	0/0:0,51,198:17:0:52	0/0:0,27,175:9:0:28	0/0:0,24,167:8:0:25	0/0:0,54,200:18:0:55	0/0:0,24,157:8:0:25	0/0:0,36,189:12:0:37	0/0:0,39,189:13:0:40	0/0:0,21,137:7:0:22	0/1:46,0,82:5:0:45	0/1:153,0,123:19:0:99	./.:38,3,0:1:0:5	0/0:0,84,203:28:0:85	0/1:144,0,165:27:0:99	0/1:133,0,155:19:0:99	0/1:164,0,157:32:0:99	1/1:203,87,0:29:0:80	0/1:115,0,47:7:0:54	1/1:200,72,0:24:0:65	1/1:181,39,0:13:0:32	0/0:0,75,202:25:0:76	1/1:202,84,0:28:0:77	1/1:170,25,0:21:0:18	0/0:0,30,179:10:0:31	0/0:0,34,175:24:0:35	0/0:0,21,146:7:0:22	0/0:0,24,160:8:0:25	0/0:0,84,204:28:0:85	0/0:0,114,204:38:0:99	0/0:0,24,157:8:0:25
114273.fasta.result.contigs.fa_1	275	.	A	G	999	.	.	GT:PL:DP:SP:GQ	0/1:115,0,129:13:0:99	1/1:186,39,0:13:0:35	./.:68,6,0:2:0:4	0/1:58,0,58:4:0:58	0/1:99,0,28:6:0:32	1/1:171,27,0:9:0:23	1/1:149,21,0:7:0:17	1/1:180,36,0:12:0:32	1/1:178,36,0:12:0:32	./.:29,0,61:3:0:31	0/0:0,54,200:18:0:52	./.:0,9,94:3:0:8	0/0:0,66,202:22:0:64	0/0:0,90,205:30:0:88	0/0:0,30,174:10:0:28	0/0:0,99,206:33:0:97	0/0:0,120,247:40:0:99	0/0:0,27,168:9:0:25	0/0:0,93,204:31:0:91	0/0:0,12,113:4:0:11	0/0:0,129,210:43:0:99	0/0:0,66,200:22:0:64	0/0:0,75,204:25:0:73	1/1:166,24,0:8:0:20	0/1:142,0,75:12:0:79	0/1:134,0,127:15:0:99	0/1:129,0,109:13:0:99	0/1:143,0,170:38:0:99	1/1:155,21,0:7:0:17	1/1:185,36,0:12:0:32
648766.fasta.result.contigs.fa_1	256	.	G	A	999	.	.	GT:PL:DP:SP:GQ	0/1:2,0,151:12:0:6	0/0:0,22,171:20:0:19	0/1:14,0,128:7:0:17	0/0:0,36,181:12:0:33	0/0:0,48,194:16:0:45	0/0:0,45,190:15:0:42	0/0:0,21,158:7:0:18	0/0:0,51,193:17:0:48	0/0:0,27,171:9:0:24	1/1:187,36,0:12:0:33	1/1:198,48,0:16:0:45	./.:32,0,32:2:0:32	1/1:198,69,0:23:0:66	1/1:200,84,0:28:0:81	1/1:200,54,0:18:0:51	1/1:200,66,0:22:0:63	1/1:204,84,0:28:0:81	1/1:198,84,0:28:0:81	1/1:201,93,0:31:0:90	1/1:182,33,0:11:0:30	1/1:204,111,0:37:0:99	1/1:192,52,0:23:0:49	1/1:207,117,0:39:0:99	0/0:0,39,185:13:0:36	0/0:0,42,187:14:0:39	0/0:0,24,152:8:0:21	0/0:0,18,143:6:0:15	0/0:0,120,205:40:0:99	0/0:0,45,189:16:0:42	0/0:0,27,173:9:0:24
1181515.fasta.result.contigs.fa_1	76	.	A	C	999	.	.	GT:PL:DP:SP:GQ	0/0:0,32,180:19:0:30	0/1:121,0,135:13:0:99	0/0:0,45,255:15:0:43	0/0:0,12,110:4:0:11	0/0:0,39,220:13:0:37	0/1:95,0,95:8:0:95	0/0:0,63,230:21:0:61	0/1:58,0,114:7:0:60	0/0:0,87,255:29:0:85	./.:38,3,0:1:0:4	0/1:143,0,159:23:0:99	1/1:93,12,3:4:0:6	1/1:113,12,0:4:0:8	0/1:211,0,246:48:0:99	0/1:110,0,182:14:3:99	0/1:51,0,101:6:0:53	1/1:244,96,0:32:0:92	./.:76,6,0:2:0:4	1/1:116,12,0:4:0:8	1/1:158,21,0:7:0:17	1/1:177,30,0:10:0:26	1/1:145,8,0:8:0:5	1/1:113,12,0:4:0:8	0/0:0,117,255:39:0:99	0/0:0,81,202:27:0:79	0/0:0,111,255:37:0:99	0/0:0,111,255:37:0:99	./.:0,255,255:119:0:99	0/0:0,66,255:22:0:64	0/0:0,135,255:45:0:99
633926.fasta.result.contigs.fa_1	379	.	G	A	999	.	.	GT:PL:DP:SP:GQ	0/0:0,27,174:9:0:24	0/0:0,15,131:5:0:12	./.:0,9,95:3:0:7	0/0:0,18,145:6:0:15	0/1:154,0,170:53:0:99	0/1:165,0,159:63:0:99	0/0:0,21,146:7:0:18	./.:0,3,38:1:0:3	0/1:81,0,23:5:0:26	1/1:192,57,0:19:0:54	1/1:94,15,0:5:0:13	./.:93,9,0:3:0:7	1/1:204,148,0:49:0:99	0/1:83,0,154:15:0:86	./.:0,0,0:0:0:3	1/1:184,54,0:18:0:51	1/1:185,72,0:24:0:69	1/1:170,45,0:15:0:42	0/1:124,0,116:20:0:99	1/1:205,160,0:53:0:99	1/1:190,78,0:26:0:75	1/1:156,27,0:9:0:24	1/1:202,132,0:44:0:99	0/0:0,21,143:7:0:18	0/0:0,15,130:5:0:12	0/0:0,21,155:7:0:18	0/1:87,0,109:9:0:90	0/0:0,63,202:21:0:60	./.:28,3,0:1:0:3	0/0:0,12,109:4:0:9
719631.fasta.result.contigs.fa_1	316	.	C	T	999	.	.	GT:PL:DP:SP:GQ	0/0:0,24,153:8:0:23	0/0:0,39,194:13:0:38	0/0:0,18,121:6:0:17	0/0:0,17,160:28:0:16	0/0:0,141,202:47:0:99	0/0:0,126,203:42:0:99	0/0:0,24,149:8:0:23	0/0:0,28,160:22:0:27	0/0:0,1,148:13:0:3	1/1:189,44,0:19:0:39	1/1:156,18,0:9:0:13	./.:78,9,0:3:0:5	0/1:164,0,120:34:0:99	1/1:191,36,0:16:0:31	1/1:185,54,0:18:0:49	0/1:102,0,98:12:0:99	0/1:84,0,159:17:0:85	1/1:151,18,0:34:0:13	0/1:150,0,137:25:0:99	1/1:206,132,0:44:0:99	0/1:153,0,151:29:0:99	1/1:101,12,0:4:0:8	1/1:204,114,0:38:0:99	0/0:0,42,180:14:0:41	0/0:0,27,165:9:0:26	0/0:0,36,176:12:0:35	0/0:0,24,167:8:0:23	0/0:0,84,200:28:0:83	0/0:0,42,184:14:0:41	0/0:0,63,195:21:0:62
599674.fasta.result.contigs.fa_2	183	.	T	C	999	.	.	GT:PL:DP:SP:GQ	0/0:0,69,201:23:0:71	0/0:0,60,202:20:0:62	./.:0,0,0:0:0:4	0/0:0,18,143:6:0:20	0/0:0,15,131:5:0:17	./.:0,9,91:3:0:12	0/0:0,27,171:9:0:29	0/0:0,45,225:15:0:47	0/0:0,30,180:10:0:32	0/1:102,0,22:5:0:30	1/1:199,57,0:19:0:49	./.:0,9,93:3:0:12	1/1:204,105,0:35:0:97	0/1:154,0,152:24:0:99	0/1:92,0,90:8:0:89	1/1:205,114,0:38:0:99	1/1:206,117,0:39:0:99	0/0:0,105,207:35:0:99	0/1:169,0,170:67:0:99	0/0:0,18,133:6:0:20	0/0:0,166,215:55:0:99	0/1:170,0,126:27:0:99	0/0:0,138,209:46:0:99	0/0:0,45,195:15:0:47	0/0:0,30,178:10:0:32	0/0:0,27,169:9:0:29	0/0:0,18,145:6:0:20	0/0:0,81,204:27:0:83	0/0:0,21,153:7:0:23	0/0:0,27,171:9:0:29
402747.fasta.result.contigs.fa_1	409	.	A	C	999	.	.	GT:PL:DP:SP:GQ	0/0:0,27,169:9:0:29	0/0:0,39,191:13:0:41	0/0:0,15,133:5:0:17	0/0:0,15,128:5:0:17	./.:0,6,68:2:0:9	0/0:0,18,146:6:0:20	0/0:0,39,190:13:0:41	0/0:0,15,123:5:0:17	0/0:0,21,146:7:0:23	0/1:20,0,106:6:0:18	1/1:158,24,0:8:0:16	./.:0,3,16:1:0:6	./.:30,0,32:2:0:28	0/1:122,0,158:24:0:99	0/1:116,0,132:14:0:99	1/1:198,90,0:30:0:82	0/0:0,69,202:23:0:71	0/1:20,0,99:6:0:18	0/1:159,0,45:17:0:53	1/1:121,15,0:5:0:8	1/1:201,84,0:28:0:76	0/0:0,39,191:13:0:41	0/0:0,12,101:4:0:14	0/0:0,30,179:10:0:32	0/0:0,18,147:6:0:20	0/0:0,27,172:9:0:29	0/0:0,36,187:12:0:38	0/0:0,75,200:25:0:77	0/0:0,51,194:17:0:53	0/0:0,45,227:15:0:47
2285218.fasta.result.contigs.fa_1	27	.	G	A	999	.	.	GT:PL:DP:SP:GQ	0/0:0,90,203:30:0:90	0/0:0,63,197:21:0:63	0/0:0,33,179:11:0:33	0/0:0,39,184:14:0:39	0/0:0,99,203:33:0:99	0/0:0,129,203:43:0:99	0/0:0,84,197:28:0:84	0/1:14,0,132:8:0:14	0/0:0,27,166:9:0:27	0/1:109,0,16:8:0:22	1/1:204,67,0:35:0:61	./.:60,6,0:2:0:3	1/1:198,81,0:27:0:75	0/1:168,0,190:72:0:99	0/1:163,0,149:29:0:99	0/1:169,0,162:59:0:99	1/1:229,244,0:81:0:99	0/1:14,0,103:5:0:14	1/1:185,36,0:12:0:30	0/1:145,0,163:31:0:99	1/1:213,178,0:60:0:99	0/0:0,99,203:33:0:99	0/1:146,0,133:17:0:99	0/0:0,96,200:32:0:96	0/0:0,81,196:28:0:81	0/0:0,84,202:28:0:84	0/0:0,49,205:29:0:49	0/0:0,226,250:75:0:99	0/0:0,178,213:59:0:99	0/0:0,54,197:18:0:54
955821.fasta.result.contigs.fa_1	138	.	G	T	999	.	.	GT:PL:DP:SP:GQ	0/0:0,24,167:8:0:23	0/0:0,42,191:14:0:41	0/0:0,45,195:15:0:44	0/0:0,75,200:25:0:74	0/0:0,135,209:45:0:99	0/0:0,132,208:44:0:99	0/0:0,69,201:23:0:68	0/0:0,42,191:14:0:41	0/0:0,25,181:12:0:24	0/1:59,0,134:26:0:60	0/1:65,0,74:7:0:65	0/1:109,0,122:12:0:99	1/1:131,135,0:45:0:99	0/1:32,0,135:12:0:33	0/1:64,0,120:12:0:65	1/1:161,66,0:22:0:61	0/1:78,0,110:16:0:79	1/1:122,64,0:34:0:59	1/1:170,114,0:38:0:99	1/1:135,135,0:45:0:99	1/1:135,81,0:27:0:76	./.:33,9,0:3:0:5	0/1:95,0,167:42:0:96	0/0:0,60,201:20:0:59	0/0:0,60,200:20:0:59	0/1:122,0,138:15:0:99	0/0:0,36,185:12:0:35	0/0:0,138,209:47:0:99	0/0:0,14,169:14:0:14	0/0:0,27,174:9:0:26
230565.fasta.result.contigs.fa_1	541	.	T	C	999	.	.	GT:PL:DP:SP:GQ	0/0:0,60,199:20:0:59	0/0:0,28,175:22:0:27	0/0:0,27,171:9:0:26	0/0:0,24,163:8:0:23	./.:0,9,94:3:0:9	0/0:0,18,147:6:0:17	0/0:0,48,195:16:0:47	0/0:0,51,195:17:0:50	0/0:0,51,194:17:0:50	1/1:114,12,0:4:0:7	0/0:0,75,201:25:0:74	0/1:47,0,49:5:0:47	1/1:195,51,0:17:0:46	1/1:201,81,0:27:0:76	1/1:188,42,0:14:0:37	1/1:204,111,0:37:0:99	1/1:203,96,0:32:0:91	0/1:50,0,93:7:0:51	1/1:207,141,0:47:0:99	0/1:55,0,80:5:0:56	1/1:191,98,0:43:0:93	1/1:162,24,0:8:0:19	0/1:51,0,101:6:0:52	0/0:0,84,203:28:0:83	0/0:0,72,199:24:0:71	0/0:0,66,198:22:0:65	0/0:0,81,202:27:0:80	0/0:0,255,255:91:0:99	0/0:0,45,188:15:0:44	0/0:0,75,241:25:0:74
1049478.fasta.result.contigs.fa_1	222	.	G	A	999	.	.	GT:PL:DP:SP:GQ	0/0:0,18,148:6:0:17	0/0:0,45,186:16:0:44	0/1:6,0,80:4:0:8	0/1:54,0,87:6:0:55	0/0:0,60,255:20:0:59	0/0:0,15,109:5:0:14	0/0:0,24,174:8:0:23	0/0:0,33,227:11:0:32	0/0:0,21,191:7:0:20	1/1:101,24,0:8:0:19	1/1:112,15,0:5:0:10	./.:0,0,0:0:0:3	0/1:169,0,86:20:0:91	1/1:42,12,3:4:0:5	1/1:109,12,0:5:0:8	0/1:117,0,88:10:0:93	0/1:60,0,154:12:0:61	1/1:255,90,0:30:0:85	0/1:218,0,253:27:0:99	1/1:255,51,0:17:0:46	0/1:81,0,96:9:0:82	0/1:56,0,26:7:0:31	1/1:210,42,0:14:0:37	0/0:0,21,201:7:0:20	0/0:0,24,204:8:0:23	./.:0,6,53:2:0:6	0/0:0,18,88:6:0:17	0/0:0,30,197:10:0:29	0/0:0,21,138:7:0:20	0/0:0,27,193:9:0:26
591152.fasta.result.contigs.fa_1	250	.	A	G	999	.	.	GT:PL:DP:SP:GQ	0/0:0,18,141:6:0:17	0/0:0,48,198:16:0:46	0/0:0,12,112:4:0:11	0/0:0,18,141:6:0:17	0/0:0,99,203:33:0:97	0/0:0,42,188:14:0:40	0/0:0,18,147:6:0:17	0/0:0,51,199:17:0:49	./.:0,6,65:2:0:6	1/1:172,36,0:12:0:32	1/1:173,30,0:10:0:26	./.:0,3,38:1:0:4	1/1:215,175,0:58:0:99	0/1:128,0,156:20:0:99	0/1:101,0,149:14:0:99	1/1:202,93,0:32:0:89	1/1:201,90,0:30:0:86	1/1:204,105,0:35:0:99	1/1:206,129,0:43:0:99	1/1:203,96,0:32:0:92	1/1:201,66,0:22:0:62	1/1:194,57,0:19:0:53	1/1:214,166,0:55:0:99	0/0:0,39,182:13:0:37	0/0:0,36,183:12:0:34	0/0:0,15,128:5:0:14	0/0:0,12,113:4:0:11	0/0:0,90,203:30:0:88	0/0:0,34,176:24:0:32	0/0:0,15,132:5:0:14
3045285.fasta.result.contigs.fa_1	499	.	T	C	999	.	.	GT:PL:DP:SP:GQ	0/1:132,0,157:26:0:99	0/1:112,0,83:8:0:90	0/1:216,0,80:16:0:87	1/1:191,27,0:9:0:20	0/0:0,60,232:20:0:61	0/1:186,0,86:20:0:93	0/0:0,87,235:30:0:88	./.:7,0,57:3:0:7	0/1:197,0,139:39:0:99	0/0:0,12,115:4:0:13	0/0:0,81,200:27:0:82	./.:32,0,32:2:0:30	0/0:0,42,191:14:0:43	0/0:0,66,200:22:0:67	0/0:0,81,249:27:0:82	0/0:0,48,198:16:0:49	0/0:0,15,130:5:0:16	0/0:0,21,158:7:0:22	0/0:0,24,157:8:0:25	0/0:0,60,240:20:0:61	0/0:0,30,199:10:0:31	0/0:0,12,108:4:0:13	0/0:0,66,255:22:0:67	0/1:168,0,153:40:0:99	0/1:138,0,4:32:0:11	0/0:0,94,255:37:0:95	1/1:196,32,0:32:0:25	./.:0,255,255:123:0:99	1/1:191,39,0:13:0:32	1/1:255,108,0:36:0:99
443449.fasta.result.contigs.fa_2	102	.	A	G	999	.	.	GT:PL:DP:SP:GQ	0/0:0,54,199:18:0:55	0/0:0,120,205:40:0:99	0/0:0,33,223:11:0:34	0/0:0,45,196:15:0:46	0/0:0,18,147:6:0:19	0/0:0,48,235:16:0:49	0/0:0,45,191:15:0:46	0/0:0,37,192:18:0:38	0/0:0,63,236:21:0:64	./.:29,0,61:3:0:28	1/1:198,60,0:20:0:53	./.:0,6,69:2:0:8	0/1:5,0,149:11:0:6	1/1:246,184,0:61:0:99	1/1:198,51,0:17:0:44	0/1:197,0,173:80:0:99	0/1:173,0,167:90:0:99	0/1:88,0,95:8:0:87	0/1:171,0,175:73:0:99	1/1:156,24,0:8:0:17	0/1:151,0,173:89:0:99	0/0:0,76,182:38:0:77	1/1:166,27,0:9:0:20	0/0:0,69,244:23:0:70	0/1:84,0,118:12:0:83	0/0:0,99,254:33:0:99	0/0:0,75,235:25:0:76	0/0:0,212,255:77:0:99	0/0:0,114,248:38:0:99	0/0:0,72,202:24:0:73
2718240.fasta.result.contigs.fa_1	39	.	G	T	999	.	.	GT:PL:DP:SP:GQ	0/1:8,0,144:10:0:10	0/0:0,42,250:14:0:41	0/0:0,60,255:20:0:59	0/1:44,0,147:9:0:45	0/0:0,42,247:14:0:41	0/0:0,60,233:20:0:59	0/0:0,75,201:25:0:74	./.:0,3,36:1:0:4	0/0:0,103,255:40:0:99	1/1:126,12,0:4:0:8	1/1:192,39,0:13:0:34	./.:29,0,57:3:0:30	1/1:178,30,0:10:0:25	1/1:185,33,0:11:0:28	1/1:193,45,0:15:0:40	1/1:171,27,0:9:0:22	0/1:30,0,133:7:0:31	1/1:127,12,0:4:0:8	0/1:78,0,90:6:0:79	0/1:106,0,167:12:3:99	1/1:152,15,0:5:0:11	./.:0,0,0:0:0:3	1/1:213,36,0:12:0:31	0/0:0,132,255:44:0:99	0/0:0,31,173:23:0:30	0/0:0,99,231:33:0:98	0/0:0,126,255:42:0:99	./.:0,255,255:121:0:99	0/0:0,36,255:12:0:35	0/0:0,87,255:29:0:86
1613606.fasta.result.contigs.fa_1	514	.	G	C	999	.	.	GT:PL:DP:SP:GQ	0/1:40,0,157:18:0:41	./.:32,0,32:2:0:31	0/0:0,24,166:8:0:23	0/0:0,30,177:10:0:29	0/0:0,18,146:6:0:17	./.:0,0,0:0:0:3	0/1:14,0,150:12:0:15	0/0:0,55,220:31:0:54	0/0:0,39,255:25:0:38	0/1:72,0,78:6:0:72	1/1:177,42,0:25:0:37	0/1:45,0,137:7:0:46	1/1:200,111,0:37:0:99	0/1:169,0,162:62:0:99	0/1:190,0,147:29:0:99	1/1:246,193,0:64:0:99	1/1:221,211,0:70:0:99	./.:53,6,0:2:0:3	1/1:255,255,0:87:0:99	0/0:0,45,255:15:0:44	0/1:204,0,184:88:0:99	0/1:97,0,169:25:0:98	0/1:144,0,207:36:0:99	0/0:0,81,201:27:0:80	0/0:0,30,173:10:0:29	0/0:0,17,206:18:0:16	0/0:0,93,245:32:0:92	0/0:0,128,202:51:0:99	0/0:0,85,244:34:0:84	0/0:0,94,255:49:0:93
3104866.fasta.result.contigs.fa_1	164	.	G	C	999	.	.	GT:PL:DP:SP:GQ	0/1:28,0,39:16:0:29	0/0:0,76,200:30:0:74	0/0:0,18,130:6:0:16	0/0:0,15,81:5:0:14	./.:0,3,15:1:0:4	./.:0,0,0:0:0:3	0/0:0,18,102:6:0:16	0/0:0,76,222:30:0:74	0/0:0,15,87:5:0:14	1/1:91,6,0:7:0:4	1/1:95,66,0:22:0:62	./.:27,3,0:1:0:4	1/1:199,69,0:24:0:65	0/1:89,0,144:19:0:91	0/1:97,0,98:21:2:97	1/1:220,72,0:24:0:68	0/1:62,0,62:8:0:62	1/1:163,51,0:17:0:47	1/1:203,78,0:26:0:74	0/1:64,0,33:7:0:37	1/1:146,54,0:18:0:50	1/1:150,42,0:14:0:38	1/1:207,33,0:29:0:29	0/0:0,45,167:15:0:43	0/0:0,39,112:13:0:37	0/0:0,42,155:14:0:40	0/0:0,42,162:14:0:40	0/0:0,87,152:29:0:85	0/0:0,84,173:28:0:82	0/0:0,51,142:17:0:49
708351.fasta.result.contigs.fa_1	6	.	C	T	999	.	.	GT:PL:DP:SP:GQ	0/0:0,45,192:15:0:46	0/0:0,45,197:15:0:46	0/0:0,48,223:16:0:49	0/0:0,33,182:11:0:34	0/1:133,5,0:7:0:4	0/0:0,36,186:12:0:37	0/0:0,12,103:4:0:13	./.:0,6,69:2:0:7	0/0:0,69,232:23:0:70	0/1:84,0,26:4:0:33	1/1:178,33,0:11:0:26	1/1:116,12,0:4:0:6	0/1:154,0,149:24:0:99	0/1:158,0,73:17:0:80	0/1:87,0,139:12:0:86	1/1:221,42,0:14:0:35	0/0:0,51,195:17:0:52	0/1:79,0,49:5:0:56	1/1:202,66,0:22:0:59	1/1:112,12,0:4:0:6	1/1:228,48,0:16:0:41	0/0:0,12,116:4:0:13	0/0:0,117,255:39:0:99	0/0:0,90,234:30:0:91	0/0:0,48,194:16:0:49	0/0:0,84,241:28:0:85	0/0:0,93,200:31:0:94	0/0:0,229,255:76:0:99	0/0:0,42,253:14:0:43	0/0:0,51,196:17:0:52
3071268.fasta.result.contigs.fa_1	251	.	A	T	999	.	.	GT:PL:DP:SP:GQ	0/0:0,45,187:15:0:41	0/0:0,96,199:32:0:92	0/1:54,0,76:5:0:58	0/0:0,15,125:5:0:11	0/1:112,0,85:10:0:87	0/0:0,42,187:14:0:38	0/1:85,0,42:6:0:44	0/0:0,32,169:28:0:28	0/0:0,30,178:10:0:26	1/1:168,21,0:7:0:19	1/1:178,42,0:14:0:40	./.:0,0,0:0:0:3	1/1:198,132,0:44:0:99	1/1:193,81,0:27:0:79	1/1:184,51,0:17:0:49	0/1:158,0,164:49:0:99	1/1:189,126,0:43:0:99	1/1:147,36,0:39:0:34	1/1:212,187,0:62:0:99	1/1:160,36,0:12:0:34	1/1:192,138,0:46:0:99	1/1:172,56,0:31:0:54	1/1:199,162,0:60:0:99	0/0:0,42,193:14:0:38	1/1:170,36,0:12:0:34	0/0:0,36,182:12:0:32	0/0:0,12,165:14:0:8	0/1:157,0,164:40:0:99	0/1:87,0,161:21:0:91	0/1:56,0,70:7:0:60
1685786.fasta.result.contigs.fa_1	374	.	T	A	999	.	.	GT:PL:DP:SP:GQ	0/0:0,18,136:6:0:19	0/0:0,25,174:21:0:26	0/0:0,39,190:13:0:40	./.:0,9,94:3:0:11	0/0:0,99,205:33:0:99	0/0:0,69,203:23:0:70	0/0:0,15,132:5:0:17	0/0:0,48,197:16:0:49	0/0:0,30,179:10:0:31	0/1:55,0,151:12:0:54	0/0:0,33,182:11:0:34	./.:0,0,0:0:0:3	0/0:0,117,208:39:0:99	0/1:157,0,151:23:0:99	0/1:82,0,126:10:0:81	1/1:198,75,0:25:0:68	1/1:200,66,0:22:0:59	1/1:196,60,0:20:0:53	0/1:156,0,169:35:0:99	0/1:68,0,125:10:0:67	1/1:203,84,0:28:0:77	0/1:138,0,41:10:0:48	0/1:163,0,155:32:0:99	0/0:0,12,116:4:0:14	./.:0,6,50:2:0:8	0/0:0,27,168:9:0:28	0/0:0,18,147:6:0:19	0/0:0,51,198:17:0:52	0/0:0,51,199:17:0:52	0/0:0,12,116:4:0:14
1685786.fasta.result.contigs.fa_1	380	.	C	T	999	.	.	GT:PL:DP:SP:GQ	0/0:0,15,132:5:0:16	0/0:0,22,174:20:0:23	0/0:0,42,190:14:0:43	./.:0,6,69:2:0:8	0/0:0,87,203:30:0:88	0/0:0,63,195:22:0:64	0/0:0,15,132:5:0:16	0/0:0,39,191:13:0:40	0/0:0,24,167:8:0:25	0/1:49,0,155:13:0:48	0/0:0,30,178:10:0:31	./.:0,0,0:0:0:3	0/0:0,117,207:39:0:99	0/1:147,0,155:21:0:99	0/1:55,0,126:9:0:54	1/1:199,66,0:22:0:59	1/1:198,57,0:19:0:50	1/1:187,51,0:18:0:44	0/1:153,0,167:34:0:99	0/1:62,0,135:10:0:61	1/1:202,75,0:25:0:68	0/1:122,0,44:9:0:51	0/1:167,0,155:32:0:99	./.:0,9,95:3:0:11	./.:0,6,58:2:0:8	0/0:0,21,157:7:0:22	0/0:0,15,133:5:0:16	0/0:0,45,197:15:0:46	0/0:0,42,195:14:0:43	0/0:0,12,116:4:0:14
1429657.fasta.result.contigs.fa_1	585	.	G	C	999	.	.	GT:PL:DP:SP:GQ	0/0:0,111,205:37:0:99	0/0:0,45,255:15:0:43	0/0:0,42,226:14:0:40	0/1:17,0,124:7:0:19	0/0:0,42,190:14:0:40	0/1:138,0,87:12:0:91	0/0:0,86,183:41:0:84	./.:29,0,60:3:0:31	0/0:0,66,196:22:0:64	0/1:56,0,53:5:0:54	1/1:199,96,0:32:0:92	./.:32,0,32:2:0:32	1/1:175,27,0:9:0:23	0/1:144,0,133:18:0:99	0/1:150,0,169:31:0:99	0/1:117,0,130:15:0:99	1/1:179,33,0:11:0:29	./.:29,0,61:3:0:31	0/1:116,0,17:7:0:21	1/1:164,27,0:9:0:23	1/1:162,27,0:9:0:23	1/1:125,15,0:5:0:11	1/1:176,30,0:10:0:26	0/0:0,126,207:42:0:99	0/0:0,96,201:32:0:94	0/0:0,75,255:25:0:73	0/1:149,0,161:33:0:99	0/0:0,255,255:93:0:99	0/1:23,0,159:15:0:25	0/0:0,74,181:37:0:72
1010487.fasta.result.contigs.fa_1	258	.	T	A	999	.	.	GT:PL:DP:SP:GQ	0/0:0,42,190:14:0:42	0/0:0,27,168:9:0:27	0/0:0,12,114:4:0:13	0/0:0,24,165:8:0:24	0/0:0,27,169:9:0:27	0/0:0,33,173:11:0:33	0/0:0,30,166:10:0:30	0/0:0,18,141:6:0:19	0/0:0,30,167:10:0:30	0/1:22,0,68:6:0:22	0/1:109,0,106:10:0:99	./.:69,6,0:2:0:3	1/1:183,33,0:11:0:27	1/1:199,63,0:21:0:56	1/1:187,36,0:12:0:29	1/1:189,39,0:13:0:32	0/0:0,60,197:20:0:60	./.:61,0,29:3:0:35	1/1:160,24,0:8:0:18	0/1:114,0,28:8:0:35	0/1:149,0,105:16:0:99	0/1:149,0,8:10:0:15	0/1:114,0,69:8:0:76	0/0:0,39,179:13:0:39	0/0:0,42,193:14:0:42	0/0:0,60,198:20:0:60	0/0:0,36,186:12:0:36	0/0:0,102,204:34:0:99	0/0:0,57,194:19:0:57	0/0:0,36,180:12:0:36
1980994.fasta.result.contigs.fa_1	296	.	T	C	999	.	.	GT:PL:DP:SP:GQ	0/0:0,42,189:14:0:38	1/1:200,54,0:18:0:52	0/0:0,30,176:10:0:26	0/1:23,0,89:5:0:27	0/0:0,12,113:4:0:8	0/1:49,0,80:5:0:53	0/0:0,39,191:13:0:35	./.:29,0,57:3:0:33	0/0:0,39,191:13:0:35	1/1:184,36,0:12:0:34	1/1:185,36,0:12:0:34	1/1:110,12,0:4:0:11	./.:0,0,0:0:0:3	1/1:196,51,0:17:0:49	1/1:184,33,0:11:0:31	1/1:202,84,0:28:0:82	1/1:203,84,0:28:0:82	1/1:196,66,0:22:0:64	1/1:196,108,0:36:0:99	1/1:146,18,0:6:0:16	1/1:197,102,0:34:0:99	0/1:41,0,110:7:0:45	1/1:172,30,0:10:0:28	0/1:70,0,135:12:0:74	0/1:106,0,146:15:0:99	0/0:0,30,173:10:0:26	0/0:0,24,157:8:0:20	0/0:0,114,207:38:0:99	0/1:152,0,148:21:0:99	0/0:0,39,192:13:0:35
2522802.fasta.result.contigs.fa_1	190	.	A	G	999	.	.	GT:PL:DP:SP:GQ	0/1:75,0,166:22:0:76	0/0:0,69,201:23:0:68	0/1:44,0,136:9:0:45	0/1:5,0,154:11:0:7	./.:0,9,95:3:0:8	0/0:0,33,185:11:0:32	0/0:0,39,192:13:0:38	0/1:58,0,58:4:0:58	0/0:0,39,191:13:0:38	0/1:96,0,26:4:0:31	0/1:153,0,163:27:0:99	./.:76,9,0:3:0:6	1/1:127,15,0:5:0:11	1/1:201,84,0:28:0:79	1/1:204,84,0:28:0:79	1/1:202,99,0:33:0:94	1/1:200,78,0:26:0:73	./.:27,0,32:2:0:28	0/1:75,0,98:7:0:76	0/1:101,0,52:6:0:57	1/1:203,90,0:30:0:85	0/1:59,0,142:12:0:60	0/1:122,0,104:12:0:99	0/0:0,60,200:20:0:59	0/0:0,84,203:28:0:83	0/0:0,33,180:11:0:32	0/0:0,57,201:19:0:56	0/0:0,111,207:37:0:99	0/0:0,81,204:27:0:80	0/0:0,30,170:10:0:29
171623.fasta.result.contigs.fa_1	44	.	T	C	999	.	.	GT:PL:DP:SP:GQ	0/0:0,18,145:6:0:16	0/0:0,49,179:29:0:47	0/1:29,0,159:14:0:31	0/1:23,0,89:5:0:25	0/0:0,12,74:4:0:11	./.:0,3,38:1:0:4	0/0:0,12,114:4:0:11	0/0:0,138,250:46:0:99	0/0:0,39,192:13:0:37	0/1:159,1,0:13:0:5	./.:95,9,0:3:0:6	./.:24,0,61:3:0:26	1/1:207,117,0:39:0:99	0/1:120,0,156:19:0:99	0/1:130,0,137:15:0:99	1/1:201,111,0:37:0:99	1/1:201,66,0:22:0:62	1/1:182,64,0:34:0:60	0/1:160,0,171:61:0:99	1/1:187,36,0:12:0:32	1/1:202,93,0:31:0:89	1/1:191,42,0:14:0:38	1/1:207,129,0:43:0:99	./.:0,6,51:2:0:6	0/0:0,24,167:8:0:22	0/0:0,27,168:9:0:25	0/0:0,21,156:7:0:19	0/0:0,63,198:21:0:61	0/0:0,75,201:25:0:73	./.:0,9,95:3:0:8
2441721.fasta.result.contigs.fa_1	296	.	C	T	999	.	.	GT:PL:DP:SP:GQ	0/0:0,24,167:8:0:22	0/0:0,57,192:19:0:55	0/0:0,24,167:8:0:22	0/1:24,0,74:4:0:26	0/0:0,21,155:7:0:19	./.:0,3,38:1:0:4	0/0:0,24,165:8:0:22	0/0:0,18,146:6:0:16	0/0:0,27,175:9:0:25	./.:79,9,0:3:0:6	1/1:172,42,0:14:0:38	./.:0,3,35:1:0:4	0/1:74,0,109:9:0:76	1/1:186,45,0:15:0:41	1/1:168,42,0:14:0:38	1/1:200,87,0:29:0:83	1/1:202,110,0:42:0:99	0/1:119,0,130:17:0:99	1/1:204,144,0:48:0:99	1/1:142,21,0:7:0:17	1/1:200,93,0:31:0:89	1/1:176,39,0:13:0:35	1/1:187,45,0:15:0:41	0/0:0,30,176:10:0:28	0/0:0,21,153:7:0:19	0/0:0,15,115:5:0:13	0/0:0,33,172:11:0:31	0/0:0,84,202:28:0:82	0/0:0,36,180:12:0:34	0/0:0,27,171:9:0:25
2441721.fasta.result.contigs.fa_1	308	.	T	C	999	.	.	GT:PL:DP:SP:GQ	0/1:108,0,70:8:0:70	0/1:124,0,111:17:0:99	0/1:46,0,118:8:0:52	0/1:65,0,4:4:0:6	0/1:113,0,20:6:0:20	./.:0,6,69:2:0:3	0/1:95,0,81:8:0:81	0/0:0,12,113:4:0:7	0/0:0,30,178:10:0:24	./.:92,9,0:3:0:9	1/1:169,36,0:12:0:36	./.:0,0,0:0:0:3	0/1:89,0,78:8:0:78	1/1:175,42,0:14:0:42	1/1:178,39,0:13:0:39	1/1:198,84,0:28:0:84	1/1:201,108,0:36:0:99	1/1:160,16,0:15:0:16	1/1:205,135,0:45:0:99	1/1:128,15,0:5:0:15	1/1:202,87,0:29:0:87	1/1:167,27,0:9:0:27	1/1:189,45,0:15:0:45	0/0:0,30,172:10:0:24	1/1:144,18,0:6:0:18	0/1:23,0,89:5:0:29	0/1:89,0,104:10:0:94	0/0:0,78,200:26:0:72	0/0:0,33,164:11:0:27	1/1:140,18,0:6:0:18
2645499.fasta.result.contigs.fa_1	156	.	C	T	999	.	.	GT:PL:DP:SP:GQ	0/1:146,0,157:22:0:99	0/1:119,0,135:18:0:99	0/1:76,0,79:6:0:77	0/0:0,36,183:12:0:29	1/1:192,146,0:61:0:99	0/1:166,0,170:73:0:99	0/1:110,0,87:9:0:86	0/0:0,63,201:21:0:56	1/1:145,21,0:7:0:22	1/1:194,60,0:20:0:61	1/1:193,48,0:16:0:49	1/1:140,18,0:6:0:19	1/1:207,144,0:48:0:99	1/1:183,36,0:12:0:37	1/1:202,93,0:31:0:94	1/1:198,69,0:23:0:70	1/1:198,60,0:20:0:61	1/1:201,93,0:31:0:94	1/1:201,99,0:33:0:99	1/1:213,196,0:65:0:99	1/1:202,78,0:26:0:79	1/1:169,27,0:9:0:28	1/1:212,172,0:57:0:99	0/0:0,54,197:18:0:47	1/1:192,51,0:17:0:52	0/1:112,0,104:13:0:99	1/1:146,5,0:13:0:7	0/1:165,0,156:34:0:99	0/1:136,0,96:13:0:95	0/0:0,33,184:11:0:26
149855.fasta.result.contigs.fa_1	10	.	G	A	999	.	.	GT:PL:DP:SP:GQ	0/0:0,78,231:26:0:75	0/0:0,20,190:29:0:18	0/0:0,42,190:14:0:39	0/0:0,24,163:8:0:21	0/0:0,51,194:17:0:48	0/0:0,42,191:14:0:39	0/0:0,90,203:30:0:87	0/1:74,0,109:8:0:77	0/0:0,63,197:21:0:60	./.:38,3,0:1:0:3	1/1:202,105,0:35:0:99	1/1:157,21,0:7:0:18	1/1:231,69,0:23:0:66	1/1:248,199,0:66:0:99	1/1:255,117,0:39:0:99	1/1:215,169,0:56:0:99	1/1:214,163,0:54:0:99	1/1:130,15,0:5:0:12	1/1:198,48,0:16:0:45	1/1:180,36,0:12:0:33	1/1:213,165,0:61:0:99	1/1:193,57,0:20:0:54	1/1:163,27,0:9:0:24	0/0:0,138,207:46:0:99	0/0:0,84,234:28:0:81	0/0:0,108,234:36:0:99	0/0:0,105,232:35:0:99	./.:0,255,255:124:0:99	0/0:0,16,187:29:0:14	0/0:0,114,235:38:0:99
484506.fasta.result.contigs.fa_1	228	.	C	T	999	.	.	GT:PL:DP:SP:GQ	0/0:0,69,200:23:0:68	0/0:0,90,204:30:0:89	0/1:8,0,155:21:0:9	0/0:0,60,199:20:0:59	0/0:0,99,205:33:0:98	0/0:0,99,205:33:0:98	0/0:0,42,192:14:0:41	0/0:0,19,172:19:0:18	0/0:0,21,157:7:0:20	0/1:145,0,41:10:0:46	1/1:204,102,0:34:0:97	0/1:140,0,108:14:0:99	0/1:135,0,169:27:0:99	0/1:158,0,168:37:0:99	0/1:169,0,160:42:0:99	1/1:185,91,0:43:0:86	0/1:168,0,163:39:0:99	0/1:144,0,8:10:0:14	1/1:204,90,0:30:0:85	1/1:204,90,0:30:0:85	1/1:210,148,0:49:0:99	1/1:204,102,0:34:0:97	1/1:200,69,0:23:0:64	0/0:0,39,190:13:0:38	0/0:0,57,200:19:0:56	0/0:0,27,173:9:0:26	0/0:0,21,158:7:0:20	0/0:0,117,208:39:0:99	0/0:0,88,184:42:0:87	0/0:0,33,185:11:0:32
2156905.fasta.result.contigs.fa_1	221	.	G	C	999	.	.	GT:PL:DP:SP:GQ	0/1:137,0,150:20:0:99	1/1:150,42,0:14:0:44	0/1:117,0,19:6:0:17	1/1:204,108,0:36:0:99	0/1:165,0,169:58:0:99	0/1:165,0,168:71:0:99	0/1:147,0,101:14:0:99	1/1:167,30,0:10:0:32	0/0:17,35,156:7:0:10	1/1:171,40,0:25:0:42	1/1:200,66,0:22:0:68	1/1:124,21,0:7:0:23	1/1:206,114,0:38:0:99	1/1:183,63,0:21:0:65	1/1:179,96,0:32:0:98	1/1:189,57,0:19:0:59	1/1:121,48,0:16:0:50	1/1:196,69,0:23:0:71	1/1:190,78,0:34:0:80	1/1:181,148,0:49:0:99	1/1:203,90,0:30:0:92	1/1:139,18,0:6:0:20	1/1:208,138,0:46:0:99	1/1:162,27,0:9:0:29	0/0:0,54,197:18:0:46	0/1:97,0,140:13:0:99	0/1:113,0,71:9:0:69	0/0:0,108,205:36:0:99	1/1:191,63,0:21:0:65	0/1:93,0,11:6:0:9
601586.fasta.result.contigs.fa_1	212	.	C	T	999	.	.	GT:PL:DP:SP:GQ	0/0:0,21,157:7:0:21	0/0:0,102,249:34:0:99	0/1:1,0,136:9:0:4	0/0:0,1,157:13:0:3	0/1:150,0,166:40:0:99	0/0:0,126,208:42:0:99	0/0:0,48,193:16:0:48	0/0:0,72,203:24:0:72	0/1:92,0,153:16:0:92	0/1:124,0,24:15:0:30	1/1:171,39,0:13:0:33	./.:0,6,56:2:0:7	1/1:196,117,0:39:0:99	0/1:120,0,159:21:0:99	0/1:135,0,78:13:0:84	1/1:193,93,0:31:0:87	0/0:0,86,192:38:0:86	1/1:146,57,0:19:0:51	0/1:154,0,170:52:0:99	0/1:146,0,150:26:0:99	0/1:134,0,169:30:0:99	1/1:171,48,0:16:0:42	1/1:197,124,0:47:0:99	0/0:0,48,197:16:0:48	0/0:0,30,174:10:0:30	0/0:0,27,174:9:0:27	0/0:0,45,193:15:0:45	0/0:0,108,204:37:0:99	0/0:0,48,190:17:0:48	0/0:0,45,196:15:0:45
1146270.fasta.result.contigs.fa_1	180	.	C	A	999	.	.	GT:PL:DP:SP:GQ	0/0:0,57,198:19:0:55	0/0:0,76,196:38:0:74	0/0:0,18,76:6:0:16	0/0:0,15,113:5:0:13	0/0:0,12,94:4:0:10	0/0:0,12,72:4:0:10	0/0:0,30,137:10:0:28	0/0:0,75,205:25:0:73	0/0:0,30,169:10:0:28	1/1:133,39,0:13:0:35	1/1:194,63,0:21:0:59	./.:95,9,0:3:0:7	1/1:163,30,0:10:0:26	1/1:178,60,0:20:0:56	1/1:207,57,0:19:0:53	1/1:216,108,0:36:0:99	1/1:229,102,0:34:0:98	1/1:190,83,0:41:0:79	1/1:208,84,0:28:0:80	1/1:104,27,0:9:0:23	1/1:210,111,0:37:0:99	1/1:218,105,0:35:0:99	1/1:202,87,0:29:0:83	0/0:0,48,194:16:0:46	0/0:0,39,190:13:0:37	0/0:0,33,164:11:0:31	0/0:0,33,179:11:0:31	0/0:0,99,224:33:0:97	0/0:0,24,168:19:0:22	0/0:0,57,190:19:0:55
3016730.fasta.result.contigs.fa_1	291	.	G	C	999	.	.	GT:PL:DP:SP:GQ	0/0:0,45,185:15:0:44	0/0:0,33,183:16:0:32	0/1:26,0,80:4:0:27	0/0:0,12,116:4:0:11	0/0:0,15,130:5:0:14	0/0:0,21,157:7:0:20	0/0:0,30,176:10:0:29	0/0:0,66,199:22:0:65	0/0:0,24,162:8:0:23	1/1:189,42,0:14:0:37	0/1:120,0,156:18:0:99	./.:32,0,30:2:0:31	0/1:166,0,141:26:0:99	1/1:203,102,0:34:0:97	1/1:196,45,0:15:0:40	1/1:202,99,0:33:0:94	0/0:0,102,202:35:0:99	1/1:202,72,0:24:0:67	1/1:208,138,0:46:0:99	1/1:120,15,0:5:0:10	0/1:158,0,168:43:0:99	1/1:201,81,0:27:0:76	1/1:203,84,0:28:0:79	0/0:0,33,176:11:0:32	0/0:0,51,197:17:0:50	0/0:0,42,189:14:0:41	0/0:0,39,187:13:0:38	0/0:0,138,208:46:0:99	0/0:0,47,179:27:0:46	0/0:0,21,150:7:0:20
2846173.fasta.result.contigs.fa_1	476	.	G	A	999	.	.	GT:PL:DP:SP:GQ	0/1:14,9,152:8:0:8	0/0:58,118,255:25:3:58	0/0:0,60,255:20:0:58	0/1:255,255,255:14:0:3	0/0:0,27,195:9:0:25	0/0:0,24,155:9:0:22	0/0:112,127,246:10:0:13	0/1:2,0,221:12:0:5	0/0:191,215,255:21:0:22	./.:92,35,29:3:0:4	1/1:195,27,0:9:0:23	1/1:120,35,23:5:0:8	0/1:51,0,82:5:10:53	1/1:255,78,0:26:0:74	1/1:255,54,0:18:0:50	1/1:255,99,0:33:0:95	1/1:255,99,0:33:0:95	0/1:74,0,97:7:0:76	0/1:227,0,255:57:0:99	1/1:96,12,0:4:0:8	1/1:255,148,0:49:0:99	0/1:68,0,113:7:0:70	1/1:255,66,0:22:0:62	0/0:189,198,255:29:5:8	0/0:126,144,246:13:0:16	0/0:0,75,255:25:0:73	0/0:0,96,255:32:0:94	0/0:0,255,255:98:0:99	0/0:0,48,255:16:0:46	0/0:0,111,255:38:0:99
529986.fasta.result.contigs.fa_1	117	.	C	T	999	.	.	GT:PL:DP:SP:GQ	0/0:0,24,166:8:0:19	1/1:136,18,0:6:0:17	0/0:0,12,113:4:0:8	0/0:0,39,190:13:0:34	0/0:0,148,212:49:0:99	1/1:212,163,0:54:0:99	0/1:113,0,47:8:0:48	0/1:126,0,44:9:0:45	0/0:0,18,144:6:0:13	1/1:195,69,0:23:0:68	1/1:131,18,0:6:0:17	./.:69,6,0:2:0:6	1/1:202,99,0:33:0:98	1/1:169,30,0:10:0:29	1/1:138,18,0:6:0:17	1/1:195,57,0:19:0:56	1/1:193,48,0:16:0:47	1/1:193,57,0:19:0:56	0/1:105,0,165:22:0:99	1/1:209,160,0:53:0:99	1/1:194,54,0:18:0:53	1/1:101,12,0:4:0:11	1/1:190,99,0:33:0:98	0/1:16,0,125:7:0:21	0/1:124,0,43:9:0:44	0/0:0,30,168:10:0:25	0/1:78,0,93:8:0:83	0/0:0,75,203:25:0:70	0/1:51,0,101:6:0:56	0/0:0,15,126:5:0:10
529986.fasta.result.contigs.fa_1	192	.	G	T	999	.	.	GT:PL:DP:SP:GQ	0/0:0,24,157:8:0:19	1/1:189,45,0:15:0:44	0/1:54,0,80:5:0:59	0/0:0,66,201:22:0:61	0/0:0,175,216:58:0:99	0/1:169,0,159:67:0:99	0/1:12,0,152:17:0:17	0/1:126,0,127:16:0:99	0/0:0,30,168:10:0:25	1/1:187,81,0:27:0:80	1/1:168,30,0:10:0:29	./.:16,3,0:1:0:4	1/1:204,120,0:40:0:99	1/1:177,33,0:11:0:32	1/1:160,13,0:16:0:12	1/1:197,60,0:20:0:59	1/1:196,63,0:21:0:62	1/1:165,57,0:19:0:56	0/1:141,0,168:34:0:99	1/1:207,169,0:56:0:99	1/1:200,78,0:26:0:77	1/1:109,15,0:5:0:14	1/1:189,120,0:40:0:99	0/0:0,30,172:10:0:25	0/1:132,0,39:9:0:40	0/0:0,36,178:12:0:31	0/1:119,0,142:16:0:99	0/0:0,102,203:34:0:97	0/1:8,0,141:10:0:13	0/0:0,18,142:6:0:14
529986.fasta.result.contigs.fa_1	239	.	A	C	999	.	.	GT:PL:DP:SP:GQ	0/0:0,24,164:8:0:23	0/0:0,10,167:16:0:10	0/0:0,27,172:9:0:26	0/0:0,54,198:18:0:53	0/0:0,154,212:51:0:99	0/0:0,193,222:64:0:99	0/0:0,45,194:15:0:44	0/0:0,16,169:18:0:15	0/0:0,45,194:15:0:44	1/1:187,60,0:20:0:55	1/1:143,24,0:8:0:19	./.:22,0,32:2:0:23	0/1:162,0,167:42:0:99	1/1:184,36,0:12:0:31	1/1:165,10,0:16:0:6	0/1:123,0,164:21:0:99	0/1:134,0,151:20:0:99	1/1:152,19,0:19:0:14	0/1:159,0,165:33:0:99	1/1:205,141,0:47:0:99	0/1:129,0,162:20:0:99	./.:95,9,0:3:0:5	1/1:199,114,0:38:0:99	0/0:0,30,179:10:0:29	0/0:0,30,179:10:0:29	0/0:0,39,189:13:0:38	0/0:0,54,195:18:0:53	0/0:0,108,206:36:0:99	0/1:8,0,149:10:0:9	0/0:0,39,191:13:0:38
352269.fasta.result.contigs.fa_1	159	.	C	G	999	.	.	GT:PL:DP:SP:GQ	0/0:0,45,195:15:0:42	0/0:0,42,188:14:0:39	0/1:51,0,84:6:0:54	0/0:0,15,127:5:0:12	0/1:119,0,165:22:0:99	0/0:0,51,198:17:0:48	0/1:35,0,138:9:0:38	0/0:0,39,192:13:0:36	0/1:14,0,128:8:0:18	0/1:122,0,11:9:0:14	1/1:178,36,0:12:0:33	./.:22,0,32:2:0:25	1/1:179,30,0:10:0:27	1/1:201,72,0:24:0:69	1/1:194,45,0:15:0:42	1/1:194,51,0:17:0:48	1/1:198,54,0:18:0:51	./.:36,3,0:1:0:3	1/1:175,27,0:9:0:24	1/1:189,54,0:18:0:51	1/1:188,42,0:14:0:39	1/1:193,45,0:15:0:42	1/1:157,21,0:7:0:19	0/1:80,0,51:5:0:54	0/0:0,21,157:7:0:18	0/0:0,15,133:5:0:12	0/1:54,0,73:5:0:57	0/0:0,72,204:24:0:69	0/0:0,39,189:13:0:36	0/0:0,24,166:8:0:21
2136015.fasta.result.contigs.fa_1	34	.	C	A	999	.	.	GT:PL:DP:SP:GQ	1/1:151,4,0:11:0:5	0/0:0,63,227:21:0:58	0/0:0,27,225:9:0:22	0/1:2,0,186:12:0:8	0/1:125,0,47:8:0:48	0/1:14,0,130:8:0:19	0/0:0,28,168:27:0:23	0/1:78,0,120:10:0:83	0/0:0,81,255:27:0:76	./.:91,9,0:3:0:9	1/1:186,42,0:15:0:41	1/1:109,12,0:4:0:11	1/1:186,24,0:8:0:23	1/1:235,108,0:36:0:99	1/1:247,39,0:13:0:38	1/1:255,90,0:30:0:89	0/1:161,0,167:37:0:99	./.:0,0,0:0:0:3	1/1:240,33,0:11:0:32	1/1:161,21,0:7:0:20	1/1:255,132,0:44:0:99	1/1:182,39,0:13:0:38	1/1:156,21,0:7:0:20	0/1:156,0,153:27:0:99	0/1:113,0,185:18:0:99	1/1:226,51,0:17:0:50	0/1:249,0,197:41:5:99	0/0:0,255,255:96:0:99	0/0:0,54,201:18:0:49	0/0:0,93,255:31:0:88
2300390.fasta.result.contigs.fa_1	60	.	T	C	999	.	.	GT:PL:DP:SP:GQ	0/0:0,44,196:35:0:44	0/0:0,105,255:35:0:99	0/0:0,60,255:20:0:60	0/0:0,18,168:6:0:18	0/0:0,30,173:10:0:30	0/0:0,30,180:10:0:30	0/0:0,132,209:44:0:99	0/0:0,61,210:33:0:61	0/0:0,126,255:42:0:99	0/1:138,0,13:8:0:19	1/1:241,87,0:29:0:81	./.:0,0,0:0:0:3	1/1:197,48,0:16:0:42	0/1:152,0,171:43:0:99	0/1:145,0,113:17:0:99	0/1:165,0,198:58:0:99	0/1:164,0,222:68:3:99	1/1:184,39,0:13:0:33	1/1:207,138,0:46:0:99	1/1:183,27,0:9:0:21	0/1:183,0,245:75:2:99	1/1:175,35,0:24:0:29	1/1:194,45,0:15:0:39	0/0:0,93,234:31:0:93	0/0:0,129,238:43:0:99	0/0:0,87,255:29:0:87	0/0:0,75,233:25:0:75	0/0:0,255,255:90:0:99	0/0:0,72,235:24:0:72	0/0:0,84,235:28:0:84
3060068.fasta.result.contigs.fa_1	123	.	G	A	999	.	.	GT:PL:DP:SP:GQ	0/0:0,30,179:10:0:29	0/0:0,27,174:9:0:26	0/1:17,0,151:7:0:18	./.:0,6,69:2:0:6	0/0:0,21,154:7:0:20	./.:91,9,0:3:0:5	0/0:0,30,170:10:0:29	0/0:0,10,167:16:0:10	0/0:0,7,165:15:0:7	./.:24,0,55:3:0:25	1/1:165,24,0:8:0:19	./.:0,9,95:3:0:9	1/1:199,57,0:19:0:52	0/1:152,0,154:24:0:99	0/1:130,0,129:14:0:99	0/1:155,0,152:25:0:99	1/1:195,45,0:15:0:40	0/0:0,12,110:4:0:12	1/1:205,99,0:33:0:94	0/1:50,0,101:6:0:51	1/1:195,45,0:15:0:40	0/1:150,0,148:20:0:99	1/1:179,36,0:12:0:31	0/0:0,42,194:14:0:41	0/1:83,0,77:7:0:80	0/0:0,45,196:15:0:44	0/0:0,21,158:7:0:20	0/0:0,105,206:35:0:99	0/0:0,60,202:20:0:59	0/0:0,36,189:12:0:35
1589229.fasta.result.contigs.fa_1	317	.	T	C	999	.	.	GT:PL:DP:SP:GQ	0/0:0,27,100:9:0:25	0/1:5,0,129:29:0:8	0/1:14,0,113:8:0:16	0/0:0,42,161:14:0:40	0/0:0,214,214:71:0:99	0/0:0,255,227:89:0:99	0/0:0,18,121:11:0:16	0/0:0,10,120:16:0:9	0/0:0,27,143:9:0:25	1/1:158,20,0:24:0:16	0/1:149,0,54:20:0:58	0/1:84,0,106:13:0:86	1/1:175,117,0:69:0:99	0/1:158,0,38:32:0:42	0/1:145,0,79:19:0:83	1/1:173,53,0:30:0:49	1/1:148,6,0:34:0:4	1/1:158,33,0:33:0:29	1/1:206,151,0:57:0:99	1/1:200,148,0:65:0:99	1/1:150,30,0:38:0:26	1/1:173,39,0:13:0:35	1/1:203,157,0:67:0:99	0/0:0,48,165:16:0:46	0/0:0,51,173:17:0:49	0/0:0,38,171:18:0:36	0/0:0,11,119:12:0:10	0/0:0,141,189:47:0:99	0/0:0,39,168:13:0:37	0/0:0,57,180:19:0:55
1939043.fasta.result.contigs.fa_1	7	.	A	G	999	.	.	GT:PL:DP:SP:GQ	0/0:0,69,197:24:0:68	0/1:23,0,89:5:0:24	0/0:0,33,235:11:0:32	0/1:20,0,123:6:0:21	0/0:0,24,210:8:0:23	0/0:0,15,128:5:0:14	0/0:0,45,239:15:0:44	./.:0,3,38:1:0:4	0/0:0,48,224:16:0:47	./.:95,9,0:3:0:6	1/1:201,81,0:27:0:76	./.:95,9,0:3:0:6	0/1:83,0,26:4:0:31	1/1:239,99,0:33:0:94	1/1:255,81,0:27:0:76	0/1:112,0,94:9:0:98	0/1:54,0,220:24:0:55	1/1:113,12,0:4:0:8	0/1:18,0,84:4:0:19	1/1:134,21,0:7:0:16	0/1:91,0,59:7:0:64	0/1:104,0,129:14:0:99	1/1:114,15,0:5:0:11	0/0:0,96,255:32:0:95	0/0:0,78,255:27:0:77	0/0:0,42,212:14:0:41	0/0:0,54,226:18:0:53	0/0:0,172,255:57:0:99	0/1:14,0,182:25:0:16	0/0:0,33,166:11:0:32
2794689.fasta.result.contigs.fa_1	103	.	G	A	999	.	.	GT:PL:DP:SP:GQ	0/1:115,0,187:25:0:99	0/1:72,0,129:12:0:73	0/1:217,0,151:18:5:99	1/1:168,21,0:7:0:16	1/1:255,160,0:53:0:99	1/1:255,117,0:39:0:99	1/1:202,48,0:16:0:43	1/1:145,18,0:6:0:13	0/0:0,108,255:36:0:99	0/1:28,0,126:7:0:29	0/0:0,99,255:34:0:98	0/1:19,0,107:6:0:20	0/0:0,66,213:22:0:65	0/0:0,75,228:25:0:74	0/0:0,132,255:44:0:99	0/0:0,45,187:15:0:44	0/0:0,48,203:17:0:47	./.:0,9,97:3:0:9	0/0:0,78,255:26:0:77	0/0:0,30,149:10:0:29	0/0:0,69,255:23:0:68	./.:0,6,69:2:0:6	0/0:0,87,248:29:0:86	1/1:216,37,0:40:0:32	0/1:205,0,161:30:2:99	0/1:189,0,151:34:2:99	0/1:142,0,194:33:5:99	./.:255,0,255:122:4:99	1/1:255,72,0:24:0:67	0/0:0,111,255:37:0:99
1846006.fasta.result.contigs.fa_1	208	.	T	C	999	.	.	GT:PL:DP:SP:GQ	0/1:145,0,82:13:0:85	0/0:0,24,158:8:0:21	0/0:0,18,142:6:0:15	0/0:0,12,110:4:0:10	0/0:0,57,200:19:0:54	0/0:0,33,181:11:0:30	0/0:0,36,181:12:0:33	0/0:0,33,181:12:0:30	0/1:73,0,141:12:0:76	1/1:114,12,0:4:0:9	1/1:176,33,0:11:0:30	./.:94,9,0:3:0:7	1/1:255,193,160:25:0:30	1/1:193,48,0:16:0:45	1/1:173,27,0:9:0:24	1/1:187,36,0:12:0:33	1/1:193,42,0:14:0:39	0/1:49,0,115:7:0:52	1/1:195,57,0:19:0:54	1/1:185,33,0:11:0:30	./.:95,9,0:3:0:7	1/1:116,12,0:4:0:9	1/1:200,63,0:21:0:60	0/0:0,13,168:15:0:11	0/0:0,18,128:6:0:15	0/0:0,45,195:15:0:42	0/1:158,0,109:19:0:99	0/0:0,175,218:58:0:99	0/0:0,39,190:13:0:36	0/0:0,54,200:18:0:51
2234536.fasta.result.contigs.fa_1	272	.	T	A	999	.	.	GT:PL:DP:SP:GQ	0/0:0,63,202:21:0:61	0/0:0,30,180:10:0:28	0/0:0,24,164:8:0:22	0/1:44,0,138:9:0:46	0/0:0,66,202:22:0:64	0/0:0,84,203:28:0:82	0/0:0,21,153:7:0:19	./.:0,9,92:3:0:8	0/0:0,27,153:9:0:25	1/1:132,15,0:5:0:11	1/1:204,75,0:25:0:71	0/1:82,0,54:5:0:58	1/1:170,36,0:12:0:32	1/1:201,81,0:27:0:77	1/1:204,93,0:31:0:89	0/1:120,0,138:15:0:99	1/1:191,72,0:24:0:68	./.:29,0,61:3:0:31	0/1:159,4,0:14:0:3	1/1:182,33,0:11:0:29	1/1:197,48,0:16:0:44	1/1:192,39,0:13:0:35	1/1:161,24,0:8:0:20	0/0:0,48,197:16:0:46	0/0:0,33,185:11:0:31	0/0:0,36,187:12:0:34	0/0:0,39,191:13:0:37	0/0:0,141,212:47:0:99	0/0:0,87,205:29:0:85	0/0:0,15,132:5:0:13
1143912.fasta.result.contigs.fa_1	55	.	G	A	999	.	.	GT:PL:DP:SP:GQ	0/1:140,0,25:11:17:29	1/1:149,21,0:7:0:17	1/1:255,36,0:12:0:32	./.:61,0,29:3:0:33	0/1:89,0,127:11:0:91	1/1:182,33,0:11:0:29	0/1:127,0,130:21:0:99	0/1:83,0,26:4:0:30	1/1:151,27,0:34:0:23	0/0:0,12,93:4:0:10	0/0:0,72,196:24:0:70	0/0:0,12,113:4:0:10	0/0:0,90,203:30:0:88	0/0:0,57,197:19:0:55	0/0:0,81,255:27:0:79	0/1:56,0,165:12:0:58	0/0:0,75,255:25:0:73	./.:0,3,38:1:0:4	0/0:0,87,232:29:0:85	0/0:0,15,133:5:0:13	0/0:0,96,255:32:0:94	0/1:14,0,161:7:0:16	0/0:0,51,219:17:0:49	1/1:191,90,0:30:0:86	0/1:96,0,190:28:0:98	1/1:166,37,0:22:0:33	1/1:189,87,0:31:0:83	0/0:0,36,247:55:0:34	1/1:204,19,0:19:0:15	1/1:203,47,0:28:0:43
3094851.fasta.result.contigs.fa_1	287	.	A	G	999	.	.	GT:PL:DP:SP:GQ	0/0:0,51,205:17:0:52	0/0:0,45,188:15:0:46	0/0:0,12,97:4:0:13	0/0:0,21,136:7:0:22	0/0:0,69,201:23:0:70	0/0:0,78,226:26:0:79	0/0:0,15,89:5:0:16	0/0:0,24,157:8:0:25	0/0:0,15,124:5:0:16	0/1:125,0,74:12:0:81	0/0:0,51,180:17:0:52	./.:0,0,0:0:0:3	0/1:144,0,128:16:0:99	0/1:152,0,120:26:0:99	0/1:94,0,81:8:0:87	1/1:195,46,0:45:0:39	1/1:201,68,0:39:0:61	0/1:78,0,26:5:0:33	1/1:186,39,0:13:0:32	0/1:88,0,158:16:0:87	1/1:198,56,0:27:0:49	0/1:164,0,152:40:0:99	1/1:195,51,0:17:0:44	0/0:0,51,200:17:0:52	0/0:0,39,175:13:0:40	0/0:0,18,145:6:0:19	0/0:0,33,175:11:0:34	0/0:0,105,215:35:0:99	0/0:0,78,217:26:0:79	0/0:0,39,225:13:0:40
1880316.fasta.result.contigs.fa_1	244	.	G	A	999	.	.	GT:PL:DP:SP:GQ	0/1:11,0,143:9:0:13	0/0:0,30,179:10:0:28	0/0:0,48,198:16:0:46	0/0:0,66,203:22:0:64	0/0:0,93,204:31:0:91	0/0:0,166,215:55:0:99	0/0:0,33,178:11:0:31	0/1:2,0,156:12:0:5	0/0:0,33,183:11:0:31	1/1:199,54,0:18:0:50	1/1:191,39,0:13:0:35	1/1:146,18,0:6:0:14	1/1:200,63,0:21:0:59	1/1:204,87,0:29:0:83	1/1:201,60,0:20:0:56	0/1:162,0,145:23:0:99	0/1:168,0,143:27:0:99	1/1:184,33,0:11:0:29	0/1:163,0,137:22:0:99	1/1:203,81,0:27:0:77	1/1:204,90,0:30:0:86	0/1:158,0,28:14:0:32	1/1:206,99,0:33:0:95	0/0:0,42,194:14:0:40	0/0:0,30,180:10:0:28	0/0:0,30,179:10:0:28	0/0:0,42,193:14:0:40	0/0:0,102,205:34:0:99	0/0:0,57,196:19:0:55	0/1:0,1,155:13:0:3
1835615.fasta.result.contigs.fa_1	190	.	C	T	999	.	.	GT:PL:DP:SP:GQ	0/0:0,60,197:20:0:60	0/0:0,72,202:24:0:72	./.:0,6,69:2:0:7	./.:0,0,0:0:0:3	0/0:0,18,146:6:0:18	./.:0,9,91:3:0:9	0/0:0,21,155:7:0:21	0/0:0,33,178:11:0:33	0/0:0,30,172:10:0:30	0/1:125,0,117:13:0:99	0/1:122,0,132:14:0:99	./.:0,3,38:1:0:5	0/1:153,0,163:27:0:99	1/1:202,99,0:33:0:93	1/1:116,12,0:4:0:7	1/1:206,117,0:39:0:99	0/0:0,126,249:42:0:99	1/1:202,84,0:28:0:78	1/1:203,102,0:34:0:96	1/1:173,30,0:10:0:24	0/1:162,0,165:39:0:99	1/1:209,141,0:47:0:99	1/1:162,47,0:38:0:41	0/0:0,54,200:18:0:54	0/0:0,39,189:13:0:39	0/0:0,66,202:22:0:66	0/0:0,42,191:14:0:42	0/0:0,81,203:27:0:81	0/0:0,18,141:6:0:18	0/0:0,33,180:11:0:33
361183.fasta.result.contigs.fa_1	25	.	T	C	999	.	.	GT:PL:DP:SP:GQ	0/0:0,135,207:46:0:99	0/1:75,0,26:4:0:30	0/1:6,0,188:20:7:9	0/0:0,15,132:5:0:13	0/0:0,24,156:8:0:22	0/0:0,24,162:8:0:22	0/0:0,78,201:26:0:76	./.:38,3,0:1:0:4	0/1:132,0,162:30:0:99	1/1:116,12,0:4:0:9	1/1:235,117,0:39:0:99	0/1:31,0,82:5:0:33	0/1:57,0,102:8:0:59	0/1:163,0,142:27:0:99	0/1:176,0,194:32:0:99	1/1:180,36,0:12:0:32	1/1:198,63,0:21:0:59	./.:0,3,38:1:0:4	1/1:154,21,0:7:0:17	1/1:145,18,0:6:0:14	1/1:194,57,0:19:0:53	1/1:129,18,0:6:0:14	1/1:94,12,0:4:0:9	0/0:0,102,235:34:0:99	0/0:0,114,226:47:0:99	0/0:0,66,200:22:0:64	0/0:0,102,205:34:0:99	0/0:0,255,255:94:0:99	0/0:0,48,196:16:0:46	0/0:0,81,203:27:0:79
1796512.fasta.result.contigs.fa_1	312	.	G	T	999	.	.	GT:PL:DP:SP:GQ	0/0:0,42,192:14:0:40	0/0:0,10,166:14:0:9	./.:0,6,69:2:0:6	0/0:0,15,129:5:0:13	./.:29,0,61:3:0:31	./.:0,6,69:2:0:6	0/0:0,30,179:10:0:28	0/0:0,54,199:18:0:52	0/1:43,0,117:8:0:45	./.:38,3,0:1:0:4	1/1:201,72,0:24:0:68	./.:69,6,0:2:0:4	0/1:50,0,93:6:0:52	1/1:202,78,0:26:0:74	1/1:199,63,0:21:0:59	0/1:134,0,148:21:0:99	1/1:198,63,0:21:0:59	1/1:129,21,0:7:0:17	0/1:137,0,169:32:0:99	1/1:116,12,0:4:0:8	0/0:0,39,187:13:0:37	0/1:52,0,114:6:0:54	1/1:127,15,0:5:0:11	0/0:0,15,169:12:0:13	0/1:123,0,107:11:0:99	0/0:0,21,150:7:0:19	0/0:0,27,150:9:0:25	0/0:0,96,202:32:0:94	0/1:43,0,122:8:0:45	0/0:0,54,223:18:0:52
2453647.fasta.result.contigs.fa_1	334	.	T	G	999	.	.	GT:PL:DP:SP:GQ	0/0:0,42,188:14:0:38	1/1:199,54,0:18:0:52	0/1:23,0,97:5:0:27	./.:38,3,0:1:0:4	0/0:0,226,229:75:0:99	0/1:169,0,170:66:0:99	0/0:0,21,156:7:0:17	0/1:165,0,88:19:0:90	./.:0,9,92:3:0:6	1/1:201,63,0:21:0:61	1/1:175,30,0:10:0:28	./.:69,6,0:2:0:6	1/1:225,214,0:71:0:99	0/1:159,0,167:30:0:99	0/1:111,0,74:8:0:76	1/1:207,126,0:42:0:99	1/1:206,102,0:34:0:99	1/1:208,132,0:44:0:99	0/1:170,0,166:59:0:99	1/1:229,226,0:75:0:99	1/1:207,120,0:40:0:99	1/1:202,87,0:29:0:85	1/1:234,247,0:82:0:99	0/0:0,18,147:6:0:14	0/0:0,27,159:9:0:23	0/1:80,0,49:5:0:51	0/1:48,0,58:4:0:52	0/0:0,90,204:30:0:86	0/1:47,0,129:8:0:51	0/0:0,27,166:9:0:23
3106780.fasta.result.contigs.fa_1	98	.	A	C	999	.	.	GT:PL:DP:SP:GQ	0/0:0,123,253:42:0:99	0/1:17,0,165:27:0:23	0/1:17,0,149:7:0:23	0/1:77,0,173:14:3:83	0/1:108,0,134:14:0:99	1/1:147,21,0:7:0:21	0/0:0,72,234:24:0:66	0/0:0,15,100:5:0:10	0/1:190,0,232:55:10:99	0/1:172,0,46:12:0:46	1/1:255,160,0:53:0:99	1/1:124,12,0:4:0:12	1/1:123,18,0:6:0:18	1/1:255,144,0:48:0:99	1/1:255,114,0:38:0:99	1/1:209,35,0:17:0:35	1/1:255,81,0:27:0:81	1/1:177,24,0:8:0:24	1/1:136,21,0:7:0:21	1/1:162,27,0:9:0:27	1/1:173,36,0:12:0:36	1/1:143,21,0:7:0:21	1/1:128,18,0:6:0:18	./.:0,0,0:0:0:3	0/1:207,0,185:35:0:99	0/0:0,54,255:19:0:48	0/1:204,0,192:32:0:99	0/0:0,190,255:64:0:99	1/1:255,81,0:27:0:81	0/0:0,60,220:20:0:54
3106780.fasta.result.contigs.fa_1	99	.	G	C	999	.	.	GT:PL:DP:SP:GQ	0/0:0,123,248:42:0:99	0/1:22,0,157:27:0:28	0/1:15,0,130:7:0:21	0/1:85,0,164:14:3:91	0/1:107,0,131:14:0:99	1/1:123,21,0:7:0:21	0/0:0,72,240:24:0:66	0/0:0,15,84:5:0:10	0/1:177,0,235:55:7:99	0/1:160,0,55:12:0:55	1/1:255,142,0:53:0:99	1/1:114,12,0:4:0:12	1/1:107,18,0:6:0:18	1/1:255,144,0:48:0:99	1/1:255,114,0:38:0:99	1/1:203,51,0:17:0:51	1/1:243,81,0:27:0:81	1/1:168,24,0:8:0:24	1/1:128,21,0:7:0:21	1/1:165,27,0:9:0:27	1/1:173,36,0:12:0:36	1/1:141,21,0:7:0:21	1/1:123,18,0:6:0:18	./.:0,0,0:0:0:3	0/1:201,0,171:35:0:99	0/0:0,57,255:19:0:51	0/1:172,0,173:32:0:99	0/0:0,190,255:64:0:99	1/1:255,81,0:27:0:81	0/0:0,60,211:20:0:54
3106780.fasta.result.contigs.fa_1	100	.	G	T	999	.	.	GT:PL:DP:SP:GQ	0/0:0,109,238:42:0:99	0/1:17,0,176:28:0:23	0/1:17,0,132:7:0:23	0/1:91,0,169:14:3:97	0/1:128,0,95:14:0:95	1/1:141,21,0:7:0:21	0/0:0,72,238:24:0:66	0/0:0,15,78:5:0:10	0/1:191,0,240:55:7:99	0/1:177,0,44:12:0:44	1/1:255,160,0:53:0:99	1/1:122,12,0:4:0:12	1/1:140,18,0:6:0:18	1/1:255,144,0:48:0:99	1/1:255,114,0:38:0:99	1/1:225,51,0:17:0:51	1/1:255,81,0:27:0:81	1/1:169,24,0:8:0:24	1/1:154,21,0:7:0:21	1/1:168,27,0:9:0:27	1/1:181,36,0:12:0:36	1/1:155,21,0:7:0:21	1/1:123,18,0:6:0:18	./.:0,0,0:0:0:3	0/1:211,0,169:35:0:99	0/0:0,57,255:19:0:51	0/1:195,0,179:32:0:99	0/0:0,180,255:66:0:99	1/1:255,81,0:27:0:81	0/0:0,60,212:20:0:54
2282465.fasta.result.contigs.fa_1	283	.	A	G	999	.	.	GT:PL:DP:SP:GQ	0/0:0,33,181:11:0:31	0/0:0,81,204:27:0:79	0/1:99,0,77:7:0:81	0/1:20,0,118:6:0:22	0/1:16,0,128:7:0:18	./.:0,9,95:3:0:8	0/0:0,27,174:9:0:25	0/1:135,0,147:17:0:99	0/0:0,42,193:14:0:40	1/1:179,30,0:10:0:26	1/1:199,60,0:20:0:56	0/1:103,0,22:5:0:26	0/1:161,0,167:37:0:99	0/1:171,0,164:45:0:99	0/1:128,0,164:21:0:99	1/1:203,93,0:31:0:89	1/1:206,102,0:34:0:98	1/1:157,4,0:11:0:3	1/1:205,108,0:36:0:99	1/1:115,12,0:4:0:9	1/1:217,175,0:58:0:99	1/1:200,69,0:23:0:65	0/1:168,0,99:28:0:99	0/0:0,54,194:18:0:52	0/0:0,24,155:8:0:22	0/0:0,24,163:8:0:22	0/0:0,27,174:9:0:25	0/0:0,90,204:30:0:88	0/0:0,96,204:32:0:94	0/1:110,0,111:10:0:99
2708734.fasta.result.contigs.fa_1	136	.	G	A	999	.	.	GT:PL:DP:SP:GQ	0/0:0,129,202:43:0:99	0/1:10,0,127:10:0:12	0/1:8,0,122:10:0:10	0/0:0,30,162:10:0:28	0/0:0,75,201:25:0:73	0/0:0,84,200:28:0:82	0/0:0,87,194:30:0:85	./.:0,6,69:2:0:6	0/0:0,93,196:31:0:91	1/1:153,21,0:7:0:17	1/1:202,96,0:32:0:92	./.:87,9,0:3:0:6	1/1:199,60,0:20:0:56	1/1:201,93,0:31:0:89	1/1:197,60,0:20:0:56	1/1:174,27,0:9:0:23	1/1:198,72,0:24:0:68	./.:0,3,37:1:0:4	0/1:79,0,77:6:0:78	1/1:192,39,0:13:0:35	0/1:166,0,127:23:0:99	0/1:26,0,76:4:0:28	1/1:179,30,0:10:0:26	0/0:0,78,197:26:0:76	0/0:0,144,242:54:0:99	0/0:0,54,194:18:0:52	0/0:0,63,195:21:0:61	0/0:0,144,204:48:0:99	0/1:5,0,152:22:0:8	0/0:0,45,188:15:0:43
940718.fasta.result.contigs.fa_1	192	.	A	C	999	.	.	GT:PL:DP:SP:GQ	0/0:0,18,146:6:0:14	1/1:179,52,0:30:0:50	0/1:8,0,184:10:0:12	0/1:81,0,26:4:0:28	0/0:0,69,203:23:0:65	0/0:0,39,190:13:0:35	0/1:135,0,64:10:0:66	0/1:164,0,164:32:0:99	0/1:95,0,151:14:0:99	1/1:178,30,0:10:0:28	1/1:184,33,0:11:0:31	./.:0,9,95:3:0:6	1/1:213,157,0:52:0:99	1/1:207,117,0:39:0:99	1/1:176,30,0:10:0:28	1/1:207,120,0:40:0:99	1/1:204,114,0:38:0:99	1/1:198,54,0:18:0:52	1/1:212,163,0:54:0:99	1/1:190,45,0:15:0:43	1/1:209,138,0:46:0:99	1/1:199,51,0:17:0:49	0/1:172,0,162:63:0:99	0/0:0,39,192:13:0:35	0/1:84,0,26:4:0:28	0/0:0,39,187:13:0:35	0/0:0,30,179:10:0:26	0/0:0,108,207:36:0:99	0/0:0,81,205:27:0:77	0/0:0,15,167:17:0:11
807866.fasta.result.contigs.fa_1	33	.	G	A	999	.	.	GT:PL:DP:SP:GQ	0/0:0,129,255:44:0:99	0/0:0,4,159:14:0:4	0/0:0,57,255:19:0:55	0/1:2,0,204:12:0:6	0/0:0,15,132:5:0:13	0/0:0,27,173:9:0:25	0/0:0,90,255:30:0:88	./.:29,0,61:3:0:31	0/0:0,66,200:22:0:64	1/1:127,12,0:4:0:9	1/1:239,169,0:56:0:99	1/1:144,15,0:5:0:12	1/1:152,24,0:8:0:20	1/1:255,57,0:19:0:53	1/1:255,175,0:58:0:99	1/1:196,48,0:16:0:44	1/1:233,69,0:23:0:65	0/1:118,0,20:6:0:24	0/1:134,0,156:19:0:99	./.:95,9,0:3:0:6	1/1:193,45,0:15:0:41	./.:34,3,0:1:0:3	1/1:186,24,0:8:0:20	0/0:0,90,203:30:0:88	0/0:0,129,255:43:0:99	0/0:0,90,232:31:0:88	0/0:0,16,169:18:0:14	0/0:0,232,255:77:0:99	0/1:2,0,154:22:0:6	0/0:0,93,255:31:0:91
1465932.fasta.result.contigs.fa_1	44	.	A	G	999	.	.	GT:PL:DP:SP:GQ	0/0:0,97,177:45:0:95	0/0:0,5,212:14:0:5	0/0:0,10,255:16:0:9	0/1:66,0,146:10:0:68	0/0:0,27,196:9:0:25	0/0:0,30,177:10:0:28	0/0:0,84,239:28:0:82	0/0:0,12,98:4:0:10	0/0:0,69,226:23:0:67	0/1:101,1,0:5:0:5	1/1:255,129,0:43:0:99	1/1:120,15,0:5:0:11	1/1:184,36,0:12:0:32	1/1:233,99,0:33:0:95	1/1:255,112,0:50:0:99	1/1:132,12,0:4:0:9	1/1:197,48,0:16:0:44	0/1:80,0,2:4:0:7	./.:33,3,0:1:0:4	1/1:156,21,0:7:0:17	1/1:174,30,0:10:0:26	0/1:134,0,11:9:0:15	1/1:199,21,0:7:0:17	0/0:0,138,255:46:0:99	0/0:0,132,195:44:0:99	0/0:0,108,245:36:0:99	0/0:0,120,255:40:0:99	./.:0,255,255:102:0:99	0/0:0,40,255:37:0:38	0/0:0,57,215:19:0:55
2207658.fasta.result.contigs.fa_1	317	.	A	C	999	.	.	GT:PL:DP:SP:GQ	0/0:0,24,166:8:0:20	0/1:167,0,136:28:0:99	0/1:129,0,5:7:0:8	0/1:153,0,114:17:0:99	0/0:0,250,235:83:0:99	0/0:0,255,244:96:0:99	0/0:0,27,170:9:0:23	0/0:0,31,174:23:0:27	0/1:41,0,116:7:0:45	1/1:204,87,0:29:0:85	1/1:192,48,0:16:0:46	./.:69,6,0:2:0:6	1/1:212,157,0:52:0:99	1/1:202,90,0:30:0:88	1/1:197,54,0:18:0:52	1/1:209,135,0:45:0:99	1/1:208,129,0:43:0:99	1/1:183,100,0:46:0:98	1/1:209,141,0:47:0:99	1/1:213,160,0:53:0:99	1/1:206,129,0:43:0:99	1/1:184,71,0:35:0:69	0/1:164,0,172:68:0:99	0/1:49,0,104:7:0:53	0/0:0,51,197:17:0:47	0/0:0,30,177:10:0:26	0/1:92,0,124:10:0:96	0/0:0,117,207:39:0:99	0/0:0,27,170:9:0:23	0/1:61,0,98:7:0:65
2251342.fasta.result.contigs.fa_1	119	.	T	A	999	.	.	GT:PL:DP:SP:GQ	0/0:0,21,152:7:0:17	0/1:96,0,94:8:0:94	0/1:97,0,77:7:0:79	0/1:68,0,138:10:0:72	1/1:205,87,0:29:0:85	0/0:0,90,203:30:0:86	0/1:0,2,150:10:0:4	0/1:47,0,79:5:0:51	0/1:81,0,141:12:0:85	1/1:167,24,0:8:0:22	1/1:174,27,0:9:0:25	./.:0,3,38:1:0:4	1/1:199,54,0:18:0:52	1/1:201,60,0:20:0:58	1/1:189,42,0:14:0:40	1/1:201,63,0:21:0:61	1/1:205,99,0:33:0:97	0/1:81,0,37:5:0:39	1/1:191,45,0:15:0:43	0/1:145,0,116:15:0:99	1/1:203,72,0:24:0:70	1/1:109,12,0:4:0:11	1/1:198,51,0:17:0:49	0/0:0,36,185:12:0:32	0/0:0,27,170:9:0:23	0/0:0,27,174:9:0:23	0/1:145,0,126:16:0:99	0/0:0,99,205:33:0:95	0/0:0,63,202:21:0:59	0/1:94,0,97:9:0:95
1782285.fasta.result.contigs.fa_1	80	.	T	C	999	.	.	GT:PL:DP:SP:GQ	0/0:0,21,158:7:0:21	0/0:0,13,165:17:0:13	0/1:11,0,143:9:0:12	0/0:0,57,201:19:0:57	0/0:0,141,210:47:0:99	0/0:0,123,207:41:0:99	0/0:0,12,98:4:0:12	0/0:0,39,191:13:0:39	0/0:0,27,158:9:0:27	1/1:200,63,0:21:0:57	0/1:119,0,45:8:0:51	./.:34,3,0:1:0:4	0/1:165,0,161:32:0:99	1/1:199,69,0:23:0:63	1/1:170,19,0:19:0:14	1/1:203,81,0:27:0:75	1/1:203,93,0:31:0:87	1/1:204,105,0:35:0:99	1/1:209,132,0:44:0:99	0/1:165,0,168:48:0:99	0/1:153,0,171:33:0:99	0/0:0,24,156:8:0:24	0/1:168,0,139:41:0:99	0/0:0,18,145:6:0:18	0/0:0,36,185:12:0:36	0/0:0,30,167:10:0:30	0/0:0,24,162:8:0:24	0/0:0,102,204:34:0:99	0/0:0,66,202:22:0:66	0/0:0,30,175:10:0:30
1782285.fasta.result.contigs.fa_1	287	.	A	T	999	.	.	GT:PL:DP:SP:GQ	0/0:0,15,171:17:0:11	0/1:13,0,163:23:0:17	0/1:83,0,23:5:0:25	0/1:127,0,67:9:0:69	0/0:0,223,228:74:0:99	0/0:0,232,228:77:0:99	0/0:0,18,145:6:0:14	0/0:0,49,195:22:0:45	0/1:139,0,87:12:0:89	1/1:196,60,0:20:0:58	1/1:186,39,0:13:0:37	./.:38,3,0:1:0:4	1/1:217,196,0:65:0:99	1/1:200,84,0:28:0:82	1/1:172,36,0:12:0:34	1/1:205,108,0:36:0:99	1/1:208,126,0:42:0:99	1/1:202,135,0:45:0:99	1/1:210,144,0:48:0:99	1/1:225,217,0:72:0:99	1/1:211,163,0:54:0:99	1/1:206,123,0:41:0:99	0/1:155,0,171:60:0:99	0/1:48,0,115:7:0:52	0/0:0,21,157:7:0:17	0/0:0,24,167:8:0:20	0/1:52,0,100:6:0:56	0/0:0,102,205:34:0:98	0/0:0,63,202:21:0:59	0/1:110,0,89:11:0:91
2872944.fasta.result.contigs.fa_1	86	.	T	G	999	.	.	GT:PL:DP:SP:GQ	0/0:0,24,166:8:0:23	0/0:0,18,147:6:0:17	0/0:0,60,200:20:0:59	0/0:0,39,191:13:0:38	0/0:0,87,205:29:0:86	0/0:0,75,203:25:0:74	0/0:0,21,155:7:0:20	0/0:0,12,112:4:0:11	0/0:0,24,167:8:0:23	0/1:120,0,79:12:0:84	./.:29,0,61:3:0:30	0/1:19,0,84:4:0:20	1/1:188,60,0:20:0:55	1/1:155,30,0:10:0:25	1/1:116,15,0:5:0:10	1/1:176,39,0:13:0:34	0/1:66,0,115:10:0:67	1/1:133,15,0:5:0:10	1/1:150,30,0:10:0:25	1/1:183,57,0:19:0:52	1/1:102,71,59:7:0:8	./.:0,0,0:0:0:3	0/1:35,0,156:14:0:36	0/0:0,12,113:4:0:11	0/0:0,21,158:7:0:20	0/0:0,18,147:6:0:17	0/0:0,24,159:8:0:23	0/0:0,111,206:37:0:99	./.:78,9,0:3:0:5	0/0:0,18,137:6:0:17
2872944.fasta.result.contigs.fa_1	271	.	G	A	999	.	.	GT:PL:DP:SP:GQ	0/0:0,30,169:10:0:29	0/0:0,12,106:4:0:11	0/1:95,0,61:7:0:66	0/1:112,0,155:18:0:99	0/0:0,172,217:57:0:99	0/0:0,232,221:77:0:99	0/0:0,39,191:13:0:38	0/0:0,33,182:11:0:32	0/0:0,45,195:15:0:44	0/1:106,0,163:24:0:99	0/1:91,0,95:8:0:92	0/1:135,0,105:12:0:99	1/1:199,105,0:35:0:99	1/1:194,57,0:19:0:52	1/1:181,39,0:13:0:34	1/1:173,48,0:16:0:43	0/1:131,0,167:25:0:99	1/1:175,46,0:28:0:41	1/1:172,52,0:30:0:47	1/1:201,120,0:40:0:99	1/1:193,63,0:21:0:58	0/1:99,0,70:7:0:75	0/1:139,0,166:39:0:99	0/0:0,33,184:11:0:32	0/0:0,33,169:11:0:32	0/0:0,27,174:9:0:26	0/0:0,39,184:13:0:38	0/0:0,102,205:34:0:99	0/0:0,24,158:8:0:23	0/0:0,33,182:11:0:32
6004.fasta.result.contigs.fa_1	520	.	A	G	999	.	.	GT:PL:DP:SP:GQ	0/1:255,255,255:60:0:3	0/1:85,0,58:7:0:59	0/1:43,0,138:9:0:48	0/1:165,0,34:11:0:35	./.:73,9,0:3:0:9	1/1:210,33,0:11:0:32	0/0:0,120,255:40:0:99	0/1:155,0,15:7:0:16	0/0:0,96,255:32:0:91	1/1:156,15,0:5:0:14	1/1:255,168,0:68:0:99	0/1:134,0,60:10:0:61	0/1:55,0,58:4:0:56	1/1:255,126,0:42:0:99	1/1:255,166,0:55:0:99	1/1:133,15,0:5:0:14	1/1:198,63,0:21:0:62	1/1:245,64,0:35:0:63	./.:33,3,0:1:0:4	./.:108,9,0:3:0:9	1/1:255,108,0:36:0:99	1/1:194,24,0:8:0:23	1/1:137,18,0:6:0:17	0/0:0,42,231:14:0:37	0/0:0,106,255:48:0:99	0/1:167,0,244:24:2:99	0/0:0,84,255:28:0:79	0/0:0,255,255:87:0:99	0/1:23,0,245:16:0:28	0/1:163,0,201:28:0:99
437386.fasta.result.contigs.fa_1	277	.	C	G	999	.	.	GT:PL:DP:SP:GQ	0/1:150,0,8:10:0:11	0/1:26,0,59:4:0:29	1/1:115,12,0:4:0:10	./.:95,9,0:3:0:7	./.:38,3,0:1:0:3	1/1:137,18,0:6:0:16	1/1:117,15,0:5:0:13	0/1:54,0,26:4:0:29	1/1:192,42,0:14:0:39	0/0:0,12,68:4:0:9	0/1:56,0,150:23:0:59	./.:6,0,36:3:0:10	0/0:0,82,168:40:0:79	0/1:41,0,94:10:0:44	0/1:109,0,91:15:0:93	0/1:0,3,123:33:0:3	0/1:52,0,46:10:0:48	0/0:0,19,132:30:0:16	0/0:0,69,106:23:0:66	0/0:0,57,141:19:0:54	0/0:0,16,105:39:0:13	0/0:0,24,94:8:0:21	0/0:0,78,159:26:0:75	1/1:147,18,0:6:0:16	1/1:149,11,0:9:0:9	0/1:120,0,130:13:0:99	1/1:194,42,0:14:0:39	0/1:158,0,171:41:0:99	1/1:147,15,0:5:0:13	1/1:154,45,0:15:0:42
2789524.fasta.result.contigs.fa_1	262	.	T	C	999	.	.	GT:PL:DP:SP:GQ	0/0:0,42,193:14:0:40	0/0:0,30,179:10:0:28	0/1:14,0,127:8:0:16	0/0:0,12,113:4:0:10	./.:0,6,66:2:0:5	0/0:0,12,110:4:0:10	0/0:0,30,176:10:0:28	0/0:0,30,180:10:0:28	0/0:0,33,184:11:0:31	0/1:84,0,26:4:0:30	1/1:192,42,0:14:0:38	./.:69,6,0:2:0:4	1/1:166,27,0:9:0:23	1/1:195,45,0:15:0:41	1/1:172,22,0:20:0:18	1/1:174,30,0:10:0:26	1/1:196,54,0:18:0:50	1/1:112,12,0:4:0:9	0/1:119,0,147:16:0:99	./.:95,9,0:3:0:6	1/1:199,60,0:20:0:56	1/1:191,45,0:15:0:41	1/1:189,36,0:12:0:32	0/0:0,36,188:12:0:34	0/0:0,33,184:11:0:31	./.:0,9,93:3:0:8	0/0:0,18,137:6:0:16	0/0:0,60,200:20:0:58	0/0:0,51,197:17:0:49	0/0:0,21,146:7:0:19
606646.fasta.result.contigs.fa_1	92	.	T	C	999	.	.	GT:PL:DP:SP:GQ	0/0:0,134,255:57:0:99	0/0:0,52,178:29:0:50	0/1:49,0,137:7:0:51	0/1:81,0,153:18:4:83	0/0:0,36,187:12:0:34	0/0:0,15,131:5:0:13	0/0:0,111,255:37:0:99	0/0:0,7,155:14:0:6	0/0:0,60,255:20:0:58	0/1:117,0,14:8:0:18	1/1:206,123,0:41:0:99	0/1:55,0,90:5:0:57	1/1:184,48,0:16:0:44	1/1:255,144,0:48:0:99	1/1:255,141,0:47:0:99	0/1:204,0,240:59:5:99	1/1:255,141,0:47:0:99	0/1:90,0,23:5:0:27	1/1:222,78,0:26:0:74	1/1:114,12,0:4:0:9	1/1:255,187,0:62:0:99	1/1:177,67,0:35:0:63	1/1:169,33,0:11:0:29	0/0:0,69,255:23:0:67	0/0:0,111,255:37:0:99	0/0:0,93,255:31:0:91	0/0:0,81,255:27:0:79	0/0:0,239,255:87:0:99	0/0:0,35,224:37:8:33	0/0:0,69,233:24:0:67
3073782.fasta.result.contigs.fa_1	153	.	C	T	999	.	.	GT:PL:DP:SP:GQ	0/0:0,45,197:15:0:45	0/0:0,105,206:35:0:99	0/0:0,39,189:13:0:39	0/0:0,27,171:9:0:27	0/0:0,51,184:28:0:51	0/0:0,15,133:5:0:15	0/0:0,36,186:12:0:36	0/0:0,144,212:48:0:99	0/0:0,36,188:12:0:36	0/1:121,0,71:9:0:77	1/1:196,48,0:16:0:42	0/1:62,0,113:8:0:62	0/1:163,0,173:76:0:99	0/1:170,0,144:35:0:99	0/1:156,0,168:29:0:99	0/0:0,214,225:71:0:99	1/1:208,120,0:40:0:99	0/1:154,0,170:34:0:99	1/1:224,211,0:70:0:99	0/1:150,0,104:15:0:99	1/1:213,169,0:56:0:99	1/1:204,99,0:33:0:93	1/1:239,255,0:90:0:99	0/0:0,48,197:16:0:48	0/0:0,39,192:13:0:39	0/0:0,57,200:19:0:57	0/0:0,57,200:19:0:57	0/0:0,169,217:56:0:99	0/0:0,78,204:26:0:78	0/0:0,45,197:15:0:45
3073782.fasta.result.contigs.fa_1	345	.	G	T	999	.	.	GT:PL:DP:SP:GQ	0/0:0,24,157:8:0:23	0/0:0,48,191:16:0:47	./.:0,9,91:3:0:9	0/1:19,0,84:4:0:20	0/0:0,39,187:13:0:38	0/0:0,27,168:9:0:26	0/0:0,36,181:12:0:35	0/0:0,60,196:20:0:59	0/0:0,27,166:9:0:26	1/1:193,45,0:15:0:40	1/1:195,45,0:15:0:40	./.:41,0,29:3:0:33	1/1:217,199,0:66:0:99	0/1:131,0,162:28:0:99	0/1:50,0,101:6:0:51	0/0:0,120,206:40:0:99	1/1:203,114,0:38:0:99	1/1:205,111,0:37:0:99	1/1:216,175,0:58:0:99	0/1:111,0,156:17:0:99	1/1:204,117,0:39:0:99	1/1:203,102,0:34:0:97	1/1:222,205,0:68:0:99	0/0:0,21,145:7:0:20	0/0:0,15,123:5:0:14	0/0:0,21,148:7:0:20	0/0:0,24,165:8:0:23	0/0:0,102,203:34:0:99	0/0:0,24,163:8:0:23	0/0:0,15,132:5:0:14
16835.fasta.result.contigs.fa_1	260	.	T	C	999	.	.	GT:PL:DP:SP:GQ	0/0:0,16,172:16:0:14	0/0:0,18,145:6:0:16	0/1:118,0,117:12:0:99	0/1:160,0,140:21:0:99	0/0:0,36,183:12:0:33	0/0:0,63,202:21:0:60	0/0:0,15,131:5:0:13	0/1:46,0,58:4:0:48	0/0:0,18,146:6:0:16	1/1:169,27,0:9:0:24	1/1:201,60,0:20:0:57	0/1:144,0,84:12:0:87	1/1:198,51,0:17:0:48	1/1:158,21,0:7:0:18	1/1:199,66,0:22:0:63	0/1:71,0,125:9:0:74	1/1:148,21,0:7:0:18	1/1:114,12,0:4:0:9	1/1:159,4,0:14:0:3	1/1:195,42,0:14:0:39	0/1:122,0,60:9:0:63	./.:0,6,68:2:0:5	1/1:196,48,0:16:0:45	0/0:0,27,173:9:0:24	./.:0,0,0:0:0:3	0/1:73,0,91:7:0:75	./.:0,6,69:2:0:5	0/0:0,78,204:26:0:75	0/0:0,6,155:25:0:5	0/0:0,33,184:11:0:30
2035888.fasta.result.contigs.fa_1	214	.	C	T	999	.	.	GT:PL:DP:SP:GQ	0/0:0,48,190:16:0:51	0/0:0,75,193:27:0:78	0/0:0,15,121:5:0:18	0/0:0,24,170:8:0:27	0/0:0,33,148:11:0:36	0/0:0,51,193:17:0:54	0/0:0,45,188:15:0:48	0/0:0,18,142:6:0:21	0/0:0,30,165:10:0:33	./.:50,6,0:2:0:5	0/0:0,60,198:20:0:63	./.:0,6,50:2:0:9	1/1:167,27,0:9:0:18	0/0:0,51,189:17:0:54	0/0:0,78,202:26:0:81	1/1:202,105,0:35:0:96	0/1:151,0,169:37:0:99	0/1:141,0,95:14:0:99	0/0:0,99,199:34:0:99	0/1:107,0,127:14:0:99	0/1:147,0,153:22:0:99	0/1:142,0,170:34:0:99	1/1:146,21,0:7:0:12	0/0:0,33,167:11:0:36	0/0:0,33,180:11:0:36	0/0:0,24,149:8:0:27	0/0:0,18,124:6:0:21	0/0:0,69,196:23:0:72	0/0:0,105,202:35:0:99	0/0:0,18,143:6:0:21
1733564.fasta.result.contigs.fa_1	361	.	A	G	999	.	.	GT:PL:DP:SP:GQ	0/0:0,33,186:16:0:32	0/0:0,30,178:10:0:29	./.:0,3,38:1:0:4	./.:0,0,0:0:0:3	0/0:0,45,195:15:0:44	0/0:0,90,202:30:0:89	0/0:0,18,143:6:0:17	0/0:0,12,115:4:0:12	0/0:0,27,167:9:0:26	1/1:128,15,0:5:0:10	1/1:197,51,0:17:0:46	./.:38,3,0:1:0:4	1/1:199,51,0:17:0:46	0/0:0,54,197:18:0:53	0/0:0,12,110:4:0:12	1/1:202,63,0:21:0:58	0/1:139,0,142:18:0:99	./.:69,6,0:2:0:3	0/1:84,0,141:13:0:85	1/1:198,60,0:20:0:55	1/1:195,54,0:18:0:49	0/1:141,0,116:14:0:99	0/1:94,0,103:9:0:95	0/1:60,0,79:6:0:61	0/0:0,24,166:8:0:23	0/0:0,27,167:9:0:26	0/1:52,0,100:6:0:53	0/0:0,45,195:15:0:44	./.:0,9,91:3:0:9	0/0:0,24,165:8:0:23
896729.fasta.result.contigs.fa_1	42	.	G	A	999	.	.	GT:PL:DP:SP:GQ	1/1:159,7,0:15:0:6	1/1:247,36,0:12:0:34	1/1:248,39,0:13:0:37	0/1:219,0,25:17:5:27	1/1:255,114,0:38:0:99	1/1:255,151,0:50:0:99	1/1:255,63,0:21:0:61	0/1:97,0,23:5:0:25	1/1:255,93,0:31:0:91	0/0:0,12,115:4:0:8	0/0:0,57,194:19:0:53	0/1:52,0,96:6:0:56	0/1:132,0,160:24:0:99	0/1:144,0,165:24:0:99	0/1:161,0,190:28:0:99	0/0:0,57,232:19:0:53	0/0:0,33,181:11:0:29	./.:29,0,61:3:0:33	0/0:0,22,169:20:0:18	0/0:0,93,202:31:0:89	0/0:0,33,174:11:0:29	0/0:0,15,125:5:0:11	0/0:0,54,220:18:0:50	1/1:221,76,0:32:0:74	1/1:255,75,0:25:0:73	1/1:255,90,0:31:0:88	1/1:255,69,0:23:0:67	0/1:189,0,255:84:7:99	1/1:255,87,0:29:0:85	1/1:230,93,0:31:0:91
2498049.fasta.result.contigs.fa_1	93	.	T	C	999	.	.	GT:PL:DP:SP:GQ	0/0:0,102,196:36:0:99	0/0:0,65,179:35:0:65	0/0:0,28,186:13:0:28	0/0:0,15,133:5:0:15	0/0:0,33,198:11:0:33	0/0:0,24,173:8:0:24	0/0:0,81,224:27:0:81	0/0:0,27,175:9:0:27	0/0:0,53,247:24:0:53	0/1:54,0,42:7:0:47	1/1:244,132,0:44:0:99	0/1:104,0,19:5:0:25	./.:59,0,29:3:0:35	1/1:175,178,0:60:0:99	1/1:152,108,0:36:0:99	0/1:131,0,180:51:0:99	1/1:199,175,0:59:0:99	0/1:115,0,96:10:0:99	1/1:188,60,0:20:0:54	1/1:122,21,0:7:0:15	0/1:180,0,152:63:3:99	1/1:178,111,0:37:0:99	0/1:91,0,17:6:0:23	0/0:0,81,181:28:0:81	0/0:0,60,168:21:0:60	0/0:0,51,192:17:0:51	0/0:0,71,248:29:0:71	0/0:0,212,210:78:0:99	0/0:0,108,255:37:0:99	0/0:0,39,190:14:0:39
2498049.fasta.result.contigs.fa_1	126	.	C	T	999	.	.	GT:PL:DP:SP:GQ	0/0:0,108,203:36:0:99	0/0:0,65,185:35:0:65	0/0:0,28,211:13:0:28	0/0:0,12,109:4:0:12	0/0:0,33,205:11:0:33	0/0:0,21,150:7:0:21	0/0:0,81,232:27:0:81	0/0:0,24,158:8:0:24	0/0:0,72,255:24:0:72	0/1:44,0,76:7:0:44	1/1:190,129,0:43:0:99	0/1:74,0,22:4:0:28	./.:42,0,25:3:0:31	1/1:176,162,0:60:0:99	1/1:76,105,0:35:0:70	0/1:111,0,185:51:0:99	1/1:213,175,0:59:0:99	0/1:79,0,101:9:0:79	1/1:151,57,0:19:0:51	0/1:87,5,0:7:0:3	0/1:179,0,157:63:3:99	1/1:171,108,0:37:0:99	0/1:105,0,20:6:0:26	0/0:0,84,200:28:0:84	0/0:0,60,197:21:0:60	0/0:0,51,196:17:0:51	0/0:0,87,255:29:0:87	0/0:0,235,220:78:0:99	0/0:0,111,255:37:0:99	0/0:0,33,171:13:0:33
464537.fasta.result.contigs.fa_1	112	.	T	A	999	.	.	GT:PL:DP:SP:GQ	0/1:154,0,190:39:0:99	0/0:0,26,254:21:0:24	0/0:0,11,255:16:0:10	0/0:0,15,155:5:0:13	0/0:0,21,168:7:0:19	0/0:0,27,178:9:0:25	0/0:0,51,187:17:0:49	0/1:32,0,193:14:4:34	0/1:185,0,100:26:0:99	./.:65,6,0:2:0:4	0/1:191,0,247:52:7:99	0/1:64,0,63:4:0:63	1/1:186,27,0:9:0:23	1/1:255,208,0:69:0:99	1/1:255,85,0:34:0:81	0/1:132,0,233:28:0:99	1/1:255,61,0:33:0:57	0/1:108,0,21:5:0:25	./.:30,0,31:2:0:30	1/1:125,15,0:5:0:11	0/1:177,0,138:25:0:99	1/1:255,114,0:38:0:99	1/1:106,12,0:4:0:9	0/1:11,0,149:9:0:13	0/0:0,120,255:41:0:99	0/0:0,87,255:29:0:85	0/0:0,51,204:17:0:49	0/0:0,255,255:94:0:99	0/0:0,163,255:54:0:99	0/1:176,0,165:23:0:99
464537.fasta.result.contigs.fa_1	115	.	G	A	999	.	.	GT:PL:DP:SP:GQ	0/1:154,0,194:39:0:99	0/0:0,25,243:21:0:23	0/0:0,11,255:16:0:10	0/0:0,18,153:6:0:16	0/0:0,21,168:7:0:19	0/0:0,27,147:9:0:25	0/0:0,51,191:17:0:49	0/1:34,0,203:14:4:36	0/1:186,0,112:26:0:99	./.:66,6,0:2:0:4	0/1:191,0,248:52:5:99	0/1:64,0,41:4:0:45	1/1:200,27,0:9:0:23	1/1:255,211,0:70:0:99	1/1:255,64,0:34:0:60	0/1:143,0,230:28:0:99	1/1:255,62,0:33:0:58	0/1:98,0,22:5:0:26	./.:32,0,9:2:0:13	1/1:160,18,0:6:0:14	0/1:188,0,133:25:0:99	1/1:255,114,0:38:0:99	1/1:115,12,0:4:0:9	0/1:2,0,146:9:0:5	0/0:0,123,255:41:0:99	0/0:0,87,255:29:0:85	0/0:0,51,221:17:0:49	0/0:0,255,255:97:0:99	0/0:0,163,255:55:0:99	0/1:183,0,152:23:0:99
1133839.fasta.result.contigs.fa_1	170	.	T	C	999	.	.	GT:PL:DP:SP:GQ	0/0:0,39,186:13:0:37	0/0:0,42,189:14:0:40	0/0:0,27,174:9:0:25	0/0:0,30,174:10:0:28	0/0:0,21,157:7:0:19	0/0:0,33,177:11:0:31	0/0:0,30,173:10:0:28	0/0:0,15,126:5:0:14	0/0:0,24,162:8:0:22	./.:69,6,0:2:0:4	1/1:195,45,0:15:0:41	./.:0,0,0:0:0:3	1/1:186,39,0:13:0:35	1/1:186,36,0:12:0:32	1/1:189,48,0:16:0:44	0/1:125,0,168:23:0:99	1/1:202,81,0:27:0:77	1/1:108,12,0:4:0:8	1/1:202,78,0:26:0:74	1/1:141,18,0:6:0:14	1/1:197,63,0:21:0:59	1/1:116,12,0:4:0:8	1/1:184,36,0:12:0:32	0/0:0,36,189:12:0:34	0/0:0,27,169:9:0:25	0/0:0,42,192:14:0:40	0/0:0,54,199:18:0:52	0/0:0,132,210:44:0:99	0/0:0,39,174:13:0:37	0/0:0,36,189:12:0:34
716819.fasta.result.contigs.fa_1	218	.	A	C	999	.	.	GT:PL:DP:SP:GQ	0/0:0,51,193:17:0:48	0/0:0,27,171:9:0:24	./.:0,6,69:2:0:5	./.:0,3,28:1:0:3	0/0:0,75,198:25:0:72	0/0:0,63,199:21:0:60	0/0:0,18,143:6:0:15	0/0:0,21,153:7:0:18	0/1:20,0,113:6:0:23	0/1:138,0,65:10:0:68	1/1:147,18,0:6:0:15	./.:0,0,0:0:0:3	1/1:203,90,0:30:0:87	0/1:131,0,137:17:0:99	./.:20,0,61:3:0:23	1/1:160,24,0:8:0:21	1/1:199,66,0:22:0:63	1/1:126,15,0:5:0:12	1/1:198,51,0:17:0:48	1/1:194,45,0:15:0:42	1/1:196,57,0:19:0:54	1/1:167,27,0:9:0:24	1/1:204,102,0:34:0:99	0/0:0,33,173:11:0:30	0/0:0,24,158:8:0:21	0/0:0,12,112:4:0:10	0/0:0,30,180:10:0:27	0/1:156,0,169:37:0:99	0/1:100,0,48:6:0:51	./.:38,3,0:1:0:3
3156791.fasta.result.contigs.fa_1	277	.	C	A	999	.	.	GT:PL:DP:SP:GQ	0/0:0,21,157:7:0:20	0/0:0,78,201:26:0:77	./.:0,9,95:3:0:9	0/1:7,0,145:9:0:9	./.:0,3,38:1:0:4	0/0:0,15,119:5:0:14	0/0:0,12,109:4:0:11	0/0:0,48,196:16:0:47	0/0:0,42,188:14:0:41	0/1:18,0,100:5:0:19	1/1:189,45,0:15:0:40	0/1:115,0,73:8:0:78	1/1:193,51,0:17:0:46	0/1:163,0,141:33:0:99	0/1:54,0,153:14:0:55	1/1:201,105,0:35:0:99	1/1:201,123,0:41:0:99	0/1:135,0,126:16:0:99	1/1:213,181,0:61:0:99	0/0:0,12,111:4:0:11	1/1:202,120,0:40:0:99	1/1:194,48,0:16:0:43	1/1:198,54,0:18:0:49	0/0:0,36,183:12:0:35	0/0:0,33,184:11:0:32	0/0:0,48,197:16:0:47	0/0:0,39,191:13:0:38	0/0:0,120,206:40:0:99	0/1:152,0,142:25:0:99	0/0:0,27,164:9:0:26
660575.fasta.result.contigs.fa_1	390	.	T	A	999	.	.	GT:PL:DP:SP:GQ	0/1:0,1,152:13:0:3	0/1:20,0,115:6:0:21	./.:18,0,31:2:0:19	0/1:81,0,38:5:0:43	0/0:0,21,158:7:0:20	0/0:0,24,161:8:0:23	0/0:0,39,189:13:0:38	0/0:0,18,141:6:0:17	0/0:0,42,194:14:0:41	./.:61,0,29:3:0:34	1/1:192,51,0:17:0:46	./.:95,9,0:3:0:5	0/1:109,0,142:14:0:99	0/1:151,0,155:23:0:99	0/0:0,18,145:6:0:17	0/1:87,0,166:22:0:88	0/1:146,0,170:31:0:99	1/1:164,24,0:8:0:19	1/1:202,72,0:24:0:67	0/1:71,0,125:9:0:72	1/1:204,90,0:30:0:85	1/1:202,66,0:22:0:61	1/1:197,51,0:17:0:46	0/0:0,51,197:17:0:50	0/0:0,51,197:17:0:50	0/0:0,30,178:10:0:29	0/0:0,27,168:9:0:26	0/0:0,102,203:34:0:99	./.:0,9,91:3:0:9	0/0:0,21,153:7:0:20
2722643.fasta.result.contigs.fa_1	342	.	A	G	999	.	.	GT:PL:DP:SP:GQ	0/0:0,16,163:18:0:13	0/0:0,102,203:34:0:99	0/1:6,0,140:9:0:9	0/1:26,0,84:4:0:29	0/0:0,220,224:73:0:99	0/0:0,204,218:74:0:99	0/0:0,36,180:12:0:33	0/0:0,75,201:25:0:72	0/0:0,12,108:4:0:10	1/1:205,105,0:35:0:99	1/1:184,42,0:14:0:39	./.:0,0,0:0:0:3	1/1:218,199,0:66:0:99	1/1:201,66,0:22:0:63	1/1:168,16,0:18:0:13	1/1:207,138,0:46:0:99	0/1:149,0,170:36:0:99	1/1:212,163,0:54:0:99	1/1:203,176,0:71:0:99	1/1:205,114,0:38:0:99	1/1:206,117,0:39:0:99	1/1:181,79,0:39:0:76	1/1:220,211,0:70:0:99	0/0:0,27,166:9:0:24	0/1:23,0,132:9:0:26	0/0:0,27,161:9:0:24	0/0:0,30,168:10:0:27	0/0:0,72,196:24:0:69	0/0:0,99,205:33:0:96	0/0:0,15,118:5:0:13
17096.fasta.result.contigs.fa_1	86	.	G	T	999	.	.	GT:PL:DP:SP:GQ	0/0:0,54,196:18:0:54	0/0:0,64,182:34:0:64	0/0:0,42,194:14:0:42	0/0:0,15,133:5:0:15	./.:0,3,38:1:0:5	./.:0,0,0:0:0:3	0/0:0,36,184:12:0:36	0/0:0,30,178:10:0:30	0/0:0,36,189:12:0:36	0/1:51,0,100:6:0:51	1/1:197,51,0:17:0:45	0/1:82,0,51:5:0:57	./.:55,6,0:2:0:3	0/0:0,132,210:44:0:99	0/0:0,96,205:32:0:96	1/1:220,187,0:62:0:99	1/1:207,126,0:42:0:99	0/1:79,0,79:6:0:78	0/1:169,0,122:31:0:99	1/1:137,18,0:6:0:13	1/1:212,154,0:51:0:99	1/1:176,46,0:28:0:40	./.:89,9,0:3:0:5	0/0:0,45,194:15:0:45	0/0:0,54,199:18:0:54	0/0:0,45,197:15:0:45	0/1:73,0,97:7:0:73	0/0:0,69,203:23:0:69	0/0:0,138,210:46:0:99	0/0:0,48,196:16:0:48
892595.fasta.result.contigs.fa_1	273	.	C	G	999	.	.	GT:PL:DP:SP:GQ	0/1:116,0,49:7:0:53	0/1:83,0,139:12:0:85	0/0:0,21,142:7:0:19	0/0:0,12,100:4:0:10	0/0:0,15,131:5:0:13	0/0:0,21,155:7:0:19	./.:0,6,69:2:0:5	0/0:0,4,160:14:0:4	./.:0,6,55:2:0:5	0/1:154,0,148:22:0:99	1/1:181,33,0:11:0:29	./.:49,6,0:2:0:4	0/1:163,0,170:47:0:99	1/1:197,60,0:20:0:56	1/1:147,18,0:6:0:14	1/1:206,114,0:38:0:99	1/1:205,96,0:32:0:92	1/1:202,102,0:34:0:98	1/1:212,151,0:50:0:99	0/0:0,39,188:13:0:37	1/1:203,90,0:30:0:86	1/1:201,81,0:27:0:77	0/1:169,0,138:48:0:99	0/0:0,24,163:8:0:22	0/0:0,24,156:8:0:22	0/0:0,12,115:4:0:10	0/0:0,15,131:5:0:13	0/0:0,63,199:21:0:61	0/0:0,24,167:8:0:22	0/1:116,0,41:7:0:45
1375727.fasta.result.contigs.fa_1	23	.	A	T	999	.	.	GT:PL:DP:SP:GQ	0/0:0,18,131:6:0:17	0/0:0,24,166:8:0:23	0/1:17,0,120:7:0:18	0/0:0,15,123:5:0:14	./.:0,9,94:3:0:9	0/0:0,12,116:4:0:12	0/1:2,0,134:12:0:5	0/0:0,30,189:10:0:29	0/0:0,31,209:16:0:30	1/1:154,21,0:7:0:16	1/1:189,39,0:13:0:34	./.:36,3,0:1:0:4	1/1:193,48,0:16:0:43	0/1:161,0,150:25:0:99	0/1:166,0,87:14:0:92	0/0:0,57,198:19:0:56	1/1:238,90,0:30:0:85	1/1:141,21,0:7:0:16	0/1:168,0,137:28:0:99	0/1:83,0,26:4:0:31	0/1:141,0,169:34:0:99	1/1:185,33,0:11:0:28	0/1:91,0,161:17:0:92	0/0:0,51,188:17:0:50	0/0:0,33,167:11:0:32	0/0:0,19,164:19:0:18	0/1:140,0,129:19:0:99	0/0:0,120,255:40:0:99	0/0:0,30,207:10:0:29	0/0:0,39,183:13:0:38
2400715.fasta.result.contigs.fa_1	29	.	G	A	999	.	.	GT:PL:DP:SP:GQ	0/1:109,0,165:28:0:99	0/0:0,45,217:15:0:45	1/1:108,12,0:5:0:7	0/1:139,0,9:9:0:15	0/0:0,27,164:9:0:27	1/1:205,36,0:12:0:30	0/1:192,0,152:42:0:99	./.:0,6,63:2:0:7	0/1:181,0,144:32:0:99	./.:0,6,68:2:0:7	0/0:0,99,201:33:0:99	0/0:0,15,128:5:0:15	0/0:0,30,172:10:0:30	0/0:0,102,202:34:0:99	0/0:0,96,204:32:0:96	0/1:199,0,154:29:0:99	0/0:0,87,202:29:0:87	./.:0,6,66:2:0:7	0/0:0,72,203:24:0:72	0/0:0,21,148:7:0:21	0/0:0,117,255:40:0:99	0/0:0,24,165:8:0:24	0/0:0,27,169:9:0:27	1/1:252,114,0:39:0:99	0/1:15,0,155:18:0:15	1/1:169,31,0:23:0:25	1/1:199,90,0:30:0:84	0/0:0,255,255:100:0:99	0/1:179,0,158:24:0:99	1/1:198,43,0:26:0:37
49563.fasta.result.contigs.fa_1	44	.	A	T	999	.	.	GT:PL:DP:SP:GQ	0/1:191,0,155:31:0:99	0/1:198,0,195:32:3:99	0/0:0,57,255:19:0:53	0/0:0,33,214:11:0:29	0/1:123,0,94:9:0:96	0/1:96,0,64:8:0:66	0/1:114,0,236:23:0:99	0/0:0,15,133:5:0:11	0/0:0,160,255:53:0:99	0/1:23,0,116:5:0:27	1/1:239,66,0:22:0:64	1/1:255,33,0:11:0:31	1/1:255,51,0:17:0:49	1/1:255,126,0:42:0:99	1/1:255,102,0:34:0:99	1/1:255,220,0:73:0:99	1/1:255,199,0:66:0:99	1/1:233,30,0:10:0:28	1/1:255,132,0:44:0:99	1/1:167,24,0:8:0:22	1/1:255,229,0:76:0:99	1/1:219,36,0:12:0:34	1/1:147,18,0:6:0:16	0/1:195,0,255:41:7:99	0/0:0,67,235:35:0:63	0/0:0,126,255:42:0:99	0/0:0,123,255:41:0:99	./.:0,255,255:123:0:99	0/1:217,0,129:21:3:99	0/0:0,125,255:54:0:99
606471.fasta.result.contigs.fa_2	122	.	T	C	999	.	.	GT:PL:DP:SP:GQ	0/0:0,93,202:32:0:96	./.:0,9,70:3:0:13	0/0:0,36,250:12:0:39	0/0:0,39,255:13:0:42	0/0:0,15,101:5:0:19	0/0:0,39,225:13:0:42	0/0:0,114,255:38:0:99	0/0:0,15,131:5:0:19	0/0:0,87,255:29:0:90	0/1:60,0,98:7:0:57	0/0:0,40,174:27:0:43	0/1:55,0,82:5:0:52	0/1:54,0,50:4:0:50	0/0:0,15,133:5:0:19	0/0:0,60,255:20:0:63	0/1:64,0,127:9:0:61	0/0:0,18,146:6:0:21	./.:0,3,38:1:0:7	0/1:99,0,52:6:0:61	1/1:231,27,0:9:0:18	1/1:130,12,0:4:0:4	./.:0,0,0:0:0:5	1/1:130,15,0:5:0:7	0/0:0,123,245:41:0:99	0/0:0,117,255:39:0:99	0/0:0,129,255:43:0:99	0/0:0,126,255:42:0:99	./.:0,255,255:109:0:99	0/0:0,15,126:5:0:19	0/0:0,117,255:39:0:99
1135373.fasta.result.contigs.fa_1	138	.	T	G	999	.	.	GT:PL:DP:SP:GQ	0/0:0,126,238:42:0:99	0/0:0,75,203:25:0:78	0/0:0,15,127:5:0:18	0/0:0,54,192:18:0:57	0/0:99,147,255:22:0:51	0/0:0,54,196:18:0:57	0/0:154,196,255:32:0:45	0/0:0,21,149:7:0:24	0/0:0,90,196:30:0:93	./.:0,9,83:3:0:12	0/0:0,75,199:25:0:78	./.:69,6,0:2:0:5	0/1:113,0,128:15:0:99	0/0:0,87,202:29:0:90	0/0:0,63,239:21:0:66	1/1:209,132,0:44:0:99	0/1:171,0,164:45:0:99	0/1:76,0,120:11:0:73	0/0:0,63,241:21:0:66	0/1:134,0,100:12:0:99	1/1:200,129,0:43:0:99	0/1:118,0,91:10:0:99	0/1:71,0,141:16:0:68	0/0:0,157,255:53:0:99	0/0:255,255,255:24:0:5	0/0:155,200,255:29:0:48	0/0:0,84,225:29:0:87	0/0:0,255,255:92:0:99	0/0:0,78,201:26:0:81	0/0:0,78,196:28:0:81
590981.fasta.result.contigs.fa_1	280	.	A	G	999	.	.	GT:PL:DP:SP:GQ	0/0:0,21,158:7:0:15	0/0:0,72,202:24:0:66	./.:68,6,0:2:0:7	0/0:0,12,116:4:0:7	0/1:143,0,102:13:0:99	0/0:0,12,103:4:0:7	0/0:0,15,132:5:0:10	0/0:0,63,202:21:0:57	0/1:70,0,127:9:0:76	1/1:146,21,0:7:0:21	1/1:201,60,0:20:0:60	./.:25,3,0:1:0:5	1/1:203,81,0:27:0:81	1/1:179,33,0:11:0:33	1/1:203,72,0:24:0:72	1/1:200,54,0:18:0:54	1/1:203,78,0:26:0:78	1/1:157,21,0:7:0:21	1/1:205,96,0:32:0:96	1/1:161,24,0:8:0:24	1/1:199,72,0:24:0:72	1/1:173,27,0:9:0:27	1/1:203,75,0:25:0:75	0/1:71,0,124:9:0:77	0/1:110,0,20:6:0:20	0/0:0,45,195:15:0:39	0/1:145,0,11:9:0:12	0/1:146,0,171:40:0:99	1/1:194,48,0:16:0:48	0/1:60,0,155:13:0:66
2870972.fasta.result.contigs.fa_1	172	.	G	T	999	.	.	GT:PL:DP:SP:GQ	0/0:0,69,202:23:0:67	0/0:0,72,199:24:0:70	0/1:20,0,115:6:0:22	0/0:0,18,145:6:0:16	0/0:0,24,164:8:0:22	0/1:112,0,92:9:0:96	0/0:0,24,165:8:0:22	0/0:0,48,194:16:0:46	0/1:151,0,84:13:0:88	0/1:14,0,124:8:0:16	1/1:198,51,0:17:0:47	0/1:101,0,23:5:0:27	1/1:206,96,0:32:0:92	0/1:168,0,133:38:0:99	0/1:133,0,169:28:0:99	0/1:171,0,152:56:0:99	1/1:213,148,0:49:0:99	0/1:100,0,40:6:0:44	1/1:204,87,0:29:0:83	./.:69,6,0:2:0:4	1/1:216,178,0:59:0:99	1/1:202,87,0:29:0:83	1/1:202,69,0:23:0:65	0/0:0,24,154:8:0:22	0/0:0,39,191:13:0:37	0/0:0,27,172:9:0:25	0/1:109,0,81:9:0:85	0/0:0,84,202:28:0:82	0/0:0,105,206:35:0:99	0/0:0,24,161:8:0:22
2318532.fasta.result.contigs.fa_1	18	.	G	T	999	.	.	GT:PL:DP:SP:GQ	0/0:0,93,202:31:0:90	0/1:17,0,113:7:0:20	./.:0,6,76:2:0:5	0/0:0,27,170:9:0:24	0/0:0,31,213:23:0:28	0/0:0,81,201:27:0:78	0/0:0,48,222:27:0:45	0/1:58,0,58:4:0:58	0/0:0,99,255:33:0:96	1/1:164,24,0:8:0:21	./.:68,6,0:2:0:5	1/1:116,12,0:4:0:9	1/1:197,57,0:19:0:54	1/1:217,36,0:12:0:33	1/1:184,63,0:33:0:60	1/1:180,30,0:10:0:27	1/1:180,30,0:10:0:27	0/1:72,0,55:5:0:58	1/1:129,15,0:5:0:12	1/1:200,57,0:19:0:54	1/1:153,24,0:8:0:21	./.:38,3,0:1:0:3	1/1:178,33,0:11:0:30	0/0:0,93,204:31:0:90	./.:0,6,29:2:0:5	0/0:0,105,203:35:0:99	0/0:0,96,202:32:0:93	0/0:0,21,182:7:0:18	./.:0,6,76:2:0:5	0/0:0,84,233:28:0:81
247215.fasta.result.contigs.fa_1	179	.	C	T	999	.	.	GT:PL:DP:SP:GQ	0/0:0,54,198:18:0:52	0/1:29,0,158:13:0:31	0/0:0,30,180:10:0:28	0/1:2,0,156:12:0:5	0/0:0,48,195:16:0:46	0/0:0,30,180:10:0:28	0/0:0,21,158:7:0:19	0/0:0,48,198:16:0:46	0/0:0,39,189:13:0:37	1/1:172,27,0:9:0:23	1/1:201,57,0:19:0:53	0/1:58,0,58:4:0:58	1/1:204,99,0:33:0:95	1/1:202,63,0:21:0:59	1/1:174,50,0:29:0:46	1/1:171,27,0:9:0:23	1/1:180,33,0:11:0:29	0/1:82,0,45:6:0:49	1/1:205,90,0:30:0:86	1/1:201,78,0:26:0:74	1/1:199,54,0:18:0:50	./.:29,0,61:3:0:31	1/1:204,102,0:34:0:98	0/0:0,42,195:14:0:40	0/0:0,39,189:13:0:37	0/0:0,39,190:13:0:37	0/0:0,33,185:11:0:31	0/0:0,120,208:40:0:99	0/0:0,51,198:17:0:49	0/0:0,48,196:16:0:46
247215.fasta.result.contigs.fa_1	306	.	G	A	999	.	.	GT:PL:DP:SP:GQ	0/0:0,36,185:12:0:34	0/0:0,30,173:10:0:28	./.:0,9,108:3:0:7	0/0:0,18,144:6:0:16	0/0:0,57,200:19:0:55	0/0:0,12,116:4:0:10	0/0:0,30,151:10:0:28	0/0:0,33,181:11:0:31	0/0:0,39,189:13:0:37	1/1:189,42,0:14:0:38	1/1:200,72,0:24:0:68	./.:48,6,0:2:0:4	1/1:202,90,0:30:0:86	1/1:191,42,0:14:0:38	1/1:124,15,0:5:0:12	1/1:181,33,0:11:0:29	1/1:201,63,0:21:0:59	1/1:142,18,0:6:0:15	1/1:201,72,0:24:0:68	1/1:201,93,0:31:0:89	1/1:201,78,0:26:0:74	0/1:52,0,99:6:0:54	1/1:202,102,0:34:0:98	0/0:0,39,187:13:0:37	0/0:0,30,175:10:0:28	0/0:0,30,179:10:0:28	0/0:0,24,162:8:0:22	0/0:0,80,201:32:0:78	0/1:20,0,113:6:0:22	0/0:0,24,167:8:0:22
999005.fasta.result.contigs.fa_1	65	.	T	C	999	.	.	GT:PL:DP:SP:GQ	0/1:133,0,158:23:0:99	1/1:200,60,0:20:0:60	0/1:187,0,9:20:0:9	0/1:162,0,111:15:0:99	0/0:0,87,204:29:0:81	0/0:0,93,204:31:0:87	0/1:78,0,149:13:0:84	0/1:127,0,153:14:0:99	0/0:0,90,235:30:0:84	1/1:178,58,0:32:0:58	0/1:143,0,160:23:0:99	./.:28,0,40:3:0:33	1/1:255,214,0:71:0:99	1/1:196,51,0:17:0:51	1/1:216,36,0:12:0:36	1/1:234,99,0:33:0:99	1/1:241,75,0:25:0:75	1/1:182,33,0:11:0:33	1/1:191,56,0:44:10:56	1/1:208,126,0:42:0:99	1/1:251,129,0:43:0:99	1/1:162,24,0:8:0:24	1/1:231,247,0:82:0:99	0/1:213,0,134:28:3:99	0/0:0,57,236:19:0:51	1/1:202,96,0:32:0:96	0/0:0,29,158:32:0:23	./.:166,0,238:110:0:99	1/1:190,39,0:13:0:39	0/1:136,0,192:25:0:99
1605971.fasta.result.contigs.fa_1	343	.	G	T	999	.	.	GT:PL:DP:SP:GQ	0/0:0,30,156:10:0:32	0/0:0,69,255:23:0:71	0/0:0,42,255:14:0:44	0/0:0,21,158:7:0:23	0/0:0,30,210:10:0:32	0/0:0,39,220:13:0:41	0/0:0,96,255:32:0:98	./.:0,6,67:2:0:9	0/0:0,87,255:29:0:89	0/1:47,0,80:5:0:45	0/0:0,33,190:11:0:35	0/1:51,0,93:5:0:49	1/1:240,84,0:28:0:76	0/1:165,0,146:16:8:99	0/1:103,0,98:12:0:99	1/1:203,69,0:23:0:61	0/0:0,81,255:27:0:83	./.:32,0,32:2:0:29	0/0:0,96,255:32:0:98	0/0:0,12,112:4:0:14	0/1:183,0,152:26:0:99	./.:91,9,0:3:0:3	1/1:255,108,0:36:0:99	0/0:0,112,255:43:0:99	0/0:0,39,168:13:0:41	0/0:0,66,255:23:0:68	0/0:0,75,237:25:0:77	./.:0,255,255:113:0:99	0/0:0,63,255:21:0:65	0/0:0,73,255:30:0:75
2869153.fasta.result.contigs.fa_1	243	.	A	G	999	.	.	GT:PL:DP:SP:GQ	0/0:0,25,171:21:0:23	0/1:1,0,152:22:0:5	0/0:0,36,183:12:0:34	0/1:0,1,149:24:0:4	0/0:0,151,211:50:0:99	0/0:0,178,214:59:0:99	0/0:0,18,140:6:0:16	0/0:0,33,180:11:0:31	0/0:0,36,178:12:0:34	1/1:241,72,0:24:0:68	1/1:180,39,0:25:0:35	0/1:77,0,91:7:0:79	1/1:206,111,0:37:0:99	1/1:204,99,0:33:0:95	1/1:200,78,0:26:0:74	1/1:177,43,0:27:0:39	0/1:169,0,119:35:0:99	1/1:183,42,0:14:0:38	1/1:209,126,0:42:0:99	1/1:208,132,0:44:0:99	1/1:204,90,0:30:0:86	1/1:172,27,0:9:0:23	1/1:210,132,0:44:0:99	0/0:0,42,191:14:0:40	0/0:0,57,198:19:0:55	0/0:0,45,194:15:0:43	0/0:0,36,184:12:0:34	0/0:0,108,205:36:0:99	0/0:0,96,205:32:0:94	0/1:2,0,153:12:0:6
823123.fasta.result.contigs.fa_1	128	.	T	C	999	.	.	GT:PL:DP:SP:GQ	0/1:111,0,195:25:0:99	0/1:196,0,147:34:0:99	0/1:94,0,112:9:0:97	0/0:0,36,178:12:0:33	0/0:0,69,229:23:0:66	0/0:0,63,198:21:0:60	0/0:0,78,229:26:0:75	0/1:165,0,115:21:0:99	0/0:0,75,237:26:0:72	0/1:84,0,187:12:3:87	0/1:159,0,154:33:0:99	0/1:98,0,77:7:0:80	0/1:150,0,117:20:0:99	1/1:255,175,0:58:0:99	1/1:238,66,0:22:0:63	1/1:222,57,0:19:0:54	1/1:242,72,0:24:0:69	1/1:136,9,0:8:0:7	0/1:166,0,165:34:0:99	1/1:192,45,0:15:0:42	1/1:197,87,0:29:0:84	1/1:183,39,0:13:0:36	1/1:176,33,0:11:0:30	0/1:147,0,193:29:0:99	0/0:0,63,230:21:0:60	0/0:0,18,195:17:0:15	0/1:188,0,141:28:3:99	0/0:0,238,255:81:0:99	0/0:0,93,240:31:0:90	0/1:108,0,136:17:0:99
1551292.fasta.result.contigs.fa_1	213	.	A	C	999	.	.	GT:PL:DP:SP:GQ	0/0:0,33,178:11:0:34	0/0:0,39,186:13:0:40	0/0:0,15,133:5:0:16	0/0:0,60,202:20:0:61	./.:0,255,255:119:0:99	0/0:0,229,224:76:0:99	./.:0,6,62:2:0:8	0/0:0,66,198:22:0:67	0/0:0,21,151:7:0:22	1/1:185,51,0:28:0:44	1/1:139,24,0:8:0:17	./.:38,3,0:1:0:5	0/1:160,0,122:43:0:99	0/1:144,0,91:16:0:98	0/1:2,0,78:4:0:4	0/0:0,72,190:24:0:73	0/1:97,0,149:33:0:96	0/0:0,17,167:23:0:18	0/1:132,0,143:25:0:99	0/1:156,0,165:50:0:99	0/1:134,0,158:27:0:99	1/1:154,27,0:14:0:20	1/1:196,129,0:59:0:99	0/0:0,15,128:5:0:16	0/0:0,30,173:10:0:31	0/0:0,24,158:8:0:25	0/0:0,15,100:5:0:16	0/0:0,111,204:37:0:99	0/1:136,0,11:9:0:18	0/0:0,15,129:5:0:16
1551292.fasta.result.contigs.fa_1	402	.	A	T	999	.	.	GT:PL:DP:SP:GQ	0/0:0,15,121:5:0:14	0/0:0,18,142:6:0:17	0/0:0,4,162:14:0:4	0/0:0,39,190:13:0:38	0/0:0,166,215:55:0:99	0/0:0,108,206:36:0:99	0/0:0,21,154:7:0:20	0/0:0,39,192:13:0:38	0/0:0,18,140:6:0:17	1/1:175,25,0:21:0:20	./.:0,3,38:1:0:4	0/1:55,0,82:5:0:56	1/1:209,135,0:45:0:99	1/1:170,27,0:9:0:22	1/1:157,21,0:7:0:17	0/1:118,0,168:25:0:99	1/1:198,54,0:18:0:49	0/1:133,0,161:21:0:99	1/1:157,31,0:34:0:26	1/1:205,111,0:37:0:99	1/1:199,63,0:21:0:58	./.:93,9,0:3:0:6	1/1:208,126,0:42:0:99	0/0:0,36,188:12:0:35	0/0:0,21,156:7:0:20	0/0:0,15,133:5:0:14	0/0:0,18,144:6:0:17	0/0:0,90,204:30:0:89	0/1:122,0,106:12:0:99	0/0:0,15,133:5:0:14
283063.fasta.result.contigs.fa_1	265	.	T	C	999	.	.	GT:PL:DP:SP:GQ	0/0:0,30,176:10:0:25	1/1:137,18,0:6:0:17	./.:0,9,79:3:0:5	./.:0,6,69:2:0:3	0/1:151,0,44:21:0:45	0/1:154,0,124:22:0:99	0/1:21,0,97:5:0:26	./.:32,0,28:2:0:28	0/1:79,0,52:5:0:53	1/1:106,12,0:4:0:12	1/1:187,42,0:14:0:41	./.:53,6,0:2:0:7	1/1:161,30,0:10:0:29	1/1:177,36,0:12:0:35	1/1:181,33,0:11:0:32	1/1:111,12,0:4:0:12	1/1:183,36,0:12:0:35	1/1:142,18,0:6:0:17	1/1:113,12,0:4:0:12	1/1:192,54,0:18:0:53	1/1:173,27,0:9:0:26	./.:79,9,0:3:0:9	1/1:172,39,0:13:0:38	0/1:111,0,148:15:0:99	0/0:0,27,168:9:0:22	0/0:0,18,137:6:0:13	1/1:121,15,0:5:0:15	0/0:0,84,197:28:0:79	0/0:0,30,175:10:0:25	0/0:0,24,157:8:0:19
1000414.fasta.result.contigs.fa_1	108	.	T	C	999	.	.	GT:PL:DP:SP:GQ	0/1:159,0,140:22:0:99	0/0:0,57,197:19:0:53	0/1:6,0,149:12:0:10	0/1:14,0,103:5:0:18	0/0:0,51,199:17:0:47	1/1:139,18,0:6:0:16	0/1:158,0,92:17:0:94	0/0:0,24,167:8:0:20	0/0:0,60,198:20:0:56	1/1:121,15,0:5:0:13	1/1:169,31,0:16:0:29	./.:59,0,29:3:0:31	1/1:180,54,0:18:0:52	1/1:188,66,0:22:0:64	1/1:195,48,0:16:0:46	0/1:120,0,130:18:0:99	1/1:199,57,0:19:0:55	0/1:152,0,5:11:0:8	1/1:200,54,0:18:0:52	1/1:153,45,0:15:0:43	1/1:200,63,0:21:0:61	1/1:173,33,0:11:0:31	1/1:201,69,0:23:0:67	0/0:0,63,196:21:0:59	0/0:0,42,191:14:0:38	0/0:0,57,197:19:0:53	0/1:57,0,170:11:0:61	0/0:0,187,219:62:0:99	0/0:0,36,188:12:0:32	0/0:0,7,163:15:0:5
1000414.fasta.result.contigs.fa_1	380	.	A	G	999	.	.	GT:PL:DP:SP:GQ	0/1:106,0,125:12:0:99	0/0:0,24,163:8:0:20	0/1:25,0,78:6:0:29	./.:0,6,41:2:0:4	0/0:0,36,192:12:0:32	./.:69,6,0:2:0:6	1/1:114,12,0:4:0:11	0/0:0,24,122:8:0:20	0/0:0,33,169:11:0:29	./.:38,3,0:1:0:4	1/1:126,18,0:6:0:16	./.:38,3,0:1:0:4	1/1:147,24,0:8:0:22	1/1:163,30,0:10:0:28	1/1:138,9,0:9:0:8	1/1:126,18,0:6:0:16	1/1:147,24,0:8:0:22	0/1:115,0,20:6:0:22	1/1:169,30,0:10:0:28	1/1:129,21,0:7:0:19	1/1:163,24,0:8:0:22	1/1:70,12,0:4:0:11	1/1:126,15,0:5:0:13	0/0:0,21,151:7:0:17	./.:0,9,94:3:0:6	0/0:0,18,145:6:0:14	0/1:21,0,31:5:0:25	0/0:0,87,236:29:0:83	0/0:0,21,140:7:0:17	0/1:11,0,115:9:0:15
2036893.fasta.result.contigs.fa_1	117	.	T	G	999	.	.	GT:PL:DP:SP:GQ	0/0:0,50,255:22:0:47	0/1:87,0,94:7:0:89	0/0:0,33,203:11:0:30	./.:20,0,30:2:0:22	0/1:49,0,116:6:0:52	./.:0,9,107:3:0:7	0/0:0,126,255:42:0:99	./.:38,3,0:1:0:3	0/0:0,84,255:28:0:81	1/1:180,18,0:6:0:15	1/1:230,90,0:30:0:87	0/1:95,0,22:4:0:25	1/1:200,30,0:10:0:27	1/1:255,75,0:25:0:72	1/1:255,132,0:44:0:99	1/1:152,15,0:5:0:12	0/1:63,0,146:9:0:66	1/1:152,15,0:5:0:12	0/1:121,0,103:10:0:99	1/1:121,15,0:5:0:12	1/1:115,12,0:4:0:9	./.:0,3,37:1:0:3	1/1:248,27,0:9:0:24	0/0:0,37,254:25:0:34	0/0:0,87,255:29:0:84	0/0:0,90,255:30:0:87	0/0:0,84,255:29:0:81	0/0:0,244,255:81:0:99	0/1:207,0,235:26:0:99	0/0:0,69,255:24:0:66
2174006.fasta.result.contigs.fa_1	221	.	G	A	999	.	.	GT:PL:DP:SP:GQ	0/1:143,0,124:16:0:99	1/1:152,21,0:7:0:18	1/1:134,18,0:6:0:15	1/1:131,15,0:5:0:12	./.:54,6,0:2:0:5	1/1:130,15,0:5:0:12	1/1:191,57,0:19:0:54	1/1:167,27,0:9:0:24	0/1:74,0,113:8:0:77	./.:29,0,60:3:0:32	0/1:5,0,152:11:0:9	./.:0,3,38:1:0:3	0/0:0,45,196:15:0:42	0/0:0,33,180:11:0:30	0/0:0,69,201:23:0:66	0/0:0,36,184:12:0:33	0/1:82,0,141:15:0:85	0/1:82,0,55:5:0:58	0/0:0,75,202:25:0:72	0/0:0,21,155:7:0:18	0/0:0,42,194:14:0:39	0/0:0,21,148:7:0:18	0/0:0,51,197:17:0:48	1/1:193,48,0:16:0:45	0/1:140,0,66:11:0:69	0/1:75,0,124:10:0:78	1/1:169,48,0:16:0:45	0/0:0,126,208:42:0:99	1/1:180,30,0:10:0:27	1/1:192,42,0:14:0:39
182908.fasta.result.contigs.fa_1	47	.	C	T	999	.	.	GT:PL:DP:SP:GQ	0/0:0,75,231:25:0:74	0/0:0,24,159:8:0:23	0/0:0,33,215:11:0:32	0/0:0,39,255:13:0:38	0/0:0,21,156:7:0:20	0/0:0,21,135:7:0:20	0/0:0,53,255:23:0:52	0/1:20,0,134:6:0:21	0/0:0,93,255:31:0:92	./.:0,0,0:0:0:3	1/1:190,57,0:20:0:52	0/1:45,0,128:8:0:46	0/1:50,0,58:4:0:51	1/1:255,117,0:40:0:99	1/1:254,56,0:24:0:51	1/1:196,57,0:19:0:52	1/1:255,154,0:51:0:99	1/1:114,12,0:4:0:8	./.:0,3,38:1:0:4	0/1:115,0,123:15:0:99	1/1:197,57,0:19:0:52	1/1:132,18,0:6:0:13	1/1:168,21,0:7:0:16	0/0:0,46,237:28:0:45	0/0:0,59,214:28:0:58	0/0:0,81,203:27:0:80	0/0:0,111,255:37:0:99	./.:0,255,255:106:0:99	0/0:0,81,255:27:0:80	0/0:0,144,255:48:0:99
2263184.fasta.result.contigs.fa_1	80	.	T	C	999	.	.	GT:PL:DP:SP:GQ	./.:0,6,68:2:0:4	0/1:96,0,111:10:0:99	0/1:0,1,158:13:0:5	0/1:42,0,116:7:0:46	0/0:0,99,204:33:0:95	0/0:0,46,179:28:0:42	0/1:55,0,82:5:0:59	0/0:0,42,192:14:0:38	0/0:0,21,152:7:0:17	1/1:175,27,0:9:0:25	1/1:116,12,0:4:0:11	./.:38,3,0:1:0:4	1/1:202,87,0:29:0:85	1/1:170,30,0:10:0:28	1/1:158,21,0:7:0:19	1/1:183,39,0:13:0:37	1/1:165,27,0:9:0:25	1/1:177,30,0:10:0:28	1/1:193,63,0:21:0:61	1/1:204,99,0:33:0:97	1/1:197,60,0:20:0:58	1/1:116,12,0:4:0:11	1/1:198,57,0:19:0:55	0/0:0,18,144:6:0:14	./.:0,3,38:1:0:4	0/1:124,0,107:11:0:99	0/0:0,18,147:6:0:14	0/0:0,75,203:25:0:71	0/0:0,12,116:4:0:8	0/1:1,0,100:11:0:6
3110743.fasta.result.contigs.fa_1	332	.	G	A	999	.	.	GT:PL:DP:SP:GQ	0/0:0,48,196:16:0:45	0/0:0,151,211:50:0:99	0/0:0,45,189:15:0:42	0/1:48,0,86:9:0:51	0/0:0,72,174:24:0:69	0/0:0,27,170:9:0:24	0/0:0,45,191:15:0:42	0/0:0,135,177:45:0:99	0/1:30,0,107:13:0:33	0/1:143,0,35:14:0:38	1/1:98,15,0:5:0:12	./.:66,9,0:3:0:7	1/1:190,102,0:34:0:99	0/1:65,0,139:13:0:68	0/1:2,0,152:20:0:6	1/1:187,72,0:24:0:69	1/1:155,36,0:12:0:33	0/1:130,0,151:55:0:99	1/1:184,87,0:29:0:84	1/1:153,33,0:11:0:30	1/1:192,78,0:26:0:75	1/1:157,49,0:29:0:46	1/1:195,123,0:42:0:99	0/0:0,39,172:13:0:36	0/0:0,66,196:22:0:63	0/1:22,0,149:12:0:25	0/0:0,18,142:6:0:15	0/1:114,0,166:26:0:99	0/1:121,0,168:34:0:99	0/1:73,0,139:14:0:76
628717.fasta.result.contigs.fa_1	117	.	T	C	999	.	.	GT:PL:DP:SP:GQ	1/1:255,82,0:47:0:78	1/1:255,105,0:35:0:99	0/0:0,63,255:21:0:61	0/1:97,0,85:7:0:88	1/1:142,18,0:6:0:15	1/1:146,21,0:7:0:18	1/1:199,19,0:19:0:16	0/1:209,0,7:23:6:11	1/1:255,63,0:21:0:59	./.:38,3,0:1:0:3	0/0:0,178,255:59:0:99	0/1:115,0,86:8:4:90	./.:0,9,92:3:0:7	0/0:0,226,255:75:0:99	0/0:0,135,255:45:0:99	0/0:0,120,255:40:0:99	0/1:182,0,255:53:3:99	0/0:0,21,197:7:0:19	0/0:0,21,182:7:0:19	0/0:0,12,112:4:0:10	0/1:255,0,210:74:5:99	0/0:0,5,161:14:0:4	0/0:0,24,208:8:0:22	0/1:147,0,177:23:0:99	1/1:255,75,0:25:0:71	0/1:176,0,241:32:2:99	1/1:255,69,0:23:0:65	0/1:255,0,255:100:0:99	1/1:255,105,0:35:0:99	0/0:0,51,243:17:0:49
1604032.fasta.result.contigs.fa_1	441	.	A	C	999	.	.	GT:PL:DP:SP:GQ	0/0:0,39,225:13:0:37	0/1:0,1,157:13:0:3	0/0:0,21,200:7:0:19	0/1:14,0,133:8:0:16	0/0:0,27,174:9:0:25	0/0:0,15,153:5:0:14	0/0:0,33,174:11:0:31	0/0:0,33,181:11:0:31	0/0:0,60,234:20:0:58	1/1:177,21,0:7:0:17	1/1:229,45,0:15:0:41	./.:62,6,0:2:0:4	0/1:175,0,114:18:0:99	1/1:175,30,0:10:0:26	1/1:254,66,0:22:0:62	0/1:158,0,85:14:0:89	0/1:117,0,159:21:0:99	1/1:162,36,0:12:0:32	1/1:245,84,0:28:0:80	1/1:141,18,0:6:0:14	0/1:134,0,41:10:0:45	1/1:132,18,0:6:0:14	1/1:203,87,0:29:0:83	0/0:0,72,238:24:0:70	0/0:0,63,239:21:0:61	0/0:0,54,255:18:0:52	0/0:0,69,199:23:0:67	0/0:0,166,255:55:0:99	0/0:0,27,173:9:0:25	0/0:0,57,233:19:0:55
1016468.fasta.result.contigs.fa_1	22	.	G	A	999	.	.	GT:PL:DP:SP:GQ	0/0:0,64,178:34:0:61	0/0:0,45,196:15:0:42	0/1:1,0,210:23:0:6	0/1:11,0,163:9:0:14	0/0:0,24,213:8:0:21	0/0:0,12,102:4:0:9	0/0:0,108,255:36:0:99	0/1:20,0,135:6:0:23	0/0:0,151,255:50:0:99	./.:94,9,0:3:0:7	1/1:237,148,0:49:0:99	0/1:105,0,20:6:0:23	1/1:160,24,0:8:0:21	1/1:234,108,0:36:0:99	1/1:235,99,0:33:0:96	1/1:116,12,0:4:0:10	1/1:196,45,0:15:0:42	0/1:26,0,95:4:0:29	./.:62,6,0:2:0:5	1/1:179,30,0:10:0:27	1/1:199,54,0:18:0:51	1/1:169,27,0:9:0:24	1/1:145,21,0:7:0:18	0/1:124,0,195:43:0:99	0/1:160,0,166:32:0:99	0/0:0,138,255:46:0:99	0/0:0,132,232:45:0:99	./.:0,255,255:149:0:99	0/1:0,2,186:23:0:4	0/0:0,148,255:49:0:99
1016468.fasta.result.contigs.fa_1	59	.	T	G	999	.	.	GT:PL:DP:SP:GQ	0/0:0,88,231:35:0:85	0/0:0,51,254:17:0:48	0/0:0,19,255:29:0:16	0/1:8,0,195:10:0:11	0/0:0,24,180:8:0:21	0/0:0,12,112:4:0:10	0/0:0,120,255:40:0:99	0/1:20,0,134:6:0:23	0/0:0,169,255:56:0:99	1/1:131,12,0:4:0:9	1/1:255,129,0:43:0:99	0/1:89,0,21:5:0:24	1/1:202,27,0:9:0:24	1/1:255,111,0:37:0:99	1/1:255,105,0:35:0:99	1/1:114,12,0:4:0:9	1/1:255,51,0:17:0:48	0/1:23,0,124:5:0:26	./.:65,6,0:2:0:5	1/1:242,36,0:12:0:33	1/1:255,57,0:19:0:54	1/1:197,27,0:9:0:24	1/1:173,21,0:7:0:18	0/1:164,0,222:46:2:99	0/1:157,0,168:31:0:99	0/0:0,141,255:47:0:99	0/0:0,144,255:48:0:99	./.:0,255,255:161:0:99	0/0:0,13,255:28:0:11	0/0:0,148,255:49:0:99
591098.fasta.result.contigs.fa_1	373	.	T	C	999	.	.	GT:PL:DP:SP:GQ	0/0:0,15,127:5:0:12	0/1:112,0,127:13:0:99	0/1:26,0,80:4:0:29	./.:29,0,34:3:0:31	0/0:0,90,198:30:0:87	0/0:0,87,198:29:0:84	0/0:0,24,155:8:0:21	0/0:0,36,184:13:0:33	./.:0,9,67:3:0:7	1/1:181,42,0:14:0:39	./.:79,9,0:3:0:7	./.:9,0,32:2:0:13	1/1:196,84,0:28:0:81	1/1:182,39,0:13:0:36	1/1:111,12,0:4:0:10	1/1:173,30,0:10:0:27	1/1:173,42,0:14:0:39	1/1:184,69,0:23:0:66	1/1:196,54,0:18:0:51	1/1:193,69,0:23:0:66	1/1:196,54,0:18:0:51	1/1:175,36,0:12:0:33	1/1:197,84,0:28:0:81	0/1:74,0,77:7:0:75	0/0:0,15,124:5:0:12	0/0:0,15,120:5:0:12	./.:0,6,63:2:0:4	0/0:0,36,180:12:0:33	0/0:0,48,192:16:0:45	0/0:0,18,140:6:0:15
1248341.fasta.result.contigs.fa_1	51	.	C	A	999	.	.	GT:PL:DP:SP:GQ	0/0:0,38,174:18:0:37	0/0:0,42,221:14:0:41	0/0:0,54,224:18:0:53	0/1:17,0,116:7:0:18	0/0:0,57,231:19:0:56	0/0:0,27,200:9:0:26	0/0:0,78,215:26:0:77	0/0:0,30,196:10:0:29	0/0:0,105,255:35:0:99	./.:0,3,38:1:0:4	1/1:162,118,0:45:0:99	0/1:53,0,121:9:0:54	1/1:183,57,0:19:0:52	1/1:218,148,0:49:0:99	1/1:183,111,0:37:0:99	1/1:184,84,0:28:0:79	0/1:109,0,200:53:0:99	0/1:68,0,159:12:3:69	0/1:114,0,161:33:0:99	1/1:164,42,0:15:0:37	1/1:186,69,0:24:0:64	1/1:165,39,0:13:0:34	1/1:168,63,0:21:0:58	0/0:0,123,224:41:0:99	0/0:0,84,232:28:0:83	0/0:0,72,255:24:0:71	0/0:0,102,224:34:0:99	./.:0,255,255:121:0:99	0/0:0,151,241:50:0:99	0/0:0,108,255:36:0:99
1248341.fasta.result.contigs.fa_1	68	.	A	G	999	.	.	GT:PL:DP:SP:GQ	0/0:0,60,196:20:0:58	0/1:180,0,57:14:0:61	0/1:179,0,115:18:0:99	0/1:70,0,99:7:0:72	0/0:0,57,241:19:0:55	0/0:43,67,201:10:0:22	0/0:0,53,210:29:0:51	0/0:0,30,211:10:0:28	0/0:0,108,255:36:0:99	./.:0,3,38:1:0:3	1/1:190,144,0:48:0:99	0/1:79,0,117:10:0:81	1/1:198,60,0:20:0:56	1/1:246,133,0:51:0:99	1/1:214,114,0:38:0:99	1/1:202,87,0:29:0:83	0/1:126,0,205:53:0:99	0/1:162,0,71:12:3:75	0/1:118,0,168:34:0:99	1/1:163,48,0:16:0:44	1/1:205,56,0:24:0:52	1/1:177,45,0:15:0:41	1/1:223,63,0:21:0:59	0/0:0,129,238:43:0:99	0/0:0,87,236:29:0:85	0/1:174,0,156:24:0:99	0/0:0,105,238:35:0:99	./.:0,255,255:134:0:99	0/1:203,0,164:50:0:99	0/0:0,91,233:36:0:89
1248341.fasta.result.contigs.fa_1	100	.	C	T	999	.	.	GT:PL:DP:SP:GQ	0/0:0,63,190:21:0:62	0/0:0,39,188:13:0:38	0/1:120,0,181:18:0:99	0/1:14,0,132:8:0:15	0/0:0,54,197:18:0:53	0/0:0,30,206:10:0:29	0/0:0,87,198:29:0:86	0/0:0,27,167:9:0:26	0/0:0,105,239:35:0:99	./.:0,3,38:1:0:4	1/1:176,148,0:50:0:99	0/1:22,0,135:9:0:23	1/1:191,63,0:21:0:58	1/1:250,160,0:53:0:99	1/1:219,114,0:38:0:99	1/1:173,84,0:28:0:79	0/1:126,0,169:53:0:99	0/1:83,0,137:11:0:84	0/1:106,0,164:34:0:99	1/1:146,31,0:16:0:26	1/1:171,69,0:23:0:64	1/1:150,45,0:15:0:40	1/1:182,60,0:20:0:55	0/0:0,129,240:43:0:99	0/0:0,93,201:31:0:92	0/0:0,72,234:24:0:71	0/0:0,102,204:34:0:99	./.:0,255,255:135:0:99	0/0:0,148,211:49:0:99	0/0:0,111,238:37:0:99
2578008.fasta.result.contigs.fa_1	75	.	A	G	999	.	.	GT:PL:DP:SP:GQ	0/1:131,0,106:12:0:99	0/0:0,93,205:31:0:90	0/0:0,33,183:11:0:30	0/0:0,12,110:4:0:10	0/0:0,45,195:15:0:42	./.:0,9,87:3:0:7	0/0:0,18,145:6:0:15	0/0:0,81,204:27:0:78	0/1:51,0,101:6:0:54	0/1:18,0,78:5:0:21	1/1:165,24,0:8:0:21	./.:29,0,57:3:0:32	1/1:196,72,0:24:0:69	1/1:200,63,0:21:0:60	1/1:192,42,0:14:0:39	1/1:208,126,0:42:0:99	1/1:204,90,0:30:0:87	1/1:196,54,0:18:0:51	1/1:219,193,0:64:0:99	1/1:174,27,0:9:0:24	1/1:194,51,0:17:0:48	1/1:204,102,0:34:0:99	1/1:206,120,0:40:0:99	0/0:0,21,148:7:0:18	0/0:0,51,194:17:0:48	./.:0,6,67:2:0:5	0/0:0,36,184:12:0:33	0/0:0,84,204:28:0:81	0/0:0,102,205:40:0:99	0/0:0,15,124:5:0:13
2578008.fasta.result.contigs.fa_1	121	.	T	C	999	.	.	GT:PL:DP:SP:GQ	0/0:0,54,198:18:0:52	0/0:0,123,208:41:0:99	0/1:8,0,148:10:0:11	0/0:0,18,142:6:0:16	0/0:0,51,198:17:0:49	0/0:0,24,165:8:0:22	0/0:0,27,165:9:0:25	0/0:0,76,183:38:0:74	0/0:0,21,150:7:0:19	0/1:35,0,65:5:0:37	1/1:185,33,0:11:0:29	./.:32,0,28:2:0:30	1/1:204,126,0:42:0:99	1/1:201,90,0:30:0:86	1/1:202,69,0:23:0:65	1/1:217,178,0:59:0:99	1/1:207,123,0:41:0:99	1/1:202,81,0:27:0:77	1/1:230,235,0:78:0:99	1/1:199,54,0:18:0:50	1/1:203,96,0:32:0:92	1/1:208,126,0:42:0:99	1/1:212,160,0:53:0:99	0/0:0,27,173:9:0:25	0/0:0,57,198:19:0:55	0/1:58,0,58:4:0:58	0/0:0,51,197:17:0:49	0/0:0,120,206:40:0:99	0/0:0,117,206:40:0:99	0/0:0,24,165:8:0:22
1144242.fasta.result.contigs.fa_1	36	.	A	G	999	.	.	GT:PL:DP:SP:GQ	0/0:0,72,234:24:0:67	1/1:196,57,0:19:0:56	0/0:0,36,219:12:0:31	0/1:33,0,212:25:5:38	0/1:255,0,213:71:2:99	1/1:255,214,0:71:0:99	0/1:140,0,71:17:0:72	0/1:144,0,27:8:0:28	0/0:0,79,255:39:0:74	1/1:186,36,0:12:0:35	1/1:203,34,0:24:0:33	0/1:93,0,58:6:0:59	1/1:255,117,0:39:0:99	1/1:255,61,0:33:0:60	1/1:234,66,0:22:0:65	1/1:233,66,0:22:0:65	1/1:255,132,0:44:0:99	0/1:142,0,41:10:0:42	1/1:203,69,0:23:0:68	1/1:237,141,0:47:0:99	1/1:255,99,0:33:0:98	1/1:157,24,0:8:0:23	1/1:201,75,0:25:0:74	0/0:0,57,192:20:0:52	0/1:128,0,160:24:0:99	0/0:0,96,255:33:0:91	0/1:196,0,154:40:0:99	0/1:239,0,222:80:0:99	0/1:240,0,145:26:0:99	0/0:0,114,230:38:0:99
2748321.fasta.result.contigs.fa_1	250	.	G	T	999	.	.	GT:PL:DP:SP:GQ	0/0:0,48,192:16:0:46	0/0:0,16,173:15:0:14	0/0:0,18,145:6:0:16	0/1:32,0,122:8:0:34	0/0:0,18,137:6:0:16	./.:0,9,88:3:0:8	0/0:0,39,192:13:0:37	0/0:0,4,158:12:0:4	0/0:0,39,189:13:0:37	./.:23,0,58:3:0:25	1/1:170,48,0:16:0:44	1/1:122,18,0:6:0:14	0/1:55,0,23:5:0:27	1/1:176,63,0:21:0:59	1/1:180,51,0:17:0:47	1/1:187,90,0:30:0:86	1/1:194,75,0:25:0:71	0/1:70,0,20:6:0:24	1/1:189,87,0:29:0:83	1/1:112,12,0:4:0:8	1/1:174,66,0:22:0:62	1/1:151,30,0:10:0:26	0/1:42,0,97:6:0:44	0/0:0,42,192:14:0:40	0/0:0,39,183:13:0:37	0/0:0,54,195:18:0:52	0/0:0,27,174:9:0:25	0/0:0,102,204:34:0:99	0/0:0,37,179:23:0:35	0/0:0,33,184:11:0:31
2748321.fasta.result.contigs.fa_1	306	.	T	A	999	.	.	GT:PL:DP:SP:GQ	0/1:2,0,150:12:0:6	0/0:0,33,184:11:0:31	0/0:0,12,112:4:0:10	0/0:0,12,107:4:0:10	0/0:0,12,116:4:0:10	0/0:0,12,102:4:0:10	0/0:0,27,168:9:0:25	0/0:0,12,116:4:0:10	0/0:0,18,145:6:0:16	./.:67,6,0:2:0:4	1/1:183,36,0:12:0:32	1/1:121,18,0:6:0:14	0/1:53,0,58:4:0:54	1/1:194,54,0:18:0:50	1/1:131,18,0:6:0:14	1/1:200,84,0:28:0:80	1/1:198,87,0:29:0:83	0/1:144,0,8:10:0:12	1/1:202,93,0:31:0:89	./.:95,9,0:3:0:6	1/1:189,54,0:18:0:50	1/1:166,27,0:9:0:23	0/1:96,0,75:7:0:79	0/0:0,45,196:15:0:43	0/0:0,30,177:10:0:28	./.:0,0,0:0:0:3	0/0:0,24,162:8:0:22	0/0:0,108,205:36:0:99	0/1:5,0,152:11:0:8	0/0:0,24,156:8:0:22
1248341.fasta.result.contigs.fa_2	292	.	G	A	999	.	.	GT:PL:DP:SP:GQ	0/0:0,24,167:8:0:23	0/0:0,21,158:7:0:20	0/0:0,30,173:10:0:29	./.:0,6,69:2:0:6	0/0:0,12,116:4:0:11	./.:0,9,86:3:0:9	0/0:0,33,183:11:0:32	0/0:0,18,146:6:0:17	0/0:0,27,172:9:0:26	./.:0,3,38:1:0:4	1/1:203,72,0:24:0:67	0/1:48,0,100:6:0:49	1/1:179,33,0:11:0:28	1/1:198,66,0:22:0:61	1/1:197,54,0:18:0:49	1/1:186,36,0:12:0:31	0/1:131,0,154:19:0:99	0/1:51,0,101:6:0:52	0/1:106,0,134:12:0:99	1/1:126,15,0:5:0:10	1/1:182,36,0:13:0:31	1/1:174,33,0:11:0:28	1/1:178,30,0:10:0:25	0/0:0,54,199:18:0:53	0/0:0,45,196:15:0:44	0/0:0,33,218:11:0:32	0/0:0,39,189:13:0:38	0/0:0,160,215:53:0:99	0/0:0,66,202:22:0:65	0/0:0,36,186:12:0:35
1248341.fasta.result.contigs.fa_2	324	.	T	C	999	.	.	GT:PL:DP:SP:GQ	0/0:0,15,124:5:0:14	0/0:0,21,151:7:0:20	0/0:0,30,169:10:0:29	./.:0,6,68:2:0:6	0/0:0,12,93:4:0:12	./.:0,6,46:2:0:6	0/0:0,24,162:8:0:23	./.:0,6,69:2:0:6	0/0:0,24,162:8:0:23	./.:0,3,38:1:0:4	1/1:202,66,0:22:0:61	0/0:0,12,110:4:0:12	1/1:170,27,0:9:0:22	1/1:199,54,0:18:0:49	1/1:193,45,0:15:0:40	1/1:177,30,0:10:0:25	0/1:128,0,123:14:0:99	0/1:76,0,69:6:0:72	0/1:84,0,113:10:0:85	1/1:129,15,0:5:0:10	1/1:163,30,0:10:0:25	1/1:174,27,0:9:0:22	1/1:171,27,0:9:0:22	0/0:0,45,187:15:0:44	0/0:0,39,190:13:0:38	0/0:0,24,160:8:0:23	0/0:0,36,184:12:0:35	0/0:0,123,208:41:0:99	0/0:0,60,199:20:0:59	0/0:0,27,175:9:0:26
1325525.fasta.result.contigs.fa_1	140	.	G	A	999	.	.	GT:PL:DP:SP:GQ	0/1:117,0,20:6:0:22	0/1:143,0,112:15:0:99	0/1:93,0,52:6:0:54	./.:69,6,0:2:0:5	0/0:0,24,164:8:0:20	./.:28,0,61:3:0:32	0/0:0,15,133:5:0:11	0/0:0,84,204:28:0:80	0/1:58,0,58:4:0:58	1/1:160,24,0:8:0:22	./.:69,6,0:2:0:5	./.:66,6,0:2:0:5	1/1:204,99,0:33:0:97	1/1:200,63,0:21:0:61	1/1:165,27,0:9:0:25	0/1:128,0,167:26:0:99	1/1:195,48,0:16:0:46	0/1:143,0,151:21:0:99	0/1:166,0,166:40:0:99	1/1:112,12,0:4:0:10	1/1:198,69,0:23:0:67	1/1:179,39,0:13:0:37	1/1:205,123,0:41:0:99	0/0:0,30,177:10:0:26	0/0:0,15,130:5:0:11	0/1:38,0,56:4:0:42	0/1:101,0,52:6:0:54	0/0:0,66,202:22:0:62	0/0:0,45,193:15:0:41	0/0:0,21,156:7:0:17
2281096.fasta.result.contigs.fa_1	214	.	T	C	999	.	.	GT:PL:DP:SP:GQ	0/0:0,21,150:7:0:19	0/1:42,0,99:6:0:44	0/0:0,15,125:5:0:13	0/0:0,12,87:4:0:10	0/0:0,211,220:71:0:99	0/0:0,199,217:66:0:99	0/0:0,24,156:8:0:22	0/0:0,30,159:10:0:28	0/0:0,12,109:4:0:10	1/1:204,75,0:25:0:71	1/1:185,36,0:12:0:32	./.:0,0,0:0:0:3	0/1:167,0,168:75:0:99	1/1:184,33,0:11:0:29	1/1:157,21,0:7:0:17	1/1:200,63,0:21:0:59	1/1:202,66,0:22:0:62	1/1:199,66,0:22:0:62	1/1:151,22,0:36:0:18	1/1:219,196,0:65:0:99	1/1:200,78,0:27:0:74	1/1:190,39,0:13:0:35	1/1:251,196,0:65:0:99	0/0:0,30,173:10:0:28	./.:0,9,95:3:0:8	0/0:0,33,180:11:0:31	0/0:0,24,146:8:0:22	0/0:0,108,204:36:0:99	0/0:0,15,131:5:0:13	./.:0,9,91:3:0:8
878884.fasta.result.contigs.fa_1	22	.	A	C	999	.	.	GT:PL:DP:SP:GQ	0/0:0,52,176:30:0:50	0/0:0,34,171:29:0:32	0/0:0,29,205:22:0:27	0/1:2,0,149:12:0:6	0/1:199,0,157:40:0:99	0/0:0,129,206:43:0:99	0/0:0,48,184:16:0:46	0/0:0,57,231:19:0:55	0/1:193,0,184:34:0:99	1/1:168,27,0:9:0:23	1/1:201,66,0:22:0:62	./.:68,6,0:2:0:4	0/1:164,0,164:38:0:99	1/1:206,111,0:37:0:99	1/1:223,42,0:14:0:38	0/1:192,0,171:52:0:99	1/1:255,151,0:50:0:99	1/1:126,15,0:5:0:12	1/1:255,255,0:85:0:99	0/1:147,0,162:28:0:99	0/1:190,0,223:54:0:99	0/1:77,0,83:7:0:79	1/1:234,102,0:34:0:98	0/0:0,88,196:35:0:86	0/1:118,0,150:25:0:99	0/0:0,61,253:26:0:59	0/0:0,93,236:31:0:91	./.:0,255,255:113:0:99	0/0:0,75,255:25:0:73	0/1:172,0,144:27:0:99
2524051.fasta.result.contigs.fa_1	225	.	T	G	999	.	.	GT:PL:DP:SP:GQ	0/0:0,66,202:22:0:65	0/0:0,15,133:5:0:14	0/0:0,30,180:10:0:29	0/1:63,0,58:4:0:60	./.:0,3,37:1:0:4	0/0:0,15,131:5:0:14	0/0:0,54,199:18:0:53	0/1:58,0,58:4:0:58	0/0:0,48,194:16:0:47	0/1:58,0,52:4:0:55	0/0:0,99,206:33:0:98	./.:0,3,33:1:0:4	0/1:113,0,71:9:0:76	1/1:202,105,0:36:0:99	1/1:203,99,0:33:0:94	1/1:174,27,0:9:0:22	1/1:198,72,0:24:0:67	./.:38,3,0:1:0:4	1/1:157,21,0:7:0:16	1/1:114,12,0:4:0:8	1/1:190,39,0:13:0:34	1/1:196,48,0:16:0:43	0/1:110,0,49:7:0:54	0/0:0,42,192:14:0:41	0/0:0,84,204:28:0:83	0/0:0,27,163:9:0:26	0/0:0,18,141:6:0:17	0/0:0,172,217:57:0:99	0/0:0,16,155:29:0:15	0/0:0,39,191:13:0:38
708429.fasta.result.contigs.fa_1	251	.	A	T	999	.	.	GT:PL:DP:SP:GQ	0/0:0,18,144:6:0:16	0/0:0,66,200:22:0:64	./.:0,9,95:3:0:8	0/0:0,30,172:10:0:28	0/0:0,45,193:15:0:43	0/0:0,60,200:20:0:58	0/0:0,15,121:5:0:13	0/0:0,63,201:21:0:61	0/0:0,24,166:8:0:22	1/1:159,4,0:14:0:3	1/1:174,30,0:10:0:26	./.:36,3,0:1:0:3	1/1:211,148,0:49:0:99	1/1:197,63,0:21:0:59	1/1:182,33,0:11:0:29	1/1:201,66,0:22:0:62	1/1:204,87,0:29:0:83	1/1:199,54,0:18:0:50	1/1:205,108,0:36:0:99	1/1:203,75,0:25:0:71	1/1:198,60,0:20:0:56	0/1:150,1,0:13:0:5	1/1:206,117,0:39:0:99	0/0:0,27,173:9:0:25	0/0:0,27,173:9:0:25	0/0:0,24,162:8:0:22	0/0:0,18,136:6:0:16	0/0:0,96,204:32:0:94	0/0:0,75,202:25:0:73	./.:0,6,68:2:0:5
2032453.fasta.result.contigs.fa_1	392	.	G	A	999	.	.	GT:PL:DP:SP:GQ	0/0:0,30,219:10:0:29	0/0:0,24,165:8:0:23	0/0:0,21,193:7:0:20	0/0:0,18,135:6:0:17	./.:0,9,93:3:0:9	0/0:0,18,125:6:0:17	0/0:0,60,253:20:0:59	0/1:85,0,132:8:0:86	0/0:0,100,255:39:0:99	./.:68,6,0:2:0:3	0/1:95,0,132:17:0:96	0/1:75,0,26:4:0:31	0/1:23,0,103:5:0:24	1/1:234,51,0:17:0:46	1/1:255,66,0:22:0:61	0/1:135,0,47:10:0:52	0/1:160,0,101:13:0:99	1/1:145,15,0:5:0:10	1/1:250,39,0:13:0:34	0/1:26,0,84:4:0:27	1/1:255,87,0:29:0:82	1/1:111,12,0:4:0:8	1/1:148,15,0:5:0:10	0/0:0,84,255:28:0:83	0/0:0,36,212:12:0:35	0/0:0,54,243:18:0:53	0/0:0,99,255:33:0:98	0/0:0,196,255:66:0:99	0/0:0,39,185:13:0:38	0/0:0,84,255:28:0:83
786169.fasta.result.contigs.fa_1	344	.	T	C	999	.	.	GT:PL:DP:SP:GQ	0/0:0,63,202:21:0:62	0/0:0,18,138:6:0:17	./.:38,3,0:1:0:4	./.:0,3,38:1:0:4	0/1:138,0,136:18:0:99	0/0:0,48,195:16:0:47	0/0:0,42,192:14:0:41	./.:69,6,0:2:0:4	0/0:0,27,174:9:0:26	0/1:72,0,23:5:0:28	1/1:202,69,0:23:0:64	./.:0,6,61:2:0:6	1/1:198,54,0:18:0:49	1/1:197,51,0:17:0:46	1/1:166,24,0:8:0:19	1/1:195,57,0:19:0:52	0/1:109,0,168:22:0:99	./.:29,0,60:3:0:30	0/1:128,0,117:14:0:99	0/0:0,39,188:13:0:38	0/1:144,0,158:23:0:99	1/1:115,12,0:4:0:8	0/1:159,0,121:19:0:99	0/0:0,60,244:20:0:59	0/0:0,75,203:25:0:74	0/0:0,39,189:13:0:38	0/0:0,51,199:17:0:50	0/0:0,123,208:41:0:99	0/1:100,0,49:6:0:54	0/0:0,27,171:9:0:26
374918.fasta.result.contigs.fa_1	309	.	C	A	999	.	.	GT:PL:DP:SP:GQ	./.:0,6,69:2:0:7	0/0:0,18,144:6:0:19	0/0:0,15,132:5:0:16	0/0:0,36,189:12:0:36	0/0:0,108,207:36:0:99	0/0:0,105,205:35:0:99	0/0:0,42,191:14:0:42	0/0:0,12,115:4:0:13	0/0:0,24,146:8:0:24	1/1:178,33,0:11:0:27	0/1:135,0,105:12:0:99	./.:6,0,58:3:0:7	0/1:162,0,149:26:0:99	1/1:193,51,0:17:0:45	1/1:146,18,0:6:0:12	1/1:190,48,0:16:0:42	0/0:0,54,198:18:0:54	0/1:71,0,51:6:0:57	1/1:201,75,0:25:0:69	1/1:205,120,0:40:0:99	0/0:0,54,200:18:0:54	./.:69,6,0:2:0:3	0/1:158,0,155:26:0:99	0/0:0,54,196:18:0:54	0/0:0,18,142:6:0:19	0/0:0,30,174:10:0:30	0/0:0,36,186:12:0:36	0/0:0,81,203:27:0:81	./.:0,9,85:3:0:10	0/0:0,24,160:8:0:24
1436908.fasta.result.contigs.fa_1	436	.	A	G	999	.	.	GT:PL:DP:SP:GQ	1/1:163,27,0:9:0:21	0/1:136,0,142:17:0:99	1/1:255,39,0:13:0:33	0/1:139,0,20:6:0:26	1/1:114,12,0:4:0:7	0/1:126,0,90:10:0:96	0/0:0,36,185:12:0:36	0/0:0,27,172:9:0:27	1/1:248,52,0:30:0:46	0/0:0,15,156:5:0:15	0/0:0,81,238:27:0:81	./.:29,0,42:3:0:29	0/0:0,12,113:4:0:12	0/0:0,166,255:55:0:99	0/0:0,66,255:22:0:66	0/0:0,21,157:7:0:21	0/0:0,81,203:27:0:81	0/0:0,12,134:4:0:12	0/0:0,12,105:5:0:12	0/0:0,27,174:9:0:27	0/0:0,54,198:18:0:54	0/1:150,0,98:14:0:99	0/0:0,27,166:9:0:27	0/1:150,0,167:31:0:99	0/1:157,0,109:18:0:99	1/1:211,17,0:18:0:12	1/1:200,72,0:24:0:66	0/0:0,255,255:86:0:99	0/1:202,0,115:37:0:99	0/1:137,0,159:25:0:99
2421266.fasta.result.contigs.fa_1	488	.	T	C	999	.	.	GT:PL:DP:SP:GQ	0/0:0,78,199:26:0:76	0/0:0,51,220:17:0:49	0/0:0,21,155:7:0:19	0/1:0,0,116:7:0:4	0/1:173,0,126:13:0:99	0/0:0,36,175:12:0:34	0/0:0,96,252:35:0:94	0/1:17,0,152:7:0:19	0/1:224,0,130:32:3:99	./.:61,0,29:3:0:33	1/1:201,84,0:28:0:80	0/1:83,0,26:4:0:30	1/1:184,21,0:7:0:17	1/1:255,205,0:69:0:99	1/1:255,102,0:34:0:98	1/1:255,229,0:76:0:99	1/1:255,255,0:93:0:99	./.:48,6,0:2:0:4	0/1:27,0,114:7:0:29	1/1:151,24,0:8:0:20	0/1:201,0,164:79:7:99	0/1:166,0,157:35:0:99	1/1:102,12,0:4:0:9	0/0:0,126,255:42:0:99	0/0:0,126,255:42:0:99	0/0:0,108,234:36:0:99	0/0:0,78,234:26:0:76	./.:255,0,255:125:0:99	0/0:0,114,255:38:0:99	0/0:0,60,255:20:0:58
1234087.fasta.result.contigs.fa_1	347	.	A	C	999	.	.	GT:PL:DP:SP:GQ	0/0:0,18,145:6:0:19	0/0:0,15,126:5:0:16	0/0:0,15,130:5:0:16	0/0:0,36,214:12:0:37	0/0:0,132,209:44:0:99	0/0:0,111,207:37:0:99	./.:0,6,69:2:0:8	0/0:0,15,132:5:0:16	0/0:0,21,155:7:0:22	0/1:104,0,117:11:0:99	1/1:137,18,0:6:0:11	./.:61,0,29:3:0:36	0/1:157,0,166:35:0:99	0/1:78,0,125:10:0:77	./.:0,6,72:2:0:8	1/1:180,36,0:12:0:29	1/1:193,45,0:15:0:38	0/1:120,0,154:13:0:99	1/1:201,57,0:19:0:50	0/0:0,99,206:33:0:99	1/1:199,63,0:21:0:56	0/1:60,0,154:13:0:59	0/0:0,99,205:33:0:99	0/0:0,18,138:6:0:19	0/0:0,24,165:8:0:25	0/0:0,30,179:10:0:31	0/0:0,27,173:9:0:28	0/0:0,81,203:27:0:82	./.:0,6,74:2:0:8	0/0:0,21,156:7:0:22
1234087.fasta.result.contigs.fa_1	358	.	A	T	999	.	.	GT:PL:DP:SP:GQ	0/0:0,12,116:4:0:13	0/0:0,18,143:6:0:19	./.:0,9,95:3:0:10	0/0:0,30,207:10:0:31	0/0:0,120,208:40:0:99	0/0:0,99,206:33:0:99	./.:0,6,68:2:0:8	0/0:0,12,116:4:0:13	0/0:0,21,148:7:0:22	0/1:47,0,127:8:0:46	1/1:131,15,0:5:0:9	./.:42,0,25:3:0:32	0/1:159,0,164:34:0:99	0/1:87,0,136:11:0:86	./.:0,3,38:1:0:6	1/1:141,21,0:7:0:14	1/1:182,39,0:13:0:32	0/1:117,0,157:13:0:99	1/1:195,48,0:16:0:41	0/0:0,93,205:31:0:94	1/1:195,54,0:18:0:47	0/1:52,0,159:15:0:51	0/0:0,87,204:29:0:88	0/0:0,12,108:4:0:13	0/0:0,18,143:6:0:19	0/0:0,18,147:6:0:19	0/0:0,27,169:9:0:28	0/0:0,81,204:27:0:82	./.:0,3,38:1:0:6	0/0:0,15,131:5:0:16
818437.fasta.result.contigs.fa_1	10	.	C	T	999	.	.	GT:PL:DP:SP:GQ	0/0:0,78,202:26:0:79	0/0:0,54,255:18:0:55	0/0:0,10,192:16:0:11	0/0:0,18,159:6:0:19	0/0:0,12,115:4:0:13	0/0:0,42,219:14:0:43	0/0:0,72,200:24:0:73	0/1:23,0,102:5:0:22	0/0:0,108,245:36:0:99	./.:0,9,95:3:0:10	1/1:205,105,0:35:0:98	0/1:97,0,84:8:0:90	0/0:0,27,173:9:0:28	1/1:255,172,0:57:0:99	1/1:255,99,0:33:0:92	1/1:185,33,0:11:0:26	1/1:202,72,0:24:0:65	0/1:91,0,26:4:0:33	./.:0,0,0:0:0:3	0/0:0,1,210:13:0:4	0/1:119,0,134:13:0:99	0/1:21,0,103:5:0:20	0/1:20,0,135:6:0:19	0/0:0,135,255:45:0:99	0/0:0,78,233:26:0:79	0/0:0,120,255:40:0:99	0/0:0,81,203:27:0:82	0/0:0,255,255:97:0:99	0/0:0,105,255:35:0:99	0/0:0,123,255:41:0:99
1075810.fasta.result.contigs.fa_1	160	.	A	T	999	.	.	GT:PL:DP:SP:GQ	0/0:0,48,198:16:0:46	0/0:0,52,179:30:0:50	0/0:0,15,130:5:0:13	0/0:0,27,174:9:0:25	0/0:0,205,222:68:0:99	0/0:0,217,227:72:0:99	0/0:0,39,192:13:0:37	0/0:0,69,191:32:0:67	0/0:0,12,115:4:0:10	1/1:177,49,0:29:0:45	1/1:167,24,0:8:0:20	./.:69,6,0:2:0:4	1/1:228,238,0:79:0:99	1/1:203,69,0:23:0:65	1/1:180,30,0:10:0:26	1/1:205,111,0:37:0:99	1/1:205,93,0:31:0:89	0/1:171,0,162:57:0:99	1/1:205,176,0:71:0:99	1/1:217,178,0:59:0:99	1/1:203,90,0:30:0:86	0/1:151,0,148:21:0:99	1/1:226,229,0:77:0:99	0/1:52,0,101:6:0:54	0/0:0,4,162:14:0:4	0/0:0,12,111:4:0:10	0/0:0,27,173:9:0:25	0/0:0,96,206:32:0:94	0/0:0,87,204:29:0:85	0/0:0,21,157:7:0:19
1585359.fasta.result.contigs.fa_2	131	.	G	A	999	.	.	GT:PL:DP:SP:GQ	0/0:0,255,226:86:0:99	0/0:0,45,190:15:0:44	0/1:11,0,134:9:0:12	0/0:0,19,164:19:0:18	0/0:0,12,110:4:0:11	0/0:0,33,184:11:0:32	0/0:0,102,236:40:0:99	0/1:17,0,126:7:0:18	0/0:0,87,199:29:0:86	./.:42,0,29:3:0:33	1/1:225,202,0:67:0:99	1/1:131,15,0:5:0:11	1/1:128,15,0:5:0:11	0/1:164,0,162:57:0:99	0/1:170,0,155:55:0:99	1/1:187,55,0:28:0:50	1/1:207,117,0:39:0:99	0/1:121,0,56:9:0:61	1/1:130,15,0:5:0:11	0/1:58,0,52:4:0:55	0/1:163,0,140:29:0:99	1/1:203,87,0:29:0:82	1/1:139,21,0:7:0:16	0/0:0,117,238:45:0:99	0/0:0,223,220:74:0:99	0/0:0,114,203:38:0:99	0/0:0,85,192:34:0:84	./.:0,255,249:122:0:99	0/0:0,82,154:61:0:81	0/0:0,72,200:24:0:71
81232.fasta.result.contigs.fa_1	310	.	C	T	999	.	.	GT:PL:DP:SP:GQ	0/0:0,48,191:16:0:51	0/0:0,45,195:15:0:48	./.:0,6,68:2:0:9	./.:0,9,93:3:0:12	0/0:0,48,197:16:0:51	0/0:0,60,200:20:0:63	0/0:0,21,147:7:0:24	0/0:0,21,157:7:0:24	0/0:0,21,155:7:0:24	1/1:108,12,0:4:0:5	0/0:0,60,201:20:0:63	./.:0,3,38:1:0:7	0/1:11,0,144:9:0:9	0/0:0,99,203:33:0:99	0/0:0,21,151:7:0:24	1/1:204,116,0:44:0:99	1/1:210,144,0:48:0:99	0/1:26,0,43:4:0:23	0/0:0,24,167:8:0:27	0/1:140,0,37:10:0:46	1/1:203,105,0:35:0:96	0/1:165,0,120:27:0:99	0/1:73,0,70:6:0:70	0/0:0,36,182:12:0:39	0/0:0,27,168:9:0:30	0/0:0,27,165:9:0:30	0/0:0,21,157:7:0:24	0/0:0,84,203:28:0:87	0/0:0,75,203:25:0:78	0/0:0,24,157:8:0:27
1777748.fasta.result.contigs.fa_1	238	.	G	A	999	.	.	GT:PL:DP:SP:GQ	0/0:0,57,192:19:0:58	./.:0,6,50:2:0:7	0/0:0,21,206:15:0:22	0/0:0,33,220:11:0:34	0/0:0,12,114:4:0:13	0/0:0,24,164:8:0:25	0/0:0,48,229:16:0:49	./.:0,0,0:0:0:3	0/0:0,117,255:39:0:99	0/0:0,15,165:5:0:16	0/0:0,54,230:18:0:55	0/1:41,0,57:4:0:40	1/1:184,33,0:11:0:26	1/1:194,45,0:15:0:38	1/1:255,66,0:22:0:59	0/1:102,0,23:5:0:30	0/1:69,0,108:8:0:68	0/1:58,0,58:4:0:57	1/1:142,18,0:6:0:12	1/1:177,33,0:11:0:26	./.:60,0,29:3:0:36	./.:0,0,0:0:0:3	1/1:132,15,0:5:0:9	0/0:0,60,227:20:0:61	0/0:0,47,227:21:0:48	0/0:0,60,234:20:0:61	0/0:0,81,238:27:0:82	0/0:0,235,255:80:0:99	0/0:0,93,255:31:0:94	0/0:0,105,255:35:0:99
2586555.fasta.result.contigs.fa_1	200	.	T	G	999	.	.	GT:PL:DP:SP:GQ	0/0:0,57,201:19:0:58	0/0:0,120,206:40:0:99	0/0:0,30,173:10:0:31	0/0:0,18,147:6:0:20	0/1:125,0,170:44:0:99	0/0:0,39,180:13:0:40	0/0:0,27,171:9:0:28	0/0:0,126,208:42:0:99	0/0:0,42,192:14:0:43	0/1:159,0,163:29:0:99	1/1:148,42,0:14:0:35	./.:0,0,0:0:0:3	0/0:0,223,229:74:0:99	1/1:198,51,0:17:0:44	0/1:158,2,0:12:0:7	1/1:140,34,0:24:0:27	0/0:0,138,210:46:0:99	0/1:2,0,129:40:0:3	0/1:13,0,123:51:0:12	0/0:0,96,203:32:0:97	0/1:36,0,154:31:0:35	./.:87,9,0:3:0:4	1/1:208,138,0:46:0:99	0/0:0,24,166:8:0:25	0/0:0,33,181:11:0:34	0/0:0,27,168:9:0:28	0/0:0,21,150:7:0:22	0/0:0,81,203:27:0:82	0/0:0,123,207:41:0:99	0/0:0,27,174:9:0:28
1242038.fasta.result.contigs.fa_1	213	.	C	T	999	.	.	GT:PL:DP:SP:GQ	0/0:0,63,202:21:0:64	0/0:0,24,160:8:0:25	0/0:0,18,174:6:0:19	0/1:17,0,128:7:0:16	0/0:0,15,132:5:0:16	./.:0,6,68:2:0:8	0/0:0,36,174:12:0:37	./.:0,0,0:0:0:3	0/0:0,39,191:13:0:40	0/1:49,0,101:6:0:48	1/1:200,72,0:24:0:65	0/1:79,0,55:5:0:62	1/1:133,15,0:5:0:9	0/1:160,0,150:28:0:99	0/1:165,0,130:21:0:99	1/1:191,45,0:15:0:38	1/1:204,87,0:29:0:80	./.:29,0,61:3:0:28	0/1:61,0,144:11:0:60	0/0:0,18,145:6:0:19	0/0:0,51,194:17:0:52	0/1:44,0,87:6:0:43	0/1:131,0,13:8:0:20	0/0:0,60,199:20:0:61	0/0:0,66,199:22:0:67	0/0:0,45,193:15:0:46	0/0:0,21,156:7:0:22	0/0:0,123,209:41:0:99	0/0:0,99,204:33:0:99	0/0:0,45,188:15:0:46
445489.fasta.result.contigs.fa_1	71	.	G	T	999	.	.	GT:PL:DP:SP:GQ	0/0:0,63,197:21:0:63	0/0:0,42,223:14:0:42	0/0:0,27,175:9:0:27	0/0:0,42,189:14:0:42	0/0:0,27,166:9:0:27	0/0:0,54,193:18:0:54	0/0:0,75,200:25:0:75	./.:0,0,0:0:0:3	0/0:0,78,255:26:0:78	0/1:115,0,20:6:0:26	1/1:201,75,0:25:0:69	./.:32,0,32:2:0:31	1/1:157,21,0:7:0:16	1/1:240,178,0:60:0:99	1/1:255,96,0:32:0:90	1/1:192,39,0:13:0:33	0/1:185,0,108:60:0:99	0/1:58,0,64:4:0:58	0/1:54,0,79:5:0:54	0/1:132,0,103:12:0:99	1/1:166,27,0:9:0:21	./.:0,0,0:0:0:3	1/1:196,33,0:11:0:27	0/0:0,90,231:30:0:90	0/0:0,78,229:26:0:78	0/0:0,129,204:43:0:99	0/0:0,108,233:36:0:99	./.:0,255,255:105:0:99	0/0:0,72,233:24:0:72	0/0:0,102,201:34:0:99
2108645.fasta.result.contigs.fa_1	220	.	G	A	999	.	.	GT:PL:DP:SP:GQ	0/0:0,39,183:13:0:37	0/0:0,73,181:37:0:71	0/1:8,0,150:10:0:10	0/0:0,21,156:7:0:19	0/0:0,15,131:5:0:13	0/0:0,18,146:6:0:16	0/0:0,42,193:14:0:40	0/0:0,42,189:14:0:40	0/0:0,30,171:10:0:28	./.:61,0,28:3:0:32	1/1:201,69,0:23:0:65	./.:38,3,0:1:0:4	1/1:152,21,0:7:0:17	1/1:205,102,0:34:0:98	1/1:202,87,0:29:0:83	1/1:213,157,0:52:0:99	1/1:209,141,0:47:0:99	0/1:99,0,52:6:0:56	1/1:204,87,0:29:0:83	1/1:115,12,0:4:0:9	1/1:212,154,0:51:0:99	1/1:203,72,0:24:0:68	1/1:133,15,0:5:0:11	0/0:0,60,200:20:0:58	0/0:0,24,158:8:0:22	0/0:0,18,129:6:0:16	0/0:0,48,195:16:0:46	0/0:0,105,205:35:0:99	0/0:0,105,204:35:0:99	0/0:0,48,196:16:0:46
1034989.fasta.result.contigs.fa_1	573	.	T	A	999	.	.	GT:PL:DP:SP:GQ	0/0:0,60,199:20:0:60	0/0:0,49,195:22:0:49	0/0:0,54,234:18:0:54	0/0:0,15,121:5:0:15	0/1:73,0,115:10:0:73	0/0:0,42,193:14:0:42	0/0:0,81,198:27:0:81	0/1:113,0,89:9:0:95	0/0:0,87,199:29:0:87	./.:0,0,0:0:0:3	0/0:0,84,229:28:0:84	./.:61,0,27:3:0:33	0/1:127,0,70:9:0:76	1/1:216,166,0:55:0:99	1/1:243,84,0:28:0:78	0/0:0,90,205:30:0:90	0/1:165,0,169:50:0:99	0/1:37,0,72:5:0:37	1/1:147,18,0:6:0:12	0/1:73,0,95:8:0:73	1/1:205,96,0:32:0:90	1/1:182,42,0:14:0:36	1/1:173,27,0:9:0:21	0/0:0,81,195:27:0:81	0/0:0,84,194:28:0:84	0/0:0,117,201:39:0:99	0/0:0,91,234:36:0:91	./.:208,0,173:121:8:99	0/0:0,64,179:34:0:64	0/0:0,60,193:20:0:60
2220874.fasta.result.contigs.fa_1	107	.	G	C	999	.	.	GT:PL:DP:SP:GQ	0/0:0,105,248:35:0:99	0/0:0,33,146:11:0:31	0/0:0,7,197:15:0:6	0/1:27,0,131:10:0:29	0/0:0,15,108:5:0:13	0/0:0,36,181:12:0:34	0/0:0,69,220:23:0:67	0/1:26,0,76:4:0:28	0/0:0,48,172:16:0:46	./.:32,0,32:2:0:32	1/1:255,144,0:48:0:99	1/1:87,15,0:5:0:11	./.:27,3,0:1:0:4	1/1:255,196,0:65:0:99	1/1:255,123,0:41:0:99	1/1:248,75,0:25:0:71	1/1:215,105,0:35:0:99	1/1:188,30,0:10:0:26	0/1:163,0,22:13:0:26	1/1:182,36,0:12:0:32	1/1:255,99,0:33:0:95	0/1:108,0,5:10:0:10	0/1:98,0,17:7:0:21	0/0:0,96,243:33:0:94	0/0:0,57,201:19:0:55	0/0:0,45,196:15:0:43	0/0:0,45,218:15:0:43	0/0:0,120,252:40:0:99	0/0:0,141,255:47:0:99	0/0:0,51,142:17:0:49
2220874.fasta.result.contigs.fa_1	121	.	T	C	999	.	.	GT:PL:DP:SP:GQ	0/1:197,0,134:32:9:99	0/1:2,0,149:12:0:7	0/1:4,0,198:16:0:8	0/1:84,0,75:8:0:77	0/0:0,15,108:5:0:12	0/0:0,36,175:12:0:32	0/0:0,66,230:22:0:62	0/1:26,0,68:4:0:30	0/0:0,51,210:17:0:47	./.:32,0,32:2:0:32	1/1:255,127,0:48:0:99	1/1:87,15,0:5:0:13	./.:54,6,0:2:0:5	1/1:255,202,0:67:0:99	1/1:255,117,0:40:0:99	1/1:255,72,0:24:0:70	1/1:234,96,0:32:0:94	1/1:178,33,0:11:0:31	0/1:169,0,34:13:0:36	1/1:159,30,0:10:0:28	1/1:255,93,0:31:0:91	1/1:156,30,0:10:0:28	0/1:118,0,17:7:0:19	0/0:0,99,255:33:0:95	0/0:0,60,234:20:0:56	0/0:0,42,239:14:0:38	0/1:133,0,99:15:0:99	0/0:0,120,255:40:0:99	0/1:170,0,221:47:0:99	0/1:78,0,169:19:3:82
529566.fasta.result.contigs.fa_1	301	.	C	G	999	.	.	GT:PL:DP:SP:GQ	0/0:0,75,200:25:0:78	0/0:0,37,177:25:0:40	./.:32,0,32:2:0:29	./.:0,6,67:2:0:9	0/0:0,33,176:11:0:36	0/0:0,36,183:12:0:39	0/0:0,18,138:6:0:21	0/0:0,36,180:12:0:39	0/0:0,24,163:8:0:27	./.:29,0,61:3:0:26	0/1:117,0,162:22:0:99	0/1:4,0,80:4:0:4	0/1:108,0,136:14:0:99	0/1:165,0,162:39:0:99	0/1:93,0,156:17:0:90	0/0:0,135,209:45:0:99	0/0:0,169,215:56:0:99	./.:0,6,51:2:0:9	1/1:190,42,0:14:0:33	0/0:0,33,183:11:0:36	1/1:206,111,0:37:0:99	1/1:215,178,0:59:0:99	0/0:0,54,198:18:0:57	0/0:0,39,174:13:0:42	0/0:0,57,195:19:0:60	0/0:0,24,149:9:0:27	0/0:0,30,174:10:0:33	0/0:0,99,202:33:0:99	0/0:0,31,157:34:0:34	0/0:0,36,186:12:0:39
1350960.fasta.result.contigs.fa_1	377	.	G	A	999	.	.	GT:PL:DP:SP:GQ	0/0:0,72,233:24:0:70	0/0:0,29,179:17:0:27	0/0:0,30,231:10:0:28	0/1:36,0,176:12:5:38	0/0:0,15,156:5:0:13	0/0:0,18,132:6:0:16	0/0:0,30,181:10:0:28	0/0:0,15,116:5:0:13	0/0:0,42,235:14:0:40	0/1:149,0,59:14:4:63	1/1:250,91,0:36:0:87	./.:27,3,0:1:0:4	1/1:93,15,0:5:0:11	1/1:187,60,0:20:0:56	1/1:249,66,0:22:0:62	1/1:145,30,0:10:0:26	1/1:232,57,0:19:0:53	1/1:185,30,0:10:0:26	1/1:221,81,0:27:0:77	1/1:103,15,0:6:0:11	0/1:174,0,230:72:2:99	1/1:167,33,0:11:0:29	1/1:174,36,0:12:0:32	0/0:0,75,255:25:0:73	0/0:0,81,199:27:0:79	0/0:0,45,208:15:0:43	0/0:0,75,239:25:0:73	0/0:0,126,255:44:0:99	0/0:0,68,255:35:0:66	0/0:0,21,168:7:0:19
141385.fasta.result.contigs.fa_1	257	.	C	T	999	.	.	GT:PL:DP:SP:GQ	0/0:0,21,152:7:0:18	0/0:0,69,196:23:0:66	0/1:33,0,122:9:0:36	0/1:14,0,118:8:0:17	0/0:0,54,190:18:0:51	0/0:0,30,165:10:0:27	0/0:0,27,162:9:0:24	0/0:0,93,198:31:0:90	0/0:0,21,125:7:0:18	1/1:189,66,0:23:0:63	1/1:155,27,0:9:0:24	./.:65,6,0:2:0:4	1/1:205,163,0:54:0:99	1/1:197,84,0:28:0:81	1/1:187,45,0:15:0:42	1/1:197,90,0:31:0:87	1/1:200,123,0:41:0:99	1/1:178,61,0:30:0:58	1/1:201,126,0:42:0:99	1/1:204,141,0:48:0:99	1/1:200,90,0:30:0:87	0/1:86,0,128:14:0:89	1/1:206,169,0:57:0:99	0/0:0,42,174:15:0:39	0/0:0,27,157:9:0:24	0/0:0,33,163:11:0:30	0/0:0,45,179:15:0:42	0/0:0,120,201:41:0:99	0/0:0,54,193:18:0:51	0/0:0,30,172:10:0:27
1743262.fasta.result.contigs.fa_1	341	.	T	C	999	.	.	GT:PL:DP:SP:GQ	0/0:0,42,194:14:0:40	0/0:0,18,145:6:0:16	./.:0,9,89:3:0:8	0/1:0,0,150:12:0:4	0/0:0,105,206:35:0:99	0/0:0,99,204:33:0:97	0/0:0,30,180:10:0:28	./.:0,9,95:3:0:8	0/0:0,15,133:5:0:13	1/1:190,39,0:13:0:35	1/1:197,66,0:22:0:62	1/1:175,30,0:10:0:26	1/1:203,75,0:25:0:71	1/1:200,81,0:27:0:77	1/1:118,15,0:5:0:11	1/1:182,36,0:12:0:32	1/1:195,54,0:18:0:50	1/1:133,15,0:5:0:11	0/1:122,0,88:11:0:92	1/1:205,102,0:34:0:98	1/1:199,57,0:19:0:53	0/1:132,0,132:16:0:99	1/1:205,105,0:35:0:99	0/0:0,45,193:15:0:43	0/0:0,48,189:16:0:46	0/0:0,12,115:4:0:10	0/0:0,27,173:9:0:25	0/0:0,72,202:24:0:70	0/0:0,12,113:4:0:10	0/0:0,33,185:11:0:31
1997563.fasta.result.contigs.fa_1	38	.	G	T	999	.	.	GT:PL:DP:SP:GQ	0/0:0,51,207:29:0:48	0/1:227,0,120:40:0:99	0/1:7,0,122:8:0:11	0/0:0,33,170:11:0:30	./.:0,3,16:1:0:3	0/0:0,12,114:4:0:9	0/0:0,78,197:26:0:75	0/1:106,0,192:19:0:99	0/0:0,39,232:22:0:36	./.:61,0,29:3:0:32	1/1:232,93,0:31:0:90	0/1:51,0,77:5:0:54	1/1:94,12,0:4:0:10	1/1:238,163,0:55:0:99	1/1:239,81,0:27:0:78	1/1:255,255,0:87:0:99	0/1:186,0,204:65:0:99	0/1:133,0,41:10:0:44	1/1:178,58,0:32:0:55	./.:95,9,0:3:0:7	1/1:230,244,0:81:0:99	1/1:245,163,0:54:0:99	1/1:115,15,0:5:0:13	0/0:0,90,200:30:0:87	0/0:0,57,250:19:0:54	0/1:115,0,162:20:0:99	1/1:197,17,0:16:0:14	0/0:0,202,255:67:0:99	0/1:138,0,166:30:0:99	0/0:0,69,196:23:0:66
84830.fasta.result.contigs.fa_1	81	.	G	A	999	.	.	GT:PL:DP:SP:GQ	0/0:0,30,192:10:0:29	0/0:0,33,209:11:0:32	0/0:0,36,233:12:0:35	0/0:0,33,207:11:0:32	0/0:0,30,172:10:0:29	0/0:0,51,227:17:0:50	0/0:0,72,227:24:0:71	0/0:0,18,129:6:0:17	0/0:0,120,255:40:0:99	0/1:93,0,50:5:0:55	0/1:102,0,122:14:0:99	1/1:164,21,0:7:0:16	1/1:186,27,0:9:0:22	0/1:128,0,255:55:8:99	0/1:80,0,180:17:0:81	1/1:174,33,0:11:0:28	1/1:255,73,0:30:0:68	./.:30,0,32:2:0:30	1/1:133,15,0:5:0:10	1/1:140,21,0:7:0:16	1/1:255,84,0:28:0:79	1/1:146,24,0:8:0:19	0/1:57,0,114:7:0:58	0/0:0,105,255:35:0:99	0/0:0,69,226:23:0:68	0/0:0,114,255:38:0:99	0/1:203,0,138:39:3:99	0/0:0,255,255:97:0:99	0/0:0,25,212:18:0:24	0/0:0,75,225:25:0:74
84830.fasta.result.contigs.fa_1	92	.	A	G	999	.	.	GT:PL:DP:SP:GQ	0/0:0,27,177:9:0:26	0/0:0,33,209:11:0:32	0/0:0,42,255:14:0:41	0/0:0,33,190:11:0:32	0/0:0,30,173:10:0:29	0/0:0,51,220:17:0:50	0/0:0,72,255:26:0:71	0/0:0,18,114:6:0:17	0/0:0,117,255:39:0:99	0/1:93,0,52:5:0:57	0/1:115,0,87:14:0:92	1/1:164,21,0:7:0:16	1/1:202,27,0:9:0:22	0/1:162,0,255:56:2:99	0/1:82,0,180:17:0:83	1/1:172,33,0:11:0:28	1/1:255,90,0:30:0:85	./.:22,0,32:2:0:23	1/1:152,15,0:5:0:10	1/1:151,21,0:7:0:16	1/1:255,87,0:29:0:82	1/1:144,24,0:8:0:19	0/1:60,0,111:7:0:61	0/0:0,99,230:33:0:98	0/0:0,72,248:24:0:71	0/0:0,111,245:38:0:99	0/1:232,0,109:40:6:99	./.:0,255,255:101:0:99	0/0:0,20,229:19:0:19	0/0:0,75,210:25:0:74
2508656.fasta.result.contigs.fa_1	134	.	A	G	999	.	.	GT:PL:DP:SP:GQ	0/0:0,30,205:10:0:32	0/0:0,30,226:10:0:32	0/0:0,42,255:14:0:44	0/0:0,30,217:10:0:32	0/0:0,18,168:6:0:20	./.:0,6,68:2:0:9	0/0:0,75,255:25:0:77	0/0:0,30,179:10:0:32	0/0:0,69,255:23:0:71	./.:67,6,0:2:0:4	0/1:31,0,220:13:0:29	./.:0,6,69:2:0:9	1/1:255,132,0:44:0:99	0/0:0,48,228:16:0:50	0/0:0,48,255:16:0:50	0/0:0,90,255:30:0:92	0/1:151,0,251:29:6:99	0/1:126,0,52:8:0:60	1/1:255,102,0:34:0:94	0/1:198,0,177:31:0:99	0/1:243,0,190:28:2:99	1/1:132,15,0:5:0:7	0/1:255,0,188:51:4:99	0/0:0,96,255:32:0:98	0/0:0,51,255:17:0:53	0/0:0,72,255:24:0:74	0/0:0,66,255:22:0:68	0/0:0,220,255:73:0:99	0/0:0,30,248:10:0:32	0/0:0,75,255:25:0:77
626205.fasta.result.contigs.fa_1	260	.	A	T	999	.	.	GT:PL:DP:SP:GQ	0/0:0,60,199:20:0:62	0/0:0,72,202:24:0:74	0/0:0,21,152:7:0:23	0/0:0,7,164:15:0:10	0/0:0,39,190:13:0:41	0/0:0,57,193:19:0:59	0/0:0,7,162:15:0:10	0/0:0,18,131:6:0:20	0/0:0,39,190:13:0:41	0/1:26,0,74:4:0:24	0/0:0,27,134:9:0:29	./.:0,3,38:1:0:6	0/1:127,0,63:9:0:71	1/1:203,78,0:26:0:70	1/1:201,60,0:20:0:52	1/1:206,123,0:41:0:99	0/0:0,126,203:42:0:99	./.:29,0,52:3:0:27	0/1:163,0,40:19:0:48	0/1:35,0,146:12:0:33	0/1:157,0,164:40:0:99	0/0:0,73,175:37:0:75	0/1:105,0,8:6:0:16	0/0:0,36,183:12:0:38	0/0:0,54,195:18:0:56	0/0:0,39,188:13:0:41	0/0:0,27,163:9:0:29	0/0:0,114,207:38:0:99	0/0:0,90,203:30:0:92	0/0:0,30,169:10:0:32
2579837.fasta.result.contigs.fa_1	256	.	T	C	999	.	.	GT:PL:DP:SP:GQ	0/0:0,39,191:13:0:36	0/0:0,14,160:26:0:11	0/1:43,0,138:9:0:46	0/1:94,0,60:11:0:63	0/0:0,138,210:46:0:99	0/0:0,126,207:42:0:99	./.:29,0,56:3:0:32	0/0:0,72,202:24:0:69	0/0:0,15,116:5:0:12	1/1:204,96,0:32:0:93	1/1:189,36,0:12:0:33	./.:38,3,0:1:0:3	1/1:206,114,0:38:0:99	1/1:179,33,0:11:0:30	1/1:194,42,0:14:0:39	1/1:201,75,0:25:0:72	1/1:199,51,0:17:0:48	0/1:168,0,153:30:0:99	0/1:160,0,164:34:0:99	1/1:209,126,0:42:0:99	1/1:202,66,0:22:0:63	1/1:186,36,0:12:0:33	0/1:165,0,170:50:0:99	0/1:22,0,102:7:0:25	0/0:0,18,141:6:0:15	0/0:0,39,190:13:0:36	0/1:74,0,111:8:0:77	0/0:0,81,203:27:0:78	0/1:121,0,156:18:0:99	0/0:0,30,159:10:0:27
992497.fasta.result.contigs.fa_1	164	.	C	T	999	.	.	GT:PL:DP:SP:GQ	0/0:0,48,196:16:0:48	0/0:0,87,245:29:0:87	0/0:0,1,148:13:0:3	0/0:0,21,126:7:0:21	0/0:0,151,211:50:0:99	0/0:0,96,204:32:0:96	0/0:0,60,198:20:0:60	0/0:0,111,204:38:0:99	0/0:0,39,186:13:0:39	1/1:188,39,0:13:0:33	0/1:160,0,64:18:0:70	./.:32,0,21:2:0:26	0/1:163,0,172:77:0:99	0/1:162,0,165:36:0:99	0/1:163,0,133:24:0:99	1/1:207,117,0:39:0:99	1/1:206,114,0:38:0:99	0/1:130,0,169:35:0:99	1/1:219,190,0:63:0:99	1/1:202,72,0:24:0:66	1/1:211,138,0:46:0:99	0/1:152,0,147:25:0:99	1/1:229,226,0:75:0:99	0/0:0,48,192:16:0:48	0/0:0,45,189:15:0:45	0/0:0,24,167:8:0:24	0/0:0,24,165:8:0:24	0/0:0,99,174:33:0:99	0/0:0,90,202:30:0:90	0/0:0,48,192:16:0:48
992497.fasta.result.contigs.fa_1	166	.	G	A	999	.	.	GT:PL:DP:SP:GQ	0/0:0,48,197:16:0:48	0/0:0,87,244:29:0:87	0/0:0,1,156:13:0:3	0/0:0,21,146:7:0:21	0/0:0,151,211:50:0:99	0/0:0,102,204:34:0:99	0/0:0,60,200:20:0:60	0/0:0,114,206:38:0:99	0/0:0,39,182:13:0:39	1/1:188,39,0:13:0:33	0/1:160,0,70:18:0:76	./.:30,0,21:2:0:25	0/1:163,0,172:76:0:99	0/1:159,0,164:34:0:99	0/1:167,0,135:24:0:99	1/1:206,117,0:39:0:99	1/1:206,111,0:37:0:99	0/1:127,0,167:36:0:99	1/1:219,187,0:62:0:99	1/1:202,72,0:24:0:66	1/1:208,138,0:46:0:99	0/1:149,0,162:26:0:99	1/1:228,226,0:75:0:99	0/0:0,48,194:16:0:48	0/0:0,45,193:15:0:45	0/0:0,24,167:8:0:24	0/0:0,24,163:8:0:24	0/0:0,99,175:33:0:99	0/0:0,90,203:30:0:90	0/0:0,48,193:16:0:48
992497.fasta.result.contigs.fa_1	283	.	C	T	999	.	.	GT:PL:DP:SP:GQ	0/0:0,54,197:18:0:54	0/0:0,78,199:26:0:78	0/0:0,15,118:5:0:15	0/0:0,3,85:5:0:5	0/0:0,108,205:36:0:99	0/0:0,93,203:31:0:93	0/0:0,45,188:15:0:45	0/0:0,99,202:33:0:99	0/0:0,27,170:9:0:27	1/1:34,51,0:17:0:28	0/1:30,0,146:26:0:30	./.:30,3,0:1:0:5	1/1:88,229,0:76:0:82	0/0:0,12,178:27:0:12	0/1:14,0,146:18:0:14	0/1:17,0,171:47:0:17	1/1:40,108,0:36:0:34	0/1:22,0,166:45:0:22	1/1:40,145,0:66:0:34	1/1:48,114,0:38:0:42	1/1:58,120,0:40:0:52	0/0:0,5,168:30:0:6	1/1:75,193,0:64:0:69	0/0:0,39,190:13:0:39	0/0:0,42,190:14:0:42	0/0:0,30,170:10:0:30	0/0:0,45,189:15:0:45	0/0:0,8,146:31:0:9	0/0:0,6,148:19:0:7	0/0:0,24,164:8:0:24
1328629.fasta.result.contigs.fa_1	417	.	A	T	999	.	.	GT:PL:DP:SP:GQ	0/0:0,105,255:35:0:99	0/0:0,120,255:40:0:99	0/0:0,23,255:19:0:23	0/0:0,11,255:15:3:11	0/0:0,36,220:12:0:35	0/0:0,21,175:7:0:21	0/0:0,27,158:9:0:26	0/0:0,24,198:8:0:24	0/0:0,87,255:29:0:86	0/0:0,15,129:5:0:15	1/1:217,78,0:26:0:72	./.:57,6,0:2:0:3	0/1:36,0,99:10:0:37	1/1:252,117,0:39:0:99	1/1:255,135,0:45:0:99	0/1:138,0,152:16:0:99	1/1:205,63,0:21:0:57	./.:12,0,56:3:0:13	1/1:185,57,0:19:0:51	1/1:120,33,0:11:0:27	0/1:147,0,234:24:2:99	0/1:46,0,32:8:0:37	1/1:152,39,0:14:0:33	0/0:0,57,206:19:0:56	0/1:126,0,190:27:2:99	0/0:0,69,255:23:0:68	0/0:0,87,255:29:0:86	0/0:0,78,255:26:0:77	0/0:0,49,255:46:0:48	0/0:0,132,255:44:0:99
1395465.fasta.result.contigs.fa_1	504	.	A	G	999	.	.	GT:PL:DP:SP:GQ	0/0:0,54,199:18:0:52	0/1:134,0,86:11:0:90	./.:0,9,86:3:0:7	0/0:0,12,114:4:0:10	0/1:165,0,140:28:0:99	0/0:0,42,192:14:0:40	0/0:0,13,168:13:0:11	0/0:0,18,142:6:0:16	0/0:0,27,170:9:0:25	0/1:140,0,0:12:0:5	0/1:132,0,83:12:0:87	./.:32,0,32:2:0:32	0/1:122,0,118:12:0:99	1/1:186,36,0:12:0:32	1/1:185,36,0:12:0:32	1/1:192,45,0:15:0:41	1/1:137,18,0:6:0:15	1/1:127,8,0:8:0:6	1/1:189,57,0:19:0:53	1/1:195,69,0:23:0:65	0/1:147,0,147:21:0:99	./.:33,3,0:1:0:3	1/1:195,63,0:21:0:59	0/1:127,0,109:13:0:99	0/0:0,36,185:12:0:34	0/1:26,0,84:4:0:28	0/0:0,21,150:7:0:19	0/0:0,84,244:28:0:82	0/1:113,0,86:9:0:90	0/0:0,45,227:15:0:43
1161196.fasta.result.contigs.fa_1	301	.	G	A	999	.	.	GT:PL:DP:SP:GQ	0/1:74,0,141:12:0:77	0/1:14,0,129:7:0:17	./.:29,0,61:3:0:32	0/0:0,21,149:7:0:18	0/0:0,81,203:27:0:78	0/0:0,123,208:41:0:99	0/0:0,18,142:6:0:15	0/1:26,0,77:4:0:29	0/0:0,24,166:8:0:21	1/1:97,12,0:4:0:9	1/1:195,60,0:20:0:57	./.:0,3,37:1:0:3	0/1:166,0,153:36:0:99	1/1:154,27,0:9:0:24	1/1:180,36,0:12:0:33	1/1:186,42,0:14:0:39	0/1:111,0,130:13:0:99	1/1:174,30,0:10:0:27	0/1:94,0,166:20:0:97	1/1:201,105,0:35:0:99	1/1:197,57,0:19:0:54	./.:79,9,0:3:0:7	1/1:198,90,0:30:0:87	0/0:0,42,193:14:0:39	0/1:0,1,154:13:0:4	0/1:33,0,126:10:0:36	0/0:0,39,182:13:0:36	0/0:0,99,205:33:0:96	0/0:0,54,200:18:0:51	0/0:0,36,189:12:0:33
328555.fasta.result.contigs.fa_1	178	.	G	A	999	.	.	GT:PL:DP:SP:GQ	0/0:0,48,183:16:0:47	0/0:0,15,112:5:0:14	0/1:23,0,103:5:0:24	./.:0,9,85:3:0:8	0/0:0,151,203:52:0:99	0/0:0,114,203:38:0:99	0/0:0,27,150:9:0:26	./.:0,9,60:3:0:8	0/0:0,15,128:5:0:14	1/1:189,42,0:14:0:37	1/1:175,39,0:13:0:34	./.:62,9,0:3:0:6	0/1:165,0,156:47:0:99	1/1:197,63,0:21:0:58	./.:38,3,0:1:0:4	0/1:75,0,150:18:0:76	1/1:198,66,0:22:0:61	1/1:178,37,0:18:0:32	0/1:139,0,155:28:0:99	1/1:206,132,0:44:0:99	0/1:141,0,147:22:0:99	0/1:90,0,152:21:0:91	1/1:210,151,0:50:0:99	0/0:0,30,170:10:0:29	0/0:0,24,155:8:0:23	0/0:0,27,163:9:0:26	0/0:0,36,171:12:0:35	0/0:0,72,200:24:0:71	./.:0,0,0:0:0:3	0/0:0,24,149:8:0:23
328555.fasta.result.contigs.fa_1	332	.	A	G	999	.	.	GT:PL:DP:SP:GQ	0/0:0,33,182:11:0:31	0/0:0,72,202:24:0:70	0/1:39,0,135:10:0:41	0/1:5,0,160:16:0:8	0/1:171,0,166:60:0:99	0/0:0,122,190:53:0:99	0/0:0,27,173:9:0:25	0/0:0,84,204:28:0:82	0/1:26,0,83:4:0:28	1/1:199,57,0:19:0:53	1/1:182,33,0:11:0:29	0/1:145,0,36:10:0:40	0/1:143,0,166:69:0:99	1/1:176,51,0:17:0:47	0/1:152,4,0:14:0:3	0/1:163,0,157:27:0:99	1/1:205,99,0:33:0:95	1/1:177,58,0:32:0:54	0/1:140,0,169:40:0:99	1/1:198,144,0:58:0:99	0/1:167,0,140:25:0:99	0/1:94,0,112:9:0:96	1/1:212,166,0:55:0:99	0/0:0,42,192:18:0:40	0/1:89,0,136:13:0:91	0/0:0,24,163:8:0:22	0/0:0,27,160:9:0:25	0/0:0,132,207:44:0:99	0/0:0,45,196:15:0:43	0/0:0,30,172:10:0:28
1634610.fasta.result.contigs.fa_1	192	.	T	C	999	.	.	GT:PL:DP:SP:GQ	0/0:0,48,197:16:0:48	0/0:0,19,174:18:0:19	0/0:0,21,151:7:0:21	0/1:8,0,145:10:0:9	./.:0,3,38:1:0:5	0/0:0,24,166:8:0:24	0/0:0,45,195:15:0:45	./.:0,3,38:1:0:5	0/0:0,7,163:15:0:8	./.:0,6,69:2:0:7	0/0:0,54,200:18:0:54	./.:66,6,0:2:0:3	1/1:102,12,0:4:0:7	1/1:198,90,0:30:0:84	1/1:199,69,0:23:0:63	0/1:151,0,157:24:0:99	0/1:120,0,170:26:0:99	0/1:95,0,14:6:0:20	0/1:75,0,22:4:0:28	1/1:181,36,0:12:0:30	1/1:201,66,0:22:0:60	1/1:156,7,0:23:0:3	0/1:65,0,55:5:0:60	0/0:0,57,201:19:0:57	0/0:0,22,177:17:0:22	0/0:0,45,196:15:0:45	0/0:0,51,199:17:0:51	0/0:0,148,210:49:0:99	0/0:0,102,207:34:0:99	0/0:0,48,192:16:0:48
1369704.fasta.result.contigs.fa_1	33	.	C	A	999	.	.	GT:PL:DP:SP:GQ	0/0:0,78,200:26:0:74	0/1:54,0,154:14:0:58	0/1:91,0,124:10:0:95	0/1:8,0,144:10:0:12	0/0:0,60,199:20:0:56	0/1:19,0,67:4:0:23	0/1:150,0,166:24:0:99	0/0:0,36,185:12:0:32	0/1:13,0,145:11:0:17	0/1:85,0,74:7:0:76	1/1:176,37,0:25:0:35	0/1:92,0,23:5:0:25	1/1:198,66,0:22:0:64	1/1:152,24,0:8:0:22	1/1:205,99,0:33:0:97	1/1:176,30,0:10:0:28	1/1:183,36,0:12:0:34	0/1:96,0,53:8:0:55	1/1:202,63,0:21:0:61	1/1:144,18,0:6:0:16	1/1:196,66,0:22:0:64	1/1:181,21,0:7:0:19	1/1:232,78,0:26:0:76	0/0:0,51,193:18:0:47	0/0:0,102,202:34:0:98	0/0:0,27,171:9:0:23	0/1:142,0,131:20:0:99	0/0:0,99,201:34:0:95	0/1:2,0,156:12:0:7	0/0:0,42,191:14:0:38
282175.fasta.result.contigs.fa_1	471	.	C	T	999	.	.	GT:PL:DP:SP:GQ	0/0:0,27,152:9:0:30	0/0:0,54,191:18:0:57	./.:29,0,59:3:0:26	./.:0,6,60:2:0:9	0/0:0,96,199:32:0:99	0/0:0,30,165:10:0:33	0/0:0,15,121:5:0:18	0/0:0,60,190:20:0:63	0/0:0,24,159:8:0:27	0/1:86,0,76:9:0:81	0/1:27,0,63:5:0:24	./.:0,3,28:1:0:7	0/1:136,0,162:42:0:99	0/0:0,21,140:7:0:24	./.:0,9,95:3:0:12	1/1:183,99,0:33:0:90	1/1:150,30,0:10:0:21	1/1:171,50,0:22:0:41	0/0:0,0,146:30:0:5	0/1:137,0,132:41:0:99	0/0:0,57,194:19:0:60	0/0:0,15,121:5:0:18	0/1:145,0,162:40:0:99	0/0:0,30,169:10:0:33	0/0:0,18,123:6:0:21	0/0:0,15,131:5:0:18	0/0:0,18,135:6:0:21	0/0:0,75,199:25:0:78	0/0:0,42,184:14:0:45	0/0:0,15,125:5:0:18
2031533.fasta.result.contigs.fa_1	25	.	G	C	999	.	.	GT:PL:DP:SP:GQ	0/0:0,93,242:31:0:92	0/1:5,0,177:11:0:7	0/0:0,18,146:6:0:18	0/1:66,0,170:13:4:67	0/0:0,21,149:7:0:20	0/0:0,21,130:7:0:20	0/0:0,90,233:30:0:89	0/1:26,0,69:4:0:27	0/0:0,99,255:33:0:98	0/1:54,0,58:4:0:54	1/1:204,123,0:41:0:99	0/1:73,0,52:5:0:57	0/0:0,12,108:4:0:12	0/1:166,0,153:32:0:99	0/1:167,0,158:34:0:99	0/1:164,0,170:50:0:99	1/1:203,102,0:34:0:97	1/1:116,12,0:4:0:7	0/1:112,0,46:7:0:51	1/1:185,33,0:11:0:28	1/1:209,126,0:42:0:99	1/1:159,6,0:11:0:3	./.:68,6,0:2:0:3	0/0:0,105,203:35:0:99	0/0:0,78,200:26:0:77	0/0:0,54,195:18:0:53	0/0:0,90,200:30:0:89	0/0:0,193,214:65:0:99	0/0:0,60,197:20:0:59	0/0:0,81,195:27:0:80
2005176.fasta.result.contigs.fa_1	508	.	T	C	999	.	.	GT:PL:DP:SP:GQ	0/0:0,90,244:30:0:89	0/0:0,16,168:18:0:15	0/1:159,0,171:18:0:99	0/1:8,0,138:10:0:10	0/0:0,33,217:11:0:32	0/0:0,21,157:7:0:20	0/0:0,39,224:13:0:38	0/0:0,15,131:5:0:14	0/0:0,105,255:35:0:99	./.:37,3,0:1:0:4	1/1:178,64,0:34:0:59	1/1:128,15,0:5:0:11	1/1:136,18,0:6:0:13	1/1:203,78,0:26:0:73	1/1:255,102,0:34:0:97	0/1:171,0,168:27:0:99	1/1:245,81,0:27:0:76	0/1:115,0,23:5:0:28	1/1:168,9,0:8:0:6	0/1:134,0,159:16:0:99	1/1:238,87,0:29:0:82	./.:0,6,50:2:0:6	0/1:139,0,161:14:0:99	0/0:0,102,255:34:0:99	0/1:195,0,135:25:0:99	0/0:0,90,255:30:0:89	0/0:0,123,255:42:0:99	./.:0,255,255:121:0:99	0/0:0,135,255:45:0:99	0/0:0,96,255:32:0:95
2204522.fasta.result.contigs.fa_1	43	.	C	T	999	.	.	GT:PL:DP:SP:GQ	1/1:184,33,0:11:0:26	0/0:0,30,170:10:0:31	0/1:92,0,116:10:0:91	0/1:7,0,146:10:0:7	1/1:128,15,0:5:0:9	0/1:75,0,105:9:0:74	0/0:0,87,255:29:0:88	0/1:108,0,34:6:0:41	1/1:196,48,0:16:0:41	0/0:0,15,154:5:0:16	0/0:0,30,173:11:0:31	0/0:0,12,115:4:0:13	0/0:0,12,113:4:0:13	0/0:0,211,222:70:0:99	0/0:0,117,235:39:0:99	0/0:0,255,240:89:0:99	0/0:0,223,225:74:0:99	./.:0,9,95:3:0:10	0/0:0,63,201:21:0:64	0/0:0,12,115:4:0:13	0/0:0,235,255:79:0:99	0/0:0,120,204:40:0:99	0/0:0,15,119:5:0:16	0/1:140,0,194:35:0:99	0/1:106,0,152:19:0:99	0/0:0,45,179:15:0:46	1/1:225,54,0:18:0:47	0/0:0,255,255:88:0:99	0/1:96,0,191:38:0:95	1/1:193,54,0:18:0:47
375059.fasta.result.contigs.fa_1	44	.	C	T	999	.	.	GT:PL:DP:SP:GQ	0/1:162,0,151:33:0:99	0/1:130,0,103:13:0:99	1/1:255,51,0:17:0:45	1/1:165,7,0:15:0:3	1/1:253,154,0:51:0:99	1/1:207,123,0:41:0:99	0/0:0,99,202:33:0:99	1/1:163,24,0:8:0:18	0/1:99,0,189:25:0:99	0/1:8,0,128:10:0:9	0/0:0,126,203:42:0:99	0/0:0,12,115:4:0:12	0/0:0,141,206:47:0:99	0/0:0,72,229:24:0:72	0/0:0,69,236:23:0:69	0/0:0,51,195:17:0:51	0/0:0,66,199:22:0:66	./.:0,3,16:1:0:5	0/0:0,93,202:31:0:93	0/0:0,114,239:38:0:99	0/0:0,79,200:32:0:79	0/0:0,18,125:6:0:18	0/0:0,120,203:40:0:99	1/1:250,148,0:49:0:99	0/1:150,0,177:29:0:99	0/0:0,105,204:35:0:99	0/0:0,65,209:34:0:65	./.:0,255,255:121:0:99	0/1:158,0,11:20:0:17	1/1:187,61,0:30:0:55
1390188.fasta.result.contigs.fa_1	271	.	A	T	999	.	.	GT:PL:DP:SP:GQ	0/0:0,78,201:26:0:79	0/0:0,102,205:34:0:99	./.:0,9,90:3:0:11	0/0:0,18,149:6:0:19	0/1:150,0,190:46:0:99	0/0:0,141,209:47:0:99	0/0:0,24,160:8:0:25	0/0:0,51,235:17:0:52	./.:0,9,90:3:0:11	0/1:105,0,193:15:3:99	1/1:202,69,0:23:0:62	./.:0,3,38:1:0:6	1/1:207,126,0:42:0:99	0/0:0,114,204:38:0:99	0/0:0,24,165:8:0:25	0/0:0,184,218:61:0:99	0/1:170,0,163:55:0:99	0/1:163,0,58:22:26:65	1/1:207,129,0:43:0:99	1/1:208,129,0:43:0:99	1/1:210,138,0:46:0:99	0/1:163,0,170:57:0:99	0/1:166,0,152:31:0:99	0/0:0,30,177:10:0:31	0/0:0,51,190:17:0:52	./.:0,6,64:2:0:8	0/0:0,39,205:13:0:40	0/0:0,78,202:26:0:79	0/0:0,126,208:42:0:99	0/0:0,27,172:9:0:28
1838133.fasta.result.contigs.fa_1	292	.	G	A	999	.	.	GT:PL:DP:SP:GQ	0/1:149,0,112:15:0:99	0/0:0,78,203:26:0:76	0/1:20,0,116:6:0:22	0/0:0,24,163:8:0:22	0/0:0,45,191:15:0:43	0/1:142,0,136:20:0:99	0/0:0,21,158:7:0:19	0/1:32,0,148:13:0:34	0/0:0,27,174:9:0:25	0/1:83,0,26:4:0:30	1/1:185,36,0:12:0:32	./.:60,6,0:2:0:4	0/1:130,0,149:18:0:99	1/1:203,93,0:31:0:89	1/1:200,57,0:19:0:53	0/1:164,0,167:42:0:99	1/1:207,129,0:43:0:99	1/1:173,36,0:12:0:32	0/1:165,0,151:27:0:99	0/1:116,0,143:15:0:99	0/1:128,0,170:38:0:99	1/1:199,60,0:20:0:56	1/1:171,19,0:19:0:15	0/0:0,39,185:13:0:37	0/0:0,21,148:7:0:19	0/0:0,14,163:10:0:12	0/0:0,36,183:12:0:34	0/0:0,96,203:32:0:94	0/0:0,55,179:31:0:53	0/1:138,0,11:9:0:15
1387218.fasta.result.contigs.fa_1	254	.	A	G	999	.	.	GT:PL:DP:SP:GQ	0/0:0,81,202:27:0:79	0/0:0,15,133:5:0:13	./.:29,0,61:3:0:31	./.:95,9,0:3:0:6	0/1:102,0,123:11:0:99	0/0:0,27,170:9:0:25	0/0:0,15,122:5:0:13	0/0:0,12,116:4:0:10	0/0:0,30,178:10:0:28	1/1:147,18,0:6:0:14	1/1:205,105,0:35:0:99	./.:32,0,32:2:0:32	0/1:94,0,109:9:0:96	1/1:205,105,0:35:0:99	1/1:173,17,0:16:0:13	1/1:211,151,0:50:0:99	0/1:163,0,117:28:0:99	0/1:116,0,20:6:0:24	0/1:75,0,151:14:0:77	0/1:30,0,110:7:0:32	1/1:198,60,0:20:0:56	0/1:106,0,165:38:0:99	0/1:120,0,122:12:0:99	0/1:81,0,153:14:0:83	0/1:81,0,125:10:0:83	0/0:0,33,182:11:0:31	0/0:0,33,184:11:0:31	0/0:0,96,204:32:0:94	0/0:0,63,202:21:0:61	0/1:131,0,119:13:0:99
2657452.fasta.result.contigs.fa_2	45	.	A	G	999	.	.	GT:PL:DP:SP:GQ	0/0:0,127,244:48:0:99	0/0:0,84,201:28:0:84	0/0:0,63,237:21:0:63	0/0:0,54,228:18:0:54	0/0:0,87,247:29:0:87	0/0:0,51,195:17:0:51	0/0:0,55,219:31:0:55	0/1:23,0,195:16:0:24	0/0:0,58,212:32:0:58	./.:69,6,0:2:0:3	1/1:203,120,0:40:0:99	0/1:52,0,83:6:0:52	1/1:200,60,0:20:0:54	1/1:249,175,0:59:0:99	1/1:245,108,0:36:0:99	1/1:247,144,0:48:0:99	0/1:160,0,168:56:0:99	0/1:55,0,79:5:0:55	0/1:183,0,135:21:0:99	1/1:187,45,0:15:0:39	0/1:166,0,146:51:0:99	0/0:0,123,199:41:0:99	1/1:200,96,0:32:0:90	0/0:0,117,238:39:0:99	0/0:0,86,185:40:0:86	0/0:0,78,238:26:0:78	0/0:0,87,235:29:0:87	./.:0,255,255:115:0:99	0/0:0,58,203:43:0:58	0/0:0,59,197:25:0:59
101076.fasta.result.contigs.fa_1	65	.	C	G	999	.	.	GT:PL:DP:SP:GQ	0/0:0,35,171:24:0:29	0/0:0,255,255:88:0:99	0/0:0,57,245:19:0:51	0/1:70,0,68:8:0:68	0/0:0,12,115:4:0:7	0/0:0,18,118:6:0:13	./.:27,3,0:1:0:4	0/1:66,0,168:68:10:72	0/1:139,0,187:21:0:99	./.:26,3,0:1:0:4	1/1:188,105,0:35:0:99	./.:29,0,32:2:0:30	1/1:193,54,0:18:0:53	1/1:188,72,0:24:0:71	1/1:161,24,0:8:0:24	1/1:255,238,0:79:0:99	1/1:176,178,0:60:0:99	1/1:191,53,0:43:10:52	1/1:255,244,0:81:0:99	1/1:103,12,0:4:0:12	1/1:255,123,0:41:0:99	1/1:234,72,0:24:0:71	1/1:183,184,0:62:0:99	0/1:160,0,141:26:0:99	0/0:0,53,199:30:0:47	1/1:181,39,0:13:0:38	1/1:147,24,0:8:0:24	0/1:145,0,165:51:0:99	./.:0,255,255:123:0:99	0/1:97,0,103:11:0:99
918013.fasta.result.contigs.fa_1	341	.	A	T	999	.	.	GT:PL:DP:SP:GQ	0/0:0,54,200:18:0:53	0/1:15,0,155:12:0:16	0/1:14,0,138:8:0:15	0/0:0,39,191:18:0:38	0/0:0,102,205:34:0:99	0/0:0,175,214:58:0:99	0/0:0,36,189:12:0:35	0/0:0,15,133:5:0:14	0/0:0,15,128:5:0:14	0/1:129,0,132:14:0:99	1/1:202,63,0:21:0:58	0/1:158,0,28:14:0:33	1/1:203,81,0:27:0:76	0/1:139,0,169:40:0:99	0/1:160,0,137:22:0:99	1/1:198,70,0:29:0:65	1/1:206,120,0:40:0:99	0/1:29,0,85:6:0:30	1/1:166,16,0:18:0:11	0/0:0,78,203:26:0:77	1/1:206,117,0:39:0:99	1/1:185,36,0:12:0:31	1/1:202,75,0:25:0:70	0/0:0,51,199:17:0:50	0/0:0,48,194:16:0:47	0/1:8,0,149:10:0:10	0/0:0,30,174:10:0:29	0/0:0,111,206:37:0:99	0/0:0,99,205:33:0:98	0/0:0,45,194:15:0:44
2145711.fasta.result.contigs.fa_1	229	.	C	A	999	.	.	GT:PL:DP:SP:GQ	0/0:0,15,131:5:0:18	0/0:0,102,205:34:0:99	0/0:0,45,193:15:0:47	0/0:0,141,210:47:0:99	0/0:0,232,227:77:0:99	0/0:0,255,238:91:0:99	0/0:0,30,172:10:0:32	0/0:0,41,176:26:0:43	0/0:0,15,126:5:0:18	1/1:167,70,0:47:0:61	0/0:0,24,157:8:0:26	./.:0,6,66:2:0:9	0/1:169,0,169:70:0:99	0/0:0,51,195:17:0:53	0/0:0,39,184:13:0:41	1/1:204,81,0:27:0:72	0/1:159,0,157:26:0:99	0/1:161,0,165:42:0:99	1/1:208,132,0:50:0:99	0/1:153,0,170:59:0:99	0/1:164,0,165:44:0:99	0/1:118,0,134:14:0:99	0/1:166,0,171:73:0:99	0/0:0,54,196:18:0:56	0/0:0,24,154:8:0:26	0/0:0,45,195:15:0:47	0/0:0,45,195:15:0:47	0/0:0,99,205:33:0:99	0/0:0,75,198:25:0:77	0/0:0,12,115:4:0:15
1489507.fasta.result.contigs.fa_2	60	.	T	C	999	.	.	GT:PL:DP:SP:GQ	0/0:0,88,161:54:0:85	0/0:0,60,190:21:0:57	0/1:102,0,127:12:0:99	0/0:0,5,122:6:0:4	./.:0,9,94:3:0:7	./.:33,3,0:1:0:3	0/0:0,90,196:30:0:87	0/1:75,0,13:4:0:16	0/1:184,0,157:31:0:99	1/1:121,15,0:5:0:13	1/1:211,159,0:59:0:99	./.:38,3,0:1:0:3	1/1:150,21,0:7:0:18	1/1:243,75,0:25:0:72	1/1:246,144,0:48:0:99	1/1:235,63,0:21:0:60	1/1:242,81,0:27:0:78	0/1:116,0,14:8:0:17	1/1:107,12,0:4:0:10	0/1:79,0,125:10:0:82	1/1:189,39,0:13:0:36	1/1:111,12,0:4:0:10	1/1:123,18,0:6:0:16	0/0:0,105,198:36:0:99	0/0:0,49,160:39:0:46	0/0:0,117,236:39:0:99	0/0:0,117,231:39:0:99	0/0:0,255,255:97:0:99	0/1:166,0,160:26:0:99	0/0:0,49,179:23:0:46
1439440.fasta.result.contigs.fa_1	280	.	A	G	999	.	.	GT:PL:DP:SP:GQ	0/0:0,132,236:44:0:99	0/0:0,1,152:22:0:3	0/0:0,23,176:18:0:23	0/0:0,27,169:9:0:27	0/0:0,45,189:15:0:45	0/0:0,57,199:19:0:57	0/0:0,108,237:36:0:99	./.:0,6,68:2:0:7	0/0:0,81,202:27:0:81	0/1:130,0,11:6:0:17	1/1:203,87,0:29:0:81	0/1:77,0,26:4:0:32	0/1:112,0,120:12:0:99	1/1:199,69,0:23:0:63	1/1:200,57,0:19:0:51	0/1:155,0,96:16:0:99	0/1:145,0,82:14:0:88	1/1:116,12,0:4:0:7	0/1:113,0,109:12:0:99	1/1:172,17,0:14:0:12	0/1:150,0,164:26:0:99	./.:94,9,0:3:0:5	1/1:132,18,0:6:0:13	0/0:0,67,179:35:0:67	0/0:0,151,210:50:0:99	0/0:0,90,202:30:0:90	0/0:0,99,235:33:0:99	0/0:0,187,255:62:0:99	0/0:0,10,167:16:0:10	0/0:0,75,199:25:0:75
1439440.fasta.result.contigs.fa_1	281	.	T	G	999	.	.	GT:PL:DP:SP:GQ	0/0:0,98,226:44:0:97	0/1:6,0,146:22:0:7	0/0:0,17,169:18:0:17	0/0:0,27,160:9:0:27	0/0:0,45,189:15:0:44	0/0:0,57,198:19:0:56	0/0:0,88,227:36:0:87	./.:0,6,69:2:0:7	0/0:0,81,200:27:0:80	0/1:135,0,19:6:0:25	1/1:202,87,0:29:0:81	0/1:76,0,26:4:0:32	0/1:110,0,120:12:0:99	1/1:199,69,0:23:0:63	1/1:201,57,0:19:0:51	0/1:156,0,95:16:0:99	0/1:149,0,69:14:0:75	1/1:115,12,0:4:0:7	0/1:113,0,119:12:0:99	1/1:190,42,0:14:0:36	0/1:142,0,162:26:0:99	./.:88,9,0:3:0:5	1/1:127,18,0:6:0:13	0/0:0,68,176:35:0:67	0/0:0,132,205:50:0:99	0/0:0,90,199:30:0:89	0/0:0,99,234:33:0:98	0/0:0,181,247:61:0:99	0/0:0,10,167:16:0:10	0/0:0,72,197:25:0:71
935409.fasta.result.contigs.fa_1	68	.	G	C	999	.	.	GT:PL:DP:SP:GQ	0/0:0,163,255:54:0:99	0/1:2,0,154:12:0:6	0/0:0,57,255:19:0:54	0/1:17,0,163:7:0:20	0/0:0,18,132:6:0:15	0/0:0,21,178:7:0:18	0/0:0,90,255:30:0:87	./.:0,3,38:1:0:3	0/0:0,93,255:31:0:90	./.:38,3,0:1:0:3	1/1:202,93,0:31:0:90	1/1:170,18,0:6:0:15	0/1:94,0,139:9:4:97	1/1:177,36,0:12:0:33	1/1:255,56,0:44:5:53	1/1:164,21,0:7:0:18	0/1:141,0,121:13:0:99	1/1:100,12,0:4:0:9	1/1:200,21,0:7:0:18	0/1:76,0,43:6:0:46	1/1:214,36,0:12:0:33	./.:33,3,0:1:0:3	1/1:179,21,0:7:0:18	0/0:0,97,255:45:0:94	0/0:0,91,255:43:0:88	0/1:169,0,172:22:0:99	0/1:170,0,255:34:0:99	./.:0,255,255:119:0:99	0/1:255,0,184:31:0:99	0/0:0,84,255:28:0:81
1006197.fasta.result.contigs.fa_1	39	.	G	C	999	.	.	GT:PL:DP:SP:GQ	0/0:0,135,206:46:0:99	0/0:0,54,199:18:0:51	0/1:46,0,136:10:0:49	./.:0,6,51:2:0:5	0/0:0,18,130:6:0:15	./.:0,6,69:2:0:5	0/0:0,99,255:33:0:96	0/0:0,36,182:12:0:33	0/0:0,75,230:26:0:72	1/1:97,12,0:4:0:9	1/1:202,81,0:27:0:78	./.:92,9,0:3:0:7	1/1:167,24,0:8:0:21	1/1:194,45,0:15:0:42	1/1:202,81,0:27:0:78	1/1:190,39,0:13:0:36	1/1:196,51,0:17:0:48	1/1:132,15,0:5:0:12	1/1:203,81,0:27:0:78	1/1:188,42,0:14:0:39	1/1:191,51,0:18:0:48	./.:37,3,0:1:0:3	0/1:100,0,68:8:0:71	0/0:0,54,197:18:0:51	0/0:0,160,255:53:0:99	0/0:0,75,200:25:0:72	0/1:154,0,109:21:0:99	0/0:0,187,255:64:0:99	0/0:0,48,193:16:0:45	0/0:0,60,199:20:0:57
136359.fasta.result.contigs.fa_1	103	.	G	C	999	.	.	GT:PL:DP:SP:GQ	0/0:0,64,207:34:0:62	0/0:0,117,255:39:0:99	0/1:20,0,116:6:0:22	0/1:4,0,139:9:0:7	0/0:0,30,196:10:0:28	0/0:0,30,207:10:0:28	0/0:0,81,255:27:0:79	0/0:0,40,203:26:0:38	0/0:0,51,253:17:0:49	./.:32,0,32:2:0:32	1/1:255,96,0:33:0:92	./.:0,0,0:0:0:3	1/1:190,24,0:8:0:20	1/1:255,148,0:49:0:99	1/1:255,111,0:37:0:99	1/1:255,253,0:84:0:99	1/1:255,255,0:90:0:99	0/1:97,0,58:6:0:62	1/1:156,21,0:7:0:17	1/1:167,24,0:8:0:20	1/1:255,214,0:71:0:99	1/1:255,217,0:72:0:99	1/1:116,12,0:4:0:9	0/0:0,63,255:21:0:61	0/0:0,105,255:35:0:99	0/0:0,4,188:14:0:4	0/0:0,48,255:16:0:46	0/0:0,184,255:62:0:99	0/0:0,138,255:58:0:99	0/0:0,45,218:15:0:43
608583.fasta.result.contigs.fa_1	88	.	G	A	999	.	.	GT:PL:DP:SP:GQ	0/0:0,87,255:29:0:89	0/0:0,21,155:7:0:23	0/0:0,66,255:22:0:68	0/0:0,27,194:9:0:29	0/0:0,21,159:7:0:23	0/0:0,24,164:8:0:26	0/0:0,54,255:18:0:56	./.:0,6,69:2:0:8	0/0:0,123,255:41:0:99	0/1:86,0,102:7:0:84	0/0:0,43,205:27:0:45	0/1:53,0,82:5:0:51	1/1:201,30,0:10:0:22	0/1:114,0,65:8:0:73	0/1:225,0,129:28:0:99	1/1:116,12,0:4:0:6	0/1:167,0,112:14:0:99	./.:28,0,61:3:0:26	1/1:145,18,0:6:0:11	0/0:0,24,194:8:0:26	1/1:165,18,0:6:0:11	./.:0,0,0:0:0:4	0/1:171,0,100:14:3:99	0/0:0,96,255:32:0:98	0/0:0,51,198:17:0:53	0/0:0,111,255:37:0:99	0/0:0,96,255:32:0:98	./.:0,255,255:130:0:99	0/0:0,33,177:11:0:35	0/0:0,117,255:39:0:99
2969337.fasta.result.contigs.fa_1	347	.	G	C	999	.	.	GT:PL:DP:SP:GQ	0/0:0,15,132:5:0:14	0/0:0,18,147:6:0:17	./.:0,0,0:0:0:3	./.:0,3,38:1:0:4	0/0:0,63,200:21:0:62	0/0:0,24,157:8:0:23	0/0:0,30,178:10:0:29	0/0:0,21,157:7:0:20	0/0:0,27,162:9:0:26	1/1:145,21,0:7:0:16	1/1:199,54,0:18:0:49	./.:38,3,0:1:0:4	0/1:167,0,165:46:0:99	1/1:160,27,0:9:0:22	0/1:102,0,23:5:0:28	0/1:122,0,156:20:0:99	0/0:0,75,199:25:0:74	1/1:191,39,0:13:0:34	1/1:187,68,0:32:0:63	1/1:195,48,0:16:0:43	0/1:146,0,163:26:0:99	1/1:168,27,0:9:0:22	1/1:207,123,0:41:0:99	0/0:0,51,200:17:0:50	0/0:0,30,180:10:0:29	0/0:8,35,172:10:0:26	0/0:0,33,178:11:0:32	0/0:0,90,204:30:0:89	0/0:0,18,133:6:0:17	0/0:0,18,147:6:0:17
798026.fasta.result.contigs.fa_2	48	.	A	G	999	.	.	GT:PL:DP:SP:GQ	0/0:0,69,228:23:0:67	0/0:0,16,188:18:0:14	0/0:0,16,226:18:0:14	0/1:35,0,138:12:0:37	0/0:0,42,222:14:0:40	0/0:0,24,166:8:0:22	0/0:0,24,164:8:0:22	0/0:0,30,174:10:0:28	0/0:0,72,198:24:0:70	0/1:57,0,64:4:0:59	1/1:177,33,0:11:0:29	0/1:91,0,23:5:0:27	1/1:177,30,0:10:0:26	1/1:201,60,0:20:0:56	1/1:194,45,0:15:0:41	1/1:246,81,0:27:0:77	1/1:204,78,0:26:0:74	1/1:152,21,0:8:0:17	1/1:217,42,0:14:0:38	1/1:163,27,0:9:0:23	1/1:204,105,0:35:0:99	0/1:139,0,8:10:0:12	1/1:118,15,0:5:0:11	0/1:153,0,111:22:0:99	0/0:0,27,153:9:0:25	0/0:0,69,228:23:0:67	0/0:0,23,170:13:0:21	0/0:0,205,254:68:0:99	0/0:0,39,220:13:0:37	0/0:0,36,182:12:0:34
432419.fasta.result.contigs.fa_1	176	.	C	T	999	.	.	GT:PL:DP:SP:GQ	0/0:0,63,202:21:0:63	0/0:0,3,153:22:0:5	0/0:0,33,178:11:0:33	./.:19,0,61:3:0:19	0/0:0,96,205:32:0:96	0/0:0,78,203:26:0:78	0/0:0,39,191:13:0:39	0/0:0,48,195:17:0:48	0/0:0,39,191:13:0:39	0/0:0,21,152:7:0:21	1/1:163,36,0:12:0:30	./.:33,3,0:1:0:5	0/1:114,0,171:41:0:99	1/1:163,87,0:29:0:81	1/1:179,63,0:21:0:57	0/1:128,0,146:22:0:99	1/1:177,99,0:33:0:93	0/1:109,0,21:16:0:27	0/0:0,120,208:40:0:99	0/1:168,0,159:34:0:99	0/1:158,0,159:30:0:99	1/1:128,7,0:13:0:4	1/1:175,120,0:41:0:99	0/1:111,0,96:10:0:99	0/0:0,39,188:13:0:39	0/0:0,30,177:10:0:30	0/0:0,33,185:11:0:33	0/0:0,123,208:41:0:99	0/0:0,87,203:29:0:87	0/0:0,36,185:12:0:36
1310550.fasta.result.contigs.fa_1	88	.	C	T	999	.	.	GT:PL:DP:SP:GQ	1/1:248,105,0:35:0:99	1/1:255,75,0:25:0:71	0/1:221,0,25:17:4:29	0/1:11,0,190:9:0:14	1/1:174,27,0:9:0:23	0/1:118,0,140:14:0:99	1/1:249,60,0:20:0:56	0/1:26,0,83:4:0:28	1/1:253,84,0:33:0:80	0/0:0,24,155:8:0:22	0/0:0,99,204:33:0:97	0/1:21,0,96:5:0:23	0/0:0,39,189:13:0:37	0/1:181,0,230:95:2:99	0/1:188,0,212:35:2:99	0/0:0,123,255:41:0:99	0/1:215,0,190:72:0:99	0/0:0,12,113:4:0:10	0/0:0,24,163:8:0:22	0/0:0,30,208:10:0:28	0/0:0,238,255:79:0:99	0/0:0,27,165:9:0:25	0/0:0,39,213:13:0:37	1/1:223,99,0:33:0:95	1/1:203,35,0:24:0:31	1/1:255,96,0:32:0:92	0/0:0,57,240:19:0:55	0/1:201,0,252:95:1:99	0/1:215,0,215:65:0:99	1/1:255,93,0:31:0:89
705526.fasta.result.contigs.fa_1	51	.	T	C	999	.	.	GT:PL:DP:SP:GQ	0/0:0,39,210:13:0:36	0/0:0,48,255:16:0:45	0/1:11,0,227:14:3:14	0/0:0,42,218:14:0:39	0/0:0,18,167:6:0:15	0/0:0,36,180:12:0:33	0/0:0,25,199:20:0:22	./.:0,9,92:3:0:7	0/0:0,63,255:36:0:60	./.:61,0,29:3:0:32	1/1:174,36,0:12:0:33	1/1:116,12,0:4:0:10	1/1:178,24,0:8:0:21	1/1:255,93,0:31:0:90	1/1:212,36,0:12:0:33	1/1:222,42,0:14:0:39	1/1:246,105,0:35:0:99	0/1:110,0,14:5:0:17	1/1:139,18,0:6:0:15	1/1:183,33,0:11:0:30	1/1:233,87,0:29:0:84	1/1:171,21,0:7:0:18	1/1:137,18,0:6:0:15	0/1:190,0,169:31:0:99	0/1:138,0,197:22:3:99	0/0:0,114,246:38:0:99	0/1:144,0,218:35:3:99	./.:0,255,255:101:0:99	0/0:0,13,165:18:0:10	0/0:0,99,255:33:0:96
3036463.fasta.result.contigs.fa_1	107	.	G	C	999	.	.	GT:PL:DP:SP:GQ	0/0:0,51,168:17:0:49	0/0:0,12,71:4:0:10	0/0:0,41,255:18:0:39	0/1:17,0,105:9:4:19	0/0:0,10,83:6:0:9	0/0:0,39,231:13:0:37	0/0:0,24,109:8:0:22	0/0:0,5,48:5:0:5	0/0:0,45,225:15:0:43	1/1:94,5,0:5:0:4	1/1:182,48,0:16:0:44	0/1:57,0,41:6:0:45	1/1:97,18,0:6:0:14	1/1:91,15,0:5:0:11	1/1:255,96,0:32:0:92	1/1:80,24,0:8:0:20	1/1:176,30,0:10:0:26	./.:0,0,0:0:0:3	1/1:82,15,0:5:0:11	1/1:109,18,0:6:0:14	1/1:246,66,0:22:0:62	./.:0,0,0:0:0:3	1/1:103,15,0:5:0:11	0/1:159,0,106:18:0:99	0/0:0,42,216:14:0:40	0/0:0,60,178:20:0:58	0/0:0,66,193:22:0:64	0/0:0,208,255:69:0:99	0/0:0,36,77:12:0:34	0/0:0,84,255:29:0:82
3074529.fasta.result.contigs.fa_1	180	.	T	C	999	.	.	GT:PL:DP:SP:GQ	0/1:97,0,95:8:0:96	0/0:0,39,181:13:0:37	0/1:13,0,102:5:0:15	./.:0,9,95:3:0:8	0/0:0,15,127:5:0:13	0/0:0,27,171:9:0:25	0/0:0,27,172:9:0:25	0/0:0,30,175:10:0:28	0/0:0,27,170:9:0:25	./.:0,3,33:1:0:4	0/1:63,0,125:10:0:65	1/1:107,12,0:4:0:8	0/1:80,0,33:6:0:37	1/1:176,57,0:19:0:53	1/1:150,39,0:13:0:35	1/1:196,102,0:34:0:98	1/1:186,90,0:30:0:86	0/1:111,0,68:9:0:72	1/1:206,132,0:44:0:99	./.:62,6,0:2:0:4	0/1:106,0,161:35:0:99	1/1:141,18,0:6:0:14	0/1:39,0,125:8:0:41	0/0:0,42,185:14:0:40	0/0:0,39,179:13:0:37	0/1:118,0,127:15:0:99	0/0:0,21,150:7:0:19	0/0:0,93,202:31:0:91	1/1:152,63,0:21:0:59	0/0:0,39,189:13:0:37
2535893.fasta.result.contigs.fa_1	203	.	C	A	999	.	.	GT:PL:DP:SP:GQ	0/0:0,57,198:19:0:55	0/1:156,0,163:34:0:99	0/1:19,0,117:6:0:21	0/1:49,0,101:9:0:51	0/0:0,49,160:40:0:47	0/0:0,90,200:30:0:88	0/0:0,27,166:9:0:25	0/0:0,90,200:30:0:88	0/0:0,27,166:9:0:25	0/1:88,0,96:10:0:89	0/1:118,0,130:13:0:99	0/1:54,0,49:4:0:51	1/1:204,105,0:35:0:99	1/1:205,111,0:37:0:99	1/1:198,60,0:20:0:56	1/1:219,196,0:65:0:99	0/1:156,0,171:50:0:99	1/1:171,28,0:22:0:24	1/1:231,244,0:81:0:99	0/1:150,0,169:34:0:99	1/1:208,129,0:43:0:99	0/1:168,0,162:43:0:99	1/1:204,114,0:38:0:99	0/0:0,18,128:6:0:16	0/0:0,42,188:14:0:40	0/0:0,27,155:9:0:25	./.:0,9,89:3:0:8	0/0:0,81,200:27:0:79	0/0:0,138,207:47:0:99	0/0:0,18,144:6:0:16
2535893.fasta.result.contigs.fa_1	275	.	C	T	999	.	.	GT:PL:DP:SP:GQ	0/0:0,20,169:19:0:18	0/1:170,0,135:34:0:99	./.:26,0,40:3:0:28	0/1:44,0,108:8:0:46	0/0:0,63,179:38:0:61	0/0:0,60,199:20:0:58	0/0:0,27,159:9:0:25	0/0:0,40,177:26:0:38	0/0:0,30,169:10:0:28	0/1:61,0,98:7:0:63	1/1:202,60,0:20:0:56	./.:0,6,62:2:0:6	1/1:205,120,0:40:0:99	0/1:153,0,170:36:0:99	0/1:166,0,134:23:0:99	1/1:214,166,0:55:0:99	0/1:162,0,168:41:0:99	1/1:169,31,0:23:0:27	1/1:220,199,0:66:0:99	0/1:136,0,165:26:0:99	1/1:207,135,0:45:0:99	1/1:205,126,0:42:0:99	1/1:203,108,0:36:0:99	0/0:0,21,157:7:0:19	0/0:0,21,148:7:0:19	0/1:54,0,48:5:0:51	./.:0,9,88:3:0:8	0/0:0,63,199:21:0:61	0/0:0,141,210:47:0:99	0/0:0,18,142:6:0:16
1102461.fasta.result.contigs.fa_2	173	.	G	A	999	.	.	GT:PL:DP:SP:GQ	1/1:181,33,0:11:0:28	1/1:101,12,0:4:0:8	./.:0,0,0:0:0:3	0/1:58,0,58:4:0:58	1/1:136,18,0:6:0:14	0/1:19,0,146:11:0:21	1/1:172,27,0:9:0:22	0/1:79,0,58:6:0:62	0/1:44,0,132:9:0:45	0/0:0,18,139:6:0:17	0/0:0,57,197:19:0:56	./.:0,3,38:1:0:4	0/0:0,57,198:19:0:56	0/0:0,47,193:21:0:46	./.:0,0,0:0:0:3	0/0:0,57,195:19:0:56	0/0:0,75,201:25:0:74	0/1:31,0,105:7:0:32	0/0:0,42,191:14:0:41	0/0:0,39,187:13:0:38	0/0:0,102,205:34:0:99	0/0:0,69,199:23:0:68	0/0:0,69,199:23:0:68	0/1:93,0,94:8:0:93	1/1:140,27,0:9:0:22	./.:61,0,24:3:0:29	0/1:124,0,17:7:0:22	0/1:154,0,165:33:0:99	1/1:143,18,0:6:0:14	1/1:156,24,0:8:0:20
1102461.fasta.result.contigs.fa_2	174	.	A	G	999	.	.	GT:PL:DP:SP:GQ	1/1:179,33,0:11:0:28	1/1:106,12,0:4:0:8	./.:0,0,0:0:0:3	0/1:58,0,56:4:0:57	1/1:135,18,0:6:0:14	0/1:29,0,141:11:0:30	1/1:170,27,0:9:0:22	0/1:77,0,76:6:0:76	0/1:39,0,135:9:0:40	0/0:0,18,145:6:0:17	0/0:0,57,196:19:0:56	./.:0,3,38:1:0:4	0/0:0,57,197:19:0:56	0/0:0,66,196:22:0:65	./.:0,0,0:0:0:3	0/0:0,57,197:19:0:56	0/0:0,75,201:25:0:74	0/1:17,0,112:7:0:19	0/0:0,42,194:14:0:41	0/0:0,39,184:13:0:38	0/0:0,102,205:34:0:99	0/0:0,72,199:24:0:71	0/0:0,66,198:23:0:65	0/1:95,0,95:8:0:95	1/1:164,27,0:9:0:22	./.:61,0,29:3:0:34	0/1:114,0,17:7:0:22	0/1:157,0,166:33:0:99	1/1:138,18,0:6:0:14	1/1:161,24,0:8:0:20
1102461.fasta.result.contigs.fa_2	270	.	C	G	999	.	.	GT:PL:DP:SP:GQ	0/0:0,42,194:14:0:37	0/1:140,0,136:17:0:99	./.:0,9,79:3:0:6	0/1:114,0,47:8:0:48	0/0:0,21,156:7:0:16	1/1:114,12,0:4:0:11	0/0:0,24,161:8:0:19	0/1:79,0,55:5:0:56	0/1:47,0,127:8:0:52	1/1:109,15,0:5:0:14	1/1:144,24,0:8:0:23	./.:52,0,29:3:0:30	1/1:175,42,0:14:0:41	1/1:162,24,0:8:0:23	1/1:176,39,0:13:0:38	1/1:190,51,0:17:0:50	1/1:191,51,0:17:0:50	0/1:68,0,79:6:0:72	1/1:178,39,0:13:0:38	1/1:143,18,0:6:0:17	1/1:188,60,0:20:0:59	1/1:179,33,0:11:0:32	1/1:147,21,0:7:0:20	0/1:115,0,62:9:0:63	0/0:0,18,142:6:0:13	0/0:0,24,161:8:0:19	0/1:17,0,129:7:0:22	0/1:162,0,107:18:0:99	0/0:0,24,164:8:0:19	0/1:17,0,126:7:0:22
1102461.fasta.result.contigs.fa_2	294	.	C	T	999	.	.	GT:PL:DP:SP:GQ	0/0:0,39,191:13:0:36	0/0:0,48,191:16:0:45	./.:0,9,85:3:0:7	0/0:0,15,128:5:0:12	0/0:0,15,119:5:0:12	./.:37,3,0:1:0:3	0/0:0,21,149:7:0:18	./.:32,0,32:2:0:32	0/0:0,24,163:8:0:21	./.:51,6,0:2:0:5	1/1:131,18,0:6:0:15	./.:22,0,32:2:0:25	1/1:112,24,0:8:0:21	1/1:150,21,0:7:0:18	1/1:175,39,0:13:0:36	1/1:162,33,0:11:0:30	1/1:177,36,0:12:0:33	0/1:65,0,55:5:0:57	1/1:152,33,0:11:0:30	1/1:101,15,0:5:0:12	1/1:166,42,0:14:0:39	1/1:157,24,0:8:0:21	1/1:99,12,0:4:0:10	0/0:0,18,133:6:0:15	0/0:0,12,108:4:0:9	0/0:0,18,138:6:0:15	0/1:20,0,116:6:0:23	0/0:0,42,194:14:0:39	0/0:0,15,132:5:0:12	0/1:20,0,112:6:0:23
2523784.fasta.result.contigs.fa_1	414	.	A	G	999	.	.	GT:PL:DP:SP:GQ	0/0:0,45,193:15:0:45	0/0:0,36,183:12:0:36	0/0:0,48,190:16:0:48	0/0:0,42,194:14:0:42	0/0:0,108,205:36:0:99	0/0:0,87,241:29:0:87	0/0:0,57,255:19:0:57	0/0:0,48,196:16:0:48	0/0:0,39,243:13:0:39	0/1:97,0,85:8:0:90	1/1:255,87,0:29:0:81	./.:38,3,0:1:0:5	1/1:227,81,0:27:0:75	1/1:255,90,0:30:0:84	1/1:234,66,0:22:0:60	0/1:94,0,78:8:0:84	1/1:197,63,0:21:0:57	0/1:73,0,157:16:0:73	0/1:207,0,113:24:3:99	1/1:197,48,0:16:0:42	0/1:77,0,83:7:0:77	0/0:0,27,167:9:0:27	0/1:159,0,122:25:0:99	0/0:0,30,174:10:0:30	0/0:0,48,232:16:0:48	0/0:0,75,255:25:0:75	0/0:0,33,176:11:0:33	0/0:0,160,255:53:0:99	0/0:0,49,221:29:0:49	0/0:0,39,190:13:0:39
2656317.fasta.result.contigs.fa_1	394	.	T	C	999	.	.	GT:PL:DP:SP:GQ	0/0:0,27,177:13:0:25	0/0:0,61,177:33:0:59	0/0:0,12,108:4:0:10	0/0:0,42,191:14:0:40	0/0:0,5,155:22:0:5	0/0:0,27,168:21:0:25	0/0:0,36,171:12:0:34	0/0:0,93,190:31:0:91	./.:0,6,68:2:0:5	1/1:197,60,0:20:0:56	1/1:187,44,0:20:0:40	./.:0,6,35:2:0:5	1/1:208,126,0:42:0:99	1/1:164,24,0:8:0:20	1/1:197,66,0:22:0:62	1/1:191,90,0:30:0:86	1/1:191,51,0:17:0:47	1/1:177,49,0:29:0:45	0/1:152,0,167:51:0:99	1/1:192,60,0:20:0:56	1/1:201,72,0:24:0:68	1/1:177,54,0:18:0:50	1/1:202,87,0:29:0:83	./.:0,9,70:3:0:8	0/0:0,48,191:17:0:46	0/0:0,15,127:5:0:13	0/0:0,27,130:9:0:25	0/0:0,54,190:18:0:52	0/1:32,0,128:11:0:34	0/0:0,24,126:8:0:22
788035.fasta.result.contigs.fa_1	11	.	G	A	999	.	.	GT:PL:DP:SP:GQ	0/0:0,52,223:23:0:50	0/1:23,0,84:5:0:25	0/0:0,21,168:7:0:19	0/1:48,0,129:9:0:50	0/0:0,27,163:9:0:25	0/0:0,39,184:13:0:37	0/0:0,93,255:31:0:91	./.:0,0,0:0:0:3	0/0:0,114,255:38:0:99	1/1:162,27,0:9:0:23	0/0:0,66,197:22:0:64	0/1:64,0,28:4:0:32	0/1:83,0,103:8:0:85	1/1:223,60,0:20:0:56	1/1:197,57,0:19:0:53	1/1:233,81,0:27:0:77	1/1:255,78,0:26:0:74	./.:38,3,0:1:0:4	1/1:189,30,0:10:0:26	1/1:129,15,0:5:0:11	1/1:220,75,0:25:0:71	0/1:112,0,8:9:0:13	1/1:106,12,0:4:0:8	0/0:0,84,227:29:0:82	0/0:0,81,232:27:0:79	0/0:0,78,232:26:0:76	0/0:0,81,255:27:0:79	./.:0,255,255:122:0:99	0/0:0,57,255:19:0:55	0/0:0,87,255:29:0:85
788035.fasta.result.contigs.fa_1	31	.	G	T	999	.	.	GT:PL:DP:SP:GQ	1/1:219,53,0:23:0:51	0/1:79,0,71:6:0:73	1/1:184,21,0:7:0:19	0/1:170,0,46:10:4:48	1/1:168,27,0:9:0:25	1/1:222,42,0:14:0:40	1/1:255,93,0:31:0:91	./.:0,0,0:0:0:3	1/1:255,114,0:39:0:99	0/0:0,27,170:9:0:23	0/1:150,0,106:22:0:99	0/1:40,0,55:4:0:44	0/1:110,0,65:8:0:67	0/0:0,60,229:20:0:56	0/0:0,57,199:19:0:53	0/0:0,87,255:29:0:83	0/0:0,84,255:28:0:80	./.:0,3,35:1:0:4	0/0:0,33,221:11:0:29	0/0:0,18,166:6:0:14	0/0:0,78,255:26:0:74	0/1:2,0,138:9:0:7	0/0:0,12,113:4:0:9	1/1:251,90,0:30:0:88	1/1:255,84,0:28:0:82	1/1:227,81,0:27:0:79	1/1:255,84,0:28:0:82	./.:255,255,0:130:0:99	1/1:255,57,0:19:0:55	1/1:255,90,0:30:0:88
1997180.fasta.result.contigs.fa_1	57	.	G	T	999	.	.	GT:PL:DP:SP:GQ	0/0:0,69,201:23:0:67	0/0:0,46,190:21:0:44	0/0:0,24,166:8:0:22	0/0:0,42,189:14:0:40	0/0:0,129,207:43:0:99	0/0:0,105,202:35:0:99	0/0:0,87,255:29:0:85	0/0:0,75,230:26:0:73	0/0:0,87,231:29:0:85	1/1:175,27,0:21:0:23	0/1:154,0,126:17:0:99	./.:0,3,38:1:0:4	1/1:202,93,0:31:0:89	1/1:233,57,0:19:0:53	1/1:191,45,0:15:0:41	1/1:193,48,0:16:0:44	1/1:195,48,0:16:0:44	./.:94,9,0:3:0:6	1/1:167,22,0:20:0:18	1/1:232,66,0:22:0:62	1/1:255,63,0:21:0:59	0/1:147,0,8:10:0:13	1/1:200,90,0:30:0:86	0/0:0,87,205:29:0:85	0/1:148,0,119:16:0:99	0/0:0,57,198:19:0:55	0/0:0,48,191:16:0:46	0/0:0,163,242:54:0:99	0/0:0,54,200:18:0:52	0/0:0,93,204:31:0:91
800579.fasta.result.contigs.fa_1	39	.	G	A	999	.	.	GT:PL:DP:SP:GQ	0/1:183,0,135:24:3:99	0/0:0,72,255:24:0:68	0/1:64,0,128:11:0:68	0/1:26,0,156:14:0:30	0/1:162,0,224:33:2:99	0/1:164,0,235:49:5:99	0/0:0,81,255:27:0:77	0/1:158,0,139:16:0:99	0/0:0,57,255:19:0:53	0/1:119,0,11:7:0:13	1/1:194,48,0:16:0:46	1/1:115,12,0:4:0:10	0/1:197,0,160:31:7:99	1/1:255,144,0:48:0:99	1/1:255,111,0:37:0:99	0/1:193,0,116:16:3:99	1/1:255,135,0:45:0:99	1/1:238,39,0:13:0:37	1/1:255,69,0:23:0:67	1/1:255,93,0:31:0:91	1/1:255,73,0:30:0:71	1/1:255,99,0:35:0:97	1/1:255,96,0:32:0:94	0/0:0,45,255:15:0:41	0/1:146,0,220:22:2:99	0/0:0,48,255:16:0:44	0/1:129,0,241:25:5:99	0/0:0,129,255:43:0:99	0/0:0,25,255:21:0:21	0/0:0,90,255:31:0:86
800579.fasta.result.contigs.fa_1	148	.	A	G	999	.	.	GT:PL:DP:SP:GQ	0/1:106,0,114:11:0:99	0/0:0,42,193:14:0:38	0/1:23,0,119:5:0:27	0/1:14,0,136:8:0:18	0/1:131,0,129:15:0:99	0/1:138,0,151:19:0:99	0/0:0,24,167:8:0:20	0/0:0,33,183:11:0:29	0/0:0,30,177:10:0:26	0/1:124,0,17:7:0:19	1/1:163,24,0:8:0:22	./.:69,6,0:2:0:5	1/1:189,42,0:14:0:40	1/1:198,54,0:18:0:52	1/1:196,48,0:16:0:46	1/1:210,30,0:10:0:28	1/1:198,51,0:17:0:49	1/1:212,24,0:8:0:22	1/1:163,27,0:9:0:25	0/1:152,0,5:11:0:8	1/1:187,42,0:14:0:40	1/1:192,45,0:16:0:43	1/1:185,33,0:11:0:31	0/0:0,21,174:7:0:17	0/0:0,21,157:7:0:17	0/0:0,24,166:8:0:20	0/1:91,0,106:9:0:94	0/0:0,57,201:19:0:53	0/0:0,10,167:16:0:7	0/0:0,48,198:16:0:44
998723.fasta.result.contigs.fa_1	233	.	G	T	999	.	.	GT:PL:DP:SP:GQ	0/0:0,60,200:20:0:58	0/0:0,27,173:9:0:25	./.:0,3,38:1:0:4	./.:0,9,94:3:0:8	0/0:0,33,184:11:0:31	0/0:0,18,142:6:0:16	0/0:0,24,167:8:0:22	0/0:0,15,132:5:0:13	./.:0,6,68:2:0:5	1/1:109,15,0:5:0:11	1/1:120,45,0:15:0:41	./.:0,0,0:0:0:3	1/1:144,48,0:16:0:44	1/1:171,54,0:18:0:50	1/1:156,24,0:8:0:20	1/1:145,27,0:9:0:23	1/1:136,51,0:17:0:47	./.:69,9,0:3:0:6	1/1:172,36,0:12:0:32	1/1:124,21,0:7:0:17	0/1:95,0,129:15:0:97	0/1:74,0,39:8:0:43	1/1:140,24,0:8:0:20	0/0:0,33,183:11:0:31	0/0:0,30,172:10:0:28	0/0:0,33,184:11:0:31	0/0:0,27,164:9:0:25	0/0:0,111,205:37:0:99	0/1:14,0,131:8:0:16	0/0:0,27,161:9:0:25
998723.fasta.result.contigs.fa_1	234	.	C	T	999	.	.	GT:PL:DP:SP:GQ	0/0:0,60,201:20:0:58	0/0:0,27,174:9:0:25	./.:0,3,38:1:0:4	./.:0,9,93:3:0:8	0/0:0,33,182:11:0:31	0/0:0,18,144:6:0:16	0/0:0,27,172:9:0:25	0/0:0,15,133:5:0:13	./.:0,6,68:2:0:5	1/1:121,15,0:5:0:11	1/1:134,45,0:15:0:41	./.:0,0,0:0:0:3	1/1:152,48,0:16:0:44	1/1:171,54,0:18:0:50	1/1:152,24,0:8:0:20	1/1:153,27,0:9:0:23	1/1:139,51,0:17:0:47	./.:69,9,0:3:0:6	1/1:174,36,0:12:0:32	1/1:122,21,0:7:0:17	0/1:95,0,130:15:0:97	0/1:74,0,46:8:0:50	1/1:141,24,0:8:0:20	0/0:0,33,184:11:0:31	0/0:0,30,179:10:0:28	0/0:0,33,184:11:0:31	0/0:0,30,172:10:0:28	0/0:0,111,207:37:0:99	0/1:14,0,129:8:0:16	0/0:0,27,162:9:0:25
998723.fasta.result.contigs.fa_1	281	.	A	T	999	.	.	GT:PL:DP:SP:GQ	0/0:0,72,202:24:0:72	0/0:0,45,196:15:0:45	./.:0,9,95:3:0:10	0/0:0,21,154:7:0:21	0/0:0,36,187:12:0:36	0/0:0,30,178:10:0:30	0/0:0,36,188:12:0:36	0/0:0,18,147:6:0:18	0/0:0,18,144:6:0:18	0/1:91,0,20:6:0:26	1/1:126,42,0:14:0:36	./.:0,9,95:3:0:10	1/1:150,54,0:18:0:48	0/1:122,0,145:31:0:99	0/1:92,0,138:17:0:92	1/1:125,33,0:11:0:27	1/1:171,66,0:22:0:60	./.:19,0,52:3:0:19	0/1:61,0,137:13:0:61	1/1:124,21,0:7:0:15	0/1:78,0,142:14:0:78	0/1:87,0,90:13:0:86	1/1:139,33,0:11:0:27	0/0:0,48,197:16:0:48	0/0:0,51,191:17:0:51	0/0:0,45,194:15:0:45	0/0:0,42,192:14:0:42	0/0:0,144,212:48:0:99	0/0:0,32,183:20:0:32	0/0:0,42,189:14:0:42
998723.fasta.result.contigs.fa_1	343	.	C	G	999	.	.	GT:PL:DP:SP:GQ	0/0:0,66,201:22:0:64	0/0:0,19,172:19:0:17	0/0:0,21,154:7:0:19	0/0:0,3,151:10:0:4	0/0:0,27,173:9:0:25	0/0:0,42,190:14:0:40	0/0:0,45,204:15:0:43	0/1:20,0,117:6:0:22	0/0:0,33,176:11:0:31	1/1:94,15,0:5:0:11	1/1:139,7,0:21:0:5	./.:61,0,29:3:0:33	1/1:152,9,0:17:21:6	1/1:202,120,0:40:0:99	1/1:183,78,0:26:0:74	1/1:186,45,0:15:0:41	1/1:183,54,0:18:0:50	1/1:134,21,0:7:0:17	1/1:160,48,0:16:0:44	1/1:127,15,0:5:0:11	0/1:64,0,138:14:0:66	0/1:59,0,113:9:0:61	1/1:165,36,0:12:0:32	0/0:0,51,196:17:0:49	0/0:0,72,202:24:0:70	0/0:0,45,222:15:0:43	0/0:0,54,198:18:0:52	0/0:0,138,210:46:0:99	0/1:156,0,159:29:0:99	0/0:0,45,192:15:0:43
998723.fasta.result.contigs.fa_1	361	.	G	A	999	.	.	GT:PL:DP:SP:GQ	0/0:0,57,199:19:0:55	0/0:0,10,170:19:0:9	0/0:0,18,146:6:0:16	0/1:0,0,145:9:0:4	0/0:0,27,173:9:0:25	0/0:0,39,191:13:0:37	0/0:0,23,176:11:0:21	0/1:44,0,138:9:0:46	0/0:0,33,180:11:0:31	1/1:94,15,0:5:0:11	1/1:180,13,0:17:0:10	0/1:59,0,25:4:0:29	0/1:152,0,4:19:22:9	1/1:200,120,0:40:0:99	1/1:185,81,0:27:0:77	1/1:187,45,0:15:0:41	1/1:184,57,0:19:0:53	1/1:136,18,0:6:0:14	1/1:167,60,0:20:0:56	1/1:132,18,0:6:0:14	0/1:87,0,154:16:0:89	0/1:55,0,111:9:0:57	1/1:176,39,0:13:0:35	0/0:0,36,192:16:0:34	0/0:0,75,203:25:0:73	0/0:0,32,189:16:0:30	0/0:0,57,198:19:0:55	0/0:0,151,211:51:0:99	0/1:154,0,166:31:0:99	0/0:0,51,195:17:0:49
1863268.fasta.result.contigs.fa_1	144	.	G	T	999	.	.	GT:PL:DP:SP:GQ	0/0:0,30,174:10:0:31	0/0:0,12,116:4:0:13	0/0:0,33,180:11:0:34	./.:29,0,61:3:0:28	0/0:0,27,173:9:0:28	./.:0,3,38:1:0:5	0/0:0,21,148:7:0:22	./.:0,9,95:3:0:10	0/0:0,57,200:19:0:58	0/1:78,0,22:4:0:29	0/1:14,0,133:8:0:13	./.:69,6,0:2:0:4	0/1:155,0,99:15:0:99	1/1:199,57,0:19:0:50	1/1:199,54,0:18:0:47	0/1:60,0,79:6:0:59	1/1:166,24,0:8:0:17	./.:69,6,0:2:0:4	0/0:0,15,132:5:0:16	1/1:115,12,0:4:0:6	0/1:138,0,11:9:0:18	0/0:0,12,116:4:0:13	0/0:0,33,183:11:0:34	0/0:0,48,195:16:0:49	0/0:0,24,163:8:0:25	0/0:0,39,192:13:0:40	0/0:0,39,188:13:0:40	0/0:0,126,251:42:0:99	0/0:0,22,173:20:0:23	0/0:0,27,174:9:0:28
1485873.fasta.result.contigs.fa_1	223	.	C	T	999	.	.	GT:PL:DP:SP:GQ	0/1:39,0,159:15:0:42	1/1:162,51,0:17:0:48	./.:38,3,0:1:0:3	./.:0,0,0:0:0:3	0/1:112,0,89:13:0:92	0/1:48,0,80:5:0:51	1/1:134,24,0:8:0:21	1/1:89,15,0:5:0:12	1/1:149,27,0:9:0:24	0/0:0,12,114:4:0:9	0/0:0,78,203:26:0:75	./.:0,0,0:0:0:3	0/1:138,0,167:37:0:99	0/0:0,90,203:30:0:87	0/0:0,22,175:13:0:19	0/1:112,0,169:35:0:99	0/1:140,0,169:48:0:99	0/1:51,0,98:7:0:54	0/1:114,0,168:31:0:99	0/0:0,24,166:8:0:21	0/0:0,105,205:35:0:99	0/0:0,84,202:28:0:81	0/0:0,90,203:30:0:87	1/1:158,36,0:12:0:33	1/1:148,30,0:10:0:27	0/1:117,0,41:10:0:44	1/1:155,33,0:11:0:30	0/0:0,69,202:23:0:66	1/1:146,27,0:9:0:24	1/1:150,33,0:11:0:30
1170536.fasta.result.contigs.fa_1	7	.	A	T	999	.	.	GT:PL:DP:SP:GQ	0/0:0,117,200:40:0:99	0/0:0,43,197:27:0:41	0/1:23,0,182:16:0:25	0/1:107,0,180:18:3:99	0/0:0,18,127:6:0:16	0/0:0,30,169:10:0:28	0/0:0,84,195:28:0:82	0/1:111,0,103:12:0:99	0/0:0,69,190:23:0:67	0/1:80,0,26:4:0:30	1/1:202,75,0:25:0:71	1/1:156,21,0:7:0:17	1/1:157,21,0:7:0:17	1/1:236,126,0:42:0:99	1/1:244,99,0:33:0:95	1/1:172,27,0:9:0:23	0/1:0,2,183:24:0:3	0/1:93,0,58:6:0:62	1/1:180,30,0:10:0:26	1/1:167,24,0:8:0:20	1/1:225,45,0:15:0:41	1/1:204,90,0:30:0:86	1/1:150,21,0:7:0:17	0/0:0,90,198:30:0:88	0/0:0,108,200:36:0:99	0/0:0,102,234:34:0:99	0/0:0,79,239:33:0:77	0/0:0,255,255:91:0:99	0/0:0,128,255:55:0:99	0/0:0,87,228:29:0:85
369833.fasta.result.contigs.fa_1	13	.	T	A	999	.	.	GT:PL:DP:SP:GQ	0/0:0,75,189:35:0:73	0/0:0,25,167:21:0:23	0/0:0,21,158:7:0:19	0/1:51,0,99:6:0:53	0/0:0,24,163:8:0:22	0/0:0,15,132:5:0:13	0/0:0,63,229:21:0:61	0/1:99,0,67:7:0:71	0/0:0,57,196:19:0:55	1/1:113,12,0:4:0:9	1/1:197,105,0:36:0:99	0/1:87,0,51:6:0:55	1/1:108,12,0:4:0:9	1/1:201,102,0:34:0:98	1/1:186,94,0:44:0:90	1/1:204,78,0:26:0:74	1/1:198,70,0:29:0:66	1/1:167,24,0:8:0:21	1/1:132,15,0:5:0:12	1/1:106,12,0:4:0:9	1/1:233,111,0:38:0:99	1/1:180,39,0:13:0:35	./.:0,0,0:0:0:3	0/0:0,51,197:17:0:49	0/0:0,102,202:34:0:99	0/0:0,42,193:14:0:40	0/0:0,54,193:18:0:52	0/0:0,172,214:57:0:99	0/1:1,0,149:28:0:5	0/0:0,51,194:17:0:49
3108615.fasta.result.contigs.fa_1	99	.	T	G	999	.	.	GT:PL:DP:SP:GQ	0/0:0,60,200:20:0:62	0/0:0,42,186:14:0:44	0/0:0,30,176:10:0:32	0/0:0,18,137:6:0:20	0/0:0,108,205:36:0:99	0/0:0,75,199:25:0:77	0/0:0,27,167:9:0:29	0/0:0,51,198:17:0:53	0/0:0,27,174:9:0:29	0/1:114,0,46:8:0:54	0/1:116,0,121:12:0:99	0/0:0,12,116:4:0:14	1/1:206,105,0:35:0:97	0/0:0,87,203:29:0:89	0/0:0,96,202:32:0:98	1/1:206,144,0:48:0:99	0/1:162,0,168:39:0:99	0/1:155,0,99:15:0:99	0/1:143,0,164:30:0:99	1/1:198,66,0:22:0:58	1/1:196,97,0:40:0:89	0/0:0,78,203:26:0:80	1/1:201,102,0:34:0:94	0/0:0,30,178:10:0:32	0/0:0,36,188:12:0:38	0/0:0,33,185:11:0:35	0/0:0,30,169:10:0:32	0/0:0,132,209:44:0:99	0/0:0,99,205:33:0:99	0/0:0,24,167:8:0:26
1699444.fasta.result.contigs.fa_1	424	.	T	C	999	.	.	GT:PL:DP:SP:GQ	./.:0,3,37:1:0:4	0/0:0,21,157:7:0:20	0/1:0,0,131:9:0:4	0/0:0,12,79:4:0:11	0/0:0,21,110:7:0:20	0/0:0,24,158:8:0:23	0/0:0,12,109:4:0:11	0/0:0,12,56:4:0:11	0/0:0,24,153:8:0:23	0/1:77,0,7:6:0:12	./.:95,9,0:3:0:6	0/1:83,0,0:4:0:6	0/1:77,0,98:7:0:78	1/1:146,9,0:10:0:6	0/1:114,4,0:10:0:3	1/1:177,30,0:10:0:25	1/1:143,18,0:6:0:13	1/1:149,11,0:9:0:7	1/1:182,33,0:11:0:28	1/1:156,6,0:13:0:4	0/1:130,0,149:18:0:99	./.:64,3,0:3:0:4	1/1:168,27,0:9:0:22	0/0:0,15,129:5:0:14	./.:0,6,25:2:0:6	0/0:0,24,156:8:0:23	./.:0,9,61:3:0:9	0/0:0,75,193:25:0:74	0/0:0,24,140:8:0:23	0/0:0,12,87:4:0:11
1395023.fasta.result.contigs.fa_2	150	.	G	C	999	.	.	GT:PL:DP:SP:GQ	0/0:0,117,204:39:0:99	0/0:0,33,213:11:0:33	0/0:0,1,158:13:0:4	0/0:0,24,166:8:0:24	0/0:0,15,131:5:0:16	0/0:0,18,121:6:0:19	0/0:0,90,203:30:0:90	0/0:0,15,121:5:0:16	0/0:0,96,237:32:0:96	0/1:72,0,21:4:0:27	0/1:168,0,144:39:0:99	./.:29,0,31:2:0:28	1/1:115,12,0:4:0:7	0/0:0,181,212:60:0:99	0/0:0,111,206:37:0:99	1/1:212,30,0:10:0:24	1/1:200,90,0:30:0:84	0/1:75,0,23:5:0:29	1/1:108,12,0:4:0:7	./.:94,9,0:3:0:4	1/1:187,42,0:14:0:36	0/1:19,0,75:4:0:19	1/1:166,27,0:9:0:21	0/0:0,42,183:15:0:42	0/0:0,114,199:40:0:99	0/0:0,81,201:27:0:81	0/0:0,96,200:33:0:96	0/0:0,226,224:75:0:99	0/0:0,75,202:25:0:75	0/0:0,96,202:32:0:96
1447502.fasta.result.contigs.fa_1	96	.	T	C	999	.	.	GT:PL:DP:SP:GQ	0/0:0,48,227:16:0:46	0/0:0,111,255:37:0:99	0/0:0,48,255:16:0:46	0/0:0,26,180:18:0:24	0/0:0,87,255:30:0:85	0/0:0,45,188:15:0:43	0/0:0,39,203:13:0:37	0/1:134,0,183:18:0:99	0/0:0,105,255:35:0:99	1/1:205,33,0:12:0:29	1/1:195,57,0:19:0:53	0/1:103,0,23:5:0:27	1/1:255,148,0:49:0:99	1/1:255,123,0:41:0:99	1/1:255,72,0:24:0:68	0/1:142,0,200:36:0:99	0/1:218,0,192:51:0:99	0/1:121,0,59:11:0:63	1/1:255,116,0:48:0:99	1/1:255,60,0:20:0:56	1/1:255,223,0:74:0:99	0/1:184,0,166:26:0:99	1/1:255,172,0:57:0:99	0/0:0,81,255:27:0:79	0/0:0,45,227:15:0:43	0/0:0,57,255:31:0:55	0/1:129,0,215:24:0:99	0/0:0,255,255:92:0:99	0/0:0,111,255:37:0:99	0/1:241,0,181:35:2:99
1450955.fasta.result.contigs.fa_1	583	.	G	A	999	.	.	GT:PL:DP:SP:GQ	0/0:0,28,190:22:0:26	0/0:0,54,199:18:0:52	0/0:0,44,193:20:0:42	0/0:0,11,149:10:0:10	0/0:0,12,87:4:0:10	0/0:0,48,187:16:0:46	0/0:0,18,180:17:0:16	0/1:10,0,81:5:0:12	0/0:0,79,255:47:0:77	1/1:98,15,0:5:0:11	0/1:154,0,105:21:0:99	./.:45,13,10:2:0:4	1/1:144,21,0:7:0:17	1/1:232,144,0:48:0:99	1/1:202,72,0:24:0:68	0/1:151,0,61:34:0:65	0/1:157,0,94:40:0:98	./.:95,9,0:3:0:6	1/1:163,24,0:8:0:20	1/1:195,51,0:17:0:47	1/1:221,202,0:67:0:99	1/1:180,31,0:16:0:27	1/1:196,54,0:18:0:50	0/0:0,66,196:40:0:64	0/0:0,45,194:23:0:43	0/0:0,50,194:36:0:48	0/0:0,71,255:47:0:69	./.:216,0,172:128:6:99	0/0:0,39,226:13:0:37	0/0:0,57,195:31:0:55
2377928.fasta.result.contigs.fa_1	157	.	G	A	999	.	.	GT:PL:DP:SP:GQ	0/0:0,27,200:9:0:27	0/1:144,0,66:11:0:72	0/0:0,24,166:8:0:24	0/1:8,0,150:10:0:9	0/0:0,40,176:26:0:40	0/0:0,90,204:30:0:90	0/0:0,78,204:26:0:78	0/0:0,18,145:6:0:18	0/0:0,60,201:20:0:60	0/1:138,0,14:8:0:20	0/1:77,0,98:7:0:77	0/1:26,0,84:4:0:26	1/1:200,63,0:21:0:57	1/1:190,39,0:13:0:33	1/1:186,36,0:12:0:30	0/0:0,30,180:10:0:30	1/1:137,18,0:6:0:13	./.:69,6,0:2:0:3	1/1:184,36,0:12:0:30	0/1:147,0,156:22:0:99	0/1:167,0,109:21:0:99	./.:76,9,0:3:0:5	0/1:145,0,163:23:0:99	0/0:0,51,199:17:0:51	0/0:0,21,157:7:0:21	0/0:0,57,200:19:0:57	0/0:0,7,165:15:0:7	0/0:0,157,214:52:0:99	0/0:0,39,190:13:0:39	0/0:0,54,200:18:0:54
1751115.fasta.result.contigs.fa_1	370	.	C	T	999	.	.	GT:PL:DP:SP:GQ	0/0:0,18,137:6:0:16	0/0:0,45,191:15:0:43	0/0:0,30,175:10:0:28	0/1:84,0,26:4:0:30	./.:0,9,93:3:0:8	0/1:106,0,70:8:0:74	0/0:0,51,197:17:0:49	./.:0,9,91:3:0:8	0/1:11,0,143:9:0:13	./.:32,0,32:2:0:32	1/1:157,21,0:7:0:17	./.:0,3,37:1:0:4	1/1:135,18,0:6:0:14	1/1:204,78,0:26:0:74	1/1:199,51,0:17:0:47	0/1:146,0,162:23:0:99	1/1:204,84,0:28:0:80	1/1:132,15,0:5:0:11	1/1:183,33,0:11:0:29	0/1:79,0,73:6:0:76	1/1:204,78,0:26:0:74	1/1:157,21,0:7:0:17	1/1:113,12,0:4:0:9	0/0:0,51,199:17:0:49	0/0:0,24,167:8:0:22	0/0:0,39,190:13:0:37	0/0:0,42,191:14:0:40	0/0:0,129,209:43:0:99	0/0:0,60,199:20:0:58	0/0:0,36,188:12:0:34
2475363.fasta.result.contigs.fa_2	131	.	C	A	999	.	.	GT:PL:DP:SP:GQ	0/0:0,84,235:28:0:84	0/1:2,0,167:12:0:4	0/0:0,5,183:11:0:6	0/0:0,30,223:10:0:30	0/0:0,81,255:27:0:81	0/0:0,76,230:31:0:76	0/0:0,57,252:19:0:57	0/1:15,0,124:6:0:15	0/0:0,74,255:35:0:74	0/1:64,0,64:4:0:63	0/0:0,111,255:37:0:99	0/1:16,0,95:4:0:16	1/1:255,51,0:17:0:45	1/1:174,39,0:13:0:33	1/1:184,16,0:30:6:10	1/1:157,24,0:8:0:18	0/1:154,0,190:17:0:99	0/0:0,12,130:4:0:12	0/1:143,0,120:13:0:99	1/1:248,81,0:27:0:75	1/1:206,30,0:10:0:24	./.:38,3,0:1:0:5	0/1:97,0,16:7:0:22	0/0:0,115,255:44:0:99	0/0:0,60,251:20:0:60	0/0:0,72,255:24:0:72	0/0:0,81,251:27:0:81	0/0:0,255,255:94:0:99	0/0:0,48,255:16:0:48	0/0:0,72,255:24:0:72
2292949.fasta.result.contigs.fa_1	244	.	G	A	999	.	.	GT:PL:DP:SP:GQ	0/0:0,60,202:20:0:57	0/0:0,63,200:21:0:60	./.:93,9,0:3:0:7	./.:0,9,89:3:0:7	0/0:0,45,194:15:0:42	0/0:0,24,164:8:0:21	0/0:0,39,187:13:0:36	0/0:0,36,180:12:0:33	0/1:11,0,137:9:0:14	1/1:110,8,0:5:0:6	1/1:164,4,0:30:0:3	./.:42,0,29:3:0:32	1/1:215,172,0:57:0:99	1/1:202,78,0:26:0:75	1/1:198,72,0:24:0:69	1/1:206,120,0:40:0:99	1/1:204,111,0:37:0:99	1/1:189,57,0:28:0:54	1/1:210,154,0:51:0:99	1/1:169,30,0:10:0:27	1/1:198,91,0:37:0:88	1/1:204,105,0:35:0:99	1/1:215,187,0:62:0:99	0/0:0,51,196:17:0:48	0/0:0,42,183:14:0:39	0/0:0,33,180:11:0:30	0/0:0,24,167:8:0:21	0/0:0,81,217:27:0:78	0/0:0,99,205:33:0:96	0/0:0,36,186:12:0:33
2292949.fasta.result.contigs.fa_1	280	.	C	A	999	.	.	GT:PL:DP:SP:GQ	0/1:138,0,132:16:0:99	0/1:128,0,150:20:0:99	./.:0,9,92:3:0:10	./.:38,3,0:1:0:5	1/1:196,48,0:16:0:41	1/1:142,18,0:6:0:12	1/1:183,33,0:11:0:26	0/0:0,36,182:12:0:37	1/1:171,27,0:9:0:20	0/0:0,15,107:5:0:16	0/0:0,102,200:34:0:99	0/0:0,12,106:4:0:13	0/0:0,175,214:58:0:99	0/0:0,72,202:24:0:73	0/0:0,66,200:22:0:67	0/0:0,108,205:36:0:99	0/0:0,126,208:42:0:99	0/0:0,90,202:30:0:91	0/0:0,111,204:37:0:99	0/0:0,30,172:10:0:31	0/0:0,105,237:35:0:99	0/0:0,96,204:32:0:97	0/0:0,187,218:62:0:99	0/1:3,0,155:18:0:4	0/1:150,0,1:15:0:8	0/1:102,0,94:9:0:98	0/0:0,18,142:6:0:19	0/1:145,0,156:26:0:99	1/1:204,81,0:27:0:74	0/1:93,0,134:13:0:92
1799965.fasta.result.contigs.fa_1	258	.	G	A	999	.	.	GT:PL:DP:SP:GQ	0/0:0,66,202:22:0:63	0/0:0,86,193:38:0:83	0/1:61,0,125:11:0:64	0/1:4,0,142:9:0:8	1/1:120,24,0:8:0:21	0/0:0,27,174:9:0:24	0/0:0,33,185:11:0:30	0/1:112,0,163:37:0:99	0/1:44,0,136:11:0:47	0/1:111,0,117:21:0:99	1/1:147,42,0:14:0:39	./.:0,1,33:2:0:4	0/1:112,0,139:21:0:99	1/1:170,75,0:25:0:72	1/1:132,39,0:13:0:36	0/1:98,0,172:41:0:99	1/1:163,90,0:30:0:87	0/1:117,0,169:55:0:99	1/1:160,169,0:56:0:99	1/1:77,12,0:4:0:10	1/1:155,117,0:39:0:99	1/1:145,87,0:29:0:84	1/1:168,160,0:53:0:99	0/0:0,48,198:16:0:45	0/0:0,39,191:13:0:36	0/0:0,33,181:11:0:30	0/1:44,0,126:10:0:47	0/0:0,114,207:38:0:99	0/1:110,0,156:22:0:99	0/0:0,33,179:11:0:30
3013246.fasta.result.contigs.fa_1	150	.	C	T	999	.	.	GT:PL:DP:SP:GQ	0/0:0,24,167:8:0:22	0/0:0,63,199:21:0:61	0/1:14,0,137:8:0:16	0/0:0,18,136:6:0:16	0/1:34,0,135:9:0:36	0/0:0,18,144:6:0:16	0/0:0,30,176:10:0:28	0/0:0,48,198:16:0:46	0/0:0,60,200:20:0:58	./.:61,6,0:2:0:4	1/1:182,33,0:11:0:29	./.:32,0,31:2:0:31	1/1:186,81,0:27:0:77	1/1:190,66,0:22:0:62	1/1:189,45,0:15:0:41	0/1:133,0,153:18:0:99	1/1:197,57,0:19:0:53	1/1:134,5,0:14:0:3	1/1:193,111,0:37:0:99	1/1:140,27,0:9:0:23	1/1:201,93,0:31:0:89	0/1:93,0,106:12:0:95	1/1:169,66,0:22:0:62	0/0:0,39,192:13:0:37	0/0:0,48,195:16:0:46	0/0:0,51,200:17:0:49	0/0:0,19,173:19:0:17	0/0:0,160,215:53:0:99	0/0:0,27,172:9:0:25	0/0:0,60,199:20:0:58
3013246.fasta.result.contigs.fa_1	175	.	T	A	999	.	.	GT:PL:DP:SP:GQ	0/0:0,30,179:10:0:30	0/0:0,78,203:26:0:78	0/0:0,21,152:7:0:21	0/1:8,0,149:10:0:8	0/0:0,8,155:12:0:9	0/0:0,27,173:9:0:27	0/0:0,36,187:12:0:36	0/0:0,60,200:20:0:60	0/0:0,63,201:21:0:63	./.:61,6,0:2:0:3	0/0:0,36,187:12:0:36	./.:52,0,29:3:0:35	1/1:189,84,0:28:0:78	0/1:136,0,138:24:0:99	0/1:98,0,130:14:0:98	0/1:153,0,157:25:0:99	0/0:0,60,196:20:0:60	1/1:142,13,0:17:0:8	1/1:198,138,0:46:0:99	1/1:164,36,0:12:0:30	0/1:113,0,169:34:0:99	1/1:179,42,0:14:0:36	1/1:166,69,0:23:0:63	0/0:0,48,198:16:0:48	0/0:0,51,197:17:0:51	0/0:0,51,199:17:0:51	0/0:0,27,180:19:0:27	0/0:0,160,214:53:0:99	0/0:0,39,189:13:0:39	0/0:0,57,200:19:0:57
1527644.fasta.result.contigs.fa_1	97	.	T	C	999	.	.	GT:PL:DP:SP:GQ	0/0:0,21,157:7:0:19	0/0:0,27,175:9:0:25	0/1:20,0,118:6:0:22	0/1:43,0,79:5:0:45	0/0:0,24,164:8:0:22	0/0:0,18,146:6:0:16	0/0:0,33,185:11:0:31	0/0:0,24,167:8:0:22	0/0:0,33,184:11:0:31	1/1:155,27,0:9:0:23	0/1:87,0,23:5:0:27	./.:38,3,0:1:0:3	1/1:201,93,0:31:0:89	1/1:197,51,0:17:0:47	1/1:171,27,0:9:0:23	1/1:193,45,0:15:0:41	1/1:185,42,0:14:0:38	0/1:133,0,41:10:0:45	1/1:199,84,0:28:0:80	1/1:166,27,0:9:0:23	1/1:199,57,0:19:0:53	1/1:103,15,0:5:0:12	1/1:204,93,0:31:0:89	0/0:0,30,175:10:0:28	./.:0,9,93:3:0:8	0/0:0,24,152:8:0:22	0/0:0,24,165:8:0:22	0/0:0,120,208:40:0:99	0/0:0,63,200:21:0:61	0/0:0,30,179:10:0:28
1527644.fasta.result.contigs.fa_1	102	.	A	G	999	.	.	GT:PL:DP:SP:GQ	0/0:0,21,158:7:0:19	0/0:0,30,180:10:0:28	0/1:13,0,128:7:0:15	0/1:27,0,78:5:0:29	0/0:0,24,167:8:0:22	0/0:0,24,167:8:0:22	0/0:0,39,189:13:0:37	0/0:0,36,189:12:0:34	0/0:0,30,178:10:0:28	1/1:164,30,0:10:0:26	0/1:87,0,23:5:0:27	./.:38,3,0:1:0:3	1/1:203,105,0:36:0:99	1/1:198,60,0:20:0:56	1/1:169,27,0:9:0:23	1/1:194,48,0:16:0:44	1/1:196,51,0:17:0:47	0/1:146,0,38:11:0:42	1/1:202,90,0:30:0:86	1/1:175,30,0:10:0:26	1/1:198,60,0:20:0:56	1/1:131,18,0:6:0:14	1/1:206,111,0:37:0:99	0/0:0,36,188:12:0:34	./.:0,9,95:3:0:8	0/0:0,27,171:9:0:25	0/0:0,27,168:9:0:25	0/0:0,132,208:44:0:99	0/0:0,72,202:24:0:70	0/0:0,33,185:11:0:31
638900.fasta.result.contigs.fa_1	317	.	C	T	999	.	.	GT:PL:DP:SP:GQ	0/0:0,51,197:17:0:48	0/0:0,21,152:7:0:18	./.:38,3,0:1:0:3	./.:0,6,63:2:0:5	0/0:0,60,200:20:0:57	0/1:115,0,164:20:0:99	0/0:0,15,133:5:0:12	0/1:20,0,118:6:0:23	0/0:0,18,141:6:0:15	1/1:160,24,0:8:0:21	1/1:192,39,0:13:0:36	0/1:84,0,22:4:0:25	1/1:162,24,0:8:0:21	1/1:200,57,0:19:0:54	1/1:140,24,0:8:0:21	1/1:189,36,0:12:0:33	0/1:149,0,110:17:0:99	./.:68,6,0:2:0:5	1/1:202,60,0:20:0:57	1/1:170,27,0:9:0:24	1/1:202,72,0:24:0:69	1/1:198,54,0:18:0:51	1/1:196,45,0:15:0:42	0/0:0,21,156:7:0:18	0/0:0,33,181:11:0:30	0/0:0,12,116:4:0:9	0/0:0,18,145:6:0:15	0/0:0,60,201:20:0:57	0/0:0,27,168:9:0:24	0/1:73,0,115:8:0:76
1514587.fasta.result.contigs.fa_1	337	.	G	A	999	.	.	GT:PL:DP:SP:GQ	0/0:0,36,183:12:0:32	0/0:0,24,160:8:0:20	./.:0,9,79:3:0:6	./.:59,0,20:3:0:22	0/1:155,0,173:69:0:99	0/1:161,0,169:48:0:99	0/1:96,0,69:7:0:71	1/1:161,24,0:8:0:22	0/1:92,0,119:10:0:96	1/1:200,69,0:23:0:67	1/1:187,36,0:12:0:34	./.:34,3,0:1:0:4	1/1:240,255,0:94:0:99	1/1:200,84,0:28:0:82	./.:88,9,0:3:0:8	1/1:159,41,0:37:0:39	0/1:171,0,148:36:0:99	1/1:204,93,0:31:0:91	0/1:171,0,145:38:0:99	1/1:243,255,0:94:0:99	0/1:156,0,170:44:0:99	1/1:201,66,0:22:0:64	1/1:222,202,0:67:0:99	0/0:0,15,122:5:0:11	0/0:0,27,172:9:0:23	0/0:0,24,165:8:0:20	0/1:149,0,4:10:0:7	0/0:0,93,205:31:0:89	./.:95,9,0:3:0:8	0/0:0,33,183:11:0:29
786237.fasta.result.contigs.fa_1	210	.	T	A	999	.	.	GT:PL:DP:SP:GQ	1/1:163,24,0:8:0:22	1/1:194,57,0:19:0:55	1/1:134,18,0:6:0:16	1/1:160,30,0:10:0:28	1/1:202,111,0:37:0:99	1/1:208,169,0:56:0:99	1/1:113,12,0:4:0:10	0/1:141,0,127:19:0:99	1/1:173,30,0:10:0:28	0/0:0,36,181:12:0:32	0/1:74,0,89:7:0:77	./.:38,3,0:1:0:3	0/0:0,78,200:26:0:74	0/0:0,45,186:15:0:41	0/0:0,27,168:9:0:23	0/0:0,33,183:11:0:29	0/1:71,0,139:12:0:75	0/0:0,57,194:19:0:53	0/0:0,52,186:28:0:48	0/0:0,102,203:34:0:98	0/0:0,69,199:23:0:65	0/0:0,27,160:9:0:23	0/0:0,114,201:38:0:99	0/1:125,0,104:13:0:99	1/1:132,18,0:6:0:16	1/1:146,18,0:6:0:16	1/1:126,15,0:5:0:13	0/1:123,0,170:28:0:99	1/1:184,48,0:16:0:46	1/1:172,42,0:14:0:40
283613.fasta.result.contigs.fa_1	52	.	T	A	999	.	.	GT:PL:DP:SP:GQ	0/0:0,90,255:30:0:88	0/0:0,51,255:22:0:49	0/0:0,26,255:20:0:24	0/1:80,0,111:9:0:82	0/0:0,42,230:14:0:40	0/0:0,45,229:15:0:43	0/0:0,48,212:16:0:46	./.:0,9,85:3:0:7	0/0:0,76,217:34:0:74	1/1:134,15,0:5:0:12	1/1:204,102,0:34:0:98	0/1:98,0,48:6:0:52	1/1:198,27,0:9:0:23	1/1:255,132,0:44:0:99	1/1:233,84,0:28:0:80	1/1:187,36,0:12:0:32	1/1:235,114,0:38:0:99	./.:95,9,0:3:0:6	1/1:152,15,0:5:0:12	1/1:177,33,0:11:0:29	1/1:228,51,0:17:0:47	1/1:163,17,0:11:0:14	1/1:187,27,0:9:0:23	0/0:0,120,200:40:0:99	0/0:0,69,226:23:0:67	0/0:0,114,255:38:0:99	0/0:0,93,255:31:0:91	./.:0,255,255:106:0:99	0/0:0,46,255:28:0:44	0/0:0,144,255:48:0:99
283613.fasta.result.contigs.fa_1	65	.	A	G	999	.	.	GT:PL:DP:SP:GQ	0/0:0,93,255:31:0:91	0/0:0,69,255:23:0:67	0/0:0,22,255:20:0:20	0/1:78,0,153:10:0:80	0/0:0,42,250:14:0:40	0/0:0,48,254:16:0:46	0/0:0,48,224:16:0:46	./.:0,9,86:3:0:8	0/0:0,65,209:34:0:63	1/1:137,15,0:5:0:11	1/1:204,99,0:33:0:95	0/1:100,0,52:6:0:56	1/1:202,27,0:9:0:23	1/1:255,138,0:46:0:99	1/1:234,84,0:28:0:80	1/1:222,39,0:13:0:35	1/1:235,114,0:38:0:99	./.:95,9,0:3:0:6	1/1:183,18,0:6:0:14	1/1:177,33,0:11:0:29	1/1:229,51,0:17:0:47	0/1:179,0,4:11:0:9	1/1:197,27,0:9:0:23	0/0:0,123,233:41:0:99	0/0:0,69,231:23:0:67	0/0:0,120,255:40:0:99	0/0:0,96,255:32:0:94	./.:0,255,255:109:0:99	0/0:0,9,255:34:2:8	0/0:0,141,255:48:0:99
474018.fasta.result.contigs.fa_1	381	.	T	A	999	.	.	GT:PL:DP:SP:GQ	0/0:0,36,185:12:0:35	0/1:20,0,160:16:0:21	0/0:0,21,154:7:0:20	0/0:0,12,115:4:0:12	0/0:0,27,173:9:0:26	0/1:54,0,154:13:0:55	0/0:0,78,203:26:0:77	0/0:0,42,189:14:0:41	0/0:0,48,196:16:0:47	0/1:98,0,23:5:0:28	0/1:120,0,154:19:0:99	0/1:57,0,58:4:0:57	0/1:112,0,148:15:0:99	1/1:190,42,0:14:0:37	1/1:200,54,0:18:0:49	1/1:178,36,0:12:0:31	1/1:197,48,0:16:0:43	0/1:49,0,82:5:0:50	0/1:127,0,170:30:0:99	1/1:178,30,0:10:0:25	0/0:0,69,203:23:0:68	1/1:113,12,0:4:0:7	0/1:149,0,99:15:0:99	0/0:0,45,192:15:0:44	0/0:0,42,192:14:0:41	0/0:0,51,194:17:0:50	0/1:165,0,81:19:0:86	0/0:0,141,211:47:0:99	0/0:0,60,199:20:0:59	0/0:0,36,184:12:0:35
1787491.fasta.result.contigs.fa_1	495	.	G	T	999	.	.	GT:PL:DP:SP:GQ	0/0:0,199,255:66:0:99	0/1:120,0,134:15:0:99	0/1:64,0,206:15:3:65	0/0:0,13,228:17:0:12	0/0:0,33,217:11:0:32	0/0:0,42,255:14:0:41	0/0:0,81,255:27:0:80	0/1:61,0,173:11:0:62	0/0:0,120,255:40:0:99	0/1:220,0,33:12:0:38	0/0:0,193,255:64:0:99	0/1:201,0,8:10:0:13	1/1:244,72,0:24:0:67	1/1:175,30,0:10:0:25	1/1:255,168,0:81:5:99	1/1:237,57,0:19:0:52	0/1:159,0,119:18:0:99	0/1:115,0,47:8:0:52	1/1:255,90,0:30:0:85	1/1:164,27,0:9:0:22	0/1:180,0,136:15:0:99	./.:38,3,0:1:0:4	1/1:255,63,0:21:0:58	0/0:0,160,255:53:0:99	0/0:0,175,255:58:0:99	0/0:0,144,255:48:0:99	0/1:176,0,233:42:0:99	./.:0,255,255:136:0:99	0/0:0,57,240:19:0:56	0/0:0,160,255:53:0:99
1787491.fasta.result.contigs.fa_1	539	.	C	T	999	.	.	GT:PL:DP:SP:GQ	0/0:0,193,255:64:0:99	0/1:101,0,136:14:0:99	0/1:70,0,154:13:0:71	0/0:0,10,200:16:0:9	0/0:0,30,178:10:0:29	0/0:0,36,189:12:0:35	0/0:0,78,243:26:0:77	0/1:25,0,138:9:0:26	0/0:0,105,242:35:0:99	0/1:171,0,64:11:0:69	0/0:0,193,255:64:0:99	0/1:161,0,14:8:0:19	1/1:201,69,0:23:0:64	1/1:172,30,0:10:0:25	1/1:255,182,0:73:0:99	1/1:198,54,0:18:0:49	0/1:160,0,102:17:0:99	0/1:123,0,44:8:0:49	1/1:205,84,0:28:0:79	1/1:153,24,0:9:0:19	0/1:156,0,117:13:0:99	./.:37,3,0:1:0:4	1/1:237,60,0:20:0:55	0/0:0,154,255:51:0:99	0/0:0,166,252:55:0:99	0/0:0,135,246:45:0:99	0/1:133,0,168:39:0:99	./.:0,255,255:129:0:99	0/0:0,54,200:18:0:53	0/0:0,148,255:49:0:99
1205767.fasta.result.contigs.fa_1	202	.	G	A	999	.	.	GT:PL:DP:SP:GQ	0/0:0,102,205:34:0:99	0/1:125,0,88:10:0:94	0/1:89,0,125:10:0:89	0/1:23,0,103:5:0:23	0/0:0,12,115:4:0:12	0/0:0,15,126:5:0:15	0/0:0,45,193:16:0:45	0/0:0,24,164:8:0:24	0/0:0,51,197:17:0:51	0/1:37,0,80:5:0:37	0/1:171,0,150:34:0:99	0/1:84,0,26:4:0:32	1/1:120,15,0:5:0:10	1/1:201,72,0:24:0:66	1/1:206,120,0:40:0:99	0/1:145,0,65:11:0:71	0/0:0,84,203:28:0:84	0/1:84,0,61:7:0:67	1/1:195,54,0:18:0:48	./.:0,9,93:3:0:9	0/1:97,0,132:12:0:97	0/1:142,0,105:14:0:99	1/1:181,33,0:11:0:27	0/0:0,51,196:17:0:51	0/0:0,51,199:17:0:51	0/0:0,51,197:17:0:51	0/0:0,16,171:18:0:16	0/0:0,117,208:39:0:99	0/0:0,108,206:36:0:99	0/0:0,42,193:14:0:42
2678221.fasta.result.contigs.fa_2	117	.	G	A	999	.	.	GT:PL:DP:SP:GQ	0/0:0,99,255:33:0:98	0/0:0,90,255:30:0:89	0/0:0,10,255:16:0:10	0/0:0,30,223:10:0:29	0/0:0,39,214:13:0:38	0/0:0,27,167:9:0:26	0/0:0,48,214:16:0:47	0/0:0,63,255:21:0:62	0/0:0,63,255:21:0:62	0/1:100,0,41:6:0:46	1/1:255,75,0:25:0:70	0/1:136,0,47:7:0:52	0/1:165,0,197:39:0:99	0/1:255,0,255:96:0:99	0/1:249,0,143:29:2:99	1/1:255,190,0:63:0:99	1/1:255,247,0:82:0:99	0/1:115,0,49:7:0:54	1/1:255,50,0:42:6:45	1/1:214,36,0:12:0:31	1/1:255,140,0:71:5:99	1/1:255,175,0:58:0:99	1/1:240,111,0:37:0:99	0/0:0,105,255:36:0:99	0/0:0,48,255:16:0:47	0/0:0,90,255:30:0:89	0/0:0,45,255:15:0:44	0/0:0,214,255:71:0:99	0/0:0,129,255:43:0:99	0/0:0,51,225:17:0:50
2678221.fasta.result.contigs.fa_2	183	.	C	G	999	.	.	GT:PL:DP:SP:GQ	0/0:0,84,204:28:0:83	0/0:0,87,200:29:0:86	0/1:0,1,222:13:0:3	0/0:0,27,202:9:0:26	0/0:0,36,187:12:0:35	0/0:0,27,173:9:0:26	0/0:0,45,191:15:0:44	0/0:0,54,198:18:0:53	0/0:0,40,255:19:0:39	0/1:98,0,22:6:0:27	1/1:200,78,0:26:0:73	0/1:135,0,24:7:0:29	1/1:203,114,0:38:0:99	0/1:204,0,196:79:0:99	0/1:192,0,132:25:3:99	1/1:255,163,0:54:0:99	1/1:255,226,0:75:0:99	0/1:128,0,16:7:0:21	1/1:157,38,0:38:0:33	1/1:218,36,0:12:0:31	1/1:216,178,0:59:0:99	1/1:209,160,0:55:0:99	1/1:203,108,0:36:0:99	0/0:0,105,244:35:0:99	0/0:0,45,194:15:0:44	0/0:0,78,242:26:0:77	0/0:0,39,219:13:0:38	0/0:0,190,215:64:0:99	0/0:0,108,255:36:0:99	0/0:0,51,231:17:0:50
2822320.fasta.result.contigs.fa_1	77	.	C	A	999	.	.	GT:PL:DP:SP:GQ	0/0:0,42,177:14:0:42	0/1:61,0,82:5:0:61	0/0:0,54,255:18:0:54	0/0:0,42,235:14:0:42	0/0:0,18,146:6:0:18	0/0:0,42,236:14:0:42	0/0:0,54,223:18:0:54	./.:29,0,61:3:0:29	0/0:0,25,255:26:0:25	./.:38,3,0:1:0:5	0/1:113,0,143:16:0:99	0/1:91,0,36:5:0:42	0/1:78,0,54:5:0:60	1/1:223,42,0:14:0:36	1/1:232,54,0:18:0:48	1/1:214,33,0:11:0:27	1/1:166,24,0:8:0:18	0/1:89,0,26:4:0:32	1/1:202,27,0:9:0:21	1/1:238,33,0:11:0:27	0/0:0,21,157:7:0:21	./.:15,3,0:1:0:4	0/0:0,21,153:7:0:21	0/0:0,61,255:33:0:61	0/0:0,42,255:14:0:42	0/0:0,93,255:32:0:93	0/0:0,157,255:53:0:99	./.:0,255,255:118:0:99	0/0:0,30,173:10:0:30	0/0:0,99,255:33:0:99
